# Supplementary material for: Short- and long-range roles of UNC-6/Netrin in dorsal-ventral axon guidance in vivo in Caenorhabditis elegans
Source: PLoS Genet. 2025 Jan 17;21(1):e1011526. doi: 10.1371/journal.pgen.1011526 (PMC11760026; doi:10.1371/journal.pgen.1011526)
Supplement: S1 Data — (GB) [file pgen.1011526.s001.gb]

LOCUS       pnu1884_elun01_u        6913 bp    DNA        circular     19-MAR-2024
DEFINITION  .
COMMENT     
COMMENT     
COMMENT     ApEinfo:methylated:1
FEATURES             Location/Qualifiers
     misc_feature    3735..4296
                     /locus_tag="RHA"
                     /label="RHA"
                     /ApEinfo_label="RHA"
                     /ApEinfo_fwdcolor="#b7e6d7"
                     /ApEinfo_revcolor="#b7e6d7"
                     /ApEinfo_graphicformat="arrow_data {{0 1 2 0 0 -1} {} 0}
                     width 5 offset 0"
     misc_recomb     complement(3012..3032)
                     /locus_tag="attB1"
                     /label="attB1"
                     /ApEinfo_label="attB1"
                     /ApEinfo_fwdcolor="#c7b0e3"
                     /ApEinfo_revcolor="#c7b0e3"
                     /ApEinfo_graphicformat="arrow_data {{0 1 2 0 0 -1} {} 0}
                     width 5 offset 0"
     misc_feature    1152..1315
                     /locus_tag="eGFP F64L S65T from pCH114"
                     /label="eGFP F64L S65T from pCH114"
                     /ApEinfo_label="eGFP F64L S65T from pCH114"
                     /ApEinfo_fwdcolor="#b1ff67"
                     /ApEinfo_revcolor="#b1ff67"
                     /ApEinfo_graphicformat="arrow_data {{0 1 2 0 0 -1} {} 0}
                     width 5 offset 0"
     CDS             1152..1315
                     /locus_tag="GFP(65T)"
                     /label="GFP(65T)"
                     /ApEinfo_label="GFP(65T)"
                     /ApEinfo_fwdcolor="#75c6a9"
                     /ApEinfo_revcolor="#75c6a9"
                     /ApEinfo_graphicformat="arrow_data {{0 1 2 0 0 -1} {} 0}
                     width 5 offset 0"
     misc_feature    1601..1626
                     /locus_tag="1781"
                     /label="1781"
                     /ApEinfo_label="1781"
                     /ApEinfo_fwdcolor="#b1ff67"
                     /ApEinfo_revcolor="#b1ff67"
                     /ApEinfo_graphicformat="arrow_data {{0 1 2 0 0 -1} {} 0}
                     width 5 offset 0"
     misc_feature    complement(1940..1963)
                     /locus_tag="1774"
                     /label="1774"
                     /ApEinfo_label="1774"
                     /ApEinfo_fwdcolor="#d59687"
                     /ApEinfo_revcolor="#d59687"
                     /ApEinfo_graphicformat="arrow_data {{0 1 2 0 0 -1} {} 0}
                     width 5 offset 0"
     misc_feature    3503..3601
                     /locus_tag="cdh-3 TM region"
                     /label="cdh-3 TM region"
                     /ApEinfo_label="cdh-3 TM region"
                     /ApEinfo_fwdcolor="#85dae9"
                     /ApEinfo_revcolor="#85dae9"
                     /ApEinfo_graphicformat="arrow_data {{0 1 2 0 0 -1} {} 0}
                     width 5 offset 0"
     misc_feature    2958..2978
                     /locus_tag="5222"
                     /label="5222"
                     /ApEinfo_label="5222"
                     /ApEinfo_fwdcolor="#b4abac"
                     /ApEinfo_revcolor="#b4abac"
                     /ApEinfo_graphicformat="arrow_data {{0 1 2 0 0 -1} {} 0}
                     width 5 offset 0"
     misc_feature    complement(1802..1836)
                     /locus_tag="2158"
                     /label="2158"
                     /ApEinfo_label="2158"
                     /ApEinfo_fwdcolor="#c7b0e3"
                     /ApEinfo_revcolor="#c7b0e3"
                     /ApEinfo_graphicformat="arrow_data {{0 1 2 0 0 -1} {} 0}
                     width 5 offset 0"
     misc_feature    1981..3411
                     /locus_tag="from pNU1298"
                     /label="from pNU1298"
                     /ApEinfo_label="from pNU1298"
                     /ApEinfo_fwdcolor="#d6b295"
                     /ApEinfo_revcolor="#d6b295"
                     /ApEinfo_graphicformat="arrow_data {{0 1 2 0 0 -1} {} 0}
                     width 5 offset 0"
     misc_feature    3440..3457
                     /locus_tag="3496"
                     /label="3496"
                     /ApEinfo_label="3496"
                     /ApEinfo_fwdcolor="#ffef86"
                     /ApEinfo_revcolor="#ffef86"
                     /ApEinfo_graphicformat="arrow_data {{0 1 2 0 0 -1} {} 0}
                     width 5 offset 0"
     misc_feature    632..694
                     /locus_tag="Exon 13"
                     /label="Exon 13"
                     /ApEinfo_label="Exon 13"
                     /ApEinfo_fwdcolor="#c7b0e3"
                     /ApEinfo_revcolor="#c7b0e3"
                     /ApEinfo_graphicformat="arrow_data {{0 1 2 0 0 -1} {} 0}
                     width 5 offset 0"
     misc_feature    complement(3444..3502)
                     /locus_tag="3375"
                     /label="3375"
                     /ApEinfo_label="3375"
                     /ApEinfo_fwdcolor="#9eafd2"
                     /ApEinfo_revcolor="#9eafd2"
                     /ApEinfo_graphicformat="arrow_data {{0 1 2 0 0 -1} {} 0}
                     width 5 offset 0"
     misc_feature    3412..3428
                     /locus_tag="loxP BACK END (fat end)"
                     /label="loxP BACK END (fat end)"
                     /ApEinfo_label="loxP BACK END (fat end)"
                     /ApEinfo_fwdcolor="#f8d3a9"
                     /ApEinfo_revcolor="#f8d3a9"
                     /ApEinfo_graphicformat="arrow_data {{0 1 2 0 0 -1} {} 0}
                     width 5 offset 0"
     misc_feature    1657..1980
                     /locus_tag="tbb-2 3'UTR"
                     /label="tbb-2 3'UTR"
                     /ApEinfo_label="tbb-2 3'UTR"
                     /ApEinfo_fwdcolor="#6666ff"
                     /ApEinfo_revcolor="#6666ff"
                     /ApEinfo_graphicformat="arrow_data {{0 1 2 0 0 -1} {} 0}
                     width 5 offset 0"
     CDS             complement(1981..3006)
                     /locus_tag="hygR"
                     /label="hygR"
                     /ApEinfo_label="hygR"
                     /ApEinfo_fwdcolor="#006666"
                     /ApEinfo_revcolor="#006666"
                     /ApEinfo_graphicformat="arrow_data {{0 1 2 0 0 -1} {} 0}
                     width 5 offset 0"
     misc_feature    complement(1611..1630)
                     /locus_tag="3379"
                     /label="3379"
                     /ApEinfo_label="3379"
                     /ApEinfo_fwdcolor="#d59687"
                     /ApEinfo_revcolor="#d59687"
                     /ApEinfo_graphicformat="arrow_data {{0 1 2 0 0 -1} {} 0}
                     width 5 offset 0"
     misc_feature    1640..1656
                     /locus_tag="att site front end"
                     /label="att site front end"
                     /ApEinfo_label="att site front end"
                     /ApEinfo_fwdcolor="#d6b295"
                     /ApEinfo_revcolor="#d6b295"
                     /ApEinfo_graphicformat="arrow_data {{0 1 2 0 0 -1} {} 0}
                     width 5 offset 0"
     misc_feature    725..727
                     /locus_tag="START"
                     /label="START"
                     /ApEinfo_label="START"
                     /ApEinfo_fwdcolor="#804000"
                     /ApEinfo_revcolor="#804000"
                     /ApEinfo_graphicformat="arrow_data {{0 1 2 0 0 -1} {} 0}
                     width 5 offset 0"
     misc_feature    complement(4272..4326)
                     /locus_tag="REV"
                     /label="REV"
                     /ApEinfo_label="REV"
                     /ApEinfo_fwdcolor="#faac61"
                     /ApEinfo_revcolor="#faac61"
                     /ApEinfo_graphicformat="arrow_data {{0 1 2 0 0 -1} {} 0}
                     width 5 offset 0"
     misc_structure  3476..3502
                     /locus_tag="(G4S)2v2 flexible linker"
                     /label="(G4S)2v2 flexible linker"
                     /ApEinfo_label="(G4S)2v2 flexible linker"
                     /ApEinfo_fwdcolor="#f8d3a9"
                     /ApEinfo_revcolor="#f8d3a9"
                     /ApEinfo_graphicformat="arrow_data {{0 1 2 0 0 -1} {} 0}
                     width 5 offset 0"
     misc_feature    complement(3385..3411)
                     /locus_tag="5385"
                     /label="5385"
                     /ApEinfo_label="5385"
                     /ApEinfo_fwdcolor="#b1ff67"
                     /ApEinfo_revcolor="#b1ff67"
                     /ApEinfo_graphicformat="arrow_data {{0 1 2 0 0 -1} {} 0}
                     width 5 offset 0"
     misc_feature    complement(1598..1621)
                     /locus_tag="3909"
                     /label="3909"
                     /ApEinfo_label="3909"
                     /ApEinfo_fwdcolor="#faac61"
                     /ApEinfo_revcolor="#faac61"
                     /ApEinfo_graphicformat="arrow_data {{0 1 2 0 0 -1} {} 0}
                     width 5 offset 0"
     misc_feature    1959..1979
                     /locus_tag="1176"
                     /label="1176"
                     /ApEinfo_label="1176"
                     /ApEinfo_fwdcolor="#84b0dc"
                     /ApEinfo_revcolor="#84b0dc"
                     /ApEinfo_graphicformat="arrow_data {{0 1 2 0 0 -1} {} 0}
                     width 5 offset 0"
     misc_feature    728..895
                     /locus_tag="eGFP F64L S65T from pCH114(1)"
                     /label="eGFP F64L S65T from pCH114(1)"
                     /ApEinfo_label="eGFP F64L S65T from pCH114"
                     /ApEinfo_fwdcolor="#b1ff67"
                     /ApEinfo_revcolor="#b1ff67"
                     /ApEinfo_graphicformat="arrow_data {{0 1 2 0 0 -1} {} 0}
                     width 5 offset 0"
     misc_feature    3372..3393
                     /locus_tag="7790"
                     /label="7790"
                     /ApEinfo_label="7790"
                     /ApEinfo_fwdcolor="#d6b295"
                     /ApEinfo_revcolor="#d6b295"
                     /ApEinfo_graphicformat="arrow_data {{0 1 2 0 0 -1} {} 0}
                     width 5 offset 0"
     misc_feature    947..1100
                     /locus_tag="eGFP F64L S65T from pCH114(2)"
                     /label="eGFP F64L S65T from pCH114(2)"
                     /ApEinfo_label="eGFP F64L S65T from pCH114"
                     /ApEinfo_fwdcolor="#b1ff67"
                     /ApEinfo_revcolor="#b1ff67"
                     /ApEinfo_graphicformat="arrow_data {{0 1 2 0 0 -1} {} 0}
                     width 5 offset 0"
     misc_feature    3476..3493
                     /locus_tag="3908"
                     /label="3908"
                     /ApEinfo_label="3908"
                     /ApEinfo_fwdcolor="#f58a5e"
                     /ApEinfo_revcolor="#f58a5e"
                     /ApEinfo_graphicformat="arrow_data {{0 1 2 0 0 -1} {} 0}
                     width 5 offset 0"
     misc_feature    complement(1595..1621)
                     /locus_tag="anneal"
                     /label="anneal"
                     /ApEinfo_label="anneal"
                     /ApEinfo_fwdcolor="#84b0dc"
                     /ApEinfo_revcolor="#84b0dc"
                     /ApEinfo_graphicformat="arrow_data {{0 1 2 0 0 -1} {} 0}
                     width 5 offset 0"
     misc_feature    3283..3308
                     /locus_tag="7869"
                     /label="7869"
                     /ApEinfo_label="7869"
                     /ApEinfo_fwdcolor="#d59687"
                     /ApEinfo_revcolor="#d59687"
                     /ApEinfo_graphicformat="arrow_data {{0 1 2 0 0 -1} {} 0}
                     width 5 offset 0"
     misc_feature    3620..4138
                     /locus_tag="3' UTR"
                     /label="3' UTR"
                     /ApEinfo_label="3' UTR"
                     /ApEinfo_fwdcolor="#f58a5e"
                     /ApEinfo_revcolor="#f58a5e"
                     /ApEinfo_graphicformat="arrow_data {{0 1 2 0 0 -1} {} 0}
                     width 5 offset 0"
     misc_feature    725..1591
                     /locus_tag="from pNU162"
                     /label="from pNU162"
                     /ApEinfo_label="from pNU162"
                     /ApEinfo_fwdcolor="#c6c9d1"
                     /ApEinfo_revcolor="#c6c9d1"
                     /ApEinfo_graphicformat="arrow_data {{0 1 2 0 0 -1} {} 0}
                     width 5 offset 0"
     misc_feature    586..631
                     /locus_tag="3' syntron 2"
                     /label="3' syntron 2"
                     /ApEinfo_label="3' syntron 2"
                     /ApEinfo_fwdcolor="#ffef86"
                     /ApEinfo_revcolor="#ffef86"
                     /ApEinfo_graphicformat="arrow_data {{0 1 2 0 0 -1} {} 0}
                     width 5 offset 0"
     misc_feature    1951..2001
                     /locus_tag="5384"
                     /label="5384"
                     /ApEinfo_label="5384"
                     /ApEinfo_fwdcolor="#f8d3a9"
                     /ApEinfo_revcolor="#f8d3a9"
                     /ApEinfo_graphicformat="arrow_data {{0 1 2 0 0 -1} {} 0}
                     width 5 offset 0"
     misc_feature    2455..2474
                     /locus_tag="Hyg seq 1"
                     /label="Hyg seq 1"
                     /ApEinfo_label="Hyg seq 1"
                     /ApEinfo_fwdcolor="#85dae9"
                     /ApEinfo_revcolor="#85dae9"
                     /ApEinfo_graphicformat="arrow_data {{0 1 2 0 0 -1} {} 0}
                     width 5 offset 0"
     misc_feature    632..694
                     /locus_tag="Recoded"
                     /label="Recoded"
                     /ApEinfo_label="Recoded"
                     /ApEinfo_fwdcolor="#ff9ccd"
                     /ApEinfo_revcolor="#ff9ccd"
                     /ApEinfo_graphicformat="arrow_data {{0 1 2 0 0 -1} {} 0}
                     width 5 offset 0"
     misc_feature    1595..1621
                     /locus_tag="intron"
                     /label="intron"
                     /ApEinfo_label="intron"
                     /ApEinfo_fwdcolor="#ffef86"
                     /ApEinfo_revcolor="#ffef86"
                     /ApEinfo_graphicformat="arrow_data {{0 1 2 0 0 -1} {} 0}
                     width 5 offset 0"
     misc_feature    complement(1611..1630)
                     /locus_tag="3456"
                     /label="3456"
                     /ApEinfo_label="3456"
                     /ApEinfo_fwdcolor="#c7b0e3"
                     /ApEinfo_revcolor="#c7b0e3"
                     /ApEinfo_graphicformat="arrow_data {{0 1 2 0 0 -1} {} 0}
                     width 5 offset 0"
     misc_feature    1943..1964
                     /locus_tag="1130"
                     /label="1130"
                     /ApEinfo_label="1130"
                     /ApEinfo_fwdcolor="#84b0dc"
                     /ApEinfo_revcolor="#84b0dc"
                     /ApEinfo_graphicformat="arrow_data {{0 1 2 0 0 -1} {} 0}
                     width 5 offset 0"
     misc_feature    complement(3384..3411)
                     /locus_tag="7575"
                     /label="7575"
                     /ApEinfo_label="7575"
                     /ApEinfo_fwdcolor="#ffef86"
                     /ApEinfo_revcolor="#ffef86"
                     /ApEinfo_graphicformat="arrow_data {{0 1 2 0 0 -1} {} 0}
                     width 5 offset 0"
     misc_feature    3476..3495
                     /locus_tag="3372"
                     /label="3372"
                     /ApEinfo_label="3372"
                     /ApEinfo_fwdcolor="#b7e6d7"
                     /ApEinfo_revcolor="#b7e6d7"
                     /ApEinfo_graphicformat="arrow_data {{0 1 2 0 0 -1} {} 0}
                     width 5 offset 0"
     misc_feature    1285..1305
                     /locus_tag="GFP seq 3 "
                     /label="GFP seq 3 "
                     /ApEinfo_label="GFP seq 3 "
                     /ApEinfo_fwdcolor="#ff9ccd"
                     /ApEinfo_revcolor="#ff9ccd"
                     /ApEinfo_graphicformat="arrow_data {{0 1 2 0 0 -1} {} 0}
                     width 5 offset 0"
     misc_feature    complement(3453..3475)
                     /locus_tag="5636"
                     /label="5636"
                     /ApEinfo_label="5636"
                     /ApEinfo_fwdcolor="#b1ff67"
                     /ApEinfo_revcolor="#b1ff67"
                     /ApEinfo_graphicformat="arrow_data {{0 1 2 0 0 -1} {} 0}
                     width 5 offset 0"
     promoter        complement(3049..3411)
                     /locus_tag="Prps-0"
                     /label="Prps-0"
                     /ApEinfo_label="Prps-0"
                     /ApEinfo_fwdcolor="#339933"
                     /ApEinfo_revcolor="#339933"
                     /ApEinfo_graphicformat="arrow_data {{0 1 2 0 0 -1} {} 0}
                     width 5 offset 0"
     misc_feature    complement(1601..1626)
                     /locus_tag="3512"
                     /label="3512"
                     /ApEinfo_label="3512"
                     /ApEinfo_fwdcolor="#ffef86"
                     /ApEinfo_revcolor="#ffef86"
                     /ApEinfo_graphicformat="arrow_data {{0 1 2 0 0 -1} {} 0}
                     width 5 offset 0"
     misc_feature    complement(3012..3032)
                     /locus_tag="Gateway recomb1"
                     /label="Gateway recomb1"
                     /ApEinfo_label="Gateway recomb1"
                     /ApEinfo_fwdcolor="#f58a5e"
                     /ApEinfo_revcolor="#f58a5e"
                     /ApEinfo_graphicformat="arrow_data {{0 1 2 0 0 -1} {} 0}
                     width 5 offset 0"
     misc_feature    3620..3734
                     /locus_tag="sequence between end of unc-6 and start of
                     RHA"
                     /label="sequence between end of unc-6 and start of RHA"
                     /ApEinfo_label="sequence between end of unc-6 and start of
                     RHA"
                     /ApEinfo_fwdcolor="#85dae9"
                     /ApEinfo_revcolor="#85dae9"
                     /ApEinfo_graphicformat="arrow_data {{0 1 2 0 0 -1} {} 0}
                     width 5 offset 0"
     misc_feature    725..750
                     /locus_tag="676"
                     /label="676"
                     /ApEinfo_label="676"
                     /ApEinfo_fwdcolor="#ff9ccd"
                     /ApEinfo_revcolor="#ff9ccd"
                     /ApEinfo_graphicformat="arrow_data {{0 1 2 0 0 -1} {} 0}
                     width 5 offset 0"
     misc_feature    695..724
                     /locus_tag="LINKER (SacI, BsrI, ScaI, SpeI)"
                     /label="LINKER (SacI, BsrI, ScaI, SpeI)"
                     /ApEinfo_label="LINKER (SacI, BsrI, ScaI, SpeI)"
                     /ApEinfo_fwdcolor="#f8d3a9"
                     /ApEinfo_revcolor="#f8d3a9"
                     /ApEinfo_graphicformat="arrow_data {{0 1 2 0 0 -1} {} 0}
                     width 5 offset 0"
     misc_feature    3334..3353
                     /locus_tag="5178"
                     /label="5178"
                     /ApEinfo_label="5178"
                     /ApEinfo_fwdcolor="#c6c9d1"
                     /ApEinfo_revcolor="#c6c9d1"
                     /ApEinfo_graphicformat="arrow_data {{0 1 2 0 0 -1} {} 0}
                     width 5 offset 0"
     misc_feature    3464..3485
                     /locus_tag="5594"
                     /label="5594"
                     /ApEinfo_label="5594"
                     /ApEinfo_fwdcolor="#84b0dc"
                     /ApEinfo_revcolor="#84b0dc"
                     /ApEinfo_graphicformat="arrow_data {{0 1 2 0 0 -1} {} 0}
                     width 5 offset 0"
     misc_feature    3283..3312
                     /locus_tag="Gibson"
                     /label="Gibson"
                     /ApEinfo_label="Gibson"
                     /ApEinfo_fwdcolor="#b7e6d7"
                     /ApEinfo_revcolor="#b7e6d7"
                     /ApEinfo_graphicformat="arrow_data {{0 1 2 0 0 -1} {} 0}
                     width 5 offset 0"
     misc_feature    join(4297..6913,1..54)
                     /locus_tag="from pUC57/GS215"
                     /label="from pUC57/GS215"
                     /ApEinfo_label="from pUC57/GS215"
                     /ApEinfo_fwdcolor="#c6c9d1"
                     /ApEinfo_revcolor="#c6c9d1"
                     /ApEinfo_graphicformat="arrow_data {{0 1 2 0 0 -1} {} 0}
                     width 5 offset 0"
     misc_feature    1619..1676
                     /locus_tag="1722"
                     /label="1722"
                     /ApEinfo_label="1722"
                     /ApEinfo_fwdcolor="#9eafd2"
                     /ApEinfo_revcolor="#9eafd2"
                     /ApEinfo_graphicformat="arrow_data {{0 1 2 0 0 -1} {} 0}
                     width 5 offset 0"
     CDS             947..1100
                     /locus_tag="GFP(65T)(1)"
                     /label="GFP(65T)(1)"
                     /ApEinfo_label="GFP(65T)"
                     /ApEinfo_fwdcolor="#75c6a9"
                     /ApEinfo_revcolor="#75c6a9"
                     /ApEinfo_graphicformat="arrow_data {{0 1 2 0 0 -1} {} 0}
                     width 5 offset 0"
     misc_feature    complement(3283..3312)
                     /locus_tag="7868"
                     /label="7868"
                     /ApEinfo_label="7868"
                     /ApEinfo_fwdcolor="#d6b295"
                     /ApEinfo_revcolor="#d6b295"
                     /ApEinfo_graphicformat="arrow_data {{0 1 2 0 0 -1} {} 0}
                     width 5 offset 0"
     primer_bind     complement(4311..4331)
                     /locus_tag="M13-rev"
                     /label="M13-rev"
                     /ApEinfo_label="M13-rev"
                     /ApEinfo_fwdcolor="#85dae9"
                     /ApEinfo_revcolor="#85dae9"
                     /ApEinfo_graphicformat="arrow_data {{0 1 2 0 0 -1} {} 0}
                     width 5 offset 0"
     misc_feature    complement(1611..1630)
                     /locus_tag="3485"
                     /label="3485"
                     /ApEinfo_label="3485"
                     /ApEinfo_fwdcolor="#85dae9"
                     /ApEinfo_revcolor="#85dae9"
                     /ApEinfo_graphicformat="arrow_data {{0 1 2 0 0 -1} {} 0}
                     width 5 offset 0"
     misc_feature    2615..2634
                     /locus_tag="Hyg seq 4"
                     /label="Hyg seq 4"
                     /ApEinfo_label="Hyg seq 4"
                     /ApEinfo_fwdcolor="#c7b0e3"
                     /ApEinfo_revcolor="#c7b0e3"
                     /ApEinfo_graphicformat="arrow_data {{0 1 2 0 0 -1} {} 0}
                     width 5 offset 0"
     misc_feature    complement(3380..3401)
                     /locus_tag="7785"
                     /label="7785"
                     /ApEinfo_label="7785"
                     /ApEinfo_fwdcolor="#75c6a9"
                     /ApEinfo_revcolor="#75c6a9"
                     /ApEinfo_graphicformat="arrow_data {{0 1 2 0 0 -1} {} 0}
                     width 5 offset 0"
     misc_feature    55..585
                     /locus_tag="LHA"
                     /label="LHA"
                     /ApEinfo_label="LHA"
                     /ApEinfo_fwdcolor="#b7e6d7"
                     /ApEinfo_revcolor="#b7e6d7"
                     /ApEinfo_graphicformat="arrow_data {{0 1 2 0 0 -1} {} 0}
                     width 5 offset 0"
     misc_feature    complement(1566..1591)
                     /locus_tag="6340"
                     /label="6340"
                     /ApEinfo_label="6340"
                     /ApEinfo_fwdcolor="#ff9ccd"
                     /ApEinfo_revcolor="#ff9ccd"
                     /ApEinfo_graphicformat="arrow_data {{0 1 2 0 0 -1} {} 0}
                     width 5 offset 0"
     misc_feature    complement(3729..3731)
                     /locus_tag="mutated PAM"
                     /label="mutated PAM"
                     /ApEinfo_label="mutated PAM"
                     /ApEinfo_fwdcolor="#f58a5e"
                     /ApEinfo_revcolor="#f58a5e"
                     /ApEinfo_graphicformat="arrow_data {{0 1 2 0 0 -1} {} 0}
                     width 5 offset 0"
     CDS             complement(5479..6138)
                     /locus_tag="AmpR"
                     /label="AmpR"
                     /ApEinfo_label="AmpR"
                     /ApEinfo_fwdcolor="#ffef86"
                     /ApEinfo_revcolor="#ffef86"
                     /ApEinfo_graphicformat="arrow_data {{0 1 2 0 0 -1} {} 0}
                     width 5 offset 0"
     misc_feature    3617..3619
                     /locus_tag="STOP"
                     /label="STOP"
                     /ApEinfo_label="STOP"
                     /ApEinfo_fwdcolor="#d59687"
                     /ApEinfo_revcolor="#d59687"
                     /ApEinfo_graphicformat="arrow_data {{0 1 2 0 0 -1} {} 0}
                     width 5 offset 0"
     misc_recomb     3412..3445
                     /locus_tag="LoxP"
                     /label="LoxP"
                     /ApEinfo_label="LoxP"
                     /ApEinfo_fwdcolor="#9eafd2"
                     /ApEinfo_revcolor="#9eafd2"
                     /ApEinfo_graphicformat="arrow_data {{0 1 2 0 0 -1} {} 0}
                     width 5 offset 0"
     misc_feature    3602..3616
                     /locus_tag="GSTGS linker"
                     /label="GSTGS linker"
                     /ApEinfo_label="GSTGS linker"
                     /ApEinfo_fwdcolor="#f8d3a9"
                     /ApEinfo_revcolor="#f8d3a9"
                     /ApEinfo_graphicformat="arrow_data {{0 1 2 0 0 -1} {} 0}
                     width 5 offset 0"
     misc_feature    779..799
                     /locus_tag="GFP seq 1 "
                     /label="GFP seq 1 "
                     /ApEinfo_label="GFP seq 1 "
                     /ApEinfo_fwdcolor="#ff9ccd"
                     /ApEinfo_revcolor="#ff9ccd"
                     /ApEinfo_graphicformat="arrow_data {{0 1 2 0 0 -1} {} 0}
                     width 5 offset 0"
     misc_feature    492..580
                     /locus_tag="Exon 12"
                     /label="Exon 12"
                     /ApEinfo_label="Exon 12"
                     /ApEinfo_fwdcolor="#c7b0e3"
                     /ApEinfo_revcolor="#c7b0e3"
                     /ApEinfo_graphicformat="arrow_data {{0 1 2 0 0 -1} {} 0}
                     width 5 offset 0"
     misc_feature    complement(2537..2556)
                     /locus_tag="Hyg seq 2"
                     /label="Hyg seq 2"
                     /ApEinfo_label="Hyg seq 2"
                     /ApEinfo_fwdcolor="#f8d3a9"
                     /ApEinfo_revcolor="#f8d3a9"
                     /ApEinfo_graphicformat="arrow_data {{0 1 2 0 0 -1} {} 0}
                     width 5 offset 0"
     misc_feature    1592..1594
                     /locus_tag="for splice"
                     /label="for splice"
                     /ApEinfo_label="for splice"
                     /ApEinfo_fwdcolor="#ff9ccd"
                     /ApEinfo_revcolor="#ff9ccd"
                     /ApEinfo_graphicformat="arrow_data {{0 1 2 0 0 -1} {} 0}
                     width 5 offset 0"
     misc_feature    25..74
                     /locus_tag="FWD"
                     /label="FWD"
                     /ApEinfo_label="FWD"
                     /ApEinfo_fwdcolor="#c7b0e3"
                     /ApEinfo_revcolor="#c7b0e3"
                     /ApEinfo_graphicformat="arrow_data {{0 1 2 0 0 -1} {} 0}
                     width 5 offset 0"
     misc_feature    1971..2001
                     /locus_tag="7867"
                     /label="7867"
                     /ApEinfo_label="7867"
                     /ApEinfo_fwdcolor="#ff9ccd"
                     /ApEinfo_revcolor="#ff9ccd"
                     /ApEinfo_graphicformat="arrow_data {{0 1 2 0 0 -1} {} 0}
                     width 5 offset 0"
     misc_feature    complement(2615..2634)
                     /locus_tag="5224"
                     /label="5224"
                     /ApEinfo_label="5224"
                     /ApEinfo_fwdcolor="#f58a5e"
                     /ApEinfo_revcolor="#f58a5e"
                     /ApEinfo_graphicformat="arrow_data {{0 1 2 0 0 -1} {} 0}
                     width 5 offset 0"
     misc_feature    1601..1622
                     /locus_tag="4020"
                     /label="4020"
                     /ApEinfo_label="4020"
                     /ApEinfo_fwdcolor="#85dae9"
                     /ApEinfo_revcolor="#85dae9"
                     /ApEinfo_graphicformat="arrow_data {{0 1 2 0 0 -1} {} 0}
                     width 5 offset 0"
     CDS             725..895
                     /locus_tag="GFP(65T)(2)"
                     /label="GFP(65T)(2)"
                     /ApEinfo_label="GFP(65T)"
                     /ApEinfo_fwdcolor="#75c6a9"
                     /ApEinfo_revcolor="#75c6a9"
                     /ApEinfo_graphicformat="arrow_data {{0 1 2 0 0 -1} {} 0}
                     width 5 offset 0"
     misc_feature    complement(867..887)
                     /locus_tag="GFP seq 2 "
                     /label="GFP seq 2 "
                     /ApEinfo_label="GFP seq 2 "
                     /ApEinfo_fwdcolor="#ff9ccd"
                     /ApEinfo_revcolor="#ff9ccd"
                     /ApEinfo_graphicformat="arrow_data {{0 1 2 0 0 -1} {} 0}
                     width 5 offset 0"
     misc_feature    complement(4396..4415)
                     /locus_tag="1296 seq 2"
                     /label="1296 seq 2"
                     /ApEinfo_label="1296 seq 2"
                     /ApEinfo_fwdcolor="#85dae9"
                     /ApEinfo_revcolor="#85dae9"
                     /ApEinfo_graphicformat="arrow_data {{0 1 2 0 0 -1} {} 0}
                     width 5 offset 0"
     CDS             complement(6775..6843)
                     /locus_tag="LacZ alpha"
                     /label="LacZ alpha"
                     /ApEinfo_label="LacZ alpha"
                     /ApEinfo_fwdcolor="#84b0dc"
                     /ApEinfo_revcolor="#84b0dc"
                     /ApEinfo_graphicformat="arrow_data {{0 1 2 0 0 -1} {} 0}
                     width 5 offset 0"
     misc_feature    1623..1639
                     /locus_tag="att site back end"
                     /label="att site back end"
                     /ApEinfo_label="att site back end"
                     /ApEinfo_fwdcolor="#d59687"
                     /ApEinfo_revcolor="#d59687"
                     /ApEinfo_graphicformat="arrow_data {{0 1 2 0 0 -1} {} 0}
                     width 5 offset 0"
     misc_feature    1592..1621
                     /locus_tag="3910"
                     /label="3910"
                     /ApEinfo_label="3910"
                     /ApEinfo_fwdcolor="#ffef86"
                     /ApEinfo_revcolor="#ffef86"
                     /ApEinfo_graphicformat="arrow_data {{0 1 2 0 0 -1} {} 0}
                     width 5 offset 0"
     misc_feature    1592..3502
                     /locus_tag="from pNU1772"
                     /label="from pNU1772"
                     /ApEinfo_label="from pNU1772"
                     /ApEinfo_fwdcolor="#c6c9d1"
                     /ApEinfo_revcolor="#c6c9d1"
                     /ApEinfo_graphicformat="arrow_data {{0 1 2 0 0 -1} {} 0}
                     width 5 offset 0"
     misc_feature    complement(3384..3411)
                     /locus_tag="5487"
                     /label="5487"
                     /ApEinfo_label="5487"
                     /ApEinfo_fwdcolor="#d6b295"
                     /ApEinfo_revcolor="#d6b295"
                     /ApEinfo_graphicformat="arrow_data {{0 1 2 0 0 -1} {} 0}
                     width 5 offset 0"
     misc_feature    1666..1688
                     /locus_tag="4374"
                     /label="4374"
                     /ApEinfo_label="4374"
                     /ApEinfo_fwdcolor="#75c6a9"
                     /ApEinfo_revcolor="#75c6a9"
                     /ApEinfo_graphicformat="arrow_data {{0 1 2 0 0 -1} {} 0}
                     width 5 offset 0"
     misc_feature    2502..2521
                     /locus_tag="5223"
                     /label="5223"
                     /ApEinfo_label="5223"
                     /ApEinfo_fwdcolor="#c6c9d1"
                     /ApEinfo_revcolor="#c6c9d1"
                     /ApEinfo_graphicformat="arrow_data {{0 1 2 0 0 -1} {} 0}
                     width 5 offset 0"
     misc_feature    complement(1959..1980)
                     /locus_tag="1723"
                     /label="1723"
                     /ApEinfo_label="1723"
                     /ApEinfo_fwdcolor="#c7b0e3"
                     /ApEinfo_revcolor="#c7b0e3"
                     /ApEinfo_graphicformat="arrow_data {{0 1 2 0 0 -1} {} 0}
                     width 5 offset 0"
     misc_feature    complement(1957..2000)
                     /locus_tag="7866"
                     /label="7866"
                     /ApEinfo_label="7866"
                     /ApEinfo_fwdcolor="#c7b0e3"
                     /ApEinfo_revcolor="#c7b0e3"
                     /ApEinfo_graphicformat="arrow_data {{0 1 2 0 0 -1} {} 0}
                     width 5 offset 0"
     misc_feature    6825..6844
                     /locus_tag="2136"
                     /label="2136"
                     /ApEinfo_label="2136"
                     /ApEinfo_fwdcolor="#ff9ccd"
                     /ApEinfo_revcolor="#ff9ccd"
                     /ApEinfo_graphicformat="arrow_data {{0 1 2 0 0 -1} {} 0}
                     width 5 offset 0"
     misc_binding    complement(4337..4359)
                     /locus_tag="LacO"
                     /label="LacO"
                     /ApEinfo_label="LacO"
                     /ApEinfo_fwdcolor="#84b0dc"
                     /ApEinfo_revcolor="#84b0dc"
                     /ApEinfo_graphicformat="arrow_data {{0 1 2 0 0 -1} {} 0}
                     width 5 offset 0"
     misc_feature    4297..4326
                     /locus_tag="4334"
                     /label="4334"
                     /ApEinfo_label="4334"
                     /ApEinfo_fwdcolor="#ff9ccd"
                     /ApEinfo_revcolor="#ff9ccd"
                     /ApEinfo_graphicformat="arrow_data {{0 1 2 0 0 -1} {} 0}
                     width 5 offset 0"
     misc_feature    1367..1591
                     /locus_tag="eGFP F64L S65T from pCH114(3)"
                     /label="eGFP F64L S65T from pCH114(3)"
                     /ApEinfo_label="eGFP F64L S65T from pCH114"
                     /ApEinfo_fwdcolor="#b1ff67"
                     /ApEinfo_revcolor="#b1ff67"
                     /ApEinfo_graphicformat="arrow_data {{0 1 2 0 0 -1} {} 0}
                     width 5 offset 0"
     misc_feature    1844..1864
                     /locus_tag="974"
                     /label="974"
                     /ApEinfo_label="974"
                     /ApEinfo_fwdcolor="#d6b295"
                     /ApEinfo_revcolor="#d6b295"
                     /ApEinfo_graphicformat="arrow_data {{0 1 2 0 0 -1} {} 0}
                     width 5 offset 0"
     misc_feature    complement(2763..2782)
                     /locus_tag="Hyg seq 3"
                     /label="Hyg seq 3"
                     /ApEinfo_label="Hyg seq 3"
                     /ApEinfo_fwdcolor="#c6c9d1"
                     /ApEinfo_revcolor="#c6c9d1"
                     /ApEinfo_graphicformat="arrow_data {{0 1 2 0 0 -1} {} 0}
                     width 5 offset 0"
     misc_feature    1592..1614
                     /locus_tag="7645"
                     /label="7645"
                     /ApEinfo_label="7645"
                     /ApEinfo_fwdcolor="#f8d3a9"
                     /ApEinfo_revcolor="#f8d3a9"
                     /ApEinfo_graphicformat="arrow_data {{0 1 2 0 0 -1} {} 0}
                     width 5 offset 0"
     misc_feature    complement(1659..1683)
                     /locus_tag="7605"
                     /label="7605"
                     /ApEinfo_label="7605"
                     /ApEinfo_fwdcolor="#d6b295"
                     /ApEinfo_revcolor="#d6b295"
                     /ApEinfo_graphicformat="arrow_data {{0 1 2 0 0 -1} {} 0}
                     width 5 offset 0"
     misc_feature    1595..1618
                     /locus_tag="3907"
                     /label="3907"
                     /ApEinfo_label="3907"
                     /ApEinfo_fwdcolor="#c6c9d1"
                     /ApEinfo_revcolor="#c6c9d1"
                     /ApEinfo_graphicformat="arrow_data {{0 1 2 0 0 -1} {} 0}
                     width 5 offset 0"
     misc_feature    3494..3502
                     /locus_tag="gibson tested "
                     /label="gibson tested "
                     /ApEinfo_label="gibson tested "
                     /ApEinfo_fwdcolor="#c7b0e3"
                     /ApEinfo_revcolor="#c7b0e3"
                     /ApEinfo_graphicformat="arrow_data {{0 1 2 0 0 -1} {} 0}
                     width 5 offset 0"
     CDS             1367..1591
                     /locus_tag="GFP(65T)(3)"
                     /label="GFP(65T)(3)"
                     /ApEinfo_label="GFP(65T)"
                     /ApEinfo_fwdcolor="#75c6a9"
                     /ApEinfo_revcolor="#75c6a9"
                     /ApEinfo_graphicformat="arrow_data {{0 1 2 0 0 -1} {} 0}
                     width 5 offset 0"
     misc_recomb     1623..1656
                     /locus_tag="LoxP(1)"
                     /label="LoxP(1)"
                     /ApEinfo_label="LoxP"
                     /ApEinfo_fwdcolor="#9eafd2"
                     /ApEinfo_revcolor="#9eafd2"
                     /ApEinfo_graphicformat="arrow_data {{0 1 2 0 0 -1} {} 0}
                     width 5 offset 0"
     misc_feature    3429..3445
                     /locus_tag="loxP FRONT END (sharp end)"
                     /label="loxP FRONT END (sharp end)"
                     /ApEinfo_label="loxP FRONT END (sharp end)"
                     /ApEinfo_fwdcolor="#f58a5e"
                     /ApEinfo_revcolor="#f58a5e"
                     /ApEinfo_graphicformat="arrow_data {{0 1 2 0 0 -1} {} 0}
                     width 5 offset 0"
     misc_feature    complement(30..54)
                     /locus_tag="4356"
                     /label="4356"
                     /ApEinfo_label="4356"
                     /ApEinfo_fwdcolor="#ff9ccd"
                     /ApEinfo_revcolor="#ff9ccd"
                     /ApEinfo_graphicformat="arrow_data {{0 1 2 0 0 -1} {} 0}
                     width 5 offset 0"
     promoter        complement(4363..4393)
                     /locus_tag="lac promoter"
                     /label="lac promoter"
                     /ApEinfo_label="lac promoter"
                     /ApEinfo_fwdcolor="#c7b0e3"
                     /ApEinfo_revcolor="#c7b0e3"
                     /ApEinfo_graphicformat="arrow_data {{0 1 2 0 0 -1} {} 0}
                     width 5 offset 0"
     primer_bind     1..18
                     /locus_tag="M13-fwd"
                     /label="M13-fwd"
                     /ApEinfo_label="M13-fwd"
                     /ApEinfo_fwdcolor="#85dae9"
                     /ApEinfo_revcolor="#85dae9"
                     /ApEinfo_graphicformat="arrow_data {{0 1 2 0 0 -1} {} 0}
                     width 5 offset 0"
     misc_feature    3435..3456
                     /locus_tag="5750"
                     /label="5750"
                     /ApEinfo_label="5750"
                     /ApEinfo_fwdcolor="#c7b0e3"
                     /ApEinfo_revcolor="#c7b0e3"
                     /ApEinfo_graphicformat="arrow_data {{0 1 2 0 0 -1} {} 0}
                     width 5 offset 0"
     misc_feature    complement(3732..3751)
                     /locus_tag="sgRNA"
                     /label="sgRNA"
                     /ApEinfo_label="sgRNA"
                     /ApEinfo_fwdcolor="#ffef86"
                     /ApEinfo_revcolor="#ffef86"
                     /ApEinfo_graphicformat="arrow_data {{0 1 2 0 0 -1} {} 0}
                     width 5 offset 0"
     misc_feature    3446..3475
                     /locus_tag="intron(1)"
                     /label="intron(1)"
                     /ApEinfo_label="intron"
                     /ApEinfo_fwdcolor="#ffef86"
                     /ApEinfo_revcolor="#ffef86"
                     /ApEinfo_graphicformat="arrow_data {{0 1 2 0 0 -1} {} 0}
                     width 5 offset 0"
     misc_feature    3518..3586
                     /locus_tag="TM domain"
                     /label="TM domain"
                     /ApEinfo_label="TM domain"
                     /ApEinfo_fwdcolor="#d6b295"
                     /ApEinfo_revcolor="#d6b295"
                     /ApEinfo_graphicformat="arrow_data {{0 1 2 0 0 -1} {} 0}
                     width 5 offset 0"
     misc_feature    complement(1982..2003)
                     /locus_tag="4350"
                     /label="4350"
                     /ApEinfo_label="4350"
                     /ApEinfo_fwdcolor="#f8d3a9"
                     /ApEinfo_revcolor="#f8d3a9"
                     /ApEinfo_graphicformat="arrow_data {{0 1 2 0 0 -1} {} 0}
                     width 5 offset 0"
     misc_feature    1971..2000
                     /locus_tag="Gibson(1)"
                     /label="Gibson(1)"
                     /ApEinfo_label="Gibson"
                     /ApEinfo_fwdcolor="#b1ff67"
                     /ApEinfo_revcolor="#b1ff67"
                     /ApEinfo_graphicformat="arrow_data {{0 1 2 0 0 -1} {} 0}
                     width 5 offset 0"
     rep_origin      complement(4699..5381)
                     /locus_tag="ColE1 origin"
                     /label="ColE1 origin"
                     /ApEinfo_label="ColE1 origin"
                     /ApEinfo_fwdcolor="#9eafd2"
                     /ApEinfo_revcolor="#9eafd2"
                     /ApEinfo_graphicformat="arrow_data {{0 1 2 0 0 -1} {} 0}
                     width 5 offset 0"
     misc_feature    2837..2843
                     /locus_tag="New Feature"
                     /label="New Feature"
                     /ApEinfo_label="New Feature"
                     /ApEinfo_fwdcolor="#932092"
                     /ApEinfo_revcolor="#932092"
                     /ApEinfo_graphicformat="arrow_data {{0 1 2 0 0 -1} {} 0}
                     width 5 offset 0"
     misc_feature    2973..2986
                     /locus_tag="splice"
                     /label="splice"
                     /ApEinfo_label="splice"
                     /ApEinfo_fwdcolor="#932092"
                     /ApEinfo_revcolor="#932092"
                     /ApEinfo_graphicformat="arrow_data {{0 1 2 0 0 -1} {} 0}
                     width 5 offset 0"
     misc_feature    2837..2986
                     /locus_tag="Linker exon"
                     /label="Linker exon"
                     /ApEinfo_label="Linker exon"
                     /ApEinfo_fwdcolor="#932092"
                     /ApEinfo_revcolor="#932092"
                     /ApEinfo_graphicformat="arrow_data {{0 1 2 0 0 -1} {} 0}
                     width 5 offset 0"
ORIGIN
        1 TGTAAAACGA CGGCCAGTGA ATTCGAGCTC GGTACCTCGC GAATGCATCT AGATTGGTTG
       61 ATGGATGGGC CAAGTACAAG ATTGTGGTTG AATCAGTTTT CAAACGAGGC ACCGAGAACA
      121 TGCAACGTGG CGAAACATCA TTGTGGATTT CCCCTCAAGG TGTCATTTGC AAGTGCCCAA
      181 AGCTCCGCGT CGGACGCCGT TATCTCCTCC TTGgtgagtt cattacacat cccattcaat
      241 ttccaattgt cttttgtttg atgtgatgtc cattttgttt tgtccgagaa aacaccccac
      301 gaagggagga ggagtaggag aaacgggggt agttagtacc ccaatgataa atgccttcaa
      361 aaatgctaat taagcgcgta ggcccccgct ggacatgccg cctcgaagtg tgaaatgtga
      421 cagtatggat taggcgtgaa acaatagaca gacagggaag ctaatctgat aactgatttt
      481 gaatgtttca gGCAAGAATG ATTCCGATCA CGAGCGCGAT GGATTGATGG TCAATCCACA
      541 GACTGTATTG GTGGAATGGG AGGACGATAT TATGGATAAG gtaagtttaa acagttcggc
      601 gcgccctaac catacatatt taaattttca gGTACTTCGA TTTTCAAAGA AGGATAAGTT
      661 AGGACAGTGC CCTGAGATCA CCTCCCACCG TTACGGGAGC TCAACTGGTA GTACTAGTGG
      721 GTCGATGAGT AAAGGAGAAG AACTTTTCAC TGGAGTTGTC CCAATTCTTG TTGAATTAGA
      781 TGGTGATGTT AATGGGCACA AATTTTCTGT CAGTGGAGAG GGTGAAGGTG ATGCAACATA
      841 CGGAAAACTT ACCCTTAAAT TTATTTGCAC TACTGGAAAA CTACCTGTTC CATGGgtaag
      901 tttaaacata tatatactaa ctaaccctga ttatttaaat tttcagCCAA CACTTGTCAC
      961 TACTCTCACT TATGGTGTTC AATGCTTCTC GAGATACCCA GATCATATGA AACAGCATGA
     1021 CTTTTTCAAG AGTGCCATGC CCGAAGGTTA TGTACAGGAA AGAACTATAT TTTTCAAAGA
     1081 TGACGGGAAC TACAAGACAC gtaagtttaa acagttcggt actaactaac catacatatt
     1141 taaattttca gGTGCTGAAG TCAAGTTTGA AGGTGATACC CTTGTTAATA GAATCGAGTT
     1201 AAAAGGTATT GATTTTAAAG AAGATGGAAA CATTCTTGGA CACAAATTGG AATACAACTA
     1261 TAACTCACAC AATGTATACA TCATGGCAGA CAAACAAAAG AATGGAATCA AAGTTgtaag
     1321 tttaaacatg attttactaa ctaactaatc tgatttaaat tttcagAACT TCAAAATTAG
     1381 ACACAACATT GAAGATGGAA GCGTTCAACT AGCAGACCAT TATCAACAAA ATACTCCAAT
     1441 TGGCGATGGC CCTGTCCTTT TACCAGACAA CCATTACCTG TCCACACAAT CTGCCCTTTC
     1501 GAAAGATCCC AACGAAAAGA GAGACCACAT GGTCCTTCTT GAGTTTGTAA CAGCTGCTGG
     1561 GATTACACAT GGCATGGATG AACTATACAA AGGGgtaagt ttaaacatgt cgcgctgcag
     1621 gcATAACTTC GTATAGCATA CATTATACGA AGTTATgact tttttcttgg cggcacaata
     1681 aagtttcctc tttttgttgg gtcactcaac gaacacaata caaatatttg agcgctcgca
     1741 tttttctcaa cctttcgggt ttaaagcact tcaaaatgga attgaagaga gattgtgaaa
     1801 gtacatcaga cagaatcaca ttttgatagc attcacttca ctcagatgca aacttttcag
     1861 tgactataaa aagtcataaa ataataacat taaaaaagca aataaattag cgagagaatt
     1921 ttttgacaaa aagaaagaag agtgatagag aagaagggaa tgcttgaaag gatcttgcat
     1981 CTATTCCTTT GCCCTCGGAC GAGTGCTGGG GCGTCGGTTT CCACTATCGG CGAGTACTTC
     2041 TACACAGCCA TCGGTCCAGA CGGCCGCGCT TCTGCGGGCG ATTTGTGTAC GCCCGACAGT
     2101 CCCGGCTCCG GATCGGACGA TTGCGTCGCA TCGACCCTGC GCCCAAGCTG CATCATCGAA
     2161 ATTGCCGTCA ACCAAGCTCT GATAGAGTTG GTCAAGACCA ATGCGGAGCA TATACGCCCG
     2221 GAGCCGCGGC GATCCTGCAA GCTCCGGATG CCTCCGCTCG AAGTAGCGCG TCTGCTGCTC
     2281 CATACAAGCC AACCACGGCC TCCAGAAGAA GATGTTGGCG ACCTCGTATT GGGAATCCCC
     2341 GAACATCGCC TCGCTCCAGT CAATGACCGC TGTTATGCGG CCATTGTCCG TCAGGACATT
     2401 GTTGGAGCCG AAATCCGCGT GCACGAGGTG CCGGACTTCG GGGCAGTCCT CGGCCCAAAG
     2461 CATCAGCTCA TCGAGAGCCT GCGCGACGGA CGCACTGACG GTGTCGTCCA TCACAGTTTG
     2521 CCAGTGATAC ACATGGGGAT CAGCAATCGC GCATATGAAA TCACGCCATG TAGTGTATTG
     2581 ACCGATTCCT TGCGGTCCGA ATGGGCCGAA CCCGCTCGTC TGGCTAAGAT CGGCCGCAGC
     2641 GATCGCATCC ATGGCCTCCG CGACCGGCTG CAGAACAGCG GGCAGTTCGG TTTCAGGCAG
     2701 GTCTTGCAAC GTGACACCCT GTGCACGGCG GGAGATGCAA TAGGTCAGGC TCTCGCTGAA
     2761 TTCCCCAATG TCAAGCACTT CCGGAATCGG GAGCGCGGCC GATGCAAAGT GCCGATAAAC
     2821 ATAACGATCT TTGTAGAAAC CATCGGCGCA GCTATTTACC CGCAGGACAT ATCCACGCCC
     2881 TCCTACATCG AAGCTGAAAG CACGAGATTC TTCGCCCTCC GAGAGCTGCA TCAGGTCGGA
     2941 GACGCTGTCG AACTTTTCGA TCAGAAACTT CTCGACAGAC GTCGCGGTGA GTTCAGGCTT
     3001 TTTCATGGAG CCTGCTTTTT TGTACAAACT TGCGGCACCG CCTGACATAT TACCTTAAAA
     3061 TTCAAAAATT AATTTCAGAT CAGTCATAAC CAAGAAAACA AAATAAACGT TAGGACAGAA
     3121 AATTCAAATT AATTAAAAAT TATGCTGAAT AAGAAAATTA CATGCAAAGC CTTATTTTCC
     3181 TCATAGAAAC AGTTGAATAA CATATTTTTT AATTGAAAAC ATAGCAAAAT TCGTGGTAAA
     3241 ATTTGTCAAA ACCTTGGAAA AAATCGAAAA AAGAACATTT CCCGATGCAT TTTCCTATTT
     3301 CTCGTTGCCG ACAACGTATA AACGTTGAAT ACTCAGTCAA CGAATTTGGC TGCTGGCTTG
     3361 GACTCTCGCA CGGAAGAGAC GCGTGTGTAG ATTTACGACG AAAGCAAAAA TATAACTTCG
     3421 TATAGCATAC ATTATACGAA GTTATggctg ctcggccgcg attttaaatt ttcagGGCGG
     3481 AGGGTCAGGC GGAGGGGGAT CTTCCAATTT CTCGAATACA ACTACACTCA TTCTGCTCAT
     3541 AACTCTTGCT CTTATCAGTT TAATTGGATT TTCCGTTTGT CTTCTGGCAA TCAGGAGGCG
     3601 AGGCAGTACC GGAAGCTAAa aaaaacgaac ttttgatttt cagaattatt ttaatttaat
     3661 tttttatata cccaatttca tcaacttctc atttatatga tccaaaatta ctcctccaat
     3721 ctctgaattc gtgtgactcc tgatccaatc tagtttattt ttcttgttct ttttttggca
     3781 gccatatcaa gctgttcaat aacatagaca ctcattccta ctgggtactg tagcagtacc
     3841 tctgattttg ctttaaatat gattccataa taacgcatga cgtttcacct ctgtggtgca
     3901 ctattctctg ttaacacctt ttatcttttt ttttcaaact tctctcatgt tgtggttgtg
     3961 aatttcagtt tctaccgttc cattttctat gacaattttg attaattcaa ttatttttca
     4021 atctcaacga aacattgaaa caaaatttga ctctttatgt catttgtctc aatctccatt
     4081 tttttcaatt ctcctgttac ccaatacctg tcagtacaaa aaataaagac tacaatatat
     4141 ccattaaaat tttgaaacaa agaatgcccg ggtcaaatac gcaacggata tcttggcaac
     4201 aggtgcagtg agtcgagtgg ctcgtaaaac tcttcacatt tgcataatcc agcacatgcc
     4261 acgtttccag ccactaatcc ccctctcttc ttcttgAAGC TTGGCGTAAT CATGGTCATA
     4321 GCTGTTTCCT GTGTGAAATT GTTATCCGCT CACAATTCCA CACAACATAC GAGCCGGAAG
     4381 CATAAAGTGT AAAGCCTGGG GTGCCTAATG AGTGAGCTAA CTCACATTAA TTGCGTTGCG
     4441 CTCACTGCCC GCTTTCCAGT CGGGAAACCT GTCGTGCCAG CTGCATTAAT GAATCGGCCA
     4501 ACGCGCGGGG AGAGGCGGTT TGCGTATTGG GCGCTCTTCC GCTTCCTCGC TCACTGACTC
     4561 GCTGCGCTCG GTCGTTCGGC TGCGGCGAGC GGTATCAGCT CACTCAAAGG CGGTAATACG
     4621 GTTATCCACA GAATCAGGGG ATAACGCAGG AAAGAACATG TGAGCAAAAG GCCAGCAAAA
     4681 GGCCAGGAAC CGTAAAAAGG CCGCGTTGCT GGCGTTTTTC CATAGGCTCC GCCCCCCTGA
     4741 CGAGCATCAC AAAAATCGAC GCTCAAGTCA GAGGTGGCGA AACCCGACAG GACTATAAAG
     4801 ATACCAGGCG TTTCCCCCTG GAAGCTCCCT CGTGCGCTCT CCTGTTCCGA CCCTGCCGCT
     4861 TACCGGATAC CTGTCCGCCT TTCTCCCTTC GGGAAGCGTG GCGCTTTCTC ATAGCTCACG
     4921 CTGTAGGTAT CTCAGTTCGG TGTAGGTCGT TCGCTCCAAG CTGGGCTGTG TGCACGAACC
     4981 CCCCGTTCAG CCCGACCGCT GCGCCTTATC CGGTAACTAT CGTCTTGAGT CCAACCCGGT
     5041 AAGACACGAC TTATCGCCAC TGGCAGCAGC CACTGGTAAC AGGATTAGCA GAGCGAGGTA
     5101 TGTAGGCGGT GCTACAGAGT TCTTGAAGTG GTGGCCTAAC TACGGCTACA CTAGAAGAAC
     5161 AGTATTTGGT ATCTGCGCTC TGCTGAAGCC AGTTACCTTC GGAAAAAGAG TTGGTAGCTC
     5221 TTGATCCGGC AAACAAACCA CCGCTGGTAG CGGTGGTTTT TTTGTTTGCA AGCAGCAGAT
     5281 TACGCGCAGA AAAAAAGGAT CTCAAGAAGA TCCTTTGATC TTTTCTACGG GGTCTGACGC
     5341 TCAGTGGAAC GAAAACTCAC GTTAAGGGAT TTTGGTCATG AGATTATCAA AAAGGATCTT
     5401 CACCTAGATC CTTTTAAATT AAAAATGAAG TTTTAAATCA ATCTAAAGTA TATATGAGTA
     5461 AACTTGGTCT GACAGTTACC AATGCTTAAT CAGTGAGGCA CCTATCTCAG CGATCTGTCT
     5521 ATTTCGTTCA TCCATAGTTG CCTGACTCCC CGTCGTGTAG ATAACTACGA TACGGGAGGG
     5581 CTTACCATCT GGCCCCAGTG CTGCAATGAT ACCGCGAGAC CCACGCTCAC CGGCTCCAGA
     5641 TTTATCAGCA ATAAACCAGC CAGCCGGAAG GGCCGAGCGC AGAAGTGGTC CTGCAACTTT
     5701 ATCCGCCTCC ATCCAGTCTA TTAATTGTTG CCGGGAAGCT AGAGTAAGTA GTTCGCCAGT
     5761 TAATAGTTTG CGCAACGTTG TTGCCATTGC TACAGGCATC GTGGTGTCAC GCTCGTCGTT
     5821 TGGTATGGCT TCATTCAGCT CCGGTTCCCA ACGATCAAGG CGAGTTACAT GATCCCCCAT
     5881 GTTGTGCAAA AAAGCGGTTA GCTCCTTCGG TCCTCCGATC GTTGTCAGAA GTAAGTTGGC
     5941 CGCAGTGTTA TCACTCATGG TTATGGCAGC ACTGCATAAT TCTCTTACTG TCATGCCATC
     6001 CGTAAGATGC TTTTCTGTGA CTGGTGAGTA CTCAACCAAG TCATTCTGAG AATAGTGTAT
     6061 GCGGCGACCG AGTTGCTCTT GCCCGGCGTC AATACGGGAT AATACCGCGC CACATAGCAG
     6121 AACTTTAAAA GTGCTCATCA TTGGAAAACG TTCTTCGGGG CGAAAACTCT CAAGGATCTT
     6181 ACCGCTGTTG AGATCCAGTT CGATGTAACC CACTCGTGCA CCCAACTGAT CTTCAGCATC
     6241 TTTTACTTTC ACCAGCGTTT CTGGGTGAGC AAAAACAGGA AGGCAAAATG CCGCAAAAAA
     6301 GGGAATAAGG GCGACACGGA AATGTTGAAT ACTCATACTC TTCCTTTTTC AATATTATTG
     6361 AAGCATTTAT CAGGGTTATT GTCTCATGAG CGGATACATA TTTGAATGTA TTTAGAAAAA
     6421 TAAACAAATA GGGGTTCCGC GCACATTTCC CCGAAAAGTG CCACCTGACG TCTAAGAAAC
     6481 CATTATTATC ATGACATTAA CCTATAAAAA TAGGCGTATC ACGAGGCCCT TTCGTCTCGC
     6541 GCGTTTCGGT GATGACGGTG AAAACCTCTG ACACATGCAG CTCCCGGAGA CGGTCACAGC
     6601 TTGTCTGTAA GCGGATGCCG GGAGCAGACA AGCCCGTCAG GGCGCGTCAG CGGGTGTTGG
     6661 CGGGTGTCGG GGCTGGCTTA ACTATGCGGC ATCAGAGCAG ATTGTACTGA GAGTGCACCA
     6721 TATGCGGTGT GAAATACCGC ACAGATGCGT AAGGAGAAAA TACCGCATCA GGCGCCATTC
     6781 GCCATTCAGG CTGCGCAACT GTTGGGAAGG GCGATCGGTG CGGGCCTCTT CGCTATTACG
     6841 CCAGCTGGCG AAAGGGGGAT GTGCTGCAAG GCGATTAAGT TGGGTAACGC CAGGGTTTTC
     6901 CCAGTCACGA CGT    
//
