# Supplementary material for: Short- and long-range roles of UNC-6/Netrin in dorsal-ventral axon guidance in vivo in Caenorhabditis elegans
Source: PLoS Genet. 2025 Jan 17;21(1):e1011526. doi: 10.1371/journal.pgen.1011526 (PMC11760026; doi:10.1371/journal.pgen.1011526)
Supplement: S2 Data — (ZIP) [file pgen.1011526.s002.zip]

Archive with 10 entries (9 files):
- S2_data/
- __MACOSX/._S2_data
- S2_data/Caenorhabditis_elegans.WBcel235.110.rois.gtf
- __MACOSX/S2_data/._Caenorhabditis_elegans.WBcel235.110.rois.gtf
- S2_data/.DS_Store
- __MACOSX/S2_data/._.DS_Store
- S2_data/Caenorhabditis_elegans.WBcel235.dna_sm.toplevel.rois.fa
- __MACOSX/S2_data/._Caenorhabditis_elegans.WBcel235.dna_sm.toplevel.rois.fa
- S2_data/Caenorhabditis_elegans.WBcel235.dna_sm.toplevel.rois.fa.fai
- __MACOSX/S2_data/._Caenorhabditis_elegans.WBcel235.dna_sm.toplevel.rois.fa.fai
