# Supplementary material for: Short- and long-range roles of UNC-6/Netrin in dorsal-ventral axon guidance in vivo in Caenorhabditis elegans
Source: PLoS Genet. 2025 Jan 17;21(1):e1011526. doi: 10.1371/journal.pgen.1011526 (PMC11760026; doi:10.1371/journal.pgen.1011526)
Supplement: S2 Data — (ZIP) [file pgen.1011526.s002.zip › S2_data/Caenorhabditis_elegans.WBcel235.110.rois.gtf]

X	WormBase	gene	6889674	6897147	.	+	.	gene_id "WBGene00006746"; gene_name "unc-6"; gene_source "WormBase"; gene_biotype "protein_coding";
X	WormBase	transcript	6889674	6897147	.	+	.	gene_id "WBGene00006746"; transcript_id "F41C6.1.1"; gene_name "unc-6"; gene_source "WormBase"; gene_biotype "protein_coding"; transcript_source "WormBase"; transcript_biotype "protein_coding";
X	WormBase	exon	6889674	6889817	.	+	.	gene_id "WBGene00006746"; transcript_id "F41C6.1.1"; exon_number "1"; gene_name "unc-6"; gene_source "WormBase"; gene_biotype "protein_coding"; transcript_source "WormBase"; transcript_biotype "protein_coding"; exon_id "F41C6.1.1.e1";
X	WormBase	CDS	6889740	6889817	.	+	0	gene_id "WBGene00006746"; transcript_id "F41C6.1.1"; exon_number "1"; gene_name "unc-6"; gene_source "WormBase"; gene_biotype "protein_coding"; transcript_source "WormBase"; transcript_biotype "protein_coding"; protein_id "F41C6.1.1";
X	WormBase	start_codon	6889740	6889742	.	+	0	gene_id "WBGene00006746"; transcript_id "F41C6.1.1"; exon_number "1"; gene_name "unc-6"; gene_source "WormBase"; gene_biotype "protein_coding"; transcript_source "WormBase"; transcript_biotype "protein_coding";
X	WormBase	exon	6889865	6890004	.	+	.	gene_id "WBGene00006746"; transcript_id "F41C6.1.1"; exon_number "2"; gene_name "unc-6"; gene_source "WormBase"; gene_biotype "protein_coding"; transcript_source "WormBase"; transcript_biotype "protein_coding"; exon_id "F41C6.1.1.e2";
X	WormBase	CDS	6889865	6890004	.	+	0	gene_id "WBGene00006746"; transcript_id "F41C6.1.1"; exon_number "2"; gene_name "unc-6"; gene_source "WormBase"; gene_biotype "protein_coding"; transcript_source "WormBase"; transcript_biotype "protein_coding"; protein_id "F41C6.1.1";
X	WormBase	exon	6890458	6890998	.	+	.	gene_id "WBGene00006746"; transcript_id "F41C6.1.1"; exon_number "3"; gene_name "unc-6"; gene_source "WormBase"; gene_biotype "protein_coding"; transcript_source "WormBase"; transcript_biotype "protein_coding"; exon_id "F41C6.1.1.e3";
X	WormBase	CDS	6890458	6890998	.	+	1	gene_id "WBGene00006746"; transcript_id "F41C6.1.1"; exon_number "3"; gene_name "unc-6"; gene_source "WormBase"; gene_biotype "protein_coding"; transcript_source "WormBase"; transcript_biotype "protein_coding"; protein_id "F41C6.1.1";
X	WormBase	exon	6891049	6891210	.	+	.	gene_id "WBGene00006746"; transcript_id "F41C6.1.1"; exon_number "4"; gene_name "unc-6"; gene_source "WormBase"; gene_biotype "protein_coding"; transcript_source "WormBase"; transcript_biotype "protein_coding"; exon_id "F41C6.1.1.e4";
X	WormBase	CDS	6891049	6891210	.	+	0	gene_id "WBGene00006746"; transcript_id "F41C6.1.1"; exon_number "4"; gene_name "unc-6"; gene_source "WormBase"; gene_biotype "protein_coding"; transcript_source "WormBase"; transcript_biotype "protein_coding"; protein_id "F41C6.1.1";
X	WormBase	exon	6891293	6891407	.	+	.	gene_id "WBGene00006746"; transcript_id "F41C6.1.1"; exon_number "5"; gene_name "unc-6"; gene_source "WormBase"; gene_biotype "protein_coding"; transcript_source "WormBase"; transcript_biotype "protein_coding"; exon_id "F41C6.1.1.e5";
X	WormBase	CDS	6891293	6891407	.	+	0	gene_id "WBGene00006746"; transcript_id "F41C6.1.1"; exon_number "5"; gene_name "unc-6"; gene_source "WormBase"; gene_biotype "protein_coding"; transcript_source "WormBase"; transcript_biotype "protein_coding"; protein_id "F41C6.1.1";
X	WormBase	exon	6892516	6892585	.	+	.	gene_id "WBGene00006746"; transcript_id "F41C6.1.1"; exon_number "6"; gene_name "unc-6"; gene_source "WormBase"; gene_biotype "protein_coding"; transcript_source "WormBase"; transcript_biotype "protein_coding"; exon_id "F41C6.1.1.e6";
X	WormBase	CDS	6892516	6892585	.	+	2	gene_id "WBGene00006746"; transcript_id "F41C6.1.1"; exon_number "6"; gene_name "unc-6"; gene_source "WormBase"; gene_biotype "protein_coding"; transcript_source "WormBase"; transcript_biotype "protein_coding"; protein_id "F41C6.1.1";
X	WormBase	exon	6892636	6892754	.	+	.	gene_id "WBGene00006746"; transcript_id "F41C6.1.1"; exon_number "7"; gene_name "unc-6"; gene_source "WormBase"; gene_biotype "protein_coding"; transcript_source "WormBase"; transcript_biotype "protein_coding"; exon_id "F41C6.1.1.e7";
X	WormBase	CDS	6892636	6892754	.	+	1	gene_id "WBGene00006746"; transcript_id "F41C6.1.1"; exon_number "7"; gene_name "unc-6"; gene_source "WormBase"; gene_biotype "protein_coding"; transcript_source "WormBase"; transcript_biotype "protein_coding"; protein_id "F41C6.1.1";
X	WormBase	exon	6894825	6894974	.	+	.	gene_id "WBGene00006746"; transcript_id "F41C6.1.1"; exon_number "8"; gene_name "unc-6"; gene_source "WormBase"; gene_biotype "protein_coding"; transcript_source "WormBase"; transcript_biotype "protein_coding"; exon_id "F41C6.1.1.e8";
X	WormBase	CDS	6894825	6894974	.	+	2	gene_id "WBGene00006746"; transcript_id "F41C6.1.1"; exon_number "8"; gene_name "unc-6"; gene_source "WormBase"; gene_biotype "protein_coding"; transcript_source "WormBase"; transcript_biotype "protein_coding"; protein_id "F41C6.1.1";
X	WormBase	exon	6895180	6895230	.	+	.	gene_id "WBGene00006746"; transcript_id "F41C6.1.1"; exon_number "9"; gene_name "unc-6"; gene_source "WormBase"; gene_biotype "protein_coding"; transcript_source "WormBase"; transcript_biotype "protein_coding"; exon_id "F41C6.1.1.e9";
X	WormBase	CDS	6895180	6895230	.	+	2	gene_id "WBGene00006746"; transcript_id "F41C6.1.1"; exon_number "9"; gene_name "unc-6"; gene_source "WormBase"; gene_biotype "protein_coding"; transcript_source "WormBase"; transcript_biotype "protein_coding"; protein_id "F41C6.1.1";
X	WormBase	exon	6895337	6895405	.	+	.	gene_id "WBGene00006746"; transcript_id "F41C6.1.1"; exon_number "10"; gene_name "unc-6"; gene_source "WormBase"; gene_biotype "protein_coding"; transcript_source "WormBase"; transcript_biotype "protein_coding"; exon_id "F41C6.1.1.e10";
X	WormBase	CDS	6895337	6895405	.	+	2	gene_id "WBGene00006746"; transcript_id "F41C6.1.1"; exon_number "10"; gene_name "unc-6"; gene_source "WormBase"; gene_biotype "protein_coding"; transcript_source "WormBase"; transcript_biotype "protein_coding"; protein_id "F41C6.1.1";
X	WormBase	exon	6895459	6895647	.	+	.	gene_id "WBGene00006746"; transcript_id "F41C6.1.1"; exon_number "11"; gene_name "unc-6"; gene_source "WormBase"; gene_biotype "protein_coding"; transcript_source "WormBase"; transcript_biotype "protein_coding"; exon_id "F41C6.1.1.e11";
X	WormBase	CDS	6895459	6895647	.	+	2	gene_id "WBGene00006746"; transcript_id "F41C6.1.1"; exon_number "11"; gene_name "unc-6"; gene_source "WormBase"; gene_biotype "protein_coding"; transcript_source "WormBase"; transcript_biotype "protein_coding"; protein_id "F41C6.1.1";
X	WormBase	exon	6895926	6896014	.	+	.	gene_id "WBGene00006746"; transcript_id "F41C6.1.1"; exon_number "12"; gene_name "unc-6"; gene_source "WormBase"; gene_biotype "protein_coding"; transcript_source "WormBase"; transcript_biotype "protein_coding"; exon_id "F41C6.1.1.e12";
X	WormBase	CDS	6895926	6896014	.	+	2	gene_id "WBGene00006746"; transcript_id "F41C6.1.1"; exon_number "12"; gene_name "unc-6"; gene_source "WormBase"; gene_biotype "protein_coding"; transcript_source "WormBase"; transcript_biotype "protein_coding"; protein_id "F41C6.1.1";
X	WormBase	exon	6896563	6897147	.	+	.	gene_id "WBGene00006746"; transcript_id "F41C6.1.1"; exon_number "13"; gene_name "unc-6"; gene_source "WormBase"; gene_biotype "protein_coding"; transcript_source "WormBase"; transcript_biotype "protein_coding"; exon_id "F41C6.1.1.e13";
X	WormBase	CDS	6896563	6896625	.	+	0	gene_id "WBGene00006746"; transcript_id "F41C6.1.1"; exon_number "13"; gene_name "unc-6"; gene_source "WormBase"; gene_biotype "protein_coding"; transcript_source "WormBase"; transcript_biotype "protein_coding"; protein_id "F41C6.1.1";
X	WormBase	stop_codon	6896626	6896628	.	+	0	gene_id "WBGene00006746"; transcript_id "F41C6.1.1"; exon_number "13"; gene_name "unc-6"; gene_source "WormBase"; gene_biotype "protein_coding"; transcript_source "WormBase"; transcript_biotype "protein_coding";
X	WormBase	five_prime_utr	6889674	6889739	.	+	.	gene_id "WBGene00006746"; transcript_id "F41C6.1.1"; gene_name "unc-6"; gene_source "WormBase"; gene_biotype "protein_coding"; transcript_source "WormBase"; transcript_biotype "protein_coding";
X	WormBase	three_prime_utr	6896629	6897147	.	+	.	gene_id "WBGene00006746"; transcript_id "F41C6.1.1"; gene_name "unc-6"; gene_source "WormBase"; gene_biotype "protein_coding"; transcript_source "WormBase"; transcript_biotype "protein_coding";
X	WormBase	transcript	6889674	6897140	.	+	.	gene_id "WBGene00006746"; transcript_id "F41C6.1.2"; gene_name "unc-6"; gene_source "WormBase"; gene_biotype "protein_coding"; transcript_source "WormBase"; transcript_biotype "protein_coding";
X	WormBase	exon	6889674	6889817	.	+	.	gene_id "WBGene00006746"; transcript_id "F41C6.1.2"; exon_number "1"; gene_name "unc-6"; gene_source "WormBase"; gene_biotype "protein_coding"; transcript_source "WormBase"; transcript_biotype "protein_coding"; exon_id "F41C6.1.1.e1";
X	WormBase	CDS	6889740	6889817	.	+	0	gene_id "WBGene00006746"; transcript_id "F41C6.1.2"; exon_number "1"; gene_name "unc-6"; gene_source "WormBase"; gene_biotype "protein_coding"; transcript_source "WormBase"; transcript_biotype "protein_coding"; protein_id "F41C6.1.2";
X	WormBase	start_codon	6889740	6889742	.	+	0	gene_id "WBGene00006746"; transcript_id "F41C6.1.2"; exon_number "1"; gene_name "unc-6"; gene_source "WormBase"; gene_biotype "protein_coding"; transcript_source "WormBase"; transcript_biotype "protein_coding";
X	WormBase	exon	6889865	6890004	.	+	.	gene_id "WBGene00006746"; transcript_id "F41C6.1.2"; exon_number "2"; gene_name "unc-6"; gene_source "WormBase"; gene_biotype "protein_coding"; transcript_source "WormBase"; transcript_biotype "protein_coding"; exon_id "F41C6.1.1.e2";
X	WormBase	CDS	6889865	6890004	.	+	0	gene_id "WBGene00006746"; transcript_id "F41C6.1.2"; exon_number "2"; gene_name "unc-6"; gene_source "WormBase"; gene_biotype "protein_coding"; transcript_source "WormBase"; transcript_biotype "protein_coding"; protein_id "F41C6.1.2";
X	WormBase	exon	6890458	6890998	.	+	.	gene_id "WBGene00006746"; transcript_id "F41C6.1.2"; exon_number "3"; gene_name "unc-6"; gene_source "WormBase"; gene_biotype "protein_coding"; transcript_source "WormBase"; transcript_biotype "protein_coding"; exon_id "F41C6.1.1.e3";
X	WormBase	CDS	6890458	6890998	.	+	1	gene_id "WBGene00006746"; transcript_id "F41C6.1.2"; exon_number "3"; gene_name "unc-6"; gene_source "WormBase"; gene_biotype "protein_coding"; transcript_source "WormBase"; transcript_biotype "protein_coding"; protein_id "F41C6.1.2";
X	WormBase	exon	6891049	6891210	.	+	.	gene_id "WBGene00006746"; transcript_id "F41C6.1.2"; exon_number "4"; gene_name "unc-6"; gene_source "WormBase"; gene_biotype "protein_coding"; transcript_source "WormBase"; transcript_biotype "protein_coding"; exon_id "F41C6.1.1.e4";
X	WormBase	CDS	6891049	6891210	.	+	0	gene_id "WBGene00006746"; transcript_id "F41C6.1.2"; exon_number "4"; gene_name "unc-6"; gene_source "WormBase"; gene_biotype "protein_coding"; transcript_source "WormBase"; transcript_biotype "protein_coding"; protein_id "F41C6.1.2";
X	WormBase	exon	6891293	6891407	.	+	.	gene_id "WBGene00006746"; transcript_id "F41C6.1.2"; exon_number "5"; gene_name "unc-6"; gene_source "WormBase"; gene_biotype "protein_coding"; transcript_source "WormBase"; transcript_biotype "protein_coding"; exon_id "F41C6.1.1.e5";
X	WormBase	CDS	6891293	6891407	.	+	0	gene_id "WBGene00006746"; transcript_id "F41C6.1.2"; exon_number "5"; gene_name "unc-6"; gene_source "WormBase"; gene_biotype "protein_coding"; transcript_source "WormBase"; transcript_biotype "protein_coding"; protein_id "F41C6.1.2";
X	WormBase	exon	6892516	6892585	.	+	.	gene_id "WBGene00006746"; transcript_id "F41C6.1.2"; exon_number "6"; gene_name "unc-6"; gene_source "WormBase"; gene_biotype "protein_coding"; transcript_source "WormBase"; transcript_biotype "protein_coding"; exon_id "F41C6.1.1.e6";
X	WormBase	CDS	6892516	6892585	.	+	2	gene_id "WBGene00006746"; transcript_id "F41C6.1.2"; exon_number "6"; gene_name "unc-6"; gene_source "WormBase"; gene_biotype "protein_coding"; transcript_source "WormBase"; transcript_biotype "protein_coding"; protein_id "F41C6.1.2";
X	WormBase	exon	6892636	6892754	.	+	.	gene_id "WBGene00006746"; transcript_id "F41C6.1.2"; exon_number "7"; gene_name "unc-6"; gene_source "WormBase"; gene_biotype "protein_coding"; transcript_source "WormBase"; transcript_biotype "protein_coding"; exon_id "F41C6.1.1.e7";
X	WormBase	CDS	6892636	6892754	.	+	1	gene_id "WBGene00006746"; transcript_id "F41C6.1.2"; exon_number "7"; gene_name "unc-6"; gene_source "WormBase"; gene_biotype "protein_coding"; transcript_source "WormBase"; transcript_biotype "protein_coding"; protein_id "F41C6.1.2";
X	WormBase	exon	6894825	6894974	.	+	.	gene_id "WBGene00006746"; transcript_id "F41C6.1.2"; exon_number "8"; gene_name "unc-6"; gene_source "WormBase"; gene_biotype "protein_coding"; transcript_source "WormBase"; transcript_biotype "protein_coding"; exon_id "F41C6.1.1.e8";
X	WormBase	CDS	6894825	6894974	.	+	2	gene_id "WBGene00006746"; transcript_id "F41C6.1.2"; exon_number "8"; gene_name "unc-6"; gene_source "WormBase"; gene_biotype "protein_coding"; transcript_source "WormBase"; transcript_biotype "protein_coding"; protein_id "F41C6.1.2";
X	WormBase	exon	6895180	6895230	.	+	.	gene_id "WBGene00006746"; transcript_id "F41C6.1.2"; exon_number "9"; gene_name "unc-6"; gene_source "WormBase"; gene_biotype "protein_coding"; transcript_source "WormBase"; transcript_biotype "protein_coding"; exon_id "F41C6.1.1.e9";
X	WormBase	CDS	6895180	6895230	.	+	2	gene_id "WBGene00006746"; transcript_id "F41C6.1.2"; exon_number "9"; gene_name "unc-6"; gene_source "WormBase"; gene_biotype "protein_coding"; transcript_source "WormBase"; transcript_biotype "protein_coding"; protein_id "F41C6.1.2";
X	WormBase	exon	6895337	6895405	.	+	.	gene_id "WBGene00006746"; transcript_id "F41C6.1.2"; exon_number "10"; gene_name "unc-6"; gene_source "WormBase"; gene_biotype "protein_coding"; transcript_source "WormBase"; transcript_biotype "protein_coding"; exon_id "F41C6.1.1.e10";
X	WormBase	CDS	6895337	6895405	.	+	2	gene_id "WBGene00006746"; transcript_id "F41C6.1.2"; exon_number "10"; gene_name "unc-6"; gene_source "WormBase"; gene_biotype "protein_coding"; transcript_source "WormBase"; transcript_biotype "protein_coding"; protein_id "F41C6.1.2";
X	WormBase	exon	6895459	6895647	.	+	.	gene_id "WBGene00006746"; transcript_id "F41C6.1.2"; exon_number "11"; gene_name "unc-6"; gene_source "WormBase"; gene_biotype "protein_coding"; transcript_source "WormBase"; transcript_biotype "protein_coding"; exon_id "F41C6.1.1.e11";
X	WormBase	CDS	6895459	6895647	.	+	2	gene_id "WBGene00006746"; transcript_id "F41C6.1.2"; exon_number "11"; gene_name "unc-6"; gene_source "WormBase"; gene_biotype "protein_coding"; transcript_source "WormBase"; transcript_biotype "protein_coding"; protein_id "F41C6.1.2";
X	WormBase	exon	6895926	6896014	.	+	.	gene_id "WBGene00006746"; transcript_id "F41C6.1.2"; exon_number "12"; gene_name "unc-6"; gene_source "WormBase"; gene_biotype "protein_coding"; transcript_source "WormBase"; transcript_biotype "protein_coding"; exon_id "F41C6.1.1.e12";
X	WormBase	CDS	6895926	6896014	.	+	2	gene_id "WBGene00006746"; transcript_id "F41C6.1.2"; exon_number "12"; gene_name "unc-6"; gene_source "WormBase"; gene_biotype "protein_coding"; transcript_source "WormBase"; transcript_biotype "protein_coding"; protein_id "F41C6.1.2";
X	WormBase	exon	6896563	6896690	.	+	.	gene_id "WBGene00006746"; transcript_id "F41C6.1.2"; exon_number "13"; gene_name "unc-6"; gene_source "WormBase"; gene_biotype "protein_coding"; transcript_source "WormBase"; transcript_biotype "protein_coding"; exon_id "F41C6.1.2.e13";
X	WormBase	CDS	6896563	6896625	.	+	0	gene_id "WBGene00006746"; transcript_id "F41C6.1.2"; exon_number "13"; gene_name "unc-6"; gene_source "WormBase"; gene_biotype "protein_coding"; transcript_source "WormBase"; transcript_biotype "protein_coding"; protein_id "F41C6.1.2";
X	WormBase	stop_codon	6896626	6896628	.	+	0	gene_id "WBGene00006746"; transcript_id "F41C6.1.2"; exon_number "13"; gene_name "unc-6"; gene_source "WormBase"; gene_biotype "protein_coding"; transcript_source "WormBase"; transcript_biotype "protein_coding";
X	WormBase	exon	6896880	6897140	.	+	.	gene_id "WBGene00006746"; transcript_id "F41C6.1.2"; exon_number "14"; gene_name "unc-6"; gene_source "WormBase"; gene_biotype "protein_coding"; transcript_source "WormBase"; transcript_biotype "protein_coding"; exon_id "F41C6.1.2.e14";
X	WormBase	five_prime_utr	6889674	6889739	.	+	.	gene_id "WBGene00006746"; transcript_id "F41C6.1.2"; gene_name "unc-6"; gene_source "WormBase"; gene_biotype "protein_coding"; transcript_source "WormBase"; transcript_biotype "protein_coding";
X	WormBase	three_prime_utr	6896629	6896690	.	+	.	gene_id "WBGene00006746"; transcript_id "F41C6.1.2"; gene_name "unc-6"; gene_source "WormBase"; gene_biotype "protein_coding"; transcript_source "WormBase"; transcript_biotype "protein_coding";
X	WormBase	three_prime_utr	6896880	6897140	.	+	.	gene_id "WBGene00006746"; transcript_id "F41C6.1.2"; gene_name "unc-6"; gene_source "WormBase"; gene_biotype "protein_coding"; transcript_source "WormBase"; transcript_biotype "protein_coding";
ELUN01_unc_6_lq1	EMBL	gene	1	12044	.	+	.	gene_id "unc-6"; gene_name "unc-6"; gene_biotype "protein_coding";
ELUN01_unc_6_lq1	EMBL	transcript	212	9525	.	+	.	gene_id "unc-6"; transcript_id "unc-6-edited"; gene_name "unc-6"; gene_biotype "protein_coding"; transcript_biotype "protein_coding";
ELUN01_unc_6_lq1	EMBL	exon	212	289	.	+	.	gene_id "unc-6"; transcript_id "unc-6-edited"; exon_number "1"; gene_name "unc-6"; transcript_biotype "protein_coding";
ELUN01_unc_6_lq1	EMBL	exon	337	476	.	+	.	gene_id "unc-6"; transcript_id "unc-6-edited"; exon_number "2"; gene_name "unc-6"; transcript_biotype "protein_coding";
ELUN01_unc_6_lq1	EMBL	exon	930	1470	.	+	.	gene_id "unc-6"; transcript_id "unc-6-edited"; exon_number "3"; gene_name "unc-6"; transcript_biotype "protein_coding";
ELUN01_unc_6_lq1	EMBL	exon	1521	1682	.	+	.	gene_id "unc-6"; transcript_id "unc-6-edited"; exon_number "4"; gene_name "unc-6"; transcript_biotype "protein_coding";
ELUN01_unc_6_lq1	EMBL	exon	1765	1879	.	+	.	gene_id "unc-6"; transcript_id "unc-6-edited"; exon_number "5"; gene_name "unc-6"; transcript_biotype "protein_coding";
ELUN01_unc_6_lq1	EMBL	exon	2988	3057	.	+	.	gene_id "unc-6"; transcript_id "unc-6-edited"; exon_number "6"; gene_name "unc-6"; transcript_biotype "protein_coding";
ELUN01_unc_6_lq1	EMBL	exon	3108	3226	.	+	.	gene_id "unc-6"; transcript_id "unc-6-edited"; exon_number "7"; gene_name "unc-6"; transcript_biotype "protein_coding";
ELUN01_unc_6_lq1	EMBL	exon	5297	5446	.	+	.	gene_id "unc-6"; transcript_id "unc-6-edited"; exon_number "8"; gene_name "unc-6"; transcript_biotype "protein_coding";
ELUN01_unc_6_lq1	EMBL	exon	5652	5702	.	+	.	gene_id "unc-6"; transcript_id "unc-6-edited"; exon_number "9"; gene_name "unc-6"; transcript_biotype "protein_coding";
ELUN01_unc_6_lq1	EMBL	exon	5809	5877	.	+	.	gene_id "unc-6"; transcript_id "unc-6-edited"; exon_number "10"; gene_name "unc-6"; transcript_biotype "protein_coding";
ELUN01_unc_6_lq1	EMBL	exon	5931	6119	.	+	.	gene_id "unc-6"; transcript_id "unc-6-edited"; exon_number "11"; gene_name "unc-6"; transcript_biotype "protein_coding";
ELUN01_unc_6_lq1	EMBL	exon	6398	6486	.	+	.	gene_id "unc-6"; transcript_id "unc-6-edited"; exon_number "12"; gene_name "unc-6"; transcript_biotype "protein_coding";
ELUN01_unc_6_lq1	EMBL	exon	6538	6801	.	+	.	gene_id "unc-6"; transcript_id "unc-6-edited"; exon_number "13"; gene_name "unc-6"; transcript_biotype "protein_coding";
ELUN01_unc_6_lq1	EMBL	exon	6853	7006	.	+	.	gene_id "unc-6"; transcript_id "unc-6-edited"; exon_number "14"; gene_name "unc-6"; transcript_biotype "protein_coding";
ELUN01_unc_6_lq1	EMBL	exon	7058	7221	.	+	.	gene_id "unc-6"; transcript_id "unc-6-edited"; exon_number "15"; gene_name "unc-6"; transcript_biotype "protein_coding";
ELUN01_unc_6_lq1	EMBL	exon	7273	7500	.	+	.	gene_id "unc-6"; transcript_id "unc-6-edited"; exon_number "16"; gene_name "unc-6"; transcript_biotype "protein_coding";
ELUN01_unc_6_lq1	EMBL	exon	8743	8892	.	+	.	gene_id "unc-6"; transcript_id "unc-6-edited"; exon_number "17"; gene_name "unc-6"; transcript_biotype "protein_coding";
ELUN01_unc_6_lq1	EMBL	exon	9382	9525	.	+	.	gene_id "unc-6"; transcript_id "unc-6-edited"; exon_number "18"; gene_name "unc-6"; transcript_biotype "protein_coding";
