# Supplementary material for: Short- and long-range roles of UNC-6/Netrin in dorsal-ventral axon guidance in vivo in Caenorhabditis elegans
Source: PLoS Genet. 2025 Jan 17;21(1):e1011526. doi: 10.1371/journal.pgen.1011526 (PMC11760026; doi:10.1371/journal.pgen.1011526)
Supplement: S2 Data — (ZIP) [file pgen.1011526.s002.zip › S2_data/Caenorhabditis_elegans.WBcel235.dna_sm.toplevel.rois.fa]

>X dna_sm:chromosome chromosome:WBcel235:X:1:17718942:1 REF
ctaagcctaagcctaagcctaagcctaagcctaagcctaagcctaagcctaagcctaagcctaagcctaagcctaagcctaagcctaagcctaagcctaagcctaagcctaagcctaagcctaagcctaagcctaagcctaagcctaagcctaagcctaagcctaagcctaagcctaagcctaagcctaagcctaagcctaagcctaagcctaagcctaagcctaagcctaagcctaagcctaagcctaagcctaagcctaaTCTGTGCTCCAAAGCCTTCGAACTGACGGACTTGTGTCCCGAAGTCGAACTCTTGAAGTTGTCACCGAGTTGGCTAATAAGAAAGACGCTACGTTGTCTTTTTAGTAAGTTTTCGTCGAAATTCTGGaaaaaaaatctgaaaaaaatgagaaaaaTTGAAGTTTCTTGTGAAAACGTGCAGCAGCCGACAACTAACGGGACTGGGAAAATTGAAATTTTTAACACAGTTAAAATGCGATGTGCGCATAGTGGGTGAAAGGCCATAATGCGCGCACCGCGTGTGGCGACCACCTATTATGCACCTATCGCGAACGGTTCGCGATGGGTCCATAATGTATCCATGATGCTTCCACTCACGAAACAAACAATTCGAAATATAtattgtttttccgcctatttttttaacattttattgcaatttttattgaatttttgattttcactggttttttttcttgaaattttgtttcgtatgtggtattttgtaataatcataatatttttttCTAAATTGTGTGTCTTTTAGAGAAAACACTGCTCTAACCAGTTGAGGCATTTAAAAACATCATTTAAACAACATGGCAAGCATTATTTCGTTCCTAATAAATGGAAGCATAGTCAGGATTACTGTAGTTTCACATGTATTTAGCCATTAAAATTGTAATCTGAGTTTTCATCGGTATTTGCGCATACTCAGAAAATTTTGTTAAATATCTTGTCTGTTCCTGTATTTTCAAGAGCGAAATATCGTCAAAATCAGATTATTTCGTTGAATCTGGAAATGCCCACTGTTCTTCATGCCTACTCGTGTCTATTTCTCATCAGCGTTATAACTCACCTTTTAAATAATATTGTAGAAACAAATTTTTTGCAGCTTCTCTTCGAGCAGCAGACTTCACAAAAACTTCATCAACAAGAAAAAACGTGAAAATCTTCAACATCGGAATGTCTAGGTGAAGGATGTCGGAACGGGCAAGGTTTGGAGCACGGCTCAGCTTTTTTAGATTTTAGATTTTAATTTAGAAACACACCACCGAAGAGGAGGAGATAAAGATGGCTCGGCTCCAGAATGCATTGAAAGTTGTTGGATGGTCGAATGGATTGAAAGCAATTGTAAAGAAGGAGTTACCCGGAAGCCCTGCCAAAAAGCAAAAACCGGCATCGGTTGCGCCGAAAATTTTGGACTCCTCGATCGGAAGAGTGAGTTTGCTGATTTTCAAAAAATAGGATGAAAGGCTGAATAATTTGAGCTCTCAATTGCTAAAAATATACGGATGGACAAAACTACGATCATCATTGGTCACAAAGTTGCAGCTCCGAAAAGAGAATTCGTCTGGAATTCTGGAAGTTCACAAGAATGGTGAGTACTTACCTTTCAAGtgaaaattgaggaaaaattgagaaagaaatgtgttgaaagatgcaaaaaaatgaCAAAAATTCAGCTTATCCTGCTAAAATTACGCGTGAAAAAGCATATTTTGTGCTTGAAAATCGCaaaaaaaaTGCATTAGAAAAACCGATTTTATTTAGTCCTCCTAACAAATCGATTTTTGTAGACCTGGAGTCATCCTAGCAAACGAGGCAACACTGGAAGAGGACGAAAAACGTTAAGATTCCGTATGAAGATGTCAGAAAACCGAGTTAGGAGGAACTTGGAATTAaatttttgagttttcttttttctataattttttaagctcactttttATTCTTTTTGTTGTTCTCCCACTTAGGCCATGTTAATAAATGTGTTTTTGTTAAGAAAACTGTCTTAAATGCTCAGGATCAGGTTTTATTATTAAAAAAACAAACCCACAAAGCGCACATAATTTATGTTCGCGATGCTCGCAAAATGCATCTCAAGTTCGCGATGGACGCACAATGCGCGCGCAATGGGCATCATTTCCGGTTCCTTTTTAACACACGCGCGATCCACTCCGAAAGCACTATGCGCACATCGCATTTTAACTGTGAATGAAAATTTGaaaaaaaaaaCTAAATTTGAGAATTTTTGAGTtaaaaaattccaaattgcagagaaataaaaaataaaatttttagagaatatatcgaaagaaattcaaatttttaagaaaaaatcccaaaaataaatcatttttctagaaaaaaaaagcaaaaaGTTCCCATTTTGCGATAAAAATCGAAAAAATCCCGATTTTTTTACAATTTTCTaaaaaaaaactgaaaaaaatccacatttttcagaaaaaaacgctaaaattttaattttttctagaaaaaaacaaaattttcaataaaaaatccaaaaataaaaccaaaattaaaaaaTTATAATAATTACGGGTAAAATCGTATGAAATCCCGttttttttttaatcgtaattattttcaattttttggttttctcctcaaaaaaaattgttttttttcccatttttctttaaaaattgaaagttttccaatttttCTCGAAATATTGACTCAAAATTAGCTTTTTCTTCGAATTTTTAATAAAAATTTTCACTTTCGCGACCCGTTAGTTGTCGGCTGCACGGTTTTCTGAAAATTGAGaaataaaattagaaaagttgcaaaattgaaaaaaaaaaccgcaaaaaactgaaattttctaggcaaaaaaaaataaaagaaatccacaaatttttcgataaaaattgaaaaaatccaaattttcctgaaaaaaatcccaaaaatccaatttttctacaaaaaaaacccaaaaatccactccttttcgataaaaatttgaaaaaatttcgatttttcaagagaaaattccgattttctagaaaaaaaaccccaaaaaactataattttcctttaaaaaaaaccccaaaaatccaaatttttgtacaaaaaataccaaaaaatccacatttttcaataaaaattagaaaaaaaaaacaatttttgctgaaaaaaaactcaaaaatccaatttttctacaaaaaatacaaaaaaaatcacgattttcctgaaaaaaacccaagaaactataattttcctgaaaaaaaaatccaaaaaaaaaccgggaaaaaaacaaaagaaatccaaatttttcgataaaaaaattgaaaaaattccgatttttcaggaataaattcgggaaaaaattcaatttttctAGTaaaaaacccaaaaaaaaCCCAATTTTTTTGCAGTTTCCGTCACTTCTTCTACCACCGTTTCCACAGTAATCTCATCGAAGGCTCAGGTCGCCTACTCGACAAAATTAATGATACTACTGCTGCCCAACAACAACTACAAACTACAAACGAACTCGACGGCGATGGCCCAGAAATTGCAATCGCCGCGGCCAAAGCATTCCATCCGACTGAAAAATTCGATTTGGAAATGAATGTGGACGACGATGAAATTCTGAAAGTATTTGATATACAAGAACAAGAGCAAATTGTGATGAAAAAAATCCGACATTTGGAGAATTCTGACTTACATTTCGAGCGAATTCATGTGAATTTGGCGAAAAAAGAGCGATTTTTTGACGACGTTCAGAGCTCGGAAAATGACTCAAGCGACGAAAAACTCGCCGAAATTTGCGATTTTTTGAGCCAAAATTGCCGGGAAATCTCGAATGCTGCGAAGCCTCCTCGAGCAACACTTGACGAATGGATTCAGACTGGAAAATTCGAAATACAACGTCGTCGAGAGATCCGGGCGGTTTGCCACGTCATCAAGGCCATCGGTCAGATGGGAATTACACTTGGCGAGCTGTGTGGAAAATTGAAAATTGCCATAGAGCAAATTGCCGGAATTTTGGCCGATTTGAGCGGAGACAAGAAATGGTGTCCGAGACCTTGGATTGCGCCGGAAGGttttcttttttttttAAGGGATTTTTGGGGCGAAAAATTTGGATTTGGCTCACCACGCGCGAGCTTTGATTTAAAGGTgttttcgcggtgagacccggaaattttatttttcctaaatctctctgaacccggtcatgattatacttaaatgaaagctcacggcgagctgaattcGAATACTAAGTGTATGGTTGTTTAGCTACAGTAACCTGACACTGAATTTCGCGGCGAGACCCGAAAATCCCCAAAAACTCTCAAAAACCGTCTTAGAATCGATCAAAATATGTCAAGATTATACTtaaaggaggactaacggttcggacgattttgaacgtatagaccaaaaataagctcaaatgaacgaaattcgtaatgaaactgctcaaaaatttttcaaaaattttttatggcggttcaaaattttgaaaaaaattacactgattttggctaaaatcacgattttttctcatttttccgtgtcacatttgtccgaagttggtttttttagaattatcgtcctttattacatattttggtaataaatctcatttaatttcgtcgattaaagtgcatttaaagccgataaataaccagtttcgatgatttttggttacctatcggctttaaatgtaccttaatcgatgaaattaaatgagataatctaccaatatatgtaataaaggacgatacttccaaaaaagccaacttcggtcagatgtgacacggaaaaatgggaaaaattcgtgattttagccaaaatcagtgtaatttttttcaaaattttgaaccgccataaaagatttttgaaaaatttttgagcagtttcattacgaaattcatttaagtataatcatgagcgggttcagagagatttaggaaaaataaaatttccgggtctcaccgcgaaaactacagtaaccctggagttttcgtggtgggacccggaaatttcaatatttttcaaacttctcagaacctggtcaagattatacttaaatcaaacccttccttcttggcagattttgattgtttttgatggtttttcgcaatttttgggtctcaccgcgaaattcagcgtcaggttactgtagctaAACAACCATACACTTAGTAttcgaattcagctcgtcgagagctttcatttaagtataatcatgccttagtttgcttgattttgacgaattttagaaattttagggtctcgccacgaaaaagtacagtaaccacacactggaaactgaatattttgaattttcagtggcatctttgagtttgcctcgtcgagagcttttattttagtataaacatgactaggttctgacgattctgaagaattttggaagttttagggtctcgccgcgaaattcagcgtcaggttactgtagctaaacaaccatacacttagtcttcgaattcagctcgccgtgagctgagctttcatttaagtataatcatgaccgggttcagagagatttagaaaaattaaaatttccgggtctcaccgcgaaaaCTACAGTAACCCTTTCGAAAAAAACTTAATTTTTGCAGGTCTTTCTTGTATAAATTGTATTTTTCTTCTTTCCTTAAAGTTTGAGCAAGAAATTGGAACAAATAAAgtcctgccgcgaatgcttcaaggttactgtagtttttggtggtgagacccggaaatttctttatttttcaaaaatttcagaacccggtcatgattatacttaaatgaaagcccttgatgagctgactttgaaaatgttcattaaaatttttaaaatGCTAAGCCCCGCCCACTTCTTGGTGGGTCCCGTCACGAATTTTTGGAAATTATAGTAAAACGCCAATTTCATACTGATTTTGATGAATTTTAACAATAAATTAGCAGTATTTTAAGATTCTGAAATTAATTTTTTACTGAAATTGGCGAAAAATTGCAGATTTTTACGGGCATctacagtaacctaggtggttttcgtggcgggacccggaaatttctgaatttacgcaaacctggtcatgattatacttaaatgaaagctcctagcgagctgaaatcgaatatctatttcaaattcgtgtcccgtcacgaaaacctacagtaacctgggcggttttcgtggcgggacccataaattcaaattctacggaacctagtcatgtttatacttaaatcaaagctcctggcgagctgaatttgaatttttcggtttttttttACCACGAAAAATCCATTCAAATAATTTTCTCTTACAGGTTGCATCTCCCTGCCGGTAGTTCGTTGGATGGCTGAAAGTGTTCTGGTTTTAATTGTTTCAAAGCTTGGAATTCAACTGAAAGACGTCATCACAACATACGAATTCGCTGTTCAACCGATTGCTATTCGAGAAATTGTACGGAAGGaaaaaagtgccaaaaaatccaaaaatttgctctgaaaacttgcaaaatcggaaaaaaaaaTGAATTTTTGTGCTAAAATTCACCCTCAAACTTTGAATTTTTACATAGCAAGCTCCTGAACCTGTAATAATGttttttttttAATTTGGAgttaaaaaagcttttaaaaaatcgaatttctgctgaaaaatgttcaaaaaCTTATTTTTTCCGTTCAAAGACCAGTAAAATACATATTTAACAGTgaaaaacttgaaaataaaactcaaaaattttgaaaatgtctaaaaatcttaatttcacaattgaaaaaattcaaaaatctcgaattttcacccaaaaaaaatcgttttaaaatgtccaaaaatcgcaattttggcattttttcaaatttttttggaagttttccaaaaaatctctgttttTCCCGCCGCTCAAAACCCTCAATTTTTCAGATTTCCCTGCTGGAAATGCTCGATTGCATTGAATTTATCACTGAAGAATTCAAATCTCCAAAAATGACGTCTCCATTCTCATCGCCATCTACCCGACAATCAATCACTTATATTCAAGCGAAAATCGACGGAATTGACAAATTTTCGCGAATTTTCCATTCGATTCCACTTTTGAGCACAATGTCATCGAAACCACTCTCTTAAAACTGCAAATTTCTGGATTTTCGACCttaaaatttttaaaaattcccaaaaaatcaaatttctgtcaaaatttcaagattttCCACCCAAAAAAGCTCTGAAAATGCAATTTTTTCAGGCAAAAGTTGCCGAAAAAACCAGATTTACTCTTAAAAGGACACACAATATAAAAATTTCGAATTTTTTCaaaaaaaaaaaTTAAATTCATATTTTTGGAAATTTTTatttgaaaaattcgaattttttggaaaaaaatcggaaaatttcaaatattcaatttttttgggaaaaaattccgaaaattccaatttttaattaaaaaaaaCCGATTTTTCAACATTTTAACTGCATTTTAGGACACTTTTCACAATAAAAATGATAAAATTTTCaaaaaaaaaaaGGATTTTGTAGTGTATTCCGAAATAAATCACATAAAATTGAGTTCAGAAATGAGCTCATCAAGATCATCCAACTTTCTTGGGTTATGAGTCTCAACGTATCCACGTGCATGACGGAAGAATTGGCTCAAATGCTCGCGAAGCTGCTCGGCAGACGTGTAAACGTCCAAAACTTGCTCAATATCCGGCAGAGAGTGATTCTCGTGTTGAGCGTTACGTGTCGAACCGGGAATTTGTTGCAGGGTCTTGTAGAGTCGAGGATTGGCACGTTCGATCGAGTTGAACAGCTCCAGCACTTCCTGAAAAATTGGAAAAATTGATTTtctggaaaaattcacaaatttttaggtgaaaaattgaaaatttgggcatagcttccgcatctccagtgacaaatgtgctctattgcacaaattgttggttggaatacggtatttattgcatatttcagccgagaataccactattcaaaccatcaattcggatagagaaacacacaagtcacagACAGTATTGGGAAATTCAGTTGCCAAGTTGCCgtataattttgacctactttgcgcaatgtctaaaaagttgggtttcgtcacgaaaacctgtgggttactgtaggtttttgtggcgagacctagtttttttcaaagttgcgcaaactaCGGAAAAATTGATTTTCTGGACAAATTGAATGAAAATTCACAAGTTTTTGCTCAAAAAAACGAACATTTGGGAAAACATATTTTCGAGAAATTGTCTAAATTTTATTTCTAATTTTAGACGAATCTTCCAAAATCCAAACATTTTCAATTTTTTCCGGAAATAAAGTCGAAAAATCTattttttgtcaatttcttccgtaacaaatcagttttttttccaatttttcTCTgaaaaaaaggtgagaaaacaaagggtgagaaaaaaaaattgtttaatttttccggaaaaaaactgaaaaatccaaaatttttgaattttcttcataaaaaGTCGGGAAAACCCAGAAATTTTCCAATTTTTTCCGGaaaaaaaaaatggaaagaactaaaaattgacttttttcggaaaaaaaaagtctaaaatcctatattttccgttttttcctttgtttttccaaaatccaaaaaatttccaatttttcGTAAAACAGTTAGAAAACCCAAAAATTGACATTTTTTTCCGGaaaagaaaattggaaagaaccaaaaattgttcaattttttttcggaaaaaagtcgaaaattctatattttctgttttttcctttgtttttctgaaatccataatttttccaatttttttGGGAAAAAATCCAGTAAAAGCCAGTTTTTCGCAAATTTCCATCCAATTTTCACCCTTAACGGCACAACAACGGACTTGTGCCTCTTCGGCGGTGGCGGGGCAGGCGTCTGCCTCAAAACTCCTTCAAATTCAAGCACATCTCGCATTGCAGCGTTGGCCTTTCGTTTAGCAGATCTTCCTCGAGTCTCTTCTTCAACAATATCCTCCTCATCCTCGTCAGATTCACTTCCATGATCTTCTTCATCCCCTCCACCTTCCTTTTGTCGAAGCTCCTTAGCTTCCGACAGTTGCCTTCTACGATCTTCCTTAGTACACTTTGCACACCACCATCCCTCCTTGAAGCCTTCCTCTTCGAAAAGAGCTCGACTGATCGTTGGACGATGACAAGCTAGAAGCATGTGAAGACACGATGGATTTGAAGCTTCCTGTACACGACGGCAGAAACGTGGCATTTTTAGATGGGAGAAGCACTCTGGAAAATGCAAAAAGAGTTAAATTTTGACTGAAAATCTAGTTATTTTCCGAATTTTCTGCTAATTTTCGCCTAATTTGACATATTTTCATCaaaaaaaaGTCTGGAGATTGAGAAAATTTTAAATTTGGACAGTTTTCAGCCtattcacattttcagccaatttatgactgaaaatgtgaataaatacagtttttattccagaaatctgcgtaggagcacataagtcacTCTGAAAGAGAATGTTCATGTAATTTTGCGATATAAAATTTCCtttttatttttttttttCAAATCTAGAAGATTTAATAGTGAGGATTCCTGAGGAAAGTGcaaattttcaaaaaaatatttttttggcgaaaattgttttttctcttcgaattcaaatttttcacaatttgcagaattttCCAccccccccccccTCTCCATTTTTTCAGCTTCCGGGTAATTTCCACCCAAAAAATTCAAATTCCCCACTTAAAACCCGCCAAATTCTCACCTTAAACAACGGAACCACCTTCCAAACACTAATCGCAGCCGACGAGGAGAACTGTCCAAGTACCATTTCCATAAAGAACATTGGTAGTGAGGCGAGGCAGAACATACATAAATATGGTACAAGGAATGCTGCACCGCCATGTTGGAATACTAGAAATGGGAATTTCCAGAAACTTCCTGCAAAACGAAGaaaattgtaaaaattttccaacaaaaaaaatttttttttcaagattttccagaaattttcgcgatttttcactgggaaattcaaatttttCGTTAAAATCTTACTAAAAAATTCCTAATTGAAAAAATCAGTCACCGAAGTGAATATTTGCGGGGAATTTGAATTTTGGCATGAAAATGCTGGAAAAATAAATTGAAAGTTGgaaattttaattttttgttgataaattttttttccgaattttccaggaattttcacattgaaattcgaattctccggttcattttgccgctattggacttttttcccagaagccagcttgaaatttgaatttcgaggagtacggtagccccaaaagtacgcaaacacctgctaggcaccgaaccttacgacaattagtccaaattgactgaaaatcgggttacggggggtgaaaagtgatggagaagtcgaatttcgtaatgaaaaactgtgaaaaccactggaaaaagttgaaaatcatgagttttcgggaaaattgaaaatttgggcatagcttccgcatctccgagtgacaaatgtgctctattgtcaaatttttggcagaaatacggtatttattcacattttcagtccaatttaaggcggaaaatgtgaataaatacagtttttatgtcatgaatacgagtagaagcacataaatcacgAAAatatcgatttttagaagattttagggatttaaaccgaaatttttgtgattttccagttaaaaatgtttttgttttcattatttgaaccaaaaactccaaaaaaaatcgataaaaatggctaggaaccatcattttcagattggtggcctagaacccccaaaagttaggccaccaatctattttgttcgaaaaaaccaatttctatggtaaaaatgagtggaaaactcaatttacaactgaaaatttgaaaaaattactagaaatgGGAGATTTTCGCTTTTAAAATCATTTAGACCCAATAAATGACaaaaaaaaTGAAAATGTTGAATTTAAACTTTTTTTCCAAAATTTTGGTGTTGAAGTTCGTTTTTAGAAGAAAAAACTATAAAAAATCAATAGAAAAGTTATTTTTTCGGAAAAAATAAAACAAGTGCGCTCTATTGAGAAAGTACTGAAAATTCGATTTTTTCACTGATTTTGTCTGGTTTCAACGTGAAAAATAGGTTgaaaaattgaaatttcgagtattttttgcagaaaaatcgatattttatccatttttccactgaaaatcccaaaAATATCCAATGTTTCACCaaaaaaaaCCCCAAAACAAGAGATGTTAGAACTTTAGAACACACACTCTCTTATCAATTTATAATCTTATCAATTTCTCGCACGTACTCATTTCGTATGGTCAGATTATTATCTGTTGATATCGTGGACTTTGGCCCCTGTTTTCGCCGAAAAATCGTAAAAATTCCGGATTTCTGGCCTAAAAATTAGAGAAAGTTGGTTTTTTCCATGAAAAAGCAGTTAAAAATTGCTATTTTCATCAATTTAATGCGACAAAACTTCAAAAAGCCCCCAAAAATTAACGTTTTTACAAAAAACAACGACACTCCGCTAGTACACCAACGCGTGTTGTTTAGCGGTTTGGCGGGAATTCAAATTTCTCGCTTTCTTACCAACTCCCGCTGTGAAACCAATTACTGCTAGCAGATAATCCGACTTGTTACTCCAATTTCCTGaaaaaaaatttttttcacaaaatttttttttggtatttaaggatttctcaataaaaattttGGTTTTCATAGttttttcacttaaattcgtgtttttcacgtctccagcttcaaaatgacccccatcatgccctgtttccgtgcaatttgaaaaattcgggtctcgccacgCGtttttttttGCAATTTTCGAACGAACTGTTTTACcaaaaaaacatcaaatttctaatttttacgcttttaaactttcaaaaatctaaaatctaaaatctcagcctccaaaatctTTGAGGCCGATTATCTCTATGAATTTTTGGTCAAATTTGaaaaaaaaaaGTTTTTTCACTTCCCACAGTCTTCAGCTTTCAGAATTTATCCTTTGAATCCAGTCTATCTCTAAAACTAACCGAGATCCATGCGATATAGTGAACGCCGCGACGAAGAAAAACCATAAAAACAAAACCACTCGtcttctgcctcgattttcaaaatgaaaaatgaatttttttagaatgaaacttatattttccagtagccaCTGACTTCAGCTACGCAGCGGTTTTTGAATTACTCAAAAATATTGAAAAGCCACCGATAGAGAGGATTTAGTGTGaaaaaaaaggggtgaaaaaaCACCGGAATTGGGAGAGATATAGGACACGTCCATATCTCGTTAAGGAGAGCACTTTTTTGCCGCTACAGTATATGCAGGCATGGTAGAGCAAAACTGTTATGAAATTCGGATTCTACGTAAAATTTTGAACCGATACACAGCTCCCGCGCCTTTTCGTCTGCGTTGAATAGGTTTTTTGGGCGTTTGAAAATTTTGCCAAATTTCAtttaaattatcataactttgttgaaaatgtaggtaattgcaaaaactaaagaaattgaacaatcccgcttatgggagcatcataatatcaacagtgcgtatcatctcgagcaaacgtgtgcaaaaaaagcgacgtgacacgcggtttttcgtgtttTTTCGTGTTCCAGCAATCATAAGATTTTTCAGAAATTTTACCATAACATAAAAATACATGTAGAAGAAAGAGAAAATATTTCTGTATAACAGTGTGTAATTTCAAAAAAATCGGACGCACACACGCTGACTTGTGAGGCTTCaaaaaaaaagttgaaatagtcaaaaaaaaaaTCCATCATTTTTCTGCCCAAAAATTGAAAAAACGGGCACCTATGCACATTCAGGATTTAGGGCGGAAGAATGCAGAAGGCGATAGCTTTGTTGCGCGTTAAGTTTGAACGATTTAATGTTGAAAATATGAAAATGTGATAGAGTGAATCATTGCGATTCCAATGAGGTAAAAAACTTGGCAAAATTCGACAAAAATTTCATTTTGACACTAAACACTTTATTCAAAACACTAATTTATAGTTTTCTGAGCATTCAAAATCAATTTCTAACCTATTTCTCAAAAAAGATTATCTTAAAATGTTGAAAATGATTATCTTAAAGATTATCTTAAAATGTTGaaaaaaaaaacaccgactaccgtaacccagaacaccggattttacgcaattttgagctaaagctttgaagtttaagggttaggcgtgaaaaatcgagtagaattcgagtttgttaataaaaatttgctgaaaattatggaatttctggaaattttgaacttttAAATCAATTTTTGTTACTTTCAGACTCCTCGAATCCCAAAAAAGCGAAAATTGGATAGTGTGGATATTGTCAGCTCATCGGCCCGTGTCAGTGTCCGCTGCCGTTTTACACCCAAGGAACGCGACCAGCTAATCATGATTCGATTTTGGCCGTCGGCTTCTTCTTGAATCCGGTCTATCGTTTCTGGTTGGATCCAACAGTTCTTCGTGATTTGATGCATGAATTCGTACCGGAAAGCCGAAATAAGACGGTCCAAAGCCTGATGGCTTGTGGAGTTCGTGAGCTTGTTCGGGACAATCGTCTGGCCTATTTGCAGCGGGTTGTCCGGAATTTGTCCACTTTTCCGGTGGGTTTTTGGGCCTTTTTCGGTGAATTCGagttttctgtgaaaaaaattaataaatttgaacttagctgaccgagagctttcatttaagtataatcatgactagattccgttaattttaaagttttttttttggtcccgccacgagattactgtagtttcgcggcgagacccgaaaaatttcaaaattaacggaacctagtcatgattatacctaaatgaaagctcagctctcggcgagctgaattcgaatttctttaaatttagcgaaaattttgaaaAAAGTCTGAAAATGTTGGGTCCCGAAGCGACATTTGTTCGAAAACTTTTTTTCTGGCAAAATAAGCTTTATAATTCAAAAAAGCATAGTAATAGTTAAGTTTTGaaaaaaaattggaaaaaaaaaTCCCCCGggttactgtagtttttcgcggtgggacccaaaaatttgcaattttctcagaacccggtcatgattatacttgaatgaaagctctcggcaagccgaattcaaaaaCATCATTGAATTTTGTGCGAAATCTCTAAAATTTTGTGTTTTTCCAGGAAATGCGCCGCCTCCGATCGGAACTCTGCGGCACCAGTATCCCCAACACATTCAAAAACGGAATTTTTCAAAGACGCTTTCAGAACCGCAATGGTTCTTCTTTTTGTGTAGGAATTTCGATAAAAAAATTTGAATTTTTCGCTAGTTTTCCGGAAAAtttttttttccctatttttcaattttttcccaaaaaaaaatcggaaatttcaaatttcaactaattttctcaaaaaaTGTGTGttttttttttggaaaaatttaaatatttcgctagttttctcgaaaaaatgaattattttctaattttttggaaaaaattaaaagattttttcgcaaattttgccaacaaatataattttttccgaaaaattccgatttttcgctatttgtttcaaaaatttccgaaaattttGGAattttccataattttcttgtaaaattcgcaatttttggcgaaaaatttggttttttttcaaaaaatttactagttttctcaatttttctttaaaaTTCTAAAATTCCACACTGATTTTCGCCCCATTTTTCAGCGACAACAACCGTACTACAATGACCGATGCGAGGTTCCGTTCGTTTTTGAACGCTGGAAATGTGTCTGTAACTAAAGAGATTACGGTATCCAACTCGGTTCCCCATCGATCACAGAAGCCTGTCACCTATGGACATATTCAACATTGTGTGGCGGCTAATATATTGATTGTACGGGGTTTTTTGGCGCGAAAATTTGATCTAAATTGGATTTTTTACTCGAAATttcaaaaattattgatttttcttcaaaaatattagattattcgaattcagatcatcgagagctttcatttaagtataatcatgaccacgttccgctgattttgaaattttttgtaaaatttttcaaatttaacggaacctggccatgtttatactaaaataaaagctctcgacgaggcaaactcaaagatgccactgaaaattcaaaatattcagttcccagtgtgtggttactgtactttttcatggcgagaccctaaaatttctaaaattcgtcaaaatcaagcaaactaaggcatggttatacttaaatgaaagctctcgacgagctgaattcgaatactaagtgtatggttgtttagctacagtaacctgacgctgaatttcgcggtgagacccaaaaattgcgaaaaaccatcaaaaacaatcaaaatctgccaagaaggaagggtttgatttaagtataatcttgaccaggttctgagaagtttgaaaaatattgaaatttccgggtcccaccacgaaaactccagggttactgtagttttcgcggtgagacccggaaattttatttttcctaaatctctctgaacccgctcatgattatacttaaatgaatttcgtaatgaaactgctcaaaaatttttcaaaaatcttttatggcggttcaaaattttgaaaaaaattacactgattttggctaaaatcacgaatttttcccatttttccgtgtcacatctgaccgaagttggcttttttggaagtatcgtcctttattacatatattggtagattatctcatttaatttcatcgattaaggtacatttaaagccgataggtaaccaaaaatcatcgaaactggttatttatcggctttaaatgcactttaatcgacgaaattaaatgagatttattaccaaaatatgtaataaaggacgataattctaaaaaaaccaacttcggacaaatgtgacacggaaaaatgagaaaaaatcgtgattttagccaaaatcagtgtaatttttttcaaaattttgaaccgccataaaaaatttttgaaaaatttttgagcagtttcattacgaatttcgttcatttgagcttatttttggtctatacgttcaaaatcgtccgaaccgttagtcctcctttaAGTATAATCTTGACATATTTTGATCGATTCTAAGACGGTTTTTGAGAGTTTTTGGGGATTTTCGGGTCTCGCCGCGAAATTCAGTGTCAGGTTACTGTAGCTAAACAACCATACACTTAGTAttcgaattcagctcgccgtgagctttcatttaagtataatcatgaccgggttcagagagatttaggaaaaataaaatttccgggtctcaccgcgaaaacaCCTTTAAATCAAAGCTCGCGCGTGGTGAGCCAAATCCAAATTTTTCGCCCCAAAAATCCCTTaaaaaaaaaagaaaaCCTTCCGGCGCAATCCAAGGTCTCGGACACCATTTCTTGTCTCCGCTCAAATCGGCCAAAATTCCGGCAATTTGCTCTATGGCAATTTTCAATTTTCCACACAGCTCGCCAAGTGTAATTCCCATCTGACCGATGGCCTTGATGACGTGGCAAACCGCCCGGATCTCTCGACGACGTTGTATTTCGAATTTTCCAGTCTGAATCCATTCGTCAAGTGTTGCTCGAGGAGGCTTCGCAGCATTCGAGATTTCCCGGCAATTTTGGCTCAAAAAATCGCAAATTTCGGCGAGTTTTTCGTCGCTTGAGTCATTTTCCGAGCTCTGAACGTCGTCAAAAAATCGCTCTTTTTTCGCCAAATTCACATGAATTCGCTCGAAATGTAAGTCAGAATTCTCCAAATGTCGGATTTTTTTCATCACAATTTGCTCTTGTTCTTGTATATCAAATACTTTCAGAATTTCATCGTCGTCCACATTCATTTCCAAATCGAATTTTTCAGTCGGATGGAATGCTTTGGCCGCGGCGATTGCAATTTCTGGGCCATCGCCGTCGAGTTCGTTTGTAGTTTGTAGTTGTTGTTGGGCAGCAGTAGTATCATTAATTTTGTCGAGTAGGCGACCTGAGCCTTCGATGAGATTACTGTGGAAACGGTGGTAGAAGAAGTGACGGAAACTGCAAAAAAATTGGGttttttttgggttttttACTagaaaaattgaattttttcccgaatttattcctgaaaaatcggaattttttcaatttttttatcgaaaaatttggatttcttttgtttttttcccggtttttttttggatttttttttcaggaaaattatagtttcttgggtttttttcaggaaaatcgtgattttttttgtattttttgtagaaaaattggatttttgagttttttttcagcaaaaattgttttttttttctaatttttattgaaaaatgtggattttttggtattttttgtacaaaaatttggatttttggggttttttttaaaggaaaattatagttttttggggttttttttctagaaaatcggaattttctcttgaaaaatcgaaattttttcaaatttttatcgaaaaggagtggatttttgggttttttttgtagaaaaattggatttttgggatttttttcaggaaaatttggattttttcaatttttatcgaaaaatttgtggatttcttttatttttttttgcctagaaaatttcagttttttgcggttttttttttcaattttgcaacttttctaattttatttCTCAATTTTCAGAAAACCGTGCAGCCGACAACTAACGGGTCGCGAAAGTGAAAATTTTTATTAAAAATTCGAAGAAAAAGCTAATTTTGAGTCAATATTTCGagaaaaattggaaaactttcaatttttaaagaaaaatgggaaaaaaaacaattttttttgaggagaaaaccaaaaaattggaaaTAATTACGATTaaaaaaaaaaCGGGATTTCATACGATTTTACCCGTAATTATTATAATTTtttaattttggttttatttttggattttttattgaaaattttgtttttttctagaaaaaattaaaattttagcgtttttttctgaaaaatgtggatttttttcagtttttttttagaaaattgtaaaaaaatcgggattttttcgatttttatcgcaaaatgggaactttttgctttttttttctagaaaaatgatttatttttgggattttttCTTAAAAATTtgaatttctttcgatatattctctaaaaattttattttttatttctctgcaatttggaattttttaactcaaaaattctcaaatttagttttttttttCAAATTTTCATTCACAGTTAAAATGCGATGTGCGCATAGTGCTTTCGGAGTGGATCGCGCGTGTGTTAAAAAGGAACCGGAAATGATGCCCATTGCGCGCGCATTGTGCGTCCATCGCGAACTTGAGATGCATTTTGCGAGCATCGCGAACATAAATTATGTGCGCTTTGTGGGTTTGTTTTTTTAATAATAAAACCTGATCCTGAGCATTTAAGACAGTTTTCTTAACAAAAACACATTTATTAACATGGCCTAAGTGGGAGAACAACaaaaagaataaaaagtgagcttaaaaaattatagaaaaaagaaaactcaaaaaTTTAATTCCAAGTTCCTCCTAACTCGGTTTTCTGACATCTTCATACGGAATCTTAACGTTTTTCGTCCTCTTCCAGTGTTGCCTCGTTTGCTAGGATGACTCCAGGTCTACAAAAATCGATTTGTTAGGAGGACTAAATAAAATCGGTTTTTCTAATGCAttttttttGCGATTTTCAAGCACAAAATATGCTTTTTCACGCGTAATTTTAGCAGGATAAGCTGaatttttgtcatttttttgcatctttcaacacatttctttctcaattttTCCTCAATTTTCACTTGAAAGGTAAGTACTCACCATTCTTGTGAACTTCCAGAATTCCAGACGAATTCTCTTTTCGGAGCTGCAACTTTGTGACCAATGATGATCGTAGTTTTGTCCATCCGTATATTTTTAGCAATTGAGAGCTCAAATTATTCAGCCTTTCATCCTATTTTTTGAAAATCAGCAAACTCACTCTTCCGATCGAGGAGTCCAAAATTTTCGGCGCAACCGATGCCGGTTTTTGCTTTTTGGCAGGGCTTCCGGGTAACTCCTTCTTTACAATTGCTTTCAATCCATTCGACCATCCAACAACTTTCAATGCATTCTGGAGCCGAGCCATCTTTATCTCCTCCTCTTCGGTGGTGTGTTTCTAAATTAAAATCTAAAATCTAAAAAAGCTGAGCCGTGCTCCAAACCTTGCCCGTTCCGACATCCTTCACCTAGACATTCCGATGTTGAAGATTTTCACGTTTTTTCTTGTTGATGAAGTTTTTGTGAAGTCTGCTGCTCGAAGAGAAGCTGCAAAAAATTTGTTTCTACAATATTATTTAAAAGGTGAGTTATAACGCTGATGAGAAATAGACACGAGTAGGCATGAAGAACAGTGGGCATTTCCAGATTCAACGAAATAATCTGATTTTGACGATATTTCGCTCTTGAAAATACAGGAACAGACAAGATATTTAACAAAATTTTCTGAGTATGCGCAAATACCGATGAAAACTCAGATTACAATTTTAATGGCTAAATACATGTGAAACTACAGTAATCCTGACTATGCTTCCATTTATTAGGAACGAAATAATGCTTGCCATGTTGTTTAAATGATGTTTTTAAATGCCTCAACTGGTTAGAGCAGTGTTTTCTCTAAAAGACACACAATTTAGAAAAAAATATTATGATTATTACAAAATACCACATACGAAACAAAATTTCAAGaaaaaaaaccagtgaaaatcaaaaattcaataaaaattgcaataaaatgttaaaaaaataggcggaaaaaCAATATATATTTCGAATTGTTTGTTTCGTGAGTGGAAGCATCATGGATACATTATGGACCCATCGCGAACCGTTCGCGATAGGTGCATAATAGGTGGTCGCCACACGCGGTGCGCGCATTATGGCCTTTCACCCACTATGCGCACATCGCATTTTAACTGTGTTAAAAATTTCAATTTTCCCAGTCCCGTTAGTTGTCGGCTGCTGCACGTTTTCACAAGAAACTTCAatttttctcatttttttcagattttttttCCAGAATTTCGACGAAAACTTACTAAAAAGACAACGTAGCGTCTTTCTTATTAGCCAACTCGGTGACAACTTCAAGAGTTCGACTTCGGGACACAAGTCCGTCAGTTCGAAGGCTTTGGAGCACAGATTAGAGCACGGCAGGCGGAATTTGATCCAAAATCTTCTCGGGTTGTCCAGCATTCATTTGATGGACCAAGACGCTCTGAAAAATGAAAGTTTTAGATTTTTCCACGGGAAAAATAGTGCAGAATTTGAGTTTTTTCTCGaaaaaaatgcaaaaaaCTGGAAAATTCGGCTTTTACCACAAAATTCTACACAATTTTGatgtaacatttgaattcagctcgtcgagagctttcaattaagtataatcatgactaggttctgagaaatttgaaaaaagttgggtcccgccgcgaagattactgtagttttgcagttttcgcggcgagacccaaattttctcatagtaaacagaatctagtcatgattatacttaaatgaaagctctcggtgagctgaagtcGAATTTAATGTTAATTTTCTGAAAATAGAaaaatttcgggaaattttgggtctcgtagcgaaaacATCAATTTTTTCAAACTTTTATAACTTTTGTAAGGATTTTTCCTTTGGCGTCAGTTTGCATGTggttatgacaatggtttgaaaatttttgaaaaaattcgggtcctgcgacgaaaccctacagtacccctggaatttcgtggcgggacccaaaattcacagacccttgtcatgattatacttaaaagaaagctcACTATATTCCGGAAAATTTCAAAAATTCCGGACTTTCGTGGCAGGACCCAAAGTAGGCGGAGCCAAATTCGATTTTTGCTACATTTTTCGAGGAAATTtgaattcagcttatcgagagctttcaattaagtataatcatgactaggttccggtaatttcggaaaatattgggtcccgaagcgaaattccccgggttactgtaggccttcgcggcgagacccaaaaattttcgaaattgacggaatctggtcgtttttatactcaaattgaagctgagaacgagctgagttgaaacttcataacatttttcatattttttttCAGTGAAAATTGAAAAAGTTCTAGattttctgcaaaaaatcgattcggacctaaaatttcgcgagaaattcaattttcaagcgaaaaattttaatgtccgaacgcagatcgtcgagagctttcatttaagtataaccatgccttagtttgcttgattttgacgaattttagaaattttagggtctcgccatgaaaaagtacagtaaccacacactgggaactgaatattttgaattttcagtggcatctttgagtttgcctcgtcgagagcttttattttagtataaacatggccaggttccgttaaatttgaaaaattttacaaaaaatttcaaaatcagcggaacgtggtcatgattatacttaaatgaaagctctcgatgatctgaattcgaataatctaatatttttgaagaaaaatcaataatttttgaaatttccagtaaaaAATCCAATTTAGATCAAATTTTCGCGCCAAAAAACCCCGTACAATCAATATATTAGCCGCCACACAATGTTGAATATGTCCATAGGTGACAGGCTTCTGTGATCGATGGGGAACCGAGTTGGATACCGTAATCTCTTTAGTTACAGACACATTTCCAGCGTTCAAAAACGAACGGAACCTCGCATCGGTCATTGTAGTACGGTTGTTGTCGCTGAAAAATGGGGCGAAAATCAGTGTGGAATTTTAGAATTTTaaagaaaaattgagaaaactagtaaattttttgaaaaaaaaccaaatttttcgccaaaaattgcgaattttacaagaaaattatggaaaatTCCAAAATTTTCGGAAATTTTTGAAACAAATAGCGAAAAATCGGAATTTTTCGGAAAAAATTATATTTGTTGgcaaaatttgcgaaaaaatcttttaattttttccaaaaaattagaaaataattcattttttcgagaaaactagcgaaatatttaaatttttccaaaaaaaaaaCACACATTTTTTGAGAAAATTAGTTGAAATTTGAAATTTCCGATTTTTTTTTgggaaaaaattgaaaaatagggaaaaaaaaattttccggaaaactagcgaaaaattcaaatttttttatcgaaattcctacacaaaaaGAAGAACCATTGCGGTTCTGAAAGCGTCTTTGAAAAATTCCGTTTTTGAATGTGTTGGGGATACTGGTGCCGCAGAGTTCCGATCGGAGGCGGCGCATTTCCTGGAAAAACACAAAATTTTAGAGATTTCGCACAAAATTCAATGATGtttttgaattcggcttgccgagagctttcattcaagtataatcatgaccgggttctgagaaaattgcaaatttttgggtcccaccgcgaaaaactacagtaaccCGGGGGAtttttttttccaattttttttCAAAACTTAACTATTACTATGCTTTTTTGAATTATAAAGCTTATTTTGCCAGAAAAAAAGTTTTCGAACAAATGTCGCTTCGGGACCCAACATTTTCAGACTTTtttcaaaattttcgctaaatttaaagaaattcgaattcagctcgccgagagctgagctttcatttaggtataatcatgactaggttccgttaattttgaaatttttcgggtctcgccgcgaaactacagtaatctcgtggcgggaccaaaaaaaaaactttaaaattaacggaatctagtcatgattatacttaaatgaaagctctcggtcagctaagttcaaatttattaatttttttcacagaaaactCGAATTCACCGAAAAAGGCCCAAAAACCCACCGGAAAAGTGGACAAATTCCGGACAACCCGCTGCAAATAGGCCAGACGATTGTCCCGAACAAGCTCACGAACTCCACAAGCCATCAGGCTTTGGACCGTCTTATTTCGGCTTTCCGGTACGAATTCATGCATCAAATCACGAAGAACTGTTGGATCCAACCAGAAACGATAGACCGGATTCAAGAAGAAGCCGACGGCCAAAATCGAATCATGATTAGCTGGTCGCGTTCCTTGGGTGTAAAACGGCAGCGGACACTGACACGGGCCGATGAGCTGACAATATCCACACTATCCAATTTTCGCTTTTTTGGGATTCGAGGAGTCTGAAAGTAACaaaaattgatttaaaagttcaaaatttccagaaattccataattttcagcaaatttttattaacaaactcgaattctactcgatttttcacgcctaacccttaaacttcaaagctttagctcaaaattgcgtaaaatccggtgttctgggttacggtagtcggtgtttgcgtacttctggggctacagtaacccaaaatatctaaaaattgagctacagcaatgaaattttagtgccaaggacgaaaaattacgaggaattcgaatatgatactaaaatttacccgaacaaaagttagaacatctgaaaattagcaaaaattggaaagttccaaaatttctataattttcagcaaatttttattaacaaattcgaattctacgccattttccacacataaccctgaaattttagagctctagctcaaaatcgcgtgaaagccggtgtttcggggttacggtagctggtgtttgcgtatttttggggctaccgtaacccgaaatgttcaaaatttCGCCGCGCCGGGGGTGAAAAATGACGGAAAAATTGAATTTCGCACTACTTTTTGCGTATTTCGATTGGATTTCGGCGCATTGGTGCCGCCAAACTTCTTAATTGGCGGATATTCGACTTTGAGCGGATTTGAGGTTCTAACAATATCAGAGTCGGCGAGCGACAGCCGCGAGAAGTTGTTCCAGTCTTTGTGCACAGATTTTACTCTGAAAATTGAGtttttttttCAGAAAATTTCTGCCAGAAAGTGGAAAaatgtggaaaatttcagaattttcagcttacttttcaagtaaaaacctgaaatttccgaatttttcaatgaaaaagtgcttaaaaaatctatttttcagtagaaattctgaaatttcacgattttttccagcaaaaatctcggaaaatgaaggcttttcgtgggttaaaattatgcattttttccgattttaaacccaaaaaaacctgagattttccagttttccactcaaaaaaaagtcgaaaattTCTCGCTTTTCGGTCATTTACCCTCACCTTTGCTCAACAATTCGCTTGCAATCGGTCGAACATTTCCTGAATCTCTGTATAAACCATGAAACTGTTCCATGTGGTACTGTAATTAGATCCCAATGACGTTTCAAATGCACAAAGAGCCCAGCATCGAATCCGGCGACTCCATCCGCCGCAACTTTCGGGTAGAGCTCTTCGATTCCGGTAATGTAGTCGACTTCGACGAGTTTCTGCAAAAattttcacgggattttcatggggaaatttgaattctccgatgtttttcacccttaaaatgaaatttatagagttctagctcaaaattgcgtaaaatctggtgttttgggttactgtagtcggtgtttgcgtacttttggggctacagtaacccttaaaatttgaaaatctccgctagagacccggtaaaaagacgttctaatgtgaaatttggagaggaattcgaatttcatattaaaatatgttaacatcaactaggcaaccgtgaaatttgcaattttttaggatttgagaattataattatttttgcaaaatttcattaacaaattcgaattccctgtcattttctacccctagacattaattttcagaattctagctcaaaattgcgtaaaattcggtgtttttgggctacggtagttgtggtgtttgcgtacttatggggctaccgtaacccaaaattcttgaaaatcgagctaaaaacctgagaattcagtgaaaagagtagaaaatgatgggaaactcgattttttaatctaaaactctgaaaaattaaattttacacaaagaacatttttgaaaattcacgttttcaatactttaaaatatttttccagtaattttattcatcaaattcggttttcccgtcatttttcaccccgaaccctcgatttccagggttttatctcaaaattgcgtaaaatccagtgttttgggttacggtagttggtgtttgcgtacttctggggctaccgtaacccgaaattcacaaaaatcaagcgaaaagcctgaaaatttagtgaaaaaagtagaaaattatgtggaattcgaatttCGCATTGTATTGCTCAAATTCCGGCGATTTTTTGTTCGAAATTAgcggaaaaattggaaattttccaattttcaacgcaaaatttgaaaatTTTATGGATTTTAAGCGTTTTTGTACTTTTTATAAGGATTTTCCAGAAATTTCGCACATTTTTCATAACTTTCAGACCCTTTTGAGAAGTCTTAGGGTTTTTCATGTGGTTTTAAGGAATTTTAGGACAAAATTTGCTATTTTTCATCATtttcccgcgatttttgcccatttttctgtagtttttccatattttttcACGATAATTTCGAGTTTTGTAGAAGAAAAATAATTTTCCAGTAGGTTTTACCTATTTCTGCAGTTTTTGAAGATaaaaataaaaaaaaGCGCATTTTCAGACGTTTCAGCGGATTTTTTTGCGAATTCTACTCTCTTTTCAGTGTTTTCCGCCGATTCCACCAATTTTTACCATTAAAACCttttttttGGGTTTCTAACAATTTTTCATTAAAAAACCCCAAAAATCAGATTTTTCTGATATTTTTTGTCAAAATTTCGaatttttattattaaattcgaattttcctctaattttttccattgaaaaccttttttctgggtttctaactcaaaatttgaaattcgcgggttacggtagctccaaaagtacgcaaacaccgaggaaattacgacaaaatgcagaaatcgcccgttttctgcaaaaaaatgctatgtggggtgaaaaatggcgagagatttgaatttttgaataaaatatccaaaaaaagcttagaaaaatggaaaaacaccccaatttttccagattttgacggaattttcgaagaaaattggattttcactaaaatttcaggaaaaaacatggaaaatttgagttttcaagcgaatttcCttttttttCGGAAATTTCGGCCAATATTCAACTAATTTCTCCGAtttttggggtacggtggcgccaaaagtacgcaaacaccgagaagcctacgacaaaatgcagaatttgcataaattttgcaaaaaaaggctttttagggtcaaattttctccattttttcggggttttttcttagttttCGAAAAAATTTCTGCCAACAACAAACCCGATGTCTCTGCGTAAACTTTCGATCACCAATATCATCGATACGATATGTAAGTGGTGTAGATTGGACAATAGCTCTCAAATGATGCCAATACATAACTATATCCTGTCGTGTTGCCAATTCATATTCATATTTCACATATTCACCCTCTCCAATTGATGGATTCACACATGCGTATCCCTTTGCACTTGTACTCGTGTCGTATAGGTGCACTCTGCAGCAAAAAATTGGGCGTTTTTAGGGGGAAAATTCaaaaaaaaaaaGAGATTTTTTGATAGTAAAAACTATTGGAGTACtttttttccggaaatttgtatttttttGTAGCACGTGTGCACAGTGATTAaagggggagtagagtttgtgggtattttgttgaaatacactaaaaatggtccaaaaccaccaaatttcataatgagacttcacgaaaaatttccaaaatttttttaaggccgttcaaaatttcgaaaaaaagagccaaattttgctaaaacctgaaatttcgcacacttttctttgtgacagctgctggattttagtttttctgaaattatcacccttttaatccttattctggtaatttatctcgcggaaattcgttgattgagacagcttttaggccgataggcatccaaaaatgatcaaaatttTTAGGCCGATAGGCATCCAAAGCTtttaggccgataggcatccaaaaatgatcaaaattggatgcctatcggcctaaaaattgcctcaatcaacgaatttccgcgagataaattaccagaaaaaggattaaaagggtgataatttcagaaaaactaaaatccagcagctgtcacaaagaaaagtgtgcgaaatttcagattttagcaaaattaggctctttttttcgaaattttgaacggccttaaaaaatttttggaaatttttcgtgaagtctcattatgaaatttggtggttttggaccatttttagtgtatttcaacaaaatacccacaaactctactccacctttaGAAAGATTTCTACGGAATTTTACTGTATTAtttttgttttttttttCCAGAGAAATCTCTGAGATTCTCACATCAATAGTATTTGGCACATAATTGGTGAGCACAAAAACCGATAGCGGCAACGCGGCAAGTAGATCCAATGTCATAAACCATCCCCGATCAACTCCATCATATTGTGGTTGTGGTGGCATAAAACGATATGGAGATTCTTCTTCTAAATATACATATGCATTTGAATCATCACGTACTTCCCATGAATGATTTGGTTGAGTTGGTGGGAATCTGGAAAATAGGAGGAATTTTTAcactgcaactttttcctcacgagggacgaggaaaagtggtttctaggccatggccgaggggccgacaagtttcagcggccatttatcttgctttgttttctgcgtgttttctttcgtttttcacagctttttcccgttttttcttattaaaactgataaataaatattttttgcagatgctaaaacaatttccaagtaaaaaaattatgtattcagtgggcaagtagcggtgaaagtgggcaatgtaaaatgatggattacgggaatacaaaacctaaactttttctgaaacatCAAtttactatatataaagcgcgtgtccttccgtccgtttgtagtttgtagtttgatctttgatctttcaactctcttttctgtagttggaagaggtattgggttgggagttggtaagggataatgtcaaggtactgtagtagtactgtagtagtactgtagtagtactgtaggtatacggtagggttactgtagtttaggaaaaattgagtttttgtctacagaagaggtattgggttaggagtcggtagggaatagtgtcaaggtactgtagtggtactgttggggtgctgtaggattattgtaggattattggagtttggtggaaaattgcgttttaagtttttgaaaatgtattggcttgggaatcaggggtgagcggcaatcggcgatcggcgatcggcgattttcaaaatgtcgtaacttggtagaacctgctctgaagcagctaaatgttttggagtgatcatctgtaactattctctatcgaatgtatataatggcgtaacgaagtccgataacgagttcagagccttcccttgTAAAATTCAATAAAATTGTGGAAATTTCGTGCTAAAATTCAATTTTTAACATATTTTTTtccgataacgagtgcagagcctttccttgTTAGGAGGAAAAATCAGATTTTTAAGTGGAAATTTGACAGAAAAACGGAGTTTTCAGCAAGAAATTTAGAttttttttGGTTAAAAAAAGATACAAAATGAGGTTTTTTCGAATGTAATCATGTAAAAATTGGGTTTTATGTGAAAATTTTGAATTTTTACATGTTTTCCAGAAGGAAATTGGTAGAAAAAAGGAATTTGCAATCAGAAATTTAGAATTTCCGGTTAAAAAAGTCCAAAATTGGGTTTTTTCCGGAAGAAAATATGCTAAAAATGGAATTTTAACACGAAATTTCCACAATTTTATTGGATTTTAGTGGGGAAAATCAGTTTTTTTAGGTGAAAAATGGCTGAAAAATTGATTTTTCTGTACTAAAATATGCGAAAATTGCAATTTCCAGCAGTATTTTCAATGTTTTTTCTGCAAAAACTGTACCTGATGATTGATATTATCAGATCTAACAGTTGTATCAAAAAGTCGTACGAATCCTTTCGTTTGGAGTGCCAAAAGGCATTTCATCACCGATTTTTTGTCGATCTGGAATGGAAAATTGGGATTTTTAGTGGAAATTTTGGGAAAAATCTGCAAATTTTGATAATTTTTCACTGAAAACTTGAAATTATCGAATTTTGGGCATTTTTAAGCGAAAAATGAGCAGtttttgtctgatttttctcgttttttgacattttttCGTTGAAAAAACGTTAAAATTAACAATTTTCGACCCATTTTAATGGAAAATAGGCAGTTTTTGCTCTTTTTTCCTCAATTTTCAGCTCAATTAACCTGAAATTTATATCCATCAGCCATTTCCTGCTCGCATATCGTTTTTATAAGTCGACTAATTGTCACAATAACTCTGAATCGGTTAACCAATGCAATAATTCGATTGAATCGCTTCAAAGTGACGTCACTGACGCGTAGAGTGTCTGAAAATTGACATTTTTAGCTGATTTCAGTGGGAAAAAATGTGTGAAATTTTGAATTTTAGGGTTAAAATTCGAATTATTGGGGGAAAATGTGAGTTTTTCGCTGAAAAAAATGTCTAAAAATGCAGAAAATTAGCCAGAAAATTGAATTTTTAGCTGATTTTATTAGGAAAAATGTGTGACATTTTGAATTTTAGGGTTAAAATTCgactagcgggccctgcgggcccgccagttatagggggtgtagggcgagtccccttgccgggcgtaggttctcggcttcgcctcgaacctgttcgagggttcgtgcaaattgcagtgggtcaagggagtcttcttgatttttgagttcggtttgaccaaaaacagaagcacccgttgaataagttaaagctcagttatgattgattgaagtttaaagaggttgtatatcgggggagacgaacccatgttttgcacaaaatcgagtatttctattcgaatcccgattactcacaaaaaacaaaaaagtttgtcagttggtagaattgaaccaactaccaaaatccccgcagacatacgcactaaccactcggctttgcggaagatgcccgacgcggagatgtagggaagctaaatttctggagggaggtcttctttcgattccgctttcttcagtaatgacaatttggggaaagacgttcgaaaaccgtttattactgataagtcagcgggaaaacgaatttttgaaaattttattacaggattgtactcattattgatttcccaaaaaggagacgtacagttgagggctatatcttgtacacagacagatgtatagaaaaaaacaagttttggcctgaaaattttaaacaaataatatcttttggccgaacactgctaatgcgacgaaacttcatcttccattaaataaaatcaaaaactatgaatcaaaaatacattccgcaaaactttagtggaaaaaatgttcaggagacccaggaaaccactccccccagtactaaatttttgaattatttttttcttgaaaaattttcccactgaactttttacaaattttatatgtctcgatgcgtcttgatgagacctacacgtcaatttttggaaaactaagaaaacttgaaaactgaccgagttatgattgaaaaagtagattcgcgaaaatgggaaagtgtgcaaaatttggcacttattcgtcttgctcggccgactcatagaacttttctcaattctgagttaaaaatcgtgttcagcgtacttttttacgtggggtagaaaaaaaagtatcgaaaaagatgaagtagaacttgagataaagacgaaaaactactttttcggaaaaaaatttttttttggcaaaatggcattttttggccttttgttttatcacaactttttttcttttgcacttatgaactcaatctttttttcaaaaaattcacctctctgagtagtatcttgcacagaaatttggaacaaaaccgagcaaaacccgaattttaattcaattaaaacatggttttttgggggtaaaaagagcaacaaaaaattttttcaaactggggaaagccgccctgagctcagttttgctccaaactttgtgccgttttctgctccaccgtggggcaaaatatttctagtaagctgccaaatattataaaattcagtcaaacggctctggagttattaatgaaaacgtagtgtgacattttttcgcaagccaaaaaaacgcgaaaaaacgcgaaaaaggggcggagtctgtacactcggcatttattagaggctgcttggcagaattattgaaggaaaatgtgagtttttcgctgaaaacaatgtctgaaaatgcagaaaattagccagaaaattgaatttttagctgattttattaggaaaaatgtgtgaaattttgaattttagggttaaaattcgaattattgggggaaaatgtgagtttttcgctgaaaaaaatgtctaaaaatgcagaaaattagccagaaaattgaatttttagctgattttattaggaaaaatgtgtgaaattttgaattttagggttaaaattcgaattattgggggaaaatgtgagtttttcgctgaaaaaaatgtctaaaaatgcagaaaattagccagaaaattgaatttttagctgattttattaggaaaaatgtgtgacattttgaattttagggttaaaattcgaattattgggggaaaatgtgagtttttcgcaggaaaaaaggtctaaaaatgcagaaGTGAAAATTATGTCTGAAAACTCAAAATTTTTCAGTTAAAATCGACATTTTTGGGTGCGAAAGTGCGAGTTTATGGAGAAAAATGTCTTAAAATTCAAATTTCAACGAATTTTAGTTAAAAATGGCTGAAAAAATCGAGATTTAGCTTTAGAAGAATGCTTTTCGTAAAATAAATTCAAATTTTGAGAGAATTTTCATGGTTTAAACTGAAAAGTTCCGAAATTTTCAACTTTTTACATCAATTTTGGCGTATTTTTTAAGTTTTTCCATTAGTTTCAGCTGAAATTTCGGATTTTCCATGGAAAAACTTAATTTTTCGCCATTTTTTCCACATTTTCAGCAGTATTTCACCGAAAACTTACTCAATTTCTTCCCAGGAAACTATATAACTTCTCCTATTTTAAATGGGCATTGGCATGCGGTTAATTGCTGAAATTCTTCGAAAAGCTTCTCAAAACGCTCCGGTTGCTCGTTTTGTTTCCAGAAATATCTGCAAAATACGGGAATATTTACGATATTCtttggattttatggattttttcaattttttgacgaaaaaattgcagtttttcactatttttccaaagaaaacacgtatttttttAAGCCAAAATGCTCCAATTTCGAACCTAATAGTGCGAACTTTTCCGTTCATCTTCTGAAATTGTCCAATATGATCGGGATGCTCCGTTGTGCATTTTACAATCCAATCAGATACCCGACGGCCGCCGGATTTGCTCGTAGAATCGTCACCGACCGTTTTTCCCAGCTGAAAATTGAAAATTCGAGGTTTTTAGCTTTAAAAAAACCAGATTTTTGGCCCAATTTTCGAATTTCTCGATTTTTCAGCCATTTTTAACTGAAATTCGGCAAAAATTGAATAAAAACTCATATTTTCTCATGTCACTTTAACGCTAaaaatcaaaatttcattttttccactaaaatcagctaaaaatgtgaattttaattgaaaaattcaagatttcaggcattttttccactaaaatcgtctaaaaatgtgaattttaattgaaaaattcaagatttcaggcattttttccactaaaatcgtctaaaaatgtgaattttaattgaaaaaaaaatcaaaatttcaggcataatttccactaaaatcagctgaaaattcaattttCTAGCTATTTtttgaatttccagacacttttttcctgcaaaaaactcgaatattcccccaaaaatgtcaattttaactgttaaaaatttcggaatttttccgcttaaactatgaaaattcactcaaaattcgaatttcttttacaaaatacatgttttcaaagctaaatctcgatattttttcagccatttttaactgaaattcgttgaaatttgaattttcagacattttttcccctaaaaatctgaaattagaatttttttttgtcccaaaaatgtaaattttgacgttaaaattacataatttccaccgaaattccatggattttcgatttttttccgcgaaaaaagtcaattttcaggctaaatgctaaatttttcagtcaaaatatggcaaaaatcaaataaaaactcatattttcgcaccaaaaatgtcaattttaacgttaaaatttgagttttcagacattttttcccaataaaatcagctaaaaaattaaattttccggctaatttttgaattttcaggcacttttttcagcgaaaaacttgaatattctcacaaaaatgtcactttaaaccctaaaattcacaatttcagacattttcccctttaaaaatctgctgaaaattcgaatttcccTACAACTTTTTCGCATTTTTACCTCTGCTCTGCCCAATCCTTCGGTGCCGCCCGTCCGAATAGTGTTTAAAATCACGTCTGTCGGAATTCGGTACGTATTTTACACTGACCAAACTTTCGGCACGTATGGCAAGAAACTACTCGCTGAAATATATCGATTTTTGATCAATTTTTCCGAATAAAAATCGATAATCCACGTACTAATATCGTTTTTGAAGTGAAATGGGCTGAAAGTGTCGACTGGGCCGCCTTGAGCCGCCCGTTTTCTGCTTTTCGGCGTAGGTTTCGTCGAATTCAGCTCCTCGATCTCTTCTTGCATCTCACTGCAGCTGGGGATGTGGTCCTGGAAGCAATTTTAATTGGTTTTCAGGTGAAAATCGATTGAAAAAAACCTCTACGGAGCTTTCCTCGCCTGGAGAAATCTCAGAAGTCTCATAGTCACTTGATTGGTGCCCTGGAAATTATAGAAATACGTAGAAAACCTTGAAACTTGCTGGAAATTACTTTTTCTCTCTTTCCTCGGTGATTCGCCTGCTTCAGATGATGATTCCATCTGGAAATTGTTGTAATAATTCAAAATAAATTATCTTTTATCAATTATGACGgaaaaaattagaaaaaagttgaaaaattgaggtttttcagtcaaaaataaataaaataaaaattcaaaaaaCGAGAAACGCGCCAACGCACGAGAAATGCGCCAGCAAAGTCTACTGGCGCGTTTCTTGATGCGCAGTGtattttttaatatttatttttttaaataattgttttCTGcaaaaaactcttaaaacaatttaaagaaattattcaaaaaactattaaaaaatcctataaattaagttattcaccagaaaaatcccacaaaaaCCCCATAAAATCACATGACGCAATTTTTTTCCAGAATGCTTCTACACCGCTCCACACATCGTCTTGGACTGCTTTTTCATCAAAATCCACTATTTTCCGGCACAATAAATCGATTTTCAACAGTTCTACCGCATATTTTGAGTGGTAAGTAGCGATTTTCAATAGAATAACTAATTTTTGAAAGTTTTCAGCTCGCAGATTTCCACAAAGGAGGCCTCGCCCGAAGGAAGAAAGTTCAGAAGCAGAGAAAAGTGAGAATTTATTTTTTATaaaatcaaaaaaaatttgcctttaaaaaaTCGGTAAATCAACGGTTTTCAGCGGAATTTTCTCGATTTTTCTACACAGTTTTCAGTTAAAAATTCCAATTTTCAGGTCCACCAAAACGCTGGGAATTCGAGATAAGCTGGAGCTCCAAAGGCCACCGAGAAACAAAATCCGACGCAAATTCAGCGTCAGAAGGCAATGAAAACAGGGGAAATAAGGGCGATGGCGATGACCCTCGCAAGCAATTAATGGAAAAAATGAAGCGATGGCTTGCAATTTCACTTTTTGCCTACGGAATTCTATTTATTTTATCTCCAAAAGGCCAAGGAGCTGCTGCTGTCACAGCTGATAAAATTTCATGGAGTGAATTTATAAATGAACTATTGCCAACTGGACAAGTTTATCGAAATATTATTCTACCGTAAAAGGATGTCGCAAATCTTTATTGCTATGATACTGGAGCTAAAAATTCGAGGTGTGAAAAATGCTGAAAAACAAGCCAaaaatcgtgaaaattgacccaaaattacccaaaaaatcggggaaaaaagcttaaaatagcgaaaaaacattgaaattttaatttaaaaaTATATTTTTCCGACACCTAAAAATTAAGAATATTTCGTTAAAACTAAAAAATTTATTTTTGAAAATCACTGAAATTTTCCAATTCTCCAGTAGAAATTACTGTAAAATTGTGAAAATTTACCTAAAAATTCTGAGTTTTCAGTTAAAAGCTGCAAAATTCCTAGAATTCGAGGtgaaaaattgagccaaaaatcgtgaaaaatagcgaaaattgatttaaaaatCCCGGAAAAACATTGAAGTTTTATTTTAAAAATATCCGACACCTGAAAATTAGAAATATTTCGTTAAACTGCAAATTTTCTGTGAAAATTTAAATTTTTGTTCAAAACACTCAATGAAAACTGCAAAATTTACGAATTTTCTAGTAAAAATTAACGGAAAAATGGCTGCATTTTTTCGCATTTTTAGAAAAAATTACTATAAAATTCAGTGAAAACTTTGCAAATTAtataaaaatcctgtataaaaatcctgttgatttttaaaaagaaaaatagtctgaaaatcgctgaaaattcaagttttttgggtttttggagctgaaaattgtcagaaaacccgtgttttttattggaaaaaccgaaaagcagaaattgctgggtttcaaattgattttcagcgacattcattatcaaattcgaatttctcgtcgttttctacccctaaccctgcattttcagaattctagctcgaaatcccgtaaaatctggtgtattgggttacggtagtcggtgtttgcgtatttttgaagctacagtaacccaaaaattataaaaattgagctagagctctgaaaattacgttttaggcctaaaactggcaataaattcgaatttgataataaatttccgcaaaaaagcccgaatcgtcgcaaaaattgagtttctgactctcaaaatatttttttcaataaatttcattattaaattcgaattctccgtcattttctaccccagcgactgaattttctaagttctaactcaaaattccgtaaaatctggtgtattggcttactgtagtcggtgtttgcgtatttttgaagctacagtaacccaaaaattataaaaattgagctagagctctgaaaattacgttttaggcctaaaactggcaataaattcgaatttgataataaatttccgcaaaaaagcccgaatcgtcgcaaaaattgagtttctgactctcaaaatatttttttcaataaatttcattattaaattcgaattctccgtcattttctaccccagcgactgaattttctaagttctaactcaaaattccgtaaaatctggtgtattggcttactgtagtcggtgtttgcgtatttttgaagctacagtaacccaaaaattataaaaattgagctagagctctgaaaattacgttttaggcctaaaactggcaataaattcgaatttgttaatagatttgctcagaaaactttcgaatctgcccaaaaattgagagtttctgactctcaaaacatttttctaaaaatttcatccagaaattcagattctccgtcattttctacccctcacccagcagtttcagagctctagctcaaaattacgtgaaatccggtgtttctgggttacggtagccgccggtgtttgcgtacttttggggctacagtaacccaaaaattctaaaaattgagctgccgagctagaaaaaaacgtggcgggagtggaaaattacgacgaattccaatttCTGAATTAGATTTATCGATTaaaaaaaaactggaaattttgaattttataaaaatttgaaaaaaaaaaatttcaaaaaattttttttttttCAAATTTTTCAAACTGCTCCCAAACTTTCATAAAACCCCATTTTTAGGAGTATTCTCAACGTCTGACAGCTCTGACACCCAGCTTCACAGGTGCCGACATTATGAACGTATGCAACGAATCGGCAATCCGCGCGGCGTTCAATAAATGTCACGTGGTCACTATTAAAGATATGGAATACGCGTTGGATCGAGTTTTGGCGGGCTCCGAGAAGCGGAGTAGATCACTTGTTGAAGAAGAACGAGAAGTCGTCGCATATCATGAAGCTGGGCATGCGCTGGTTGGATGGATGTTGGAGCATACTGATGCTCTGTTGAAGGTGCTGCGGGGGGATTCTgaaaaaatgttgaaatggaaattttccggggaaaaatgagtggaattttcgaattttccgcggaaaattacgtggaaattgcaatttttaaattttcgaccaaaaaatccgaattttaagctcaaaattTGTGaaaaaaaaaaTGCTATTTTCTGTACCCAGAAACCCAGATTTCCTCTgaaaacctaaaaaaattcccgaaaaatcaaattttccgccgaaaagtccaaaaaaaaaaTCCAATTTTCAGATAGAAATCTCGGTTTTTTGTGAAAGTTTTTGTAGTTTCCTGCGCGATgaattcttcaaaagttcagaaaaatcccaaaaaattattcaaaaattcaaattTTTGGCACAAAATTCGCCCAAACCCTCAAAAACTACATTTGTAGCCTAGAATTCGCCACAttttttgatttttttggccaaatcctttaattttcccaatttttGGCTCAAAATTCCCACCAaaaattcaaattttccattgaaaactcgcactttttggcctaaaaaaagttcctcaaaaatccggaatagtttttgaattttcgaccctaaattccgaattttaagcccaaaatttgtgaaaatattgaatattttccgtaaaaattcagataaactatgctaatttaactcaaaattcacctaattttcagtacgaaatttcaattttcccccaaaaattcagatttcctcagaaaaccttaaaatctcgccgaaaagtccaattttcagctcgaaatctcctttttttgggagaatttttgtgtaatttcccgcaaagaatttcccgaagaatttcagaaaaaattgaaaattttgcccaaaaataGCCTTAAATTTGTGGCCCAAAATTCACCCAAAACCTCGAAAACTACGCTTTTAGGTGCCTAATTTTTAACAAAAAAACTTCAATTTTCCCTCTTTTTGGCTCAAAATTCCTTGaaaaaattctatttttcattgaaaactcgcactttttggcctaaaacttcctcaaaaatccggaaaagtttttgaattttcgaccaaaaaatccgaattttaagctttaaatttgtgaaaatgttgaaaattttccgttacaaaaaatctcgccgaaaaatccaaatttcagattgaaattttcgaatttctcgcggaaaattacgtggaaattctagaattacaagtgtttgaattttttatcgaaattctcaaaaattgtgtgaaaaattgatattttctgtaaaaattctctaaatttagcacacaaaatttcaattttccgccaaaaaaaaaCTTTTTCTAGTCTATAAAATTACGTCGAAAATAACCAATTTTAAGGaaaatctaaaaattgccgaaaaaaaaTTCAATTTTCAGACCGAAATCTCTCTGATTTTTCTTGAAAATTGTTGTAATTTCCCGcaaagaattcttcaaaattttagaaaaatatccaaatgttactcaaaaaaatcaaaatTTTTGCACTTTTTGGCTCAAAATTCAAATTTGCGCTGAAAATAAAATTTTCCATTGAAAAATTCAAATTCTCCCCTCATTGTGGCCaaaaaaaaataacaagaaaaaaaaatcaacaagaTTCACTGAAAAATTCAATTTTTCCACTGAAAAAACCTGAAATTCCCCACTTTTTCGCCCAAAATCCCCTCAAAAATCCGTCTTTTCCCCAGGTAACAATCATCCCCCAAACGTCTGCAGCTCTCGGATTTGCTCAATATTCTCCACGTGATGACAAACATCTCTACTCAAAAGATGAGCTTTTCGATCGAATGTGCATGATGCTCGGTGGCCGATGTGCTGAGAACCTGAAATTCGGCCGAATCACGTCAGGAGCACAAGATGACCTGCAAAAAGTGACAAAATCGGCGTATGCTCAAGTGAAATTGTATGGAATGAGCTCGATTGTTGGGCCGCTATCGTTTCCGAATACTGAAGGATTTCAAATTAAACCGTATTCGAAAAAATTCGCGTCAACTTTTGATCAAGAAGCCACGCTGATTGTGGCAAAAGCCAACGAGGCGACAACTGATTTGATCAAAAATAATATGGATAAACTTGAAACGGTACAattttcaagaaatttcattattaaattcgaattccccgtcattttctgcccctaaccctgaattttcaaagttctagctcaaaattacgtgaaattcggtgtttttaggttacggtagtcggtgtttgcgtacttctggcgctacagtaacccgaaaatctcgaaattaacgctagagatcccaacttttctgcaattgggataaaaatatgtggggatctcgaatttaatactgaaattttgcttagaaacttcaaaactgctaaaaaaaaTGAGACTGGAAATTCGGATAAAGATACTGCTGGAATTATTTCAGTGGAGGGAAGAACACATCCAGTTGCAGTACATCATACAAAAACGTTAGTGGATGTGGaaaaaatttgcaaaaaaaaaaaatttttcgaaaaatttttaattttttcaaaaaaaaaaattttcaattcaaaattttattgaaaaCTATGTAGAAATTCGATCCGCCGCGTTTTTAGCTTCAAATTGACCCCCAACATGCCCTATTTCCGGCAATATTGAGTTTTTGATGTTTcgacacagttgaaactggtgatacagtatcccgcgtggcgagacccgaaattttcaaattgcacggaacctaggcatgttgggcgtcatttaacagctgGAGACTTGGAGAACACGAATATCCAGTTTTCCATGTAAAATTTCGGGAAATAAAATTTTTGGAATAAAAAACAATTTTAATTCAATAAATCATATTCTCTACGTCATCAGCTTCAAAATGAACCCCAAAATGCCTGGTGTCCGTGCAATTTGACAAccgaaacagctgaaactggtgctacagtaccccgcgtggcgagacccaaagttttcaaaatcgtcggaacctaggcatgttgggggtcattttgaagctactaagctcagaattacaaatttGAGCAAATTTTGAACGTAAATTTCAAATAATTTCATTTTTTCCAGGTCTGTGCCAGATTACTGTCAATCGGCGGTGAATACTGTAATAAATATTCACAAACACGAGAATCCTGGCGATATTCTGGTATTCTTGACAGGACAAGACGAGGTGGAAGACGTTTGTGAGAAGCTCCGCGAGCTGGGAGAGCTTCCCCTTCAATATGTACAAAGGATCGTCGATTATGTTCAAGAAAGACTATCCgaaatggtattaaaagaaaatttgagaaaaaattggatttttttgaaaaattaaaaaatcaaaaaatttccaaaaaaaattttttttcggaatttttttttatttttCAAAAAATCCTAAATTTAAGCTAAAATTCATATTTCCACGTTTTCAGCTTCATTTTGACCCCCAACATGACCACATTCCATTCAATTTGAATTTTGGAAGTTTTgacacagctgaaatcggtgctacagtaccccgcgtggagagacccgaatttttaaaaatgggcggattataggcaatgtgggggtcaatttgaagctgaaaatgaggagaaatCGAATATGCTATCAaatttgcagaaataaacattttaaagaaaaaattccgaaaaaaatattttttcgaatttttttcaaaagtttttttcagaaaaaaattgtatttttcgaaatttctagatttttAGTTGAAATTCGAGTTCTCCatgatctcagcttcacaatgacccccatcttgcctcgattccgcacttttcccaattttgggtctcgccacgcgggttactgtagcaccgatttcagctgtgtcggTTGTAAAGTTGAACGGAATATTGGCATGTTGGGGGTCAAATTGAAGCTGGGAGCGTGGaaaattcaaatttttgattaaaaattcatttttcgatgaaaaaaaaaaCGTTTTTTTTTCAGGGTAATCTTCACCGAAGTGATGCAGGATTCGATCCGTGACGTCACAGTTATTGAGCCTGAATGGCTTTACGAATTGGCTCCACACTATTACGAATTTGGCACCGAAGGAGAGCTCGCCGAGAAGAGAATGAGGGGTCCTGCCACCTCAGCCGCTGACGATGATTATTAATTCGAatttttttattttatttattattgattttttAAGTGTGTGTTGTTGGTTGAAATATTAATGaaaaactgaaaaaactaaaaaaatttccgaaaaaatcaatatttttgcagaaaaaaccaaaaaaaaatttttttttttCGAAATTTTTCTGAAAAATTCGAATTTTCAGGTTACTGTAGCCCCCCAAAAGTCTGAAAAAATgagaaattatcgattccggtaataaaatcgattttttccgaaattatcgattttttgcaccagaaaaatcgattttccagtgaaaatttcaaatttttcACTTAAAAATCACTTTATTCACACATTACATAGAGGAAAAATGCGgaaaaatcgggaaaaaacccctaaaattttttccaataaaaaaaaaTCTACTGCTTTTAGTTTTTCTGGTGTTTTTTTGATTTTCGGCTGCCGTCTCAGCGTCTCCGGACTACTGGAATCCACCATTTGGTGGATTCGTGGACGGGCGGTGCGTGTCTGTTCATTTGCAACGACTGAAAGGCTGCTTTCCCATCCCAAATTATCGACATTCATTGTTCAATAATGTGTGTGCAGTAGGCAATTGAGAAAAGTCAGAAATAATTCAATTTTTCGCAATTTTTCGTAAAATCGAttttttggtttttttgttttGCCTCGTTTTGCCACGCGTTGAGGCTATTTTCCTAGTGCTAGCGGGGGGGTCCGTtttttcaaaaatttgaaaattttctcaaaattttgaattcagtttttattccccaacaaaaaaaaaGAAGAAACACTTGGTGCGATTATCATAAAAGCGTAACGCTAGAGATACCgggggggggggggAAGaaaaaaaaCTAGAAGAAAAAGTGAAGGATTACTGTAGGCGGTGTGTGGGCGTTGTGGGGAGGAGGGGTACTGTACTACGAATTCAATAAATTGCGGTGGAGGGGGGGAATAAAAAGAAAAAAGAAATGAAAGTTTAGTGGTGATAAATAGAGATCTTTTAAAAAAGGCACGAATCGAGATAGAAAGAGATATGGGACAATTAATTAAAATTAAAATAAATTTCAGAGATTCCTTGCTAATTCCAACGGGTTGAACGACGGCTTCGTCTCGAGTTTGTTTCAGCTGAAAAAAATTGAGGGTTTTTAAGGAGATTTTTGAGCGGGAAAACAGAGATCAAAAATGGGCGTTTCGATTGAGGCCACGCCTATTTTTCTGTGCCCCAAGTTTTGCTGATGCTGCAGAATTTTGAATTCgcgttatttccggagcttcgttgtctcgtttgaactcgaaattttgcagcagcaaaaatcttggggcacggaaaaataggtgtggtttcgATTGAGGCCACGCCTATTTTTCTGTGCCGCATGGAAAAATTGCTTCTTCAAAAAACTCACCACTCGCtggtggtggtggtggtggAGCATCAACTGTCGATCCGAACATTGTAAGAACACGGCCCTGAAGCGACATACTGTGCTCAGCTGGAGCATCGTCGACACTTTGGCTAGCGGCTCCGCGAGTTCGAGAACGTGTGCTCGGAGATTTGACGACGACGCTTGTGGGTTTTGGAGCACCACCGACGGATGGAGCAATTGTCGTGGTGGGGGCCGTGTTGGATGATGAGAGATGATCGTCGAGTGGGATGACAGAGAGCTGGAAAAGAAATCTATGAAATTAAATTTTGAAAAATTAAACAAATTaaaaggggcggggcgtcgaattgcaaacctgccgcgcggttctctttttttttttggttttttttaaagtgttttttgagaaattcgaaaattttcgttttttGGTCCATTTTTTGGCTCTCATGTCGATTTACGCAGAACTACTCAGGATTCTGCACGATTTTCCTCATTTTGTACTGCATTTCTCATTTAAAATACCCTTTTTCAAGTAATTTTGGAGTTTTTCAATGATTTTTTGGTGGAAAACTTGATAATTACAGAGAAACTACTAGAAATTAGTAATTCTCAATGGAAAATGCAGTAAAAATTGAGGAAAATCCTGCAGAATTCTGAGTAGTTCACCGTAATTCGACATAAATGCTGAAAACAATTTTTTAATGCTCTCATGTCGATTTACGCAGAACTACTCAGGATTTTGCACGATTTTCCTCATTTTTAATGAATTTTCCATTTAAAATACCCTTTTTCGAGTAATTTTTGGGGGTTTTCAACCAAAATCGATGAATTTTTTGTTTATTTTAAAAGGAAAATGCAGAAAATGAGGAAAATCGTGCAGAATCCTGCGTAGTTCACCGTAAATCGACATTTTCATACTTCCAAGCTCCAAATCTCCaaaaaaaaTTCCGTCCGCACCTCAACATTCTCCAAATCCTCGCCTTCCGTACTCGGAATAAATCCACGTCGAGTCACTGCGGGTGGTGTCGAGCACTCGCCAGCTTTACGCTTCCGTGAACTACGACTATTGTACTCGACAAACGCGATCTTCTTCGGATTCTTCTTCTCGGGCGCCACCGACGACTTTTTCGACGATGATTCAGACGCTTCTCGCTCGATTCCATCAACTTCTTCGGTTTTTTTGAGCGGCGGCTTTTGAGCAGTAGGCTTTGCAGGCGGCTTTTGCGGAGATTTCGGCTTCTTTTCCACTTTTTCTTCAGCCTTTTCCACAGCCTTTTCAGACTTCGGCGCTGGGCCAGACTCGTTGGgcttcctctgctccttcttctccttttccttcaccttctccaccgccttcttcttcgcctCCGTTGCTCGCACACGTTTCGCCGATAAAACTGGCTCGGATTTCGGTGGAACGACGCGTCGCTCTGAAAAAATTCAAAAATTAGATGAATTTTTATTAGAAATCGAAAAATCCCTCACTTCTCTGATTTTTCGCCGGAGGCTCCGTAGGCGTCGCAAAGCTTGAAGTGCTCGGCTGAGTTGTTCGGCTCACAGATCGACGTGAAGCCGGTGGTGATGGTGCTGGTGCAGGAATCGATGCTTCTGGAGCATCTTCTCGAGCCGCTGTGGCGTTGGCGGCCGGCGAGTTTCGTGGAAGTTGCCCGCGCATTGGTAGACCATTTCCAAAATCGTTCATGACGCGATATTGCGGACCATCTCGGACGACGCTGAAAATTCAGAtttttagtgttttctagtgttttttagtgtttcttaaaggctttttcgggcttttaaaggtggagtagcgccagtgcggaaattgctttaaaacacgcctttggtatcacaatgaccgaatatcatgataaaaaattcaaaaaatgttctagattttatatgattttttgaaaattggaaaaatcacagttttcacctaattatttttaaatttccgccaattggatttgttcggtggagcgcgcttgcacgtttttaaatttatttattttaaaatttttgttattttccaccgatttttaatgttttcggtgtatttttgctcgaattttagagaaaaagccaagataaatgcaaattttcgattaaaaagcacgcttacagacgtaaaaatgaaaaagtaacgcttttaaacgatttcaaacctgaattaactaatttcactCTAATTTcaggcgtaaatcagtgaaattaattaattcaggtttgaaatcgtttaaaagcgttactttttcatttttacgcctgtaagcgtgtttttttaatcgaaaatttgcatttctcttggctttttctctaaaattcaagcaaaaatacaacgaaaacattaaaaatcggtggaaaataacaaaaaataaaatgaacaaaaataaaaacgtgcaagcgcgctccatcgaacaaattcaattggcggaatttcaaataggaattaggggaaaactgagattttttcaattttcaaaaaatcatttaaaatctagaaaattttttgaattttttttatcaagatattcggtcattgtgaccacataggcatgttttaaagcaatttccccacaggGTGTAGTCCTTTTTCAGGCCTTTTCGGGCTTTTTCAGACTTCTAGGCCTTCCATACCCTCTCTGCTGCATTCTCGAATCCATTCCACCAATTCCACCATACTCCACTTGATTTCCACCGATCGAGAAAGGCTGCGCAGCAACCATCGGCCGATTTTGAATATTATGGCGCACGGGAAGCTGTTGCTGCTGGGGAGCCACTGACGTTGATGGAAGACCACCGCCCGTCTGCTGGTTTCGTCGGTACTGTGTTCCTGGAGATCCGGGACCGACGGCGTCTTCGGGCATCCATTGCTTGACAATGTTGCAGTCTTCGTCCAGGCCGGCGATACATGGGAACGGGCCTTCTGTCGGGAGAATGATTCGGTCCGCGGGATCCGGCGGATCGTAGTTGTGATCCTGAAATATACAGAAAATTAAGTTTTGCATTGCAAATATCGATTTAAAACTGGAAAATAGCCTCTAAAATCGACATTTTCCCTTACACTATACGGCAACCAGAAGTTTGCCCTCAAAATCGCCTCTTCCACATCAGTATCATCATCAGAATCGATCCAAGCTGTGTCTGCAGTCGGTCCCTCGGCTGCCAACTGTTCTTCTTCTGTCAATGGACGAGCATCTGCTGCTGCTGGTTCACCGAAATTATTCGCTCTCTGCTGTGGAGCAACGTAGTTTGATGGATTGTAGGCCGCCGGTTGAAAGACAGAAATCTGAGGAATCTGCTGCGGCTCGGGGATTTGCGGTTCTTGGTAGAATTCCTGATTCTCCATTTGATGGTCAACTGGGTAATTGTCTGGAGCCTCGTGTGTCGCTTCAGAAGCTTGTGGATCCTCTGAGACTCCTTGAATGGGCTCTGAAAATTTTTTAAACTTAGATTTCGGGCCATTACACAGCAAAATCCTACCTTGAGCCATAACAATTGGCTCGGCGATCTCTGGTTGTTGTTGCTGTGGTGGTGGTTGCTCGAAGAGCTCCTCGTCGGCTGGAAGCGTATGCTCTCCGTCTGCCATTTTTCCTTGTCTAGCGACGACGACTTTCTGGCATGCAATACTTGACGAACCTGAAAATTGGCGAAATTAAAGTGAGAACAATCGATAAAATTAGAAAAACTATCGAATACGCCAGaaaaaaaaattgagagacatgaaaaaccaaagaaaacgcagggaaaaaTATCAAAAATCAATAATTTTCGCATGATCAGAAATTTAGCTGAAAAACCATCAAAATTGGCCAATTTCAAGCGAAAAAAAGCGAgaaatttatcgaaaaatcactgaaattcagctaaaaaccctcaaattcCGTGGGTTTTCAGCAAATTTCAGCGAAAAATTACCtaaaaatcggcggaaaattgctaaaaacaacacaaaaaagtcgttaaaaatccaaaaaatttcgatttttatccgaaatttagctgaaaaaCCATCAAAATTGGCCAATTTTCAGCGAGGAACCGCTTAAACAAGAATTTAGCGTTAAAATCAAATTTTCTAGGAATTTTTCTCGATTTCAGGGGTAAATACACCTAATTTTACGGGTTTTGGGGTGATTtaaagccgaaaaaacgtctaaaatctcataaaaacacgaaaaaccgaagaaattcacaaaaaTCCGCCAGAAATGTTTCAATTCTTCTCAAAAACCGAATGGCGCCGATTCAAAAATAGGCCTACAGTGCTTTTGAATGTTTTCGTGGCGAGACCCGCAGTGTTAAATTTTATTTTACACATTTCTGCCGCATTTTTCTGAAGTTTTCCTGCAGAATCATTATTACGACAATTATATTAGTTAGCTTGTAAAAAATCAGATTTATTAAAAGTCTAGAAATTGCTGAAAACAGGTCCCGAAAACCTCGCGGAATACGGTAACACTCGTTTCAGCTGTGCGATTTAATTTCGAGATATTTACGCGCTGTCGAAAGGGTATTTTCTGTTGACTTTCGCGGCGAAAACTCGAAAAAATCGGCAATTTCTATTGATTTTTGTCGATTTTTGCATAATTGATCGAATTTCGTGTTAAAAATCACATTAAGATTTCAAAAAACCATGCAAAACCACGGTGGAAATGATGAGATTATCGAATTTTTCGATTAAAACCCCGAAATTTCAATTTTTCAAGATATAATGGCTATCCGCCGCCAGAAAGGGTTAGTTTTCACGGGAAATTCAATGAAAATAATCATTTTTTATTCCAGAGATTTTACGACACGGAGAAAAAGGACGAGCGTTGGCGAGAGGAACGGCGAAGCGAGTCTTGGCGGGAAAATCCCCAATTTCCACGGCGAGAAGAAGCCTGACGACCGATTCCACCACAATTTCAGCTTGGAAGAGGTATTTTAAGCTTgaaaatcctggaaaaccaggaaaaaaacggaaaaaaccagaaaaaTTCCAGATCGAGCTCCAATGCCGGTCGACGACACATTTTTGTGAGATATGGCGCGAAACGGTGAGTTTCTGGCCGAAATCCCGAGCTAAAAATGATTTTTCAGGCTTAACAACGGAAATTTAGTGGATCGAGACGGTTATACACTCAAAATCCGCGATCCAGACTGCCGAGCGGTAGGTTTTCGCGGAACATCACTGAAAAACCCCGATTTTTTCAGCCTTCGCCTCCAAAATATAACCCGGGACGCGAGTAACGCAGATATCCAGACGATTTAGGCCGAAGATCGGTGAATTTTTGAATAAAACAGGAAAAATGAGCCAAAAATGACCGGATTTGTGCAGTTTTTGCCCAAAAACCGCCATTTTCTCGATATTTTCTTGTTTTTTTGGGCGATTTTTGCCCTAATTCTTGAATATTTTATTGGTTTTCAGCGCTCGCCACCACGATATCACTCAGGACCGCGTGAAGATCGATTTTCAGACAGAAATCCGCCTCGTGGAGTGAGTTTCAGcgaatttttggagaaaaatcgctggaaaatcgattttttcgcaaaaaaatgagctccgggagagaaatcagcagtaaaaatggattttaacgctgaaaaaccggattttcaccgaaaaagtctgaaatttcgcgttttgcagttaaattttcagcattttcagcgaatttctgactgaaaaaatcgtttttttgtgaaaaactcaatttttctcgtaaaaatagccagaaaaccaaattttaacgctgaaaaccctaatttttccccgaaaaaacctgaaaatacacgtttttcagtcaaaatttagcatttttagctgatttctgtggaaaaatggctggaaaatcgattttttcgtgaaaaactttaatttttcttgtaaaaatagccagaaacccaaattttaacgctgaaaatgcgatttttcaccggaaaagcctgaaatttcgcgtttttcagtcaaaatttagcatttttagcgaatttctgaagaatattggctgaaaaaATCCAAGGAAAAAACGTCAAAAATCAGGGATTTTGAACTAAAATAGAGCTTATTCAGAGATTTTCAACTGAAAATTTGAATTTTAATGCTATTTAAAGTAGTTTGTAGATCAAACTCGGTTTTTCTCAGCGATTTCCAGCGAAGTCTGCAAAAAATTCTATAAattttaggctttttttgggagaaattggggattttttgaagattttttagcttttttagttttttttctcggcgttttttGCTCAATTTTCGATGAAAATTAGGGAGTTTTTAGGCTTAAAGTTGAAAAATTGGACTATTTTGTGGAAAAAATGGGAGTTTTCGGATGATTTTGACTTAAAATTGGGCTTTTCGTGAAATTTTTTAGCCTTTTCTGGAAAAATGGACGTTTTGAGCACTTTTTTGAAGATTTTCAGCTCAAAATCAACAATTTTGACAAGATTTCAGTCATTTTTCGGCGTTTTTTGCTCAGTTTTCGATAAAAATTAGGGAGTTTTTAGGTTAAAAGTTGAAAATTTGGAGCATTTTGTCGAAAAAATGGGATTTTTTGAAATATTTTGACCTAAAATTGATTAGAAAAATGCATTTTTTTAACTTGAAAAACCCTCTAATCATTTTTCGGTGAAAAATCGGATTTTCAGCGTTAAAATCCGGTTTTCTAGCTATTTTCGCTATTTTTTTCAGGGAAAATTCGATTTTCCAGCCATTTTTCTTCAAAAATTTGGCTGGAAAATGATTGAAATTGGCCGAAATTTTGTGAAAATCGTCGAAAAATGACGGAAAATTGCCAAGAAAACTCACGGAATTTGAGGGTTTTTAGCTGAATTTCAGTAATTTCCCGGGCTTTTTCAGCTAAATTTTTGTCAAAAATCGGAATTTTAGCGACTTTTTTCCAATTTTATGGCGATTTCTGGCGATTTTATGATGGAAAAAAACTGAATTTTTGCAATTTTTGCTAGAAAATTTCGAAAAAATTGGCGATTTTCCACCGGATTTTCGTCAAAATTGGCTGAAAATTCACGAATTTGGGGATTTTCCAGCTGAATTTCAGGCAAAAATCGAAATTTCGTCAAtttttttaatttttGAGCGAAAATTGGCTGAAAATTCACGAGTTTTGGGCCGATTTTAGTGATTTTCAGTGATTTTTCACGAGTTTTTCGTCGATTTTCTTCGATTTCGCGATGAAATTGTCGATTTTTGCCCGTTTTTTGTGATTTTCGGGCGATTTCCACGAATTTTCGGCACTTTGAATCGATCTTCCCGGGATATATGCAGGAGAACGCTGAAAATATGAATTTTCACTGAAAAATGCCAAAAATAACCCAAATTTCCTGATTTTTCCACTAAAAACTTCAATTTTTAATAACTTTACCATTAAAAATTACAAAAAAATTCCGATTTTCCTTCTATTTTCACCGGAAATCCTCAATTTTTCAGGCTTTTCCCGGCAAAAATCGCCGAAAATTCGGAATTTTTCACTAAAAAGTCCATTTTTTCAGCTTTTCCCCGTCAAAAACCCCCAAAATTCTCTTTTTTATCCTCTAAAACCTCTCAATTAACTGGAAATAATGAAAATCCGGcaaaaacggtagaaaattgactaaaaaagccaaaaaaatcggacgacaatgtcaaaaattcactgaaaatggccggaaaaactgaaaaaatcgatgaaaaatgattgaaaatgtcaaaaaatccggcaaaaatggtagaaaatggtcgaaaaaccgaaaaaaTCACTAGACAATTGGTGAAACTTTCAAAATTTCACTGAAAATGGccgaaaatagcctgaaaattcaatttgctacatgaaatatcagatttttaactgaaaaacaggcaattttttgaatttttttcactaaaaaatgcggaaaaattgcatattttcgccaaaaacttcaatttttaatgacttttccattaaaaattaccaaaaattccgattttccctctattttctcagaaactatcaattttctggcaaaaaaatcactaaatttgctgaaaaatcgcctaaaaacctcgaattttcctatattttcacgaaaaaagcggaatttttcactaaaaactcaattttttcagCTTTTCCCCGTCAAAAACCACAAATTTCGCCTATTTTCTCCTAAATCTCTAGCAACATCTTCTTTTCTGATAGTTTGCCCGTTTATGGAGTACGTAAAGTCCTTTTTGTTGGTACCTAGTGTCATGTGTACCGTTTTACTGTTGTTCAGGTCAAGTTTTGACAATTTAGACCACTCACTAACCAAGTTAATTGCCAGTTGCAATTTATTCTCGTTTTCCTTTTTTGGAGTCTTAACATATAATTTTGTGTCATCCGCAAATTGCTGACATTGCACATTACCAGGTAGTATTGATGATATTTCATTCACGAAAATTCCGAAAAGTACAGGCGAGAGAACTGCCCCCTGAGGCACTCCGCAGATGGCCTGCTTTACACTGGAGAGGGTATTTCCTATTTTTACTCTAAATGTTCTATTTGCTAGAAATTGCTTAATCCAAATTAAAAGGTTCTTGTTCAGGCCTATTTTTACTAATTTTTCTAAGAGAAGATCATGGGCTATTCTATCGAATGCTTTGGAGTAATCCAAATAAATAATATCTACTTGAGCACCTTCGTCAATACTTTGAGTCCAATAGTTAATGCTATCTAGCAGATTCGTAATTGTTGATTGTTGATAATTTTCAATTTTTTCAACaaaaaacttgtgaaaatggattttgtggaaactttaaaaaaaaaggttgaaaatcacaggaaaaacgtacaatttttgaaaaaaaaaTCCTGAATTAAAAAATCCACGCCCAATTATTGGCAGTTCGGGAAAAACTTGAAATATCCCCAACAAAAAACTAGTTTTTGTTAGTTTTTCGGACAAAATGCCTCTCTTTAGCCGAAATAACGGATCCTGAAAAACTTCAattttagtggaaatgcgctctattgcgaataagaggtacgaattccgctatttcccccactttgtaattgtttctgaaaaagccatcgactttaaagggacatgatctacccccatgtccctttaaaataggtgagccccagcacaaatacattgtggaaaacgcatgaaattgtacctactattctcaatggagcgcatttgccaccggggatgcggaagctatgcccaaatttcccattttcgagaaaattgtaaAACTGAACAATTGAACCGAGAAATGGGCGGAGCTTAATTAAGAACTAGGTTTTAAACAATAAGAAAACTCCCCTACAATGGTTTTTTGTTGCATGGAATCGATTAAATTCCGATTTCTAACCAAGCTTTCTTTTCGGtttttttttAAATTCAATTTATTCCAAAAGCTTTGAAACATGAAAAATAATATTTCTCAATTCTTTTCAAACatttttttaataatttggaaaaaagttatttaaatttaacaaaaaatcgataattttGCCTATTTTTTCCAGTGGCTACAAAGCGGATATGTGGAGTGCAGGTGTCACCCTTTACAACCTGGTTTCTGGAAAATATCCATTCGAAAAGCCTGTTCTATTGAAATTGTATGAATGTATTGAAACTGAGCCACTACAAATGCCAACTAATGTTCAATTGACAAAGGATCTACAGGAGTTTGtttttttttCAGAAAAAAAGAAACATCAAATATTAGAATTGCAGAAAAATAGAAAATTTCACTCAAAATGGATAAAATCTCTCTTAAAATATTTATGTAAATACATGATTGTAAGAATCATAATTATTCATATTTTGAAGTTATCaaaaaatttatagaattgttaagtttgcattaattagatttttccagtttgcaaaaaaaaaagaataattattttcgaattcccgcgcaaacgagtgacgCAGTTAAAAACAACTGCCGGAAAACAAAGAAAtatcaggttgtcccataagtttttgtactttttttcaaatatttttccaaaacttctagaaagttttaaaattttttcatcgtaggtcgtgtcaaggtcgggtcgtcccctttcagaaaagattcatttcatccatttctactttgccacgatgacaatcatcaaacttgaacgtcgagacgttagattgcttcttctttatgaatttcgtcttggtcattcagcaatggaagcggaacgaaacatatgcggtgcgatgggtgagggagcactctcttataatacagcaaagagttggtttcaaaagttcaagaacggcgacttcagtctcgaagaaatagaacgttctgggcgaccggtagagttaaatgaagaagacctagtgaagctggtggaggaagagcctcgtcttagtcttcgtgaaatggaagagaagcttgagtgttgtcatagcacaattgcacgtcacttgggtcgccttggttttacttcaaaacttggaacttgggtgcctcatgaactttcggcatcacagaagctcactcgggtcaacgtttgtactcaacttctaacttttcgtcgaaagttcgattggctgaacaatctggttactggagatgagaagtgggtgctctatgttaaccattccagaaaacgtcaatggcttccgatcggtgagaaaggaataccgacgccaaagcctgatcttcacccaaaaaagattatgatctgtgtctggtggggtgttcaaggacccgtgcactgggaattgttgccaactaataaaactatcactgctgattactattgtgcccaattggaccgagttgcagaaaagaccaacggaaaatatgaaaaactatattttcttcacgataatgctaggcctcatgtcgccaagaagactttccaaaagctgcaagatcttggttggactgttttaccgcatccaccatattctccagatcttgcaccaaccgactaccatttgttcttgtctctcagtgactacatgcgcgacaagcaattcgacgacgaagagcatctcaaaactgaactctccactttcttctcatcgcgttcgccggatttcttctcccgtggcatcatgatgttacctagtaaatggcaacaagtggtggacactaatggtgaatacttgtgtgaatagtactacttgtcgcttgagagaaataaatttttttcaaaaaaaaaatagtacaaaaacttatgggacaacctgataATTAGGCtttttttttGCAAAATTGAAAAAATCTAATTAATATAAATAGAAAAGTACTATAAATTTTTTAAAAATGGTTTTCAAATAACAAAACTgtcggaaaacgcaaaaaatgtcgaaagtgacgtcactcgtttgcgcggtaattcgaaaaaaaatctgccctttttaaatgtgctttttttgttgcaaaatttgagaaaaatcatttaaaacaatttaaaaaattctataaagtttctaacagttatgtttgatatactgcaactgtattctgtcatttatggggttatggggttattcaagtaatgttgcaaaatttatttaaatacatttatgacgtctgtataacgtaattgttttttaaaatgtgggttgatacagttgtgaagtcatttctttgaacatatcttagttttccgacaccacttaaataaccccattattcaagtagtgtcggtaaattaaaatgtgttttaaaaatgcgtcacaactgtattaaaTTAaaggtggggtaccgaaatttgagagtttgcttttttagacccaaaatggttcaaaactactgaatttcgtaatgagacgttctgaaaatttttcaaaaaaaaaagttatgtccgctcaaagttttttggaaaaaatggtcaatttttagttaaaatcacaaattttggaaacttatcggtgtcgcagcggttggaacttaatttttatttattcatcattttttaattttttggtctttgattgggcgtaaAATTTTTTTCGAAATTGGAAACCTAACGATGTCGGTTTTTCGATTTTCCGAAAAATATGTTTACAAAAAACATAAGAAaacatataaatttgacatatacatatatatacctatagactaccgtatttcttctattaatatggctgcaatactatttttcgatgttcttcccgcttgcaatactaatagggagtgcaatactaattttcagaacattttctgactttgagcttactagttttttcctgaaaaaaactcgaatcatatgtaaaaattcagaaaatttgattttcatataagttcaaaaacttcaatctcgtagaaatgatgtgaaaactgttgcaaaataggcaaaaaatgttgttgaaattctgaaattagcgagacgggtttgcaatacaaaaaagctaacgcaagactattagagagtgcaacactaatagagagtgctatactaattttcggaaggtctccgaggggcaatactaatagggaggccatattaatagaagatatacggtatatatatatatatatatatatatatatatatatatttatacagggtgggccaaaagtatggtaacacatgaagcgctcttttacatgagcttttcgcgcgactgccacgtcaaacgtacattcttttatcgaatactgatagctgaataaatttccttcaatttgactcaaatttgtaatgtttcccaataaggtgcgatattaatcacctcgacaatttggcgaaccctttcgaaaaaacggtaatttggcacgcggcacttcccacgcaaacgcacctcccatgcacgccaataattttcagatgtatgatttttatgttaaatcgaaagttgaagaaatgaagaagcgtttttgattgtttttgtagcatataaaaattttctgtgtcggcactggcgcctagcaataacctttgaatatttcatgaattcaactttccgaaatttactcagtttttttggtttcacaaggcgtaacgacccacaaaatcatccgagctaaattttttataaaaattctgaaaagtcaggtcaaaacgtgccaaaaagtactaaaatgaatttttcttcatactgctgccgccgctcacatccatgtttctggcgactgagtcattcaagacttaaactactgccacagtccatgacagaaataccacgacagaaattttttggatttttgtttgaaaagaatctccagaccaagagcattctttgaactataaaaacttgtaagatacttgatggattcctcgagaaaaatgtcgaaatcccgcagaatgccgacttgcgtgccataaagatcgtgatctcaaaagttctgaaggcctgtagcgatgcggatggggaaattttgaaaattcaaaacgttaatctggtcagtattttatggagaacaaaacttgtaaaaattgatgtaataactctctccacacgtgaagttatagagctgcaaacgtgttaccatacttttggcccaccctgtatatatatatataaataaataatgctatatatataATGCTCAAAATTTCAGTTATTCATaaaaaaaaTTTTACCTTTAAAAACTCAGAACTTTTCGAaattttcctcaaaacctgccaaaatttacaaatttccattaaaaaaattgggtctgctaattatctctttgtagtttgtagtccagcagacccaaGTCTATAAGGGGGATTTAATGGTTATAGTTTAAAAATCACTGGAAACGACATTTTTTCTCTAGTTTAACCAAAATTCCATATTTTCACCATCTAAATTTCCTGTTAAAATTGTGGTAGAAAATGTTTGATTTTTCGGAAAACCTATTATAATTTCGTGATCTCCTAATAACTATTTCAACAtggagtaccgaaatttgagtctttgctttttttagacccaaattgtggtccaaaactaccgaatttcgtaatgagacattctgaaaatttctcaaaaaaaagttatggccgttcaaagttcggaaaaataaggcccattttcagctaaaatcaaaattttttcgaacttctcggtgtcgcaacatctagaacctaatttttatttaattatcactttttaataaatattgtggtctttgagtgggcgtttattcgttgatttaagtacatttataggtcagtggggcacaaataaaagttacattttgtgcccaaaagatcataaatgtacttaaatcaaagaataaacgcccactcagagaccacaatatttattaaaaagtgatgaataaataaaaattatattccagactttgcgacaccgagaagttggaaacaattttgattttagctgaaaacgggccttattttctcaaatttttaaccgccataacttttttttgagtaattttcagaacgtctcattacgaaattTTTAAATAATTTTCAGACTTCAATAATTATGATATTTTGAAGTTTTTTAATTCATACTGCTGAAAATTTCAAATTTTCGAAGTTTAGTCTAAATTTATTAATTTTCCTTCTCTTTTTTACAGTTTGCTCACAAAACTTCTGGAAAAAGACTTTAACGAGCGTCCAACGTGTCTCGAAACAATGATTCATCCATGGTTTCTGTCAACTTTCCCAGAGGTAACGAGAAAAAATCTcactgcaactttttcctcacgagggacgaggaaaagtggtttctaggccatggccgaggggccgacaaatttcagcggccatttatcttgctttgttttccgcctgttttcttttgtttttcatcgatttttcccggtttttcttattaaaactgataaataaatattttttgcagatgctaaaacaatttccaagtaaaaaaattatgtattcagtgggcaagtagcggtgaaagtgggcaatgtaaaatgatggattacgggaatacaaaacctaaactttttctgaaacatgatacatatgttgcttagatgctgaaattacctgattttcataacgagaccgctgaaaaagttttgaggttttcaaaattcaactttttgtgcgaaaatctcgactttttcCTGTTCTGCCAGCAAATGCTTCATCGAATTATTGTTCGTCCTGGCCATTACTATCCGCTGGGCTATGAAGCGCATGCACCGCCCGAGATCCTTGTTTTCAGTTTCCTGGTACTCATAATACGTCTTCAGCTCGGGATCATTGCGAATTCTCTTCAGCAGATTCAAATGAGCGTTCAGTGTTATTATGTTCGGCTCCACATTGACCCTTGTCAATTCTGAATTATCCTTGAGTAGCTGGCAACGATCGCGATAACTTGACAACTGATATGAGGAGTATCGCAAATACACAGGAAGTTCCAACTTGAAAGGAGGTGCTTTGAAAGCGAATTTTATCACACGTAACATTTCCGATGTTTTGCCAGCTGAATATTTTTTCAGCGCAAAATAAATAACATTGTTATCATGCTATCAGAAAAAATTAACATACCGTTTTCTCCTATGGATCTTTTTTTGGCCTTAGATTTTAATTTTTCGGCATCTTCAGGCATTGGAGCAGTTTtacactcaaaataataaaactgcgtggcgtgtactgcagaaaacctaatatttaggccccgcattttaatcgtccactcacggggaaaacgcaaaaagcggtaccccaggcaatatcagccgccgacatcattcgaggtccgcgcaccacactatttttctcactgttggcgtggcgagctgtcccccctcccctatttttgtcttttccccgtgagtggacgattaaaaggcggggctaaatattaggttttctgcagtacacgccacgcagttttattattttgagtgtaAGTCGCTGAAAATTTACATGTTGAATATATTAAAAATTATTAAGCAAGTTCGAACGACAAAAATGTTCCAAAAAGCGTTTTCTGAGCAGAAAACTCGAAAATGTTGTTTCGTTTTCGCGAATTTTAGGACAAAAAACTCAATTTCAAACAGCGCTCGCAAAAGACACAGCATGTGCGCCCtgtcgcacatatttcgctactgactatcaaacgttgaatactcagtcaacGACTTTCCTTGGCCTAAAAATCGTCACTCATTTTACTTTTGGGCCCGTCGTCCATACAAGATGGTGAGTTTTTTTCTTAATTTGCATTAAACTTGTCATTTTTGTCATAGTTTTATGCAAATTTACCCATTTTTATGTTAAATTATATAATTTTCCTGTTTCAGCCTAGCAAGAAGGTTATCAAGAAGAAAGTCGCCGCTGTTCCGGCGCACATTCGTGCCCAAACTCAAGTCCAGAAGGAAGTGAAGAACCCACTTTTCGAGAAGAGAGCTCGCAACTTCAACATCGGTACGTTTCGAAACAATTCGTAGATTCTCGACATGTGACTAGCGATCCTCTTCGGGGTTGATTGTTTTTCTTAGTGGAGCATCGGGGGCTTTCTAAAAAGTTGACTCCGGTCCACCTTGTCGTATACCAACAGTCTGTGTGGCCCTCTACCGCTATTTGAGATGCCCGGGCTGGATTGCATATTCCTTATCCTTCCGTAGATCCTATGGGTCCGTGACGGTTAGGACAAACCATGCAAATTACAAATATCCTAAAAACGCTTCAAAATTGTGTTATAATTAAATCTATTTACAGGACAAGACATCCAGCCAAAGAAGGACGTCACCCGATTCGTCAAATGGCCAAAGTACATCCGTCTCCAGCGTCAATCCGCTATTCTCCAGAAGCGCCTGAAGGTTCCACCAACCATCAACCAGTTCAGAACCGCTCTTGACAGCCACTCCGGTTGGTATAGCTAATTTTTTATCAGAGTCATGTAGTATAAGCAAGCCTTGAGCTTTGCACTGATGCATTTACTCTGATAGGTGAAGTAAGGCTTTTGACTTTACGATTTTATGTTTCCAGTGATAATTTTCTATTTTCAGCTAGACAAGCCTTCAAGCTCTTGGACAAGTACCGCCCAGAGTCGAGCGAGGCCAAGAAGAACCGTCTCCGTGCTCGTGCCGAAGCTCGCGCTGCTGGAAAGAAGGAGGAGGTCACCTAGAGACCAAACACCGTTCGCCACGGAGTCAACACCATCACCAGACTCGTCGAGACCCGCAGAGCTCAATTGGTCCTCATCGCTCACGACGTCAACCCACTCGAGATCGTGCTCCACCTTCCAGCCCTCTGCAGAAAGTACAACGTTCCATACGCCATCATCAAGGGAAAGGCTTCCCTCGCAACCGTCGTCCGCAGAAAGACTACCGCCGCTGTTGCTCTCGTCGATGTCAACCCGTAAGTTTCAGATTCTATAGTCTTGAAAAAATAATTATTTCTTTGTTTTCAGAGAAGACAAGTCTGCCCTCAACAAGCTCGTCGAGACTGTCAACAACAACTTCAGCGAGCGTCACGAGGAGATCCGCAAGCACTGGGGAGGAGGTGTCATGTCCGCCAAGTCTGATGCCAAGAAGCTCAAGATCGAGCGCGCTCGTGTCCGTGATCTTGGAAAGCTCTAAATTGTTTTTGTTGATAATAAAAACTTGTTATTCAAAGCTTGTATCTTTTTCAATAATTGGTAGTCTTCTTCGTGGTACTCATTGGGATCGGTCTTGTTGGATATTGTTGAGAACAGTTTTCCCGAGTAGTTTTTCCCTAGTTCGTCGTTGTTTTGGAGCTTGCTGGTTGTCTGCCATATGGTTTTACTGAACAATTCTAGTTGGGTTCAATTCCGGGTGTCACAGCCACAACTGTCCTGAAACTTGCAGAGTGCGATAAGAGTTCGGCTATTTTGTGTATCTTTTGCCTTTACAGTGCTCTTTAAAATACATACGGGTTCATTAAAAGATGGATCTAATATTTAAGGGGAAATCACAACACTGATGAAATTGGGGAGAACTAGTAAGCACGACAAATACATCAATCAATACAATTTAGATCTTTGCCTCGATAAGCTTCTCCAGAGTTCTGGCGTCTTTGGCAAAGTTGCGGATTCCTTCGGCGAGCTTCTCGGTGGCCATGGCGTCGTCGTTGAGAGCCCATCTGAACGCCTTCTCGTCAATGCTCACTTTCGGCAGGTCGAGTGTCTTGGCTGGAAAATAATTAACAATTGCAATTTTTAATTGATTAAATCTCCCGCTCACCATGAGAAGTGGAGAGCACAACTGGAGCAAATTCCGTCTCCGCAGCAAGTTGCTTCAGAAGAGCCGGAGAAATAGTAAGAAGATCACATCCAACAAGTCCCTTGATCTCTTCAGTATTACGGAACGAGGCAGCCATCACTTGTGTCTTATAGTCGTATTTCTTGTAATAATTAAAGATTCGAGTAACACTGACAACTCCTGGATCGTCTTTTCAAGTGTAGGCCTTCTGATTGGTATTCTTCACGAACCAATCCATGATTCTTCCGACGAATGGCGAGATTAGGGTGACTCCTGACTCGGCACACGCGACTGCTTGCTCAAAGTTGAAGAGCTGTGTCATGTTGCAGTGGATTCCGTGCTTAGATTCGAGGAATCTGAAAATTTAATTTGTTGCTGATTTTGAACTATTTCCGTTATGATTAATGCATTAAACTCTTTTGAAAAATGTCAATTTGGGTCCAATTGATTAGATTTTCAGTAGAAAACTAATAGAAACGAGACTTTGTAGGTTTCGAAAAGGTATGTCCGTAGATTTTAGGTGATTTACAAGAAAAATCGAAGCatttctagtttttaatttaaaatgtgttaatttttaacaatttcatcttgtataattcgttttttaattGATTTTTTCGAAACTAGTAGTGTTTTAAACCAAGAAAATCATCAAAAATGGGTAAAATTTCATCAAGCTTGACTTTTTAAAAAAGTTTTTTAACTGAAAAGTTTTCCTAAAATCTCCAATTCCGTACTTAGCAGCCTGAATTCCTTCCCAAATTGAAGCAAGTTTGATAAGAATCCGATCCTTCGAGATTCCTTCCTTCTCGTATTGAGCAATAAGTCCAAGAGCCCGATCAATCGATGCTTGAGTATCAAATGAAAGACGAGCATCAACTTCTGTGGAAACTCTTCCTGGAATAGTTTTCAGGATTTCTTATCCAAAAACTACAAAAAGTCGATCCATAGCCGCTTGGGGCACTTCTTGATGTCCACTGGCGTGCTCTTTTGCGTAGGCAACTGATTGATCGATTAGTGCTGCGTATTGCTCCATTTTTGAGGCGACCATGATGAGCGATGGGTTGGTAGTTGCATCTGTTGGCTGGAATTCCCGCTGAAAAAAATCGATTTTTTGAGAACAATTTTTGAAAAAATTACTTTTCCAACTGGAAAGtttgagttttatttttcgatttttgactttttACACAAAATCGAGGAAAAAAACAAAGGTGTGCGCCTTTAAGACTTACAGTAACCCATTTCCTGAtttttttttattattttttCAAGCTTTTCATTTAAATTCTTGAGAGAAAACGTTGaaaaatgaaaaaaaaaaCGAAATTGAAGGAACGTCTGGGTACTGTACTTTTGAAAAGCGCAAACACAttttttttCAAActtacttacttagatacttagacgatccgttcttcaggaattcgtggtattcctgcggatcacagcaagccattgttttcggtccttggctatagtggaccagggggtgatgacttctccgtctgcgtcacgagtggtgatctcctttcgcagcgaatcagtccatcgcatcggcggccttccaacagaccttttccatccatatgggcgccattctgtcatcaacgtggtccatcttccgtctttccttctcgcaacgtgtccagcccatcctagctttctctttttcacgaaattgagcggatccctgactagagacatcgtacgaatgtcttctcgatggagatctcgttctcgttgttgagtgagtgtgattcccacaagccgtctttctagggaggcatgtgtgattcgtactcgttcggatagagctttggtgaatgtccaggcttctgaaccgtaggtgagcgctggaaggacaattgagtcgaacagattcgcacgaatcttcttgtcggtgatggagtcggtggtgttcttgattccattgaatgcagcccaggctgctcgacgtcttcggtggatttccggcatcaagttgttttgggcgttgatttgacgaccgaggtagatgtactcgtcgacgtcgtcgagctgggtggtgggggaagggctaccgaagtagactttactggggtcagcgaatcggtttcgcaaggctttcgtcttcccagtattgatctcgagacctacttcagagcatttttgtacgagttcttggagcattttgctggcagtattcggatgattggcgatgagcacaatatcgtcagcaaatctgaggttcgttagatttctgccattcactctcattccagggatcgtatcgtaatcctcagcttctcctttcaattcaatccaggaaagctttcggaaaacgtgttcgaggcaagcggagaagagattcggagagatgggatctccttgtcgaactcctttggtcacaggtactgcgactggcctgtggaatggggtaaaatttgtggtacaatttttataacactctttcagtagatcaatataggctccatctgcaccttgctcgtcgagacttttccagattgcctggtgttcaacactgtcaaatgccttcttgaaatctatgaagacaagtgtcagtgggatctggtattccctgccgacttcaagaagtctttggagcgagtggatgtgatcgatcgtagagaaagaccgtcggaatccggcctgctcgacaggttgagcctcatcaagggatcttcgcattctattcagcaaacacttggtgaatactttctagagtacgggtagtaggcagatgggcctatagttttccaaattctcacggtcacctttcttgaagatgagagtggttttggaggttttccagggtttcggtacatttctgctgtggaggtacctgttgaatcgatccgttatcaggtcaatgacgttatcgtggcaagatttcaagaaatctgcactgattttgtcttggcctgcagctttaccattcgggaaggaacggagaacatgtcgaatttcttccgggagaaacggcggtggagttgccgtggcgggtattgaagatgtttgagagttgctcacagcgcttttgaagagctccgtgtagaacttctcaatctcctgctccattttcaccctggaagtgattctttcaccagtagaggttgatttgaggcatgggataactgacttatattcgttgatgtccctagcaactcttttcaaactctttttctggttcgcagcagatagaaggcgagtactggcaaaagcttcatggtctttctgaactgcttcacgacatttatctgaaatagatttgaattggggatcatttctatccataaaacgtcttttgttcagcagttttcgggtttcctccgaaagtctgttggatgagtggttggccggtcgaacgatagcttggtcttgaagttcttttagtgactgaatcagattatcatagtcggtatctaaatcaggatcactctgaaccgtgactgtcgctgagattgcataagcaaacgccgggtccaacactcttttcggaggttttctccgtctgacctgctccaactttgctagacaattgttgaagtggaggttacagcggagtaacctatggtcgctaccatttgtgaaagaggggagtacagtggtatctgtgacaaactttccattggccagaatgtggtcaatttcgtgtctgtgattcccgtcgggactgacgaaagtccaccgtttgtgcataggctttttgaacatagagttcgtgtgccacagacggttggtttcacaaaatgttgcgagaagctctccagtatcatttcttggttccatggcatgggggccaatgtacctttcgttgttttgtctgcatcccattcgagcgttgaagccgccgataacaagtttatacttgcttcggcactctctgaagacgtcttcaacactgtcgtagaagtcgcagatttcctcaaggtctgagtccgcagttggagcatagacttgaaacaccgtgcagttgaattttcggctcactttgaaggtgagtaagccgatgcggtgactaagaaatcgtacttctacgattttgggaaggagggtgcttcgaactatgaagccgacccctccggatacagaactttcattccgtttgcctaagaagacgccggtaccgtcgtgatgtatcaagtgtgcctcggctgctcgtttggtttcacacaatccgatgacgtcgaattggattcgcctcgtctcttctagcaactcagcaagtcgatcatccgaagacaaggacctgcagttgaaggtgcacacgcgatagtcagttcttcttgttttgtcccgcggcttcttaatttccaagtccgattgacatatggtttggactccgagattagatcgcctcttccgacgtgctccaggaactgtctttccctttgcagaggccggatgcggaggactgaggcaggatgggttgctgtttagagcaaaagttgtgtctctagatactctataatgacctgctaagccaatctagagccgcccggacagagagtattcgacactacctctggcctgcgtgagacggtgtacttcttggccagataatttgcacttggttccaaaccaagccactctcgatgtgacgaaatcatcgagtttgttgaagtggttatctgttgatccctttcgccacgaagaggcttagtacagaaagagcacattttttttcaacacattttttttcaaaataaatatttttcaccagtatttacaaaaatttagaaaaaaGAGAATTCATCGAATTTTCCaaaaaaaaaGTTTTTTTGGAATTTTTAAATGGCACATTCCAGAAATTTATAAAACTTCCATAAAATTTAATAGTATTCATTTTTAAAATATTTTAACgaattttttggaaacttcttgaaaatatgtattttttttCTCTAAAAAATTAATTTAAAAAGTTCAAAAATTCAGATTTCTATCTGAAAATCGAGAAATTTACTGTTTTTTACATTATAACAGTGGTCTTCCTAGAAAAATCGAATTTTCAGATAATTTAAttttttttttCAAAACTGCCAAAAAAATCAATTATTCACCACATTTTCGAACTTTTCCTCAATGCTCAAAAtttttacttttttttttACTCAGCGGCGAGCATTCCAACAGTTCGGGACATTGCAGCCCATTGTTCGTCGGCTTTCGAGTTGGTTGGACGGTCACTGGGTCCTTGCTGGGAGCTACGTGGATCTTGATCTTCTGGCTCATCGATCATTCCTGTCACCAAGTCTTTTGTGGTTTCCTCGATCTGAAATTGTGGGAAAATTGAGCAACTGGAATTTAttttttttaattctgaaaaaaaaaattttttttgtcaatttttcgaagaaaagatttattaaacaaaaatttcaaatttgatttaaaatctaattttctaatttaaaatttCAGATATTTTTCAGACATTTTTAAAGCTTAAAGTTTATGTAAAAATTTGCCACTTTTTAAAATCCATTCAAAAACCGCTTTTTAGCAAATAAACTTTATATTTATTTTTTACACCAAAAAAGATACATTTTTTAGGATGTTCTTGGAACGATATAATTaaaaaaaaaGACTAATAAATCGAATAAAGTTGAAAAATCGTTTTTATCCGAAAATTTTACAAAAATTGATAGTTTCAGCCAAATTAGATGGAATTTCGCTAATTTTCACTCAGAATTTTTTAGTTAGAATTCGGGGCAATTATGAGAATATTTGCCAAAAATTTGACTTTAAAACTCGAAATTTTCTCCAAAAACTTGTAATTGACCTGTTCAAAATGTCAAAATCATCCAATTTCAGTCGAAATCTGCCATTTTTTCTTCGAAAAATCTCAATTTTAGACTACTTTGAGTATTTTTTAAGAAAATTCTATAAATTTTCGAAGTTAAGttgcaccatgtatttccaacatttttcatttaaaaaatagtgtcaaagttcaggaaattactgaaaattccatttttcagcttaaaaTTCAAATTTTCAGAAATTTTTCCTCACCACATGGAACATATCATGCGCAGCCATATGAATATGCGCCTCCTTGATCTCCTCAGCATTCTCATCCTCCACCTCTCCACCATCATCTTCTCCAGCAGTTCCTTCCAGAGCATCCTTGAgctctcttcgcttcctcttctcctcctctcgcttctcctccCGCTTCGTCTGCCGAGCCTCTTCAATCGTTCCCTTTCCAACCATCTGTCGATCGGAAATCTCTGCATTCTCCATCTGCTGTCCCGTCTCATTCTCCTCTCCATCTCCCATTTCAGCCTCTTCCATCGGAGCATCATCTGTTGCGAGCtctcgtttcctctccactttctcttcgtcatccttctccttttcctcatcctcttcctccttttcagccttctctttcggggcttctcccttactgccatctccattcggatccgacttgctctttccttctcccttctcatcctgatcctcctgatcttccttctcctcctcctcAGCCAGGCCACCATCAGCGACATCCTTATTATCATCCTGATCATTCTTCTAACCACCCGTACCTTGTTCCAGAGCTTCATCCTCCTTCTTTTGCTCTTCACTATCCTCATTCTCCTCATTCGTCTGGGTGGGATCTTCGAGCTCCTGATCGTTCTGatcttcattctgatcttcttctccatctcctccaatagcctcctcatcctccttatccgtctcatcaccatcatccccatcctctgcctcatcGATTTCTCCTTTCTCAAGGATCTCATCGTCCTTCGAAGGGTCGGAGGTATCCATCTGATCCTCAGGCCGCTCATCATTCTCACGATTCCGTtcatccacattttcctgatcatcatcctcttcctcctgatcaccctcctttccATCTTCCTTCGGATCTTCCTTGGGAGCCTGAGCATCATCCTCCTTGGCAACCATCTCATCAGTCTGATCTTCCGCCGCTTCCTGCTCCTGATCCATATTCTTCTGCTGATCCTGCTCCTCTTTTTCCTCCTCATCCCACATCTTCGGATCCAGCTGCTTCTCATCCTCCTCCTCAACGTCTCCCATTTGATCTTCAACATCTGGCTCTTCATCAGACTCGTCCTCACCATCATTCTGCTCCCCCTTCTCGTTCTTATCGATATCCTGCAGATCTTCAGCAAAGTCATCCTCCATATCAATCGGCTTCTCGTTATCATTCTTAGCCTCATGCTCCTCAGATTCCACCGGTTGCTCATCCTCAAGACCTTCAATCTGTCCAGTCTCCTCCATCTCTTCAGTGACATCCTTAGTATCCTTGGCAGTTCCACCTTCTCCAATTCCACCTCCTTCTCCACTATCATCAGTTTGTCCTTCTCCAGATTCTTGCTTCTCCGCTTTAGGAATCGTGTTCACATATCCTTTCTCATAGAGTTGCATAGTCATCGAGAGCATCGCATGGTAGAACACGGAGAAGAATCCCAAACAATTGGTAAGTTGAATCACACTCTGCTCTACAATATCCGCAGTGATTCCGGCGAGCTCGGCGAGTCCTTCCAAGTTCTTCCGACGCTTTTCTCCGCTGCAATGCTGCTCGACAATCGATTTCAGACTTTTCACAACTGCTTGAATATCACACTGCTTCAGAACATCCACAAGAACCTGAATCTGATCAAGAGCCTTGTCCTCTTCACCCTTCTTAACTCCTTCCAGCTTCTTATAGATCCTTTGAACAAGCAGGAGCAGTTCTGTAACATCGGTTTCCGTCTCTTCAGTAGCTTCAAAAGTATCAATCTTCTTCGTCCATCTCGGAACTTCGTCGAGAAGCTTCACAATTTGAATTTTCTCAGTTTCAAAGAATCCAGAGAACAGTTGAAGATCCGTAAGAAGCTCTTGAGAATCTCCATTGATCTGAGAGATCCATGTGGTGTAGGAATTGTAGTCTACAACGCTGAACGTCGTGGAGAGCTGATCATTGCTTCGTTTCATATTTCCAATCAGTGTCGACAGCTTTTCAGCCCATTTTGTAAGCTTCTGAGCAGTCTCGTCGGTTTGCGAGAGCTTCGAGAGTGGGTGTAGGTGCTCTTTGGTTCGGATGAATTCTGAAAATTTCAAAAATTTATACTCTAAAGCTCTGATTTAGTCCACAAACCATCTGCATTCGCTGGAATCGCGACGAGTCGTCTCTTGATGGCTCCGATGAGCACTTGAACAGTGGAAATCAGGCCTCCGATCTTTTCAACTCGTCCTTTCACAATTTCATGATCAATAATCCAGTCGCTTCTCTGATTCTCACTGATAATTCGGAGCTCTTCAGAATGCACACGGATCTCTGCGACTTGTGACTTCCATTTTCTAATGTTTTCTTGGAGAGTGATCATGTAAACCATTCCGTACTCTGAAAATTGGGCTTTGGAGAAAATGTTTTTAAAAATCTAAAAAATGAAAGTTTTTGATTTTGTCGAATTTTCAGTGTTTTCAGAGAAATTAGGAAAATCAGAATACATTTTTTTATCTCGAAAAAACCAGAGGAAATACTGAAAAACATTTAAAATTGAAAATTTTCGACttttttcggtttttctaaaatccttataattttaatttaatattttttCGATATATTCTAGAAACTCGTAAATTTTAGAATTTTTATACAAATTTTTCGATCAATTGTCAACAATTTTCGATGATTTCTCTAttttttttaaagaacaatttttacaaatttttCTAAATAAATCAATTAATTCTGAGTTTATCCGAAATTTTTTGAGATTaaaaaaaaaaaaTCAGAGGAAGAACGGAAAAATATTTAAAATTCAAAATTTTCGACCATTTTTCGGTTAATCCAAAATCCTTATCAGTTTAATTTAAATATAATTATCTAAAAATTCCTGGttttcgatttttttaaaaatgtctctttttttCCACTTCAAAAGTAATTTTCGGGCTCAACTATTTCAtttttttttGCAGAAAATTGTCTTAATTTTTTGAtttaaaaaattaatttttgtaaatgaaatcttatgaaaaaaatccgaaaaatcgaaaattttagattttcctaaaaatatttttAATGAAAACATTATTAGAAAATCGTGAAAAATAGAAATTTTTCGATAAATTTTCGATGATTTCTCTTTTTTTGTAGAAAAATTCGTTAAATTTTTCTTAATAAATCAATAAATTCCGTATTTTTTTCGAGATTCCGATTTTTATATATTTTCGTTTAAAAATCCAATATAATTACCAATCATTCCACTCAAATGCTTTCTCGTCGATACACCGACTTGTTGATCAATCTTATTCGCTTTTTGAATCACAATATTTCTTCCAGAAGCACAAATTCTCATTTCCTTCTCACATTCTTCTTTCGACACGATACCCACAATTGATCTCCGATTGATATCCTCCTGAGCTAAAAGTACAGCTTTCCGGGCATTCAAACCATTCGCCTGTGACTCTTTAATCATCATTGCTAGTTGTCGTTGTCGTGAATTCCTGGCGTATCCCTGTTGCTTCTCCTTTTCCGAATCTTCTCCGATATAGTTGATCATCGTTCGGATGGCTTCATCGGCTGCCTTCGTTTGCTCAAAGAGCTCTTCGATGGCTGACGTATCGCACAGAATTGATACTTTCTCGGTAATCTCAGTGGAGAACCTCTTAACTTGCTTCATCCTCTTTTCTAGATCTTCTCCATCTAAGTGCAATTCTCTCAGATTTCTTTGCTGGAGAACCTTCCGTTTCCACTCATCAACCTGAATATAAAGTATTTAGAAGAAATTTTGCTATAAATCATAGCTTGaaggtggagtgacgaaattagagactttgcttttttagaccaaaattggtccaaaactaccgaatttcgtatggctgttcaaagtttgagaaaataaggcccattttcagctaaaagcaaaatttttccaacttctcggtgtcgcaacgtcgggaacctaatttttatttatttatcactttttaataaatattttggcctttgattaggcgtttattcgttgatttaagtacatttatgggcagtggggcacaaaatttaacttttatttgcgcccctaagactataaatgtacttaaatcaacgaataaacgtttaatcaaaggccacaatatttattaaaaagtgctaaataacaaaaaattaggtaaaaaaaaaaactttgaaccggcataactttttttttgagaaattttcagaacgtctcattacgaaattcggtagttttggaccaatgttggtctaaaaaagcaaagtctcaaatttcggcactccatctttaAAGATAGTGTAGTcgaaaagttctgaaatttccaaaaaaaagtgcaaaaacacaatttttccgaaaattttcggcaattgcccgttttccggcaaattcggtaatttgccggaagtttctcattccggcaaaaatcgttggccgcagaccccTGATTtaaataaataagtaaatgaataaTCTTCTGAAGAACTCCAAAATCGTCGTGCAACTCTACATTAATTGCATCCTTAAATCTCCGAACAATCTTGTACAATTGAGCATGCGCTTTCGTCGAAGAGACTCGAATATTCCAAAGATTCAAATCATTATACTTGACAACTTTCAAATAATCCTTCAAGCTTTTCTCCGCCGGCTCACGGGCCTCCTTAAGCTTCTGCTCAACTCGTTCAGCAAAGATTCCAAAGTGGCGAGAAGCAGCCTCGAGCTGTATAGCCAGTGGCTTTTTTCCAGCAATTCGAGCCCATCGGGACAGAGATTCAACAGTGAGCACTCGAGTCGAAAAGTCTACCAGCGTCGCGTTATGCATCCACTCAATACTCATCGGAATGATAGCTGCCTCCATTTCAGGCGTAGAAGCTTCAAAAAGTTACTCAAAGAGCGGGAAAGCGACGAGTTGAGCACGTTGTTTAGCTTCATTTTCACAATTAATCAGGAGACTCGACCAGCATCTAACTTCCATCTTTTTCCAATCAACCAGCAACTTTCGTAGTTCTCCAAGAGGGTCTCGAAGCGAATTTGCACGATCTGCCATCATTTCCCATTGCTCACATACTTCGATGAGATTCTCAATTTGAGTGGCCACTTTAATATGTGGAGTTGAGACAGAAACAGTGAAAAACTCGTCAATCGTCTCGATAATAGTTTTCAACGCAACAACTTCTGGCCATCGTTCCAGTACTTCTTTTGTTCGAATCGAAAGCTTCTCAAGGATCACAGCGACACGACGACATTCACGGAGAGAAGAGTTTCGGTAGACGTCGATGATTTTCGTGTCCTCACCATCTCCACCATCATCAGATAATCCTTCGTGGGCGGCTAGTACTTCGAATAGTTTTTGATCTCCGTCTGGAAAAAAATTTGAATTTATTGTAGATTTTTGGaaaaaaaaaatttttgaagtttttttcaaaataaatgactacaaatactttttttaattaaaaaatcgaaaaacaaaatATTTGATTTTTTTCGAAAATTGTTACCATAATATTAAACTTTTAAAATTTAATGTTATGGTAACAATTTTTCCGATTTTTCTGGAGATTTTGactagcgcgtcaagcgcgctaggcttcgcagtagattaagttggtaaactggggaaaatttggatcttttttaaccaaaattgactgagccatggccatttgaagataattttttttctgggtcttttttaagtgtattcgggcatgcggcactcatcctgatttattgggctcagaataggcttaatggctgtccaatacttttatgtattcgggcctgcggccctcaatccggattacctgaccattccaaaaacagacgtagttatggaaacatacgtctcatagaaggtctccagcctgctctgctgggagtagggatagaaaaggtctaaagtttctaagagtaagaaggattttttgggtttgagtgaaaaacaatagcattgcaggcctccagcctgccctgctggaagtgaggtttaaagtgaccaaaatgtccgagaagtgcggtcctcaataggattagagaaaaagtaaaaatcttgaaaaatctttaaaattaaattctcctcacgttataaaaataagaaatgaaaattatcgaattcatccccaaaaatagaaggtggtaggaaagtttttcacgtttaatcaatctttttgattttgcaaaaattgaatgatggcctacattttggaaagtgggccaatttttttcaaaatagtttcaaaaaattggaaatacgaagttctctcttgcgcacaacttggaaccaaatgccagaaaaactgaagatttgggactgaaaaacataaaactcttcagtacaaagaaaatattcaattttcgcggtctccagaaacccgcgcaaatcagtgttctacccttcccaaaattaatcccctcaataatgaccatggtggggcaactatttttgagtcattcgcacttagtgaatgcaaaagcgccagctatgagccaagttattaaagctcaaagtttgtacatttttgtcggacaccccatgtcgaaaacgtgcccttattttttatttctgtcaagaatgcaatttcaggatttaatataggaaATTTAAACTAATTGTTTTTAGCATTTTTTGGTGGTGAAGAAGAACATAAAAAGGTCTTGCGGAAAATGCGGCTCCAAAAAGGAAAAAATTGAAATTGCACGGGAAACGTAGAACGGATTTGTGAGGGGATAACACAGAAAATCGAAATAAAACCGATATGTTTATGAGACGgaaaaaaagaaaatgaaaaCATAACATTGAATTGAATTCAGGCTCCATGttatttattttttcatcttctttttttatttttCATCATAACTAATAAGTGGAAAGATATCTGAGGGGGGCTTAGTTTTAATGAATAGGGCATTGGAAAGATCAGAATTTATGAACAATGGTAATTTTTACGAAAATTGATTATCTTGGTTTTTTCATTATGCGAAGaaaaaaaaaaGAATTTATACGTCTTCCGTTGTTTAATCAGTGCAACCCACACTGAATTGAAATTTGGTCAGTGCGACTTCAAAAGTCTACCAGTGTTTTGGTCGGAAAAACGAAATTGTGCGAAATAATTGGACAGTGAAGACCGAGAATTTTGATAGTTATGGTCAGGGCAGCAAAAATTTTGCTAGGAACATTTTGGGCAAAACTTCTAGGTTCTTAAGCAGTGCTGCATAAAATAGTATTGAATTAATTTTTATGTTAAGAATTTTGTTACAAAAATGTTCCTCAATATTATTAAAACAGTTTATTATACTCCAGTGTCTAGACAAGTCACTGTGGAACACACACCCTTCTACCCTGAACATTTAGCAACAAAAACACAAAACCTCAACTGAACCCCTTTTAGAATAATTGAAGttttttttttGCTGAAACCTTTGAGAATAATTTGCGAGTACGAATAATGATAAATGACGACGCTGAGGACATCTGTGAGAGAAAGAGAGCAAAAAGAGAGCAAAACGAAATTTAATGCCAGGACGTCGTCAACTAAAATTCGATGGCGTGAAAGCGAATTGAGATGTGGAGAACAAAATGTCTGATGCGAAATCCTTTTGTTCCTAACAAGAATTTCAACAGAGAAAAAACCTCGAACTTTTTTGAGAAGGGAAAAAAATTGGAATTTTCGACAAAAAATCTGAATAAAATAGATAAATATAGTTTTTTCAAGACACGATTGTGTGAAAAACCAGCAAGTCTACTGTATTCATTAGTTCTTTGTAAAAGTGGGTGGACGTACAAATATATATATATGGTGTTTCCTTCTTTCTATATTCATatataaattgaaaatttattggaaatttggaaaaaaaatctgaattaaatagataaatataGTTTTTTCAAGACACGATTGTGTGAAAAACCAGCAAGTCTACTGTATTCATTAGTTCTTTGTAAAGTTTCACattattgtcaacaacttttcagttggccacattttattaattcaaatgccaacagagttatgagtcttttaaagtaagactgttatatgctcaatcaactcttatataggtgattgttcgactgagaatgtgttatgaatgtccaaacttgtgggaaataacaaattggtattttttctataaatataaacccttaaaaaaGTAACAAAATGTTTTTCACATTATTCAACAACAGATGACTCTAATGGTAGATGTTCGGAAATGAAGTGAACATTACAACAATCAATTGATTGTAACATTGTTAACAATAAACACTTCCATAAACACGTATACTAGTTATGCATGAATACTTCGGAAATACTTTGCTATGCTCCTTTTTACTTCTTTTTTGATTTTCGGATTGGTCAATTTATTCACCCATTGCTTCGTCTTTTTGCGGTCCTTCGCCCATTTTTCCCCCATCGTTCACCCGCCAGCGCCCCTTCACCCACTATTCACCCATTTTTCACACTTGGCGCTTTACCTGTGTAAACAAGTAACGTTTCAGATCGTGAAGCAGAAGGTCAAGGGTTCAACTCCGGGTGGTGGCAAGAAAATTTCTCCGAGAACGGTAGCAGGCTTAGAAGAGGTGTCTAGATTCCACTACCTGTGGAAAAAGTGAACGAACAGGGTCGGCAGGGGAGCTGAACGAGAATAGAAAATCttttttttttCTTCCGGAATCCAAAATCACATTTTCCAAAAATTCACTTTTAAAAATTCCGAGTCTATATAGGAGGCGAAAACCGAGTCTAAATAGAAGCAAAACGCACTTAtatttagaaaagagtagaactatttagaagaagaaggaactaGCGCACAACGTGcgctatcccttcgggagtggggatagggttagttcactctaaggtatcagcaaggtagctggcgcaggttctcggctttgcctcaaacctgtgttggggttcagtgtgttcaccttgaaattCATAATATATTCTAAGGATTTGTTTCTAATTTAAAATTTTAATAATTATTTAGCACCTGCGGCGCTGAGTTTCCAAAGTTTCTGAAAGAGAGAAATATGCCAAGGAGTTTTTCCAAGttcaaaaattctaattttctaattttctaatttctaaaattcaaatttGATAGAATAAACTATTTTCTCTCAGAATATGTAAAAACATAAAAGATATTTCGAAAACTTTGGTGAGGAGATGAAAttttcgtttttttttttttaatttttgtttttgtcataacttttttcatttttaaagctggaaaaaatttccactaaaatttttttgaaccttacatatacgaatttagagtcaaattctgagtctattacaaaaaacagaattaaaattaaacttaaacaaaccaattcacaaacgctcaaagttgaaaaatcaaaaatcaaaaaaggcagtaactttcttctcggtcgattatctctgtgatgtataactcgattttcaaaatttttttgtctctcgcttaagaaatcttcatggtttcatatattttgctcagaatcagaatagctcaaacgacggcaaagttttgagaaggaaaaaaacctttttggataaaaaactacagtgaccctaccgtataccacctatagtgcccctacagtaccttagcatcaactcctaaccgaatacctcttcaaaaataaaaaagaaaaaaaataacactcggtgggggtcgaaccaaggcaacgctgctaacattattttttcctattatattaaaaattttttccaaaatttgcaaattttcgactttttcacatgtttcaaggtagatatttaataaactgtcttaaaaaacaaaatctacgtccaaatttgcatatggacatcaaaaatttaacaaaaatgttgaggttaaacatgttttccatacacttttcaaaatgtagagatatttcagctataaatttcaaattactataactttgctcgcagtcaatcaaattgaaaaaactaaaaacttttaacaatcccaaacatacagctaccatatcaaaaatgttttgtaccatcacctttaacactgtgcaaaaaaagcgacacgacacgcgaaaaacgcgtttttttttggtgttttactcaacttttcttctaaaagacatgaacaaattacataaccattcaaataataagatagagcaaatatttttgcatgttctgaaataaagaaaatcgaaaaatatgcaggtacagcaaagttagagacaaaagtgtgcgcccagttttccgacggcggttttgcgacacgcaaaacggagagttatgctctttccggatttaatataggaagaaggcagaTTTCtaattagaagaagtagacatatttagaagaaaaatgcgcttatatttagaaaagagtggacctatttagaacaaaaaggtacttctaattagaagaagtagacctatttagTTAAAAAGCTCTGCTATTTAGATGAAAAAGCATTTCTAATTATGTCGTGTTAGGAGCTAGCGCCATTTCTAAATATATCTGCTTTTTTCTTCTAAATAGAAGCGAAAACGTTTATCTGAGTatatttttgtggaaaataaaacaaaaaaattccctgattttttatttcagcttgaaatcgcgcgccgcattgtgtcgatttacgatatttttcCATCGACTTTATTGTCAATTTAAGCTGAAATATAAATAAAAttagatattcagaaccagggagaaatttggagtaatttaataatttttcgatttTTTATGCaaaaatcgataaattttcagtttcaaaactgcttaaaacgataattttcaggTGTTAATTAACATGttaattaaatcaaaaaatcataagaaaaattaaataaaaaaCTTCAATTTCAATTATTTTCCAGAATAAAAAATATGCTGTGAAGCTATTCAAAGAAGAGCAAAGTGAAGTTGGCGAAAAATCATGGGCTCGAGAAACTGCGGTAATTTTTTTCTAATTTTTCGAAGaaaaaaaaTCAATAATTGTGGTTTTTTTTACAGATTATGAAAGCAGTAACTGCTATCAATAGTGCAAATTTAATACGAATGGAGGATAGCTGGAGAATAAATGAATCGGTTCCAAACGGATTTCTTAAAATAGCGATTAGTTTTGAGTTAAAAGGACGGTCAGTGTTCGAAGTGATGGATTCCACGAAAGGAAAAATGCCGGCGGGAAGCGAAATTTCATTTGAAATTAACGCGATTCGAGTTATGGGAAAACAGTTGCTGGAGGCGATGGAGAAGCTGGAATCTGTGAAAATTGTGCACTTGGACCTGAAGGTTCATTTTTTTATAAAATTCTGGAAAGTTTAAAAAAAGGCCCATTTAGCCTTTTCTGGCAAtattaaagaagagcaaaattccgagaatgcgtattgcgcgacatattttacgcgcaaaatatctcgtagcgcaaaaaaaaaactacagtaaccttttatatgactaatgtagcgctggtgtcgatttacggactccatttacgatattcccgtaaatcgacacaagcgctaaagtagtcattcaaatagttactgtagttttcgctacgagatatttttgcgtcaaatatgttgtgcaatacgcaaattttcagacagttttccacacaaaaaatataaatttatgtgaaattatcgatttttaggctaattttgaagttgttagcgattttttcgaGTTTAGAAATTCGCTTAAAAGCCGAAATTTTCCAAAAAATCTATTAATCCACAGAAAttttggttttttttAAAGCGGAAAACTGTCTGaaaaaattaaaaaaaaaaatcatttaaaaaaacttagaaaacttcaaaaaaaaaTCTCTCAGTTTTAAAATTTTCAAAACTCCTCTATTTTTTCAGCCCGAAAACATTTGCTTCTTCTCGTCCTGTATCTTCAAGACTACTGTAACTGGAAATGTGTGCTTTATTCAGCCATCGACATTCCACGTGTGTGTGGTGGATTTCGGAAATGCTCGGACGATTCGTCAGGATAAGCCGCCAAAATATGCACTTGTCCAGACTCAAAACTACAGAGCACCTGAAATCTTCTTGGGACTTCCGTTTTCAGTGAAATCGGATATCTGGTCGTTTGGTTGTATTCTTAGTGAGCTCTACACTGGCGACCTGCTCTTTTACGGAAATTCGAAAAGTGACACGGAAGAGCTTCAATTCGAATTAATGCAGATGATTGTTCAACAACCTCTGTCGTGTGCCATGAAGCCGAAGAAATCAAGTAAATATATATTTATTGTTAATACGGAgaattttgcgtcaaaactacggttttgggtctcgacacgacaaatttctgttacatgcgaataggtgtacctttaaagagtactgtagcttcaaacttttttattgcggagttttaatcgatttttcatagtctttttcaaggaaaaacctaaaaatacgaaaaattgatgaaccgaagtttgaaactacggtgctctttaaaggcgcatacctcttcgcatttaacaaaagtttgtcgtgtcgagacttcgaaaatcgaaaaaaatcaattttcagaaacacaaaaattcggattaaaaaCGGCAATGTGTACATGAAGCGGAAATCGAAATCATCGTTTGAGCCGCCAAAGCCGCTTCATGTAAGCAAATCTAcacgtggtgtcaagcagtctcattgtggtttgatctacaataaatgcgggaacttttcccccaggaaaatatgacgtcaccacactttcaaacatgtgaaatcagttgaaaagcctgcgtctcttctcccgcatttttcggagatcaaaccagaaatttgacACTTGAATCTTTACTAAAATCATTTTAAAAAAATCCGTCAATTTTCAGAAGCAACGCCGTCCAAAGGATTTAGAAGCGATTCCACTATTCGAACTTCTTGAATATATTCTCATCGTCGACCCGTCAAGGCGCCCATCGTTACGTGATATTTCTTCGAGAACatttttcaaataatttttatcgatttttaaaaaaaaTTTTCCTTCGTATTCATCCGTATTCACGTTACCTTTCTGAACTTCCTACGGTTTTTTCCCAGTTAGAAATTCCTTTTTCCACGGGATTTTCTACTGCTTTATCCCTCTTTTTCTCGTATTCTCTGCAATTTCCATTAtgtttttttgttatttttacggtggttttttttgtttCTCCCGTATTTCCTGCAAACATCAtttttctgttgttttttttcgtcttttttATTAGCACGAGCTGTCAAATAATATTAATAAAttttttttcgctttttGAATTATCCTTTTTCTTACAATTAGTTTTCCCTCCTTCAATCCAGCTTTCGCGAGAGCAGTTTCGTGAAATCTCGAAAAAAATCGATTTTTAAAAAGTCGCTGCGAGACCAGCCTAGACTAGTTACAGCTGCTTGTTGGGAATaatgagaattcgaagttacagtaatcttccaaggtgtgcgcacattttctaaacagttgtcgtctcgagaccgggcaccttatttttggcgcgaatttcagcgtctgAAAATACTAGAAATGGTCTGAGATTAAGAAAAAAATATTAAATTTATTTAACAGAAGAGAAAGTTTATTCGAAAAACCTAGAAATAATTGATAAACAAGTCAAGTCACTGGCaaactgggcgcacacttttgtctctaactttgctgtacctgcatatttttcgattttctttttttcagaacatgcaaaaatatttgctctatcttattatttgaatggttatgtaatttgttcatgtcttttagaagaaaagttgagtaaaacaccaaaaaaaacgcgtttttcgcgtgtcgtgtcgctttttttgcacagtgttaaaggtgatggtacgaaacatttttgatatggtagctgaatgtttggaattgttaaaaatttttagttttttcaatttgattgactgcgagcaaagttatagtaatttgaaatttatagctgaaatatctctacattttgaaaagtgtatggaaaacatgtttaacctcaacatttttgttcgatttttgatgtccatatgcaaatttggacgtagattttgttttttaaaacagtttattaaatatctaccttgaaacatgtgaaaaagtcgaaaatttgcaaattttgaaaaaaattttaaatataataggaaaaaataatgttagcagcgttgccttggttcgacccccaccgagtgttattttttattttttatttttgaagaggtattcggttaagagttgatgctaaggtactgtaggggcactataggtggtatacggtagggtcactgtagttttttatccaaaaaggtttttttccttctcaaaactttgccgtcgtttgagctattctgattctgataaaaaataatgaaaccttgaagatttcttaagcgagagacaaaaaatttttTGACATTCTCTTTTGACTTTGacttaaaaaaaaaactttaataaaaaactttaaaaaacaaatttaacaaaatgaaaaTATTAGCGAGAATTGTATCGCTAATATTCAATTTTCAGAGAAGATGACACGATGAGAGGTGTGAAGTCGTTCAGAGACAAAAAATGATTCCttttccggttttttccttcgaattgcaaataaattatggatgattttctatttttaatttcaattccgccaatttcccgatttgccggaaattttcaattccgtcaatttgccggaaattttcaattccggcaatttgccgatttgccggaaatttcagttccggcaatttgccgatttgccggaaatttcagttccggcaatttcccgatttgcgggaatttttcaattccgccaattcgccggaaatttcagttccgccaatttgccgatttgccgaaaattttcaattccggcaatttgccggaaatttcagttccggcaatttgcctatttgccggaaattttaattccggcaatttgccgatttgccgaaaattttcaattccggcaattttccggaaattttcaatcccggcaatttgccgatttgccggagattttcaattccgtcaatttgcctatttgccggaaattttaattccggcaatttgacgatttgccgaaaattttcaattccggcaattttccggaaattttcaatcccggcaatttgccgatttgccggagattttcaattccgtcaatttgccgatttgccgaaaatttcagttccggcaatttgccgatttgccggaaatttcagttccggcaattttaccgatttgccggaaatttcagttccgccaatttgccgatttgccggaaatttcagttccggcaatttgccgatttgccggaaatttcagttccggcaattttaccgatttgccggaaatttcaattccgtcaatttgccgatttgcccgaaatttcagttccggcaatttgccgatttgccggaaatttcagttccgacaatttgccgatttgccggaaatttcagttccagcaatttgccgatttgccggaaatttcagttccgccaatttgccgatttgccgaaaattttcaattccggcaatttgccggaaatttcagttccggcaatttgcctatttgccggaaattttaattccggcaatttgccgatttgccgaaaattttcaattccggcaatttgccggaaatttcaattccgccaatttccagatttgccggaaatttcaattcaagcatttttccggaaattttcaattccgtcaatttgccggaaatttcagttccgacaatttgccgatttgccggaaatttcagttccagcaatttgccgatttgccggaaatttcagttccgccaatttgccgatttgccgaaaattttcaattccggcaatttgccggaaatttcagttccggcaattttaccgatttgccggaaatttcaattccgtcaatttgccgatttgcccgaaatttcagttccggcaatttgccgatttgccggaaatttcagttccgacaatttgccgatttgccggaaatttcagttccagcaatttgccgatttgccggaaatttcagttccgccaatttgccgatttgccgaaaattttcaattccggcaatttgccggaaatttcagttccggcaatttgcctatttgccggaaattttaattccggcaatttgccgatttgccgaaaattttcaattccggcaatttgccggaaatttcaattccgccaatttccagatttgccggaaatttcaattcaagcatttttccggaaattttcaattccgtcaatttgccggaaatttcaattccggcaattttccgatttgccggaatattcaattccgccaatttgccggaaatttcagttccgccaatttgccgatttgccggaaactttaattccgccaatttgccgatttgccggaaattttcaattccggcaattttctgatttgccggaaatttcaattccggcaatttgccgatttgccggaaaaatcgtttgcTTTTTCCTGAACATGTCTGAAAGTTTGAACGCCATAAACAAAAAGAAGAAGTGGCAAGAAATGTTTTTATTTTAAAACTGAAACAATTATGTATAAAATATACCAGTATCTTAAATATGGGGGGAAATCAATCACACAAACACGGAAAATTCGAAACATTTACAAACAGAAAATCGATAAATCATTCAATTTTGAGATTATCGGCAACAGTGATGACCTCGATGGCTTGATGAAGGGAGAATCTGTAAAAATCGATAAATATTCATTaaaaaaaaCGATAATTTCCCCGAACCCATTACCTAAAAACGCGGTTACTTCTGAGAATTTTCGGTGTCCAATACATTTTCCAACACTCGAAAATCGATTCGACTTCTGATTTTCCAGAATATGTTAATAATATCGATTTTAGTTGCCGATCCAGTTGATCTGCCCACACTTCGCATCCAATCGATTGGATTTCAGTGATCGGTATCGATTTTTTCTGAAAAAAGTAGACTATTAAAAATTATTCATTTTGTTTGAATATTGAATATTTTTAACATAaaaaatcgataaattatcgatttttcaatgaaaatcgataattcatcaaattttttataaaaatTGTTTAAAAATCGATATCAATTTTCAACAATttttgaacgattttcaccaaaaaatcgataaattatcaattttgaacgatttttacagaaaagtctataaattatcgattttCCCTAATACCTACCGTATTCTGAACGAGTTGATTCAAATGTGTCAAATATTCTTCAGAAGTCTCGAATTCCGTATTAATTAGGTAGTTTTGTTGCCTGAAAAATGGGAATTTTTACAACaaaaaaaaaTCGATAATTGATTTTATTTTTGAATTTAATCGATTTTTCGTATATCCAATCGATAAAACCTATCGAAAATCGATAATTTTTTTCTTCGAAAAatcgatattcggctaattttatcgatttttcgtcaatttttatcgattttcAACTAGAAAGATCGATAATTTTCCTTACGTCGCGGTGCGATTCCGCCGAAAAAGAACATTTTTCTTTTCCAACTCGTCAACTTGAATTTCGcgctgcaacttttttcgaacgagggacgaggcaaaaaggtttctaggccatgaccgagtccccgacaaatttcagcggccatttatcatgctttgttttctgcgtgttttctttcatttttcaccgattttatccgttttttcttattaaaactgataaataaatactttttgcagatgctaaaacactttccaagtgaaaaaattgtgaattcagtcggcaagtagcggtaaaagtggtcaatgtaatatgatggattacgggaataaaaaacccaaactttttcccaaacatgacacatatgctgtttagatgctaaaagtacctgattttcataacgagacagctgaaaaagttttgagattttcaaaattcaactttttttatgaaaaagtcgagattttggcacaaaatgttgaattatgaaaatctcaaaactttttcagcggtctcgttatgaaaatcaggtacttttagcatctaaacatcatatgtatcatgtttgggaaaaagtttgggttttttattcccgtaatccatcatattacattgaccacttttaccgctacttgccgactgaattcacaattttttcatctggaaattattttagcattaacaaaaatatttatttatcagttttaataagaaaacacgggaaaaatcggtgaaaaacacaagaaaacaaagcaagtacaaaatgtcgtaaaatgcggtgtattgtgtgcaaacaccgattattcgcattttttctcggtcctcgttcgaaaaaagttgcagtgTTTCGATACGTGACATTGCCGGCACTAGAGAAATCGATTCACGGAGATCCCAATTGCCACGTTCCGTACAGCAAACTGCAaaaaagtattgatttttgaaaaattatcgattttccttaaaaattatcgattaaaaaatgcatttttcaagaattttaattactttttcggaactttctgttgattttttcaaaaaaatttcaaaattttaaaaaattttttatcgatatttcaataactatcattttatcaaaaatttatcaattaaaaaaatcaattaaaaaaaatgcctcgtttccaaaatttttaatcgattttcccaaaaatttgttaccttttttggaactttttatcgatttttaaacagttttttattgatttttcaaaatattatcgattttttaaaatacttttttttatgaataaaattgaacattttatcaatttttttgtggatttttattgattttcagagaaatttttcatgatttttcggaaaattttatcgattttttCAAACATTTTCGGaaaaaaaaCGAACATTCTCTCAACCGAATATGTTTTTCGTACAAATCTCTCTTCATTAAATACGATCCAATCGGAAGATGATTTTTGATGCGATACACAGTTTGACCATCGCCAGAAGTGTCGGTGAAGCCTGAAAACTATCGCGTTTCAcagatttttctagttaaattcgaattctccgtgaaatttcacccctttggccatttttctgggtctctagctcaatttttgaaattttgtcgggttactgtagcaccgatagtacgcaaacaccgactaaacaccgactacagtaacccaaaacaccaaattctacgcaaatttgagctatagctctgaaaattcggcttctggggtggaaaaacaccgggaattcgaatttttaatcgaaaaaaattttggagcacaatttccccgtaccatttgagttaaaaGCCAGCGCCAAGTCCACAGTGGAATCCGCCTTGTACGGCTCATAAATTGATGAGAAATAGTGAAGCCAATCGGTTGATAGTGTCACGTCTTCTTCAATAACCAGCACCGAAGAGGCATCCGGAAAAATGGAAAAAGCAAAGGGCCTGagtggtcaagtgggtaagaggcgcggctctcacccacacggtgtgggttcgatccccgcACCAGGTCACTCTTGTCTTCCCTTTCACCGGGGCGTTGGTGGGCTGATCACTAAATATGCATGATACGCAGAAATGGGTGCACATAAGATCGGGTGCATAGATCAGTTTAAGTGTCCGGAATGATGGGGGGCGCATTGGTAGCCCGGACCAACCGACTTGTCGGACTAACTCCCCATCTAAAAACCACCAACGGCCTGCGCCCGTTGCACAATTATTATTATTATGGAAAAAGCATTGGACAGGGACAACAGAAGATGGGCTGAAAAATTAGAAAATTTTGGAtttttttttGGAAAAGAAAAAAAGTCCCGAAATTCACAAAAAGCATAAATTATCAAATCTAATAGTTTTTAGAAAAttcaaaaatattgattttcagccaagatataacagttttagagttggtggcctagaaaaccaaacttttgggattctaggccatcaacgttaaggtggcctaactcgAAGAATATTTCCTCAGCAGTCTAGCAAAGCTtttgaaatttaaaaatattgattctcagccaagttatgacagtttgaagttggtggcctagaaatatatttttctaggccaccgaaattaatgtggtcaaatttgaagcgcagtttttgggcaatttgtataatactgtttttcttcgaaaaatatgaatttttagccaagttattactgtttaaagttagtagcctaacttcccactggaggtttctaggccatcaactgagaagtgttttaacttggcttaaaatcgatatttttaaatttcaaatacttcactagattgctgaggaagtcctcttcaagttaggccatattgatttctggtgacctagaaatccaaatttgagatttttttaggccaccaaaattaatattgtcaattttaaagcgcatttcttgggcaatttgtaatactaattttcttcggaaaatatgcattttcagccaagttatgactgtttaaagctggtggcctaactttccactggaggtttctaggcgattaacttaaaactactataacttggcttaaaatcgatatttttaaatttcaaatacttcactagattgctgaggaagtcctcttcaagttaggccatattgatttctggtgacctagaaatccaaatttgagatttttttaggccaccaaaattaatattgtcaattttaaagcgcatttcttgggcaatttgtaatactaattttcttcggaaaatatgcattttcagccaagttatgactgtttaaagctggtggcctaactttccactggaggtttctaggcgattaacttaaaactactataacttggcttaaaatcgatatttttaaatttcaaatacttcactagattgctgaggaagtcctcttcaagttaggccatattgatttctggtggcctagaaacccgtaagtttggttttctaggccaccaattgaaaaccggggtaacttggttaaaaatcaatatttttcaaatctaaaAATGAAGTTTTTGATTTGCCCAGGTTTTTCTAATATTTTTCCCAGAAAGATTGGTGGCCTAGAAACACAAATTTTTGGTTTCCTAGGCCACCgggggggggggggggggTGTAAAATGGTGGTTTTCGATCAATTTTCGATCGGATTTTCTGCGATTTCTTCAGTTTTCCAACTAGTTTTTCTACCATTATAACTGCCATTCGACTGAATCGCCACACTTTTCACATGAAAAAGCGCGGCCAAATCCGCATTTTCCGAGTATTCCTTATCATAAGTGACTAGAACCATTTGGGTATTCAGACCCTCCTGATTAAGCAATGATTCCAGTGTAATTCTCAAAGAATCCGGTGCCAAACCCGACGCGACAAGGATCGGTACGTTGAAAATCGCGTCCGACGAGCGTTGTTCGTCGCTGAGGTGACGTGGCATTATTGGAGAGTCAAGGTTGGCGGCTGAAAGaaaaaaaaTCAATAATTACTAATGTACATATGATGAAAAGTAGGAAATTTTGGaaaaattttaacaaaaaaaattgattcaaaaaaaaaattttttttttttgaaagtttttttttCCAAAAAATCTACGCTTACCACCACAAAACTCTTCATGTCGGTCATATTTTGGGCAGGAATGTCGTTTCGGCAAATTTCTGACGTCATTTGAAGCTGATGACGTCATCGATGATGATGTGTCCCGGCGGCCCGCCCATTTGTGCACTGAAAATAGtttttttttttCAAAAATTTTGTGAATATTCGCTTGGTTTGGCAGCGAAGAAGTTCTCAAATTAAACGGGTtttaaatttttgaaaaatatcgattttaagccaagttatggtagcttcaagttggtggccgagaaacccaaaatttcaaatttctaggccacAGCTTTTCGGCTTACAGTGAAACTTTCAGACTTTGaaaatatgaattttaagccaagatataacagtttttagttggtggcctaggattttctaggccaccgatttaaaatcgtgataactcggccgaaaatcgatcttttcaaaatttaaaAATTGGGTTTTTCAACTGCGCTAATGCGTTACAACGTCTATAAGTCATATTGAATCTACTTAAGATGGCCTAGAAATTGAAAAAAATCCTAGGCCACCAATTGTGAAAATTTTGTTTTCGTGTAAAAAATTGTAAATAGCCCCATCAAATTATATATTTTAAACAACaaaaaaaaTAcagaaatataaatttttagcaaaattatgataatttgaaattggtggccgaactttttctaggccacaaacttaaaagcgtcataatttggtttaaaattgatattttCCGGAGATCAAATGCTTGTTGAACTGTGGCAAGTTTTCTCTACAATTTTGTCTATATTAATTTttcgtggcctaggaatacctaaatttggatttctaggccaccaacttaaaagcgccgtaacttggcttgaaattactatttttcaaaactgaaAACTGTATTCGATAGCTCATTAAATTCTGCATAAGCTTGATGGCCTAGGAACTCAAATTTTGGATTTCTAGGCCATGTAGCTGTTTCACAGCCAATTTTGGCCCGTTTTTCCCCAAACTTTTAGCATGTACTAACAAGATTTCGGCAAACAAAATGAGGTATGAATCGGATTTGCCCAGTTATTTCCCTGTGGAATATTCAGGTGCTCAAACGGTGTGTAGGCGCCGATGCCCTTCTGTCAAACGAAATACCAAGAAGCTCGGAATTTGAGCCGATCGATCATACTGGAGCCCATCTCGTAAAAGATGCGCCGAGCCATATCTGACAGCTGATTAGAGGCCTCGTCGAAGCTCACAACGGCTACAATGTAGCCAGTCGGCACCGCGTCAAGCCATTCTTCCAAGCCGTGGGATTCTGGAAAATTTAAAAGTTTTGCTAAGATTTTTGTTGGGTTTCACCAAAGGGCACAATTAGAAAAATCAATTAGTTTTTGAAAAATTcgaaaatattgattttcagtcaaattacgacgctttcaagttggtggcctaacttttcACTTGGTGGCCTAGAAGTCCAGAGCTAGGCCAGTAAATCTAGGTGGTCTAATAATTTATTAATGGGAtcgaaaataatgattttccgccaaattagagcaatttgaagttggtggcctagaaaaatctagaaaaaaaactaggccaccaacttgaaatcgctgtaacttggtggaaaaaccaatatttttgAATTTTAAGCGTATTGCTAGATTTGCAATATAACACTCTAcaagttaggccatattaatttctggtggcctagaaacccgtaaatttgattttctaggccaccaacttgaaatcgctgtaactcggcttaaaattcgtattttttaaatctgaaAACTGTATTAAATAGCTTATACGGTCCTCTTTCAAAAAATttggtggtagatctccaaaactaggccaccaacttcaaatcgatgtaactttgccgaaaatcaatatttttgagataagaaaaaataatcGATAATTCCTACAGTAGTAGCCTACCATCCTCACAAGTGTCAAAATGTGCAACTGCAGTAACTTTCCCAGTTTTAGGCTCCAACATCGCCAGGTTAAGCCCACGGCCGGCAGAGTTGAGGTCTCTGAAATTTATCGATTTCTCCATAATTTCCGGCGGCCTATGAGCACGTACTTATCAAAAAGCATCCGCCCGCCAATGCACATTTTCGGATGATCATCTTTGTGCTCGCCGGAGAAAAAGTGGACGGGAATTGTGTCGGCCTCGTTACACGGGCGGTCCATTCCGCAATTCTTCCATTTTCCGCCATACTCGACGTCCTTGTTTTGTTGGAGCAAGTCCGCCTCAAATGCTCCAAGCTCCGCGAGCTTTGATTCGTCGGCTCTGTAACtttttttttCACGAAAATTAAATTTTTGAGTATTAAAAATTTTAAAAATATACATTTCTCCAATCTTCACGAAAGACGCTCAAAAACTCTTCGAAATTCATTTTGAAAATCGAaaaaatatcaattttccaccaagttatgacgatttcaagttggtggcctaggaatccaaattttcggggtttctaggccaccaaAAATCAATATAGTCAAAATTGTAGAGAAAAGAATGTGCTATCACGGCTAGTACTTGATACCCTTGaaaaatatttattttgagcaaattatgacggtttcacattggtggcctagaaacagctaggccaccaactgaaaaccactgtgacgtgattaaaattttttttgaaGCAAATTTTATTTTGTGGATTGTTCAAAACATATATTTTTATCAAGAAATGCTGAAAATCCTccgttttccaattggtggcctaactttttctaggccacaaaattcaaatcaccataactccgctcaaaatccatattttccaaaGATCAAAGCTCTCCTGGATAGCACATTGGCTTCTCTACAAATTAGACTATATTAATTTttggtatcctagaaacctcgaaatttggattcctaggccaccaacttcatatcgttgtaacttggctgaaaatcaatatttttgaaatctaaaAACTGTATTTGATAGCTTGTGCGGTCCTCtttcaaatatggtggcctagaagtacaaaactaggccaccaacttaAAGTCGATCTCTTTCATCCAATTTTGATCTGATTTCCACCAAATGTTCACCTATGCACCGGCGGCCCATCGATTTTCAGTTCAACTTCTCTACGATTCCACGTTGTCCGATAATTGCGTAGGCGTTTCCCACCCTCTAATAATCGATTTTTTGAGCTCCGAAAGCGGCGAACAATTGGCGGGATTGTCGGGAGACGTGCTCTGCCACGTCACCAAATGAGGCGGCAACGAGCAGCGAGGCTTGGGGCACTTTTCTGGAAAATTTGAAGTTTTTCGAAAAAATTagagagagagagagatagaACACACTCTCAGcaattcagagattttttaaaatttcaaaaaaaattgattttgagccaagttatggcggttttaagttggtggcctaggaattcaaaaatttggaattctaggccaccagttagatattaatgtaaaaacgtttattagctatccaaaagcttaaagaaactcaaaaaattaatcttaagccaagttaccgcccttatgagttggtggcctagaaactctaaaatttggaactctaggccatcaacttaaactacgtagagatggttattaactattcacacatgtttttaaacttccaaaaagttgcttttcagccgagttatgacagttttgagttggtggcctagaaaaaaaaaactaggccaacaaatagaaacaaaaaatacagtttgtaaaaatcgatatttcgacacttaaaaaatGGGCGAAATTTAACAAAAATGACCTAGGAAATCCCCATGAATTAAGTTTTCAAAACAgcgattttaagttggtggcctagaaaaagctaggccagcaactcaaaaactgtcataactcagagaaaaatctatgttcttTAAAATATATCACATTTATATTATTGTGGaaaaaaaaCAGAAACTGGCCTTTAAAATAAGCTTTCAAACAAGTCAGACCCGATGGTGGCCTAGAAATCCCCAGTAATTTGGATTTCTAGGCCATCAACTGTAGAAAACTTGCAAATCATGTAAAAAAGTATTTTAGCTATGCATAAACGTTtttaaatttttaaagttgttgattttcacccgagatataacaatttggagtaggtggtggcctagaatcctccagtggaaaactaggccaccaacttcaaatcgtcatagctaggctctcaatttatattaatgaattttaaaACTTCCGTCTGACTCAACTTGATATTTCCTATCAgttttgatattggtggcctagaaaccggccggaaaatttgaatttctaggccaccacccttcaaatcgtcataacttggcttaaaatcgatatttttcaaatctaaaaaatCAGGCCACTGGGCCTTAAGCCCCCCTCTAACTCACAAAAGCCACGTCATCAACTTCTCATCGGACGCCGTGACGTCAAACGTGGCTTTTTCGACGATATCACCAGTTGTTCCGTTCAAAATGGCCGCATTTATTCCGCGGCCAATGTTATCCGTGTCGAATAGCTTAATATCGTTGAGACACGCAAATGGAGGCTGACTATCCGTTTCGCTGCGTACTCGGAAGAGCATTTGCGGTAGGGTGCACTGATTATCGTAGTAGCATTTGGATTCTGAAGGTTTTTTGCGGGTGAGTTTTAGGGTGTAAAAGGTGAAAATTTGAATTTTTGTGAAACATTACTACTAAAACTTAGTTGGGACttttttgtagaaacaaatttttttttcgaaaaaaatttttttttcaaaattcgtttaaagtttcaaaaaaagttttccttcgaaatatccaattttcacaaaaaaaaattcgaatttcccactcaattccatctcacgccgcttttttctgggctttctaggtgtaatttgaaattttcagggttactgtagccccaaaagtacgcaaacaccgaattctacgcgattttgagatggagctctgaaaatgtagggtttcgagtaaaaatcagcgatgaattcgaatttgacaatgaaaatttcgaaaaacacagttgagagccggaaatttgacgaaaaatgaatttttcctgtcaaaatctgtcaaatttttaaatttcaaacaacaattctgaaaatttcattacaaaatttgaattccctgtcattttctgttacagaatctaaaatttaagagctctagctcaaaattgcgtaaaatccggtgttttgggttacggtagtcggtgtttgcgtatttttggggctacagtaacctgaaaatgtaagaattgagctagaaggccaggaaaaagttgactagaagtaaaattcgacggggacatcgaatttgctagtgaaattgttctaaaaattacagaacactggggaaatttcaattttcaaaaattttttacattttctttagctcaagtttattttttggggatttttatatttaaattcgaatatctcgcctattatcaccccgaatattgaaattccaaagctctagctcaaaattgggtgaaatttggtgtttgcgtacttttggtgctacagtaaccccaaagtaatgaaaattgatttagaaactctaaaaacccatttttaggggtaaaattacgcggggaattcaaatttaacaatgaaattgcttgaaattttcaTTTTTACAGTGTATTTTTTTGCATTACCACTTGAGGCTCCACCCTCTTCTTGGACCTGATCCGCCAAACTCTTCGGTGCCCCGATACCTCCAATAATTGATTTTTCGCCACCAATATTTGGAATTTCGGGATTCTTATCACCATCCAATGTGGCAAATTTGAATATTAAAAATGTGGTGAGTAGTACTAGGCTTCTCCTATTATTACCACTACGTAGTGGTAATAATAGGAGAAGCCTCCTATTCACCTTTATCATCTGGAAAATGGGGAtttttttggtttttttttGGGTTTCGGGCTGAAATTGAAAAATTTGGCGATTTTTCACAACAAAAAAGTGgaaaagtgattttttctgttaaaaaatgttttcgaaaaattatttatttctgaaatttttttcagaatttttacacaaaaatggtgatatttttaggtttttttttAATATAGaaaataacaaaaaaattccaaaaaataaaataaaaCGGCTGAAATTCGGGATTTCaaaaaaaaaaaTTTTTTTGCCAAAAATTTTTTACATTCTTTTTTCTCAGGTAAGACACCATTTTGCTTAAAAAATCAATAAAAATAGGCTGAGCAtttttttttaatatcaatttctagaaaaaatttttttttttgtttttgaaattttttttgttttttaaaaacctgaaaagtatttattcaaattttgaaaagaaaaatcaattaaaaaaaactggaaattgatttttttaaagattaaattctaaaaaaaacttttcaaaaattttctgatttttcaaaaaaaaaattttttctcgaaattaaattttttttaaaactgataaaaatcgatattaaacggttaaaaaccgaaaaatgaacttttttgaaccaaaaaacttttttttcggacattttattcgaaaaaattcaaaaaaaaaaaagaaaacagaagaaaaaaTATTAAAGGCACATGAGATTCCAGAGATAAAACTTTAGGTTAAAATACGGTGAAAGATTCGaaaaaaaaaTCGGTTTTGAAAGTGGAATTCAGGGAATTTAGATATGTGGGAACGACGACAAAATCAGGCGGTAAATTTTTGAAAAATTTGCTATAAAAATTCAGATTTTTTCCGGAAAAATTAGAGATTCTTGACACTTTTTAGaaaaaaaaaatcgaaaaaTTTTGAGTTTTtcaggaaatttttgaaaaatccgcgaattttcaaaaaactcgaaaaattctcaaacttttcaggaaaaaatcggaagttttcgtgttttcaaaaaaaaaattccgaattttccagaaaaaattagaaatttATGTGAATTTTTTGGAAAATTTTTCCGaaaaaaaaaTCGGGTAAAATAGCAAATTTTTTAGGGGGGGAAAAAGGAAAATTAGGCTAGTTTTCTGaaaaaaaaaTTGAGATTTTATGAAAAATTTCAGGAAAATTAATGTATTAAATGGCAAGGCAGGGGGTATGGGGAGAGATACtttttttttGAAGATTAAAGTGAATTTCAGGAGATAAAATGGGATAACACGTGGGTTAAATATGGGTAAAATTATGGATAAAAATGCAGGAAAATGCAGTTTTTTCAGCCAATTTTCAGCTTAAAAATCAATCCGAGATCCTAAGCCGCTTGGAGCTGAGCGGATTTGTGACTCCTTGACGTTTTCCGGCTCCAGATTTGATGTGTGGCTCCAGGCGGTTTGTGGAAGAGAGCCGAGCAAAGTGAACCTTCTGTGTATCTCGTATCGATAGAATCAGACACTGAAAATTGGaaaaattatggttttttccaacttttaatcacaattctgaatattctctttatgaaattcgaaatcctcgccgatttttacattaaaatcattttttctgagtctctagctcaattttggagctttcgggttactactgtagccctaaaagtacgcaaacaccgactaccgtaacccaatacactggattttacgcaattttgagctagaggtctgaaattttcgggttaggagaagaaaagagcgggaaattcgattttgatagtgaaaattttcgaaaaagtatttgaaatctgttttcgcgcaagattttcgtgaaaacttcgaattttacagtttcattttcaatttcggttattaaattcgaatttctcgtcaaattccacatatttaggctttttcctgagtctctagcttaaaatttgaatttccgggttactgtagccccaaaaatacgcaaacaccgactaccgtaacccaaaacacccgattttacgtaattttgagctagaggtctgaaattttcggggttaggggaaaaaaggtagagaaattcaaattttgaaatgaaatttgcggaaaacagtttttgaaatttaaaaatttgactttgaattctcagaaaaaagtcaattttttaaatcaaatttccgggtctcagaggtgtttctcaaacatttttatggtcaaattcgaattcgccgccgtttttcactccaaaacgagacatttcagatccatagcttgaaatcgcgtagaattcggtgtttgcgtacttttggcgctacagtaatccagaaaaaatcagattgctgctaaaaagcctagaaaacagtgattagaagtggaattgagcggggaattcaaatttctcagtgaaaagtttatatttttcaaaaaaaaatttcgaaaaaattttttttttaaagaaaattttcggattcgaagtgaataatggcggcgaaatcgaatttgaaagtgaaaTTTGATGAAAAATTAGGGTAAAATCAAAAATTTCAGATTTTCAGCCCGAAAATCCAACAAACCTCTCCGCGGTGATTGAAATGAAACGAGGAAACGTATGGAACAGGGAAATCCGTGGAAACGCGGTGTATGAAGCCCAACGACGGCTCGAAAAGCTGTAAAAAGACtttttttttttCAAGAgaaatttcagtttcaaaaaaaaaaattatttttttaagaaatttttttttgaaaatttccaaaaaaaaaattatttaaaaaatttttttttttttgaaaatttctaaaaatattttttggccatttttttttttcaaatttcccttcttttttccaatcctttttACCTTGAAATGATGATTCTTCGCGTCTGCAATAATGACATTTCCATTCTGATCAATTTGTGCTCCGGCGACGTAGGTAAAATATTGAGTGTTGAGAATGTGCTCGGCTGACAAATTGATTCCAGTCTGCaaattttttaaaaattgttttttcaaaattttttcaggtaaaaattcaaatttcccttcaaatttcgtatctgaaacactaaaatttaaaaatctatgaaaaattcgggttactgtagctagaagagtacgcaaacacgcgcaAGAGCCCTCCAAAAATCGAGGAATATtaaaatttgatcataaaatttcagaaaagttcttaaaatccggtgttttgggttacggtagtcggtgtttgcgtacttttggggttacagtaacccgaaaattgaaaatttgagctagagcgtccggaaaagagctcaaaatatgtggaatctcgacgagaaattcgaatttaataaccaaaattgaaaataaaactgtaaaaatcgaacttttcacgaaaatcttgcgaaaacggatttcaaatactttttcgaaaattttcactatcaaaatcgaatttcccgctcttttctgctcctaacccgaaaatttcagacctctagctcaaaattgcgtaaaatccagtgtattgggttacggtagtcggtgtttgcgtacttttagggctacagtagtaacccgaaagctccgaaattgagctagagactcagaaaaaatgattttagggtgaaaatcggcgaggatttcgaatttcataaggagaatattcaagaattgtattaaaagttggaaaaaaccataatttttCCAATTTTCAGTGTCTGATTCTATCGATACGAGATACACAGAAGGTTCACTTTGCTCGGCTCTCTTCCACAAACCGCCTGGAGCCACACATCAAATCTGGAGATTGCGCAAAGTGatttttaaaattatattttgaaaactttcactagcaagttcgaattccctgctcttttctcccccttgtccgaaaattttttcagagctctatctcaaaatcgcgtaagatccggtgtttcggggtgtacggtagtcgggtgtttgcgtacttttgaagctacagtaatctaaaatttttcaagtttgagctagagatcccaaaattggattctaggggtaagtttagggtgtggtgaattcgattttTTGTCTGATTTTTTCCAGaaaaaaaaaTTTACCGCTGAAATGACTCGAATAATCTCAAACTTCACATCTTTCCATTTTGAATCGTCAAGTCGTATAAGAATAACTTTCTGTGTATTACCCAAATCAGTAATCACTACAGTATCACCAGATGTGGCGATAAAGCTCGGCAAAGAGGTTCCCGAGAGAACAAAAGTCTCATCGGAAACCGTTTTTCGGCGATCGTCAACCCGAAAAACGCGAAGTCGTGGATCTTCTTCTGGCGGTCGATCCATTGTTATAAGATTTCCTCCAATAGTTCGAGCCAAACCGCGTGCCGGATGAGAAAAATCGATTTTTCGGTCTTTATACGAGCAGAATGTGCTGCTTGCTTTGTGCGAATTTTTGAGATCTATGAGACGAATCGATGGACGACGTTTTGAATTTTCCGAGCAGAGTACAGCTATTTGTGATCCTTCCTGCaaaaaaaaTAGAATTTTATAAGGTTTTTTTATTGCCAAAAAAAAtttttttttttttttttGAAAATTTTCAAAGTTTGTTATAAATTAGAATATTATATATGACCCTAAAATTGAATTTTCAAATAGCAAATTTTAGATTTTCTATAAAATCCGGAAAActttttttcggtcaaaatgttttttactgaattttcggatattttttgagcataatattttcagaattttaaagcattttttcgaaaaaataactttttcttcaggaaaaatttagttttttCCTATTTTTTCTGAAAGTTTCGaaaaaaaaaaacatttttttttggatttttcaaaattatttttgagcaaaaaactttcaaagtttgttttAAATTGAAATTTCGATTATTCTATGATCAAACTTGCaaaaaaaaaattttttaaggaaaaagcattttcagaattaaaaaaattaaattttcgaattttctatgagaatttttttttaggaaaaagttcctttttttcctaatttttctgaaattttCGCTGaaaaaaatgttaaaaactagtgggaattaaaaaaaaaaGtttttcaaattttcacaatacaaaattttcaaaaaaaaattttcttgcgaaaataattaaaattttgttaaaattgaaaaaaaaaccgtttccaataaaaaattttaaatcgattttttaaaaaatatattccgaaaattttttgaaagaaattttaattttcagacgaaaaataatgttttaaatctttttTCGGGTGGAAAAACGTGATTTTTGTTGAATTTTTAACTAAAAATTGGAAAAAATTTCAGATTTTTCATGTTTCCGGGTGAAAAACTTGAATTTTCTGAATTTTTCCTTGACTTTGAATTCTCGAATTCTAGaatttttttataaatttttaaaattaaaatagaattttattttttaaaaaaTGGTGTTTCCTTCGAAATTTTTCTGAAATTTCTACTGAAAACATCGaatttcgatttttttaactttttaaatcttattcgattttcaattttttttttgaaaaattcttgaaattttgctaaaattgaaaaaaaaaCTTGAATTTCACAGATTTTTTTTGATAATATTTCCaaaaaaaaaGATTTTTCACTAGAAATTTATTTAAAAAATCGAATTATTTTAAGATTTCTCATTAATTaaaaaaaaaaGTGAATTTTCTGAATTTTTCACTGaaattttcctttttttaaaattaaatttttccaaaatttccaaatAACCACCTTATAAACAGTAATCGCCGATGGATTTTGAATTCTCGAATCCTTGATATCCTCAAATTTCGCAATTTTCTTATCGCATCCAGCGTAAATCTTCACAATTTTCGATTCTCCCTTAAATCCTCCATCACCTTCACAGAAATATGGTTGATTTGTGATGTACCATGAGTCAGATTTCGTGTCAAAAGTCACTCCAAGTGGGTAGGTTAAGTCAAGTTTTGCAGAATCCACGGGCATTTTCGACaatttcttcatttttaggtctgaaaaatttttcaaaaaaatttaaatttttttttgtgaaaattctcaaaatttgattttttttttgatttacaggaaaattaaaaaaaaaaacctttttttttcatttttaagccaaaaaaatcgaaaaattgttcaaatcacgacgaaaaaatttaaaaaaaaatgaaaaaaaaaaaTTCAGAAGAACTAGGAAAAAGCTAAAAATATTCAAAACCGTTTTTAGCGAAAAAATCAAATTTTACAGAGTTTTTATGACGATTTCCATGTTTTTTAATATAAAAATTCCGATTTTCTGGTTTAATTCTTTTAAATAAttttttttATTCAAAAATCTCGCATTTTCAAGGCGAAAAATCAATTTTCCACGACttttaatgcgaaaatcgtgtttttttcagatttttcggttaaaaatcaattttttATGTGAAAATCctttttttcagcttgaaaattagattttcgtgagttttttgtttttctgtacgattttttttttacttttCACTGAAAAACTCGATTTTCTGATGAAAATTTCTGTtttttggtcaaaaatcgcgaaatttttcgtgaaaattctcaaaatttgattattttagagtgaaaaattcaaaaattcgaatttttgatgaaaattTTATATTTTTTCACATATTTCACATACCCGATTTCCGATTTTTCTGGCACTTTTACATAGCTTTTTATGACGATTTCCATAATTTTTCATATAAAAATTCCGATTTCCTTAAACTCGATTTTCTGATGAAAATTTCTGtttttttttGTTAAAAAATCGCGAAATTTTTCGTGAAAATTTTAGACTTTTTCACATATTTTAACCCGATTTTCAATTTTTCTGGCAGAAATACTCGAAATACaaaaaaaaaTAATTTTTGTGCACTTTTACAGAGAATTtttatataaaaattccgattttctggtttaattcttttaaataattttttttATTCAAAAATCTCGCAATTTCAAGGCGAAAAATCAATTTTCAACGACTTTTAATGCGAAAATCGTGTTTTTTCAGATTTTTCGGCTATAAATCGTGCAATTTTTCGCTTAAAAATCTATTTTTTATGTGAAAATCCTTTTTTTGGGCTTGAAATTAGATTTTCGTGAAAttttttttttCACTGAAAAACTCGACTTTCTAATGAAAATTTCAGATTTTCCATGTTTTTTGACAATTTTCGACAAAAAAAGCTGCGATTTTAGTCACTTTTTTGACAGAAATCGCAAAATTTCTAGGCAAAAAACGAAAATTTAACTTTTAGGCttcaaaattggaatttctacgtttttttaaatcggaaaattggaatttttcggatttttttttCAGATTTCACACAATTTCTAGGTGAAAAATCGAtttttctacacttttttgcacatttttcacgattttttgggtttttttttCAGGGAAAAAAAATAAATGTTTTATGAAATTCACAATTTTTTTTCAATTTTTAAGCCaaaaaaaaaaaaacgaaaatttgttaaaatcacgataaaaaactttgaaaaaatgaaaaaaaaTCGCtttttttttACTTTTCACTGAAAAACTCGATTTTTTGATCAAATTGTCAGATTTTCCACGTTTTTTTGGCAATTTTTGACAAAAAAATCTGCGATTTCAGTCATTTTTTGACAGAAATCGCGAAATTTCTAGGCGAAAAAAATAATAATTAACTTTTTAGGCTAGAATTTTTATAATTTTGAAAGAAAAAACGCGTAATTTCCAAACGAAAACATGGAATTTTTTGGGATTTTCTTCAGATTTCACACAATTTCTAGGTGAAAAATCGTgttttttcagattttttgggtttttAAGAGaaaaaaaaaGGTACGAGCTCGATCCTTGGATAAATGTTTTATGAAATTCGCCTGGGAAACATTGGATTTTTGCAGAAAATCGTCTCTTTCAGCATCTTCAGATTCCGAATCTGATGATAAATAAATAATATCCTCCTCGGTTTTGATTGCTTTTTCCTTTGAAATTTGCAAATTTTTGAGAATTTCCCACGCATTTGCGGCGGTTTCCGGTGGAATTGCCGGAAAATATGCGGTTTCTTCGATTTCTGACTCGATTTTCACGTCGTTTAAGCCATTTTCAACGAAATTCAGATCTTCTTCGGCCACTTCTTCCGCACTTTTTTGAGATTCCGACCAATCTGACAGTGATTCGTTGTAGtcgagctcctcgagctcctcTGGCTCATCAATTCGTAAATTTGAGGTTCCGGGAACAGTTTCAATGGATTCTTGAGGTCTCGGCGAGAAAAAATTCAAATTTTTGACGTTTAGAATGTCCTCTTCGGTTAGTGCAGTTTGACGGGAAAAATGAAGCTGGATCTTTTCAATCTGAAAATTTCaaaaaaaaatttggctttttcctagtttttctgatttttttttcatgtttttaaagtttttcgtcgtgattttaacaaattttcgtttttttttttGGCTTaaaaattgaaaaaaaaaTTGTGAATTTCATAAAACATTTATCTTTTTCCCtgaaaaaaccccaaaaaatcgtgaaaaatgtgcaaaaaagtcgagaaaaaTCGATTTTTCACCTAGAAATTGTGTGAAATCTGaaaaaaaatccgaaaaaTTCCAATTTTGAAGCCTAAAAAGTTAATTTTTATTTTTTCCGCCTAGAAATTTCGCGATTTCTGTCAAACAAGTGACTAAAATCGCAGCTTTTTTTGTCGAAAATTGTTAAAAAACATGGAAAATCTGAACATTTCATCTGAAAATCGAGTTTTCCAGTGaaaaatttaaaaaaaaCTCACGAAAATCTAATTTCAAGCCGAAAAAAAGGATTTTCACATAAAAAATTGATTTTTAACCGAGAAATTACACGATTTAAAGCCGAAAAATCTGAAAAAAACACGATTTTCGCATTAAAAGTCGTGGAAAATTGATTTTTCGCCTTGAAATTGCGAGATTTTTGAATaaaaaaaattatttaaaagaattaaatcagaaaatcggaatttttaTATGAAAAATTATAGAAATCGTCATAAAAAGCTCTGTAAAATTCGattttttcgctaaaaatggttttgaatatttttggctttttcccagtttttctgattttttttttcattttttcaaagttttttgtcgtgattttgacaaatttccgatttttCGGCTTGAAAATTGaaaaaaaaTCGTTTTTTCATGTTTCTATAGGAATTTTATACAAATTTCTAGCTTTTCCTTGACCTTCAAGCCTGTTTTTAGCTTTTTTCACTATGATTTTTCACATACTTTGTTGCGAAAATACGTTTTTATTACACAGAAACAAGGAAGCCGCCCCGTGGATATCGAtttttttggttttttctccattttcgtgcttttttttacaatttttcatgagttttcatcaattttAACAATTATCTGCTTTAAATTTAATAGAATCACGCAAAAAATAAAGAAAATCATGttttgttccggatttttttggattttcattttttcatccatttttttgcaatttttCACATTTCTGTTGATTTCCAGAGttttttttGCTTACCGCAAGCTCAACATTTTGCACATCTATCGCTGTAAGCTGCTGCACCGGCTCATTCGATAAAATCTTGCCGAAAATCGATAAAATTCGATTTTTCTCGATTTCTGGGTCATCTGGAGGTCCCAATAGCTCATTTTCATCGTCCATTATAGAATATTACCTGTAAAAAATTGGAAAATTGCTGAATTTTACTCAAAAACACGAAAAATTTATCTGAAAATCGTTGAAAACAATTAATTGTCGTAGAATCTTGGGTTTCGACATGTGTCGTCAGCTGCGGTGTTTGCGTACTACACACATTTCAAATGGAGGGagtttaaatttgggttttctggatttttttcgttttcttcaattttttgtagtgtttcaaagatttttcAGAAATAAAAACAGGTATTTGACAAATTATTCATTTCTTCTAGTAAATCAACACAAAGAATTAAGGAAAAATCTAgaaaattggggtaaaaacaagtaaaaaatgcactaaaaaccaaataaaCGACActcagacaaacgcttagtagcttaattagatttcaaccatattaaacgagatttcaaccatatttgtttagaaaatccatattgcattatatttgctccatattagattagaaatccatgttagattagatttcctccatatttcattagaaaacaaatctaatctaatatggtcgaaatctaatccaatatggcacgctctcagccatatttgattagatttcgcccatgttagattagaaatctcacgagaaatgggcgtattaaaataaataaataaataagaagaaaacggaaagtgcaaacgcgtagggcttaaaatttttaaaattaaaattgaaaagttttaaaataaaattatgatttgaaaataagaattatctcctgcaaataataatctaaagatgatgtccgctgactgactttgacgaatctccgaaaagtctccaactggtaatgtttttttcagaaaacactttttttttcaaaatccggcaagaaatttcacggctacaactgtgacaacttcgatggttacaaacaacgaaataacatattctattaatttaaattaactcctacaaaccattacttttttcggtatagttcgtggaaaaattatatcatttcacacaaatgatactagagctcttgctgcgaaaagaggaaaacggttaacaaactttttcaaatgaaaaaccttgatatcaagccgttcaagtcttcaaaatacattccctctactcagttcatctaattttccttaacttatcgaagaaacaacgcgcgctaccaccaccagctatttaaccgaacagttcatcgaaagttcatgtgtgcagattggccgagtcggtaagaacacagtcCAGAACACAgtccttaccgactcggccaatctgcacacatgaactttcgatgaactgttcggttaaatagctggtggtggtagcgcgcgttgtttcttcgataagttaaggaaaattagatgaactgagtagagggaatgtattttgaagacttgaacggcttgatatcaaggtttttcatttgaaaaagtttgttaaccgttttcctcttttcgcagcaagagctctagtatcatttgtgtgaaatgatataatttttccacgaactataccgaaaaaagtaatggtttgtaggagttaatttaaattaatagaatatgttatttcgttgtttgtaaccatcgaagttgtcacagttgtagccgtgaaatttcttgccggattttgaaaaaaaaagtgttttctgaaaaaaacattaccagttggagacttttcggagattcgtcaaagtcagtcagcggacatcatctttagattattatttgcaggagataattcttattttcaaatcataattttattttaaaacttttcaattttaattttaaaaattttaagccctacgcgtttgcactttccgttttcttcttatttatttatttattttaatacgcccatttctcgtgagatttctaatctaacatgggcgaaatctaatcaaatatggctgagagcgtgccatattggattagatttcgaccatattagattagatttgttttctaatgaaacatggatgaaatctaatccaacatggatttctaatccaatatggacaaaatctaatccaatatggtcgaaatctaatcaaatatggctgagagcgtgccatattggattagatttgttttctaatgaaatatggaggaaatctaatctaacatggatttctaatctaatatggagcaaatataatgcaatatggattttctaaacaaatatggttgaaatctcgtttaatatggttgaaatctaattaagctactaagcgtttgtctgagTTGGAGAATGTGTTTAGCAGCGGATTTGTGGCCTGGAATGCGGAGACCGGCGGGAATTGGAACACCTGAAAAGTATAGAAATTTTGAATGTTTAAATGCAAGCCATTGAGAATTTTTATAAAAATTGTTAAAAACTAGGGAGAAACCGGGTGAAAATTGTTGAAAATTCGATTTTTTTCTGACTTTCAATTCGAGAtttttttttCAAAAATGATAAGTTTAACAATATTCTTCATTTTATATCTTTATTTCCATTGGAAAATTATCAGAAATGAATTTAATTTATTAAAAATTGGTACGGTAGCTTTAAAGGCTCATACCTCTATCCTTGTGGGAGGTCTCGCCACGACAGCTGGATTTTTATTGATTTCCAGAGATTTTACGATTCTCAAAGAGGAAACAGGCTATTTTCGGGTAAATCCTAGACAGGAGAGATATTTTTCACTAATAATTTAGAAAATAAGACTAAAAATTTGGCGAAAATAGTTTGAAAAGTGAGATTTCGAGGCGGAAAATCAGtttttaggggttttttggctaaaaaaatttttttttAATACTCGCTACGTTCTATGTTTTTCTAAAAGTAAGATTCATTTTCCAAACGATTTTCAGAGAAATTCCTCTGAACAAACTGTGAAGAAAAATTAAACTTGGTTACTGTGTTTTTAAAGGCACATAGCCCTAAGTGTGTGAGAGGTCTCGACACGAAAAAAGCGGGAATTTTTAATTTTCAATGCACAATAATTATTTTTCGATATAAATAGAGAAAAAAATCCATAAATATTTCGTATTTaaaaaaaaaCCAACCTGACTCTCGCCAAGACCGGGAGTCCTACCACTGCTGCCAAGCTCGCCGAGCCCCAAATTCTTCGGTGTTACCAGTGGTGATCGGAACGGTGACTGGGACGCCAAATGTGGTGATATTTGTGGTCCATAAAGCCCGGCAGACGCCAGCGCTGCGTACGTGTACAGTTGACTGATCTGTGCTTGGAATAGCGGGGAGTTTTGATGGTGTTGCTGAAGCATCAGAAGTGGAGACGAGATTGACGGTTGTAAGGAGAAATTCGAGGTTGCTGTCAGGTTCAGCGGGTTCGGCTTCATTCCTTTTTTCGTTGGCGGCTGCGGCGGTGCAGTCGTCGATGGCGTTGTGGAGGACGATAGGGATCGTTTTCGGCATTGTCGGGACTCATCTACAGGGGATGAGGTGGATGGAGTCGCTGAGGAGGCCACACTGCTTGACGGGGAGCACACACTGaaaaataaaaaaaTTATTGATTTTTTCTCTAGAAAATATCGATTTTCTCGACGATTTTTGGATTTTCAATCCATTTATTGATTTCATATAAAAATTACGGCTAATCTTTGGcaaggatttctggcttctctcataaattgaaatggaagagtttgccgaactaggccattttagctcggccatacctggggtagatttacggcacgttgtgtgtcgcgtcgcggctcgattttagttgtaaaactaaacgtcttcgtccgtgtggagtatacgactttcccaagtgttgtccgtaaggcgattgtcaatggagcgcgaaaaattcaatgaggaaggccagaaccccgtgCttcgagacaatttattgatttttcggttaaaaaatatattgactttcttgagcatttgaacttttattcaacaaaaaacaactatctatgccgtcccttcaaaattattgattgaaaaaatgtatcgattttctgttaaatttattgatttttctataatttaatcgattttttcaaatattcattgatttttgctcaaatcattatcgattttcccaaatcttacctatctgttggaCTTGGTGTGCTGACACTGTGCGTCGTCGGTGAATCCGTCCCAAGAAGGCTCAGCGCCGAGAAATCCGTGTTGCCACGTGGATTTTGAGGTGGTGGAGGCGGCGGCGGTGCTTGTAATGACGTCATAAACGACGGAATCTCGTGTCGAATGTCCTTCTCGTCTTTGACATAACACATCTTCATGTTCATATTTGAGGAAAAGTCGGCGGTCGGCGGAGTGTGGGCGTCAGTAGTTACAAAGCGATATACGAACTTTTTGCCGATCACCTGAAAAATGTTCAATTTGGTTAGCAagttttgtagttgaacattttttgatatctgcaaaatTGGCTTTaaaacttggaaattatttttggttgctcatatttgtgcaggcaaaaagtgccctagctataaaaattgcaaattttttgtattttcagaagagtgtactaccgtttctgtagctacgatattcatttcaaaaaacccgaaaaatgtttttttcaaaatgcaacaaatcattaaaacttggaaattctttttggttgcccatatttgtgcagacaaaaagtgccctagctataaaaattgcaaattttttgtatctccagaagagtgtactaccgtttctgtagctacgatattcatttcaaaaaacccaaaaaatgtttttttcaaaatgcaacaaatcattaaaaacttggaaattatttttggttgctcatatttgtgcaggcaaaaagtgtcctagctataaaaattgcaaattttttgtattttcagaagagtgtactaccgtttctgtagctacgatattcatttcaaaaaacccgaaaaatgtttttttcaatatgcaacaaatcattaaaaacttggaaattatttttggaagccacagagagtaaaatatagtgggaagccacagagagtaaaataatcgatgaagccacagagagtaaaatatagtgggaagccacagagagtaaaataatcgatgaagccacagagagtaaaatatagtgggaagccacagagagtaaaatatagtgggaagccacagagagtaaaataatcgatgaagccacagagagtaaaatatagtgggaagccacagagagtaaaataaacgatgaagccacagagagtaaaatatagtgggaagccacagagagtaaaataatcgttgaagccacagagagtaaaatatagtgggaagccacagagagtaaaataatcgatgaagccacagagagtaaaataatcgatgaagccacagaaagtaaaatatagtgggaagccacagagagtaaaataatcgatgaagccacagagagtaaaatatagtgggaagtcacagagagtaaaataatcgatgaagccacagagagtaaaatatagtgggaagccacagagagtaaaatgatcgatgaagccacagagagtaaaatatagtgggaagccacagagagtaaaataatcgatgaagccacagagagtaaaatatagtgggaagccacagagagtaaaatatagtgggaagccacagagagtaaaatatagtgggaagccacagagagtaaaatatagtgggaagccacagagagtaaaataatcgatgaagccacagagagtaaaatatagtgggaagccacagagagtaaaataatcgatgaagccacagagagtaaaataatcgatgaagccacagagagtaaaatatagtgggaagccacagagagtaaaatatagtgggaagccacagagagtaaaatatagtgggaagccacagagagtaaaatatagtgggaagccacagagagtaaaataatcgatgaagccacagagagtaaaatatagtgggaagccacagagagtaaaatatagtgggaaaccacagagagtaaaatatagtgggaagccacagaaagtaaaatatagtgggaagccacagagagtaaaatatagtgggaagccacagagagtaaaataatcgatgaagccacagagagtaaaatatagtgggaagccacagagagtaaaatatagtgggaaaccacagagagtaaaatatagtgggaagccacagagagtaaaatatagtgggaagccacagagagtaaaatatagtgggaaaccacagagagtaaaatatagtgggaagccacagaaagtaaaatatagtgggaagccacagagagtaaaatatagtgggaagccacagagagtaaaataatcgatgaagccacagagagtaaaatatagtgggaagccacagagagtaaaatatagtgggaaaccacagagagtaaaatatagtgggaagccacagagagtaaaatatagtgggaagccacagagagtaaaatatagtgggaagccacagagagtaaaataatcgatgaagccacagagagtaaaatatagtgggaagccacagagagtaaaatatagtgggaaaccacagagagtaaaatatagtgggaagccacagagagtaaaatatagtgggaagccacagagagtaaaataatcgatgaagccacagagagtaaaatatagtgggaagccacagagagtaaaataaacgatgaagccacagagagtaaaatatagtgggaagccacagagagtaaaataatcgttgaagccacagagagtaaaatatagtgggaagccacagagagtaaaataatcgatgaagccacagagagtaaaataatcgatgaagccacagaaagtaaaatatagtgggaagccacagagagtaaaataatcgatgaagccacagagagtaaaatatagtgggaagtcacagagagtaaaataatcgatgaagccacagagagtaaaatatagtgggaagccacagagagtaaaatgatcgatgaagccacagagagtaaaatatagtgggaagccacagagagtaaaataatcgatgaagccacagagagtaaaatatagtgggaagccacagagagtaaaatatagtgggaagccacagagagtaaaatatagtgggaagccacagagagtaaaatatagtgggaagccacagagagtaaaataatcgatgaagccacagagagtaaaatatagtgggaagccacagagagtaaaataatcgatgaagccacagagagtaaaatatagtgggaagccacagagagtaaaataatcgatgaagccacagaaagtaaaatatagtgggaagccacagagagtaaaataatcgatgaagccacagagagtaaaatatagtgggaagccacagagagtaaaataatcgatgaagccacagagagtaaaatatagtgggaagccacagagagtaaaataatcgatgaagccacagaaagtaaaatatagtgggaagccacagagagtaaaataatcgatgaagccacagagagtaaaatatagtgggaagccacagagagtaaaatatagtgggaagccacagagagtaaaataatcgatgaagccacagagagtaaaatatagtgggaagccacagagagtaaaatatagtgggaagccacagagagtaaaataaacgatgaagccacagagagtaaaatatagtgggaagccacagagagtaaaatatagtgggaagccacagagagtaaaataatcgatgaagccacatagagtaaaatatagtgggaaaccacagagagtaaaatatagtgggaagccacagagagtaaaatatagtgggaagccacagagagtaaaatatagtgggaagccacagagagtaaaataatcgatgaagccacagagagtaaaaaatagtgggaagccacagagagtaaaatatagtgggaagccacagagagtaaaatatagtgggaagccacagagagtaaaatatagtgggaagccacagagagtaaaataatcgatgaagccacagaaagtaaaatatagtgggaagccacagagagtaaaatatagtgggaagccacagagagtaaaatatagtgggaagccacagagagtaaaatatagtgggaagccacagagagtaaaatatagtgggaagccacagagagtaaaatatagtgggaagccacagagagtaaaatatagtgggaagccacagagagtaaaataatcgatgaagccacagaaagtaaaatatagtgggaagccacagagagtaaaatatagtgggaagccacagagagtaaaatatagtgggaagccacagaaagtaaaatatagtgggaagccacagagagtaaaatatagtgggaagccacagagagtaaaatatagtgggaagccacagagagtaaaataatcgatgaagccacagaaagtaaaatatagtgggaagccacagagagtaaaatatagtgggaagccacagagagtaaaataatcgatgaagccacagagagtaaaatatagtgggaagccacagagagtaaaatatagtgggaagccacagagagtaaaatatagtgggaaaccacagagagtaaaatatagtgggaagccacagagagtaaaatatagtgggaagccacagagagtaaaatatagtgggaagccacagagagtaaaataatcgatgaagccacagagagtaaaatatagtgggaagccacagagagtaaaatatagtgggaaaccacagagagtaaaatatagtgggaagccacagaaagtaaaatatagtgggaagccacagagagtaaaatatagtgggaagccacagagagtaaaataatcgatgaagccacagagagtaaaatatagtgggaagccacagagagtaaaatatagtgggaaaccacagagagtaaaatatagtgggaagccacagagagtaaaatatagtgggaagccacagagagtaaaatatagtgggaagccacagagagtaaaataatcgatgaagccacagagagtaaaatatagtgggaagccacagagagtaaaatatagtgggaaaccacagagagtaaaatatagtgggaagccacagagagtaaaatatagtgggaagccacagagagtaaaatatagtgggaagccacagagagtaaaatatagtgggaagccacagagagtaaaatatagtgggaagccacagagagtaaaatatagtgggaagccacagagagtaaaataatcgatgaagccacagagagtaaaatatagtgggaagccacagagagtaaagtatagtgggaagccacagagagtaaaatatagtgggaagccacagagagtaaaatatagtgggaagccacagagagtaaaatatagtgggaagccacagagagtaaaataatcgatgaagccacagagagtaaaatatagtgggaagccacagagagtaaaatatagtgggaagccacagagagtaaaatatagtgggaagccacagagagtaaaataATCGATGAAGCCACAGAGTTTTGAATTTTTTCTTGGCAGTGTGCTAACTTttccgacggatgtgacacaaaaaaaaggaaaattggggattttagttgaaattaggccatagtttcaagtttttgacccgccataaaacaaatttgactaatttttaagaagtgtctcgttatgaaattcggtcttttgaagctagtttttggAAATTATTTTTATTTCGAGCCGGAATTGGTGAAAACTCAGTTTTCACTCAttttttttttGGTATTTGTCGACCTAAAAATAATTTTTCTTTTACTTTTATGTTGTGTTTAAAAATATAATTTTTCAACATTGTAATgtaaatgaaaacaattttccaaaacttttcgaaaagcttttaatgatatttggtaatttgagcatcatgtgagCATTACAATAATTTACAATCAGGTTGCCACTCCTCTTCATAACATGAAAATAGCAAGTCGCGCCGTTCTTCTCTACCAGGTGCTCGACAAGAAGGGCGTATTAGAAACTTTCTCGGAACTTAAGCTTCATTCTCCTGGAAATGAAATTGTCAGATTTTCAGACGCAGAGTTCTGGATTTCGCGATTCGAGAGCGGAAACCACGATTTGAATTATGATAAGAGGTAACGCCAACTATAGTGAGTTGTAGTTGTTATTCTCTCAGATTGGAACCGCTATCTGCAATCCGCTCTCCTATACAGATGCTTCGAAAAACTGCACTACGGCTACGCAATGTTTTTCGGTTAGTTTTTGGTCTCGGCGATTTCCGGGACCATTTTAGATCTGCTCTAAGAAGATGGTAGTTTTTATATTTTTGCTTGAAATTTTGCTCGAATTATCTAAATCCCTAAAAAAATTTTGCTCTCGAAACCGTGGAGGTTGCGAAATATTACTAAATATTTTCCAGACCCCGAAAAGTAATCCACATCTCCGACAGCCAGGTCGCAATGCGAGCTTGCATACTTTTTGACGCCCTAAACGAGATACCAATATTCGAATCGTATCGTAAATTCTGTAGACTTGTTTCCAACTCCATGGAATACCGCGATTACGAGTTTTGGTACTACCTGTTCTACCATGGAAATAAGGAATTGCATTATGTTCAAAGGTTGGGAAATTATTTTGAAAACTTTCAAAAAAGTGCTCGAATTTCAGTGAGGAGCCACCGCAAACTTCTTTTGTCGACTTACCGATACAGATCGTCAGCGATATTTTGGATGGGTCAACTGTACTGGATCGGTGAGCATGACatatatatatatatatatatatatatatGGGCCTATTTCTACCTCAAATGTTACAGAATGATAGTCCGAAGAGTCTCCCGCAAGCTTGAAGCTCTTGTTGATAAAAATCACCACAGTATCAAAAGTGTTGCTGCTCATTCGCTTCACGATGAATCCGAATGCAAACTAGTCATTGATGGTGATTTGGTGGAATACTACAATTCTCCAGAGGGATGCAAGATAAGGAAAGATTGTAGAATGGATGGAATACTCATTGGTAGTGGTGACTGTTTGGAACTTGTCATGGCAGATTTAAAAGCAATTCTCCAAAATCCGAAGCTCAAATTGAGAATGTTCAATGTAAATATGAGATGTTATATTAAGAGTGAGGAATATCGCGTTGAGTATGGCACAATACTCAAGAAGGTTCTGAAATTGTTGCCTCATTTGCTGAATGTGAAGAAGTTGAAACTTGATAGCAACTTCTTGAGGGATAAGGAAAACAATTACGAACTTGCGTCAGTGCTTTCTCATTTCAAACCCGGAACGCTTGAACATATGATCTTGGGGTTCCATCGCGAGTCGGATATTCCCGGGTTCGAAAAAGCTGTCCGTTTGAAACAATGGTTACAGGCTAAAAACATTAAAATGTATTGGAAGGTCGATGGGCGAATCCCTCTTGAGCATTTTCTTCATTTTACGAGTGTCAATCTGGAAATTTGGAACGGTTCCAGAAGAAATGTTATTGATATTCGAAACGTAAGCTTTTTGTTTTGAAAGGGTAACATCTCAATGAGATATTTTAGCTGCTCATATTTCGCTTAATTGTGAAAAATGAAAATAAGAAGTATGagcctaagcctaagtctaagtctaagtctaagtctaagcctaagcccaagtctaagcctaagcctcgtctaggcctGTTATTAATTTTCAATTAGCTAAACTCATTTCAAATTTGTTTACAACAATTAAAGAAAGCAAATATTCTAAATTCCAAGAAATAAATCTATCAATTGGTACCAATGTACATATGTATGTATTCATTACTATGTTCCCGTTTCACAATAGTTTTGAAAGCCAAACACATAGAAATGACAAAATGTAATTTTGTTTTCAGATTCTCATAGAATCTCCACACTTTCGATACGGCAGATTCAAGTTCTCTCCAATCACAATCAGAGGTCTTGAGCAGATGTTTGACCCAAACTTGGACAGGCTTCCACTCGACTGCCGTATTAATTACCGCACTAGGCACCGTGTTTTTGTGATTAATTTTGCTTATCACAGTGAAATTCTCATTTTTCCTAACTTTACTGCATGATTTCAGTTGTTGTCTAATCTCCTTGTTCGCAATAAAAGTAATTTCTTAAAAAATATGGTGGTAATCAACACGTCATACGGTATACTTTaaagttgcccaatatcatagtaaaatgtatcggaaaaatctttgaaattttcatatttactgtcaaatatgggcaactactAACTTAAGCATTTCTGGAAAAAAAGTCCAAAAGATTTGACTGAAAATTTTGAAAATTTTTGGAGTTGGACTATTCATAGATTATTCATACATTGTTCCCACTAACGATATAGTACCATCAAGCTATACTTAGACTTTTTCACCCTGTAACCCTCCTCTCACGTGCTCGCGACGACTCCGCATTCTCATTTTCCATCGCCTGCCCTCTTTTCAGATTCGTCTCTCTTTTCTCTATGTCTCTGGAGCACTTCTCTCATTCCCTCGTGCTTCTCCATAAGACCTCCCAACAAGAATAGCCACTGCGTATTTGCGTATTCTTTTCTCTTCGAGAGTGCTGTTGCActtttttgttgtcttcgttttctttttttaggcagactcatattttgtttttatttttCAGAAATGACCGAATCAGTACTGGAAAATCCAATTTTCATTCGATCATGCATTCTCAACGAAGTTCTTCACCGCAAGCCAATACGTGAAAGCTATAAGAATTTCTGCGAAAAACTAGGCGATGACGTCATGGATTACATAGATTTTGAGTTCTGGTTTTATCGATTTTATGAAGGAAATCATGATTTGAATTATGATCAGAAGTAGGTTAAATATCGGAAAATATTTATGTTTAAAGTAAAATATGAATTCCAGATTGGAGCCCAAAAACTTGTCGGATATGCCAATTAAAATACTTCAGCGGATTTTGAATGAACTGTGTTTTCGTGACAAGTAAGTCTTAAACACTTCAAAAAGTTCCTGATAGCCTTTCCCACAtgttgttcctgccaatttttgttgttcctgccaattttATGAGATTACTAAGGAAAAGTCAATTTGTGGGTTTTTAGAGAATCAATTTTTAGAGAATCACAGAAAAAGGGTCACCCTTTCATTGGGTCTTACAGCGAATGGGTACGGATCTTCGCTGCGGGACCCAAAAAAGAGCTGGACTTAACTGACACGCCTACTTCTCCTGGGGCTCACTGAGCACGTGTTCGCAACTTTACGAAAACGTTTCAAACTTAAAAAACTGTTTCCCATTAGAAAAAATTGGAAATATCAAGCTTACGCAAAAACCTTGGAATTTCAGCATGTTAATAAAAACAGAAATTAAGCTCCGCCCATTTCTTGGCCGTTCTGCAATTTTTAAAATTTATCCTCTTTTAACATAATTCCTTAAAAATATATTAGGACATATTCTGCAATGATAAAAAATAACTCTGAAATTTCCAGGATGGTCCTTCAAAAAGTTTGCCGAATCTTGCGAAAAGTTGTCCCGGAAATTGATGCGGCAGCTCACAGTGCAGTGAGTTTTCGAATGTGCAGAGATTGGACATTTCTCGAATTTTCTAAACATGAAATTGTATATCGAGAATTCGAAGGCGGTTGCATTGTGAAGTATGAGGATTATGCAAAACCTGTCATAGGAGGAAACCAGTTGGAATTGGCATTGAACGACTTCTCCAACTTTCTAAAATGTCCGAAGCTTCATCTTAAACATTTCGGCGTAACATTTTCAAGTGCTGTTGGGGAAGAAGCCCGTCAGGAGGTGATCGAGACGGTTGGAACTTTGAAATGGCCGAATTTAAAAACTGTATTTTTCAATGGAATCCATCAATCTGAAATCAAGCCCATGATAACTTGCTTCAATTCAGAGACAATCGAGCACATTATTCTAGACGTTTCTCGAGATTCAAGTAATTTTGAGTTGAATGCAGATGTCTATGAGTCGGCGAAATGGAAACATGCCAAAATTATTCAGATTTGCGGGGATTGCGAACTTTCAATTCCTTTTGCGAAAATTTTTACTGCAATAATATTTCTGATAAAATGAAGTAAAGCTGCCTTTTGACCAACTTCTTACTATTGAAAAACTTTCACAAAATTAACAGTTTGGAAAACTTACGACAAACTTTCTAGCGCCTTTTTTCAGCATCTCGACAATTTCCCTACCAACTTGCAAAAGGCGATTTTCCGAAGCTTAATCACGGACCCCATTGAAATCGCAAGGGTCTTCGACCCAAATCATGAAGGTGATGCAGTCAACATTCTGGAATACAATACAACTAGTTCACGATTCGTTATCCAGTGCGAGGCCTATAAGTTTGCAGTTGAGAAAAGAGATGATAGTGAAGAAGATCAGCCAACACTTTAAATAGTTTGCAATTATTATTTAGGTTGTATaataaattgtcatgttttatatcaataaaattatgttttgtataaactaaattgAAATTTATAACTGTATCTTATTTGCGGCAGGTGAAAATGTTCAATCTTAACTGCAGAAAAACCTTGCTTTTCTTTGAAAAACTTCGAAAGATCTGTTTTGTTCTATTATGAACGGCTCAAAGGCAGCTCATCCTCAAGAAAGCCACGTTGCAGTATCATGATAACCTTTACGAAAAACAAAGATTGATGCTCAAGATAACCACATGTATACATATGTTACATAATAAACTCATTATGTTTTTATATCAAGATCGTTGAAAACAAAGCATGTTCATCTTTCTTGCGCATCTCTTTGTTGATATTTGCCGCTCATGCTCATTGCAATACACCTGCCGCACCTGCATGTAACAAGTTGGGCAATAAACATGTACATTTTTGGTTCCGCCTACTTGCCTATAAAAACCGGCTATAAAACGACCAACTGGACGTGCAACATACATACTATACGTTTTTAGTGAGCGTTTTCTTGAATACTTGCTATTTTTAGTCCCCTCAATTCATAATTGACAAACAGTTATCGCTAATTTCTACTGAATAACTGTTGTGCACAATTTCCCAGCCGGAATCAAACTGAACATGCCAGCCTATATCATTCGAGAAGTTGCTAGCAATGTTAGTTTCATCAAGCGGTAAGTTTTTGAACTGTAGGATACTATGTAATCACAAAGTACTACAATCCTTATTGAGTTGAACTACCGTAGTATTTTGAAAAACCtattacgggaacaataaatcatgagaatgcgtacttggtgcattttatttgacgcgcgatatctcttagcgaagactacagtaagaactcaaataacaatagatattgaagctcttactgtagttttcgctaagagatatcgagcgtcaaataaaatgcaccaagtacgcattctcatgatttattgttcccgtaataTTTCAATAAAGTACACTTTTCAACAATGTTTGTATTCCAATTTAACGTGACGTTTTTGATATTATTAATTTTTCAGAGAAAAACTAGACAAAGGAGTCGAATATTTCCGCAAGGCGATCGATAACACTTCGGAAAAGTTTGACATAGGTGTAGTTATTGGTGAATTATCTTCACATCTTTGTCACTTTGGTAATAAAGTTACTTATGAATGAACAAACAAGAAGTGGATGCTCCATACATTCTGGAACAAATACCAAGGCATTAGCTAATGGGCAATATCAAAACGAACTTGCATTGAATGACTTCTCCTGGATTATGAAGCTTCCGAATCTTCAACTTAATTCTCTTGTTGTCAGCCTTTTGTTGGATGGAGTCGACAGGGAAATACGTTCTAGAAGAGTTCAAGCCAGTCTGAGCAGTTTAGAAACTAGAGAAATCTATCTTGGAGGAATTTGCTTTAACGAATTGACTTCGATTCTGCCACATTTCAAAGCAGGAACACTCAAAGAAATTTCTTTGGACCTAATAAACAAGGCTATCGGAGACGCATCACAACAAGAACGGAATGCGAAGCCACCTCCAACAGCTGAAAAACTGTGGGAAGTAGCAAATACGGGACAATGGAAAATGGCAAAAAAATTAACCATCTCCTGGAGAAGTCATACGTTGATGCCAATGGAGTATCTCTACAACTTCGATCCATTCGAGCTTCATCTAATCAGATTTAATCCTGAAGATGCAGTTAAGATTAGAGATGTAAGTTCAGACTGACAAATCTGAAGTTTTATACAACTAAAATGTTCCAAGTTATCTGCAAATGTCGAACATTCGTATTTGGGTATTTCCCGGCCATCGATTTTTTCTTCCCTGAAGAGGTCGCGAGAGTCTTCCAGCCAGACTACGAAGGTGGTTCAGAAGGATCGATCCGTTACCGCAATTCCACTGCCGATTTTCTCATCAGTTTTGAGGAAAAGGAGTTCAAGATTGAGAAAGTATCTCAAAACTAACTAATATTTTATGATAATGGGACTTTTCGTGCATTTTGTGTTTTATTTCAAAACTGTTATCTATAAAAATTTATTTACAATACAACTGTTTCTTAACAGAACAACAGGTCATATTTTCGAGACAGAATTGACATGAATCTGGGAAGAGGAGAGATTATATTTGATAGTGAGATTCAGGACTGTGGatttttttgtgttttttctgaaaaaatcattttttgttttCACCGGAGCAAAAAATCATCGTAAAAATTCATAAAATTTGAAATTTAGTTACATGTAAGATTTTTTCAAAAAATAACGCTAAAAAATGTAACCGGGTTACAAGTATGCTCAAAATACTAATTTTTTGaaaaaaaaaaCATTCTCAATTCCATTCTTTTTTCGGATTTTCGGCGAAAAAACACTTTGTTCTGTTTTCGCAAAtttatttttttttgcttttgggacttttttcttttttttGTGAAATAATTTCGGTCCCAGATATGGCAGGATTCTTCTTAAAAATATGTGTGTACGGGGCTCGGCGAGTGGCACAAAACGGAGCGGTGTGGACAAGTTCGAAGAATTTCCAAAAAAATCGATTTTTTTAGACCGAGATCTGAAAAAAGTTGAAAATAGAGtttttttttGAGAATATTCGTACTTTGTGTTTTATTTTGCATTTCTGAGTTTAAAGGGAGGCACATCTCGTCAAAGTTGTTTGTCCGCATGCATGTCCGCTAATCATCTTTGAGAGTTTCTGTAAAAAATAACTTGGTAttttttttCGATTGAATTATGAATTACCTCGGATTTGTAAGAATTCCTACCCTGTTCTTATCACATCgataacttacagaaagaacgggcgaaattggtcaaggtcaacgatttctacaacgaggacaatctgcttgggcaagaaactccagttcgaattcccgccatgcgagcattggtcgcattgtcgtgccgagaccagtcgtcgttaaaggctgcgcctttaatccggaagcctatataaggagaggagtacgctcattaatcatcattttttaacgttcaacctgatgctgtcgtttctttctcctttcccgtttactctgttttgacgatgcaattcgtctctttccctttatataataaacccttataagatcgatcagtgtgtgtgagtggcaattcatacaaaaacctttattCATCCAAAGACTTGTTCGTTCGCTTTCCGAGCATACGAAGTAGTGGTATCGACAGTTTCTTCCGCGTTTTTGCTTGAATCTTCGTTTTTAATTTTTGTTCCGGCGGCTGTAGTTGGAGGGTTCTGCAATAAAAAATTGTAATGCAGAAGAATATAGCATCAAAACACTCACAATTGAAATACCCATAGACTCCGCATATTCGCATCTATTATCGCATTGATCTCGTCAGAATAATTAGTCGTATTCTCATCATCCGAGCAAAGCATTTCATAGACACGATCTTCGTCAAAGTCTAATTCAGCGGAGAAATTCATTGGAAACAGGTATCCGCTTGAGCTGGAGCATATGAATTGACGATAGTTGCAGTAGATTGATGAGCTTCTCGTTTTGACTCCTGTAAAAGAAGtttttatttttttttGCCAAAAATAGCATATTGATTACCCAGGTTCGCTTTTGGGGGAAtttttttttCCTATAAGTTCCATCCTCATCTTGAAGAAGTATTGTCCATTTCTGTTTTCATTTTCATTATCTGAAAAAATTGATATTTTTGCCTTAATTGCTTTCAGTTTGACCTCAAACTAGCGGAGTAATCGTTTCCCAGGCAATTTTCTATCAATAATTCGTCCGCTTATCCCATTTTATTTGTATAATCTGAAAATAATAAACATAGTCAGTTTAAAAATGTATTTCAATAAAGAGAAACTAAGTTCAAGTCAGTGCTCGTCGTTTCTGGTGTTTAGTCCGCAAACACTGTCAGGGAGTATTGCACTTTTCGAAAACTGACGAATTTATCGATTTTGGCCTAATTTGTATGTTTCCGTCGTCATTTTTATATTATGATATCTCATTTCGCAAATTTTTCAGAAGATTTGAGATTATTTTCAAAAATAATATGTCGCCTTGTTGTTTTTCGCAGTTTTTTGTGCGTGTTTTTCTTTCGTTGAAAAACACTGTATTCAATTTTTAGGAAACAACTTTAAAGTGCTAAGAGAAAAGGAAAACTAAATTCATATTACATAGCTTATTCAAATCGGGAAATATTTGAAGAAATTCTTTCTGAATTCAAAAATTGAGTAGTAAAAATAAAAAATTTTTGTACGGAGACTTTCAATTTTTTTAGGTCACCAAAATCAATTATTCCCGAAACAAAGGACACGGTTTTGTGGGCGTGGCCAATTAACGTGCAATTTACTCGAATCGCCGCAGATCAATTTATTCTCATTTCTCAGTTTTCTACATTTTCCCTCCATTCTTTCGCGATTTAACTTGTATGTTTGCAACATTTTTTTGCCAAGACTCAATTTTTCAGATCAAACATCATCTATTGGCAGTTTCGAGACGATTCGCGTCAGAAATTGAAATTTCTCGTAAAGTGAGTTTGAGCGCTTAACAACACTCGATATGTTattacggaaccatgagatcatgagaatgcctatttactggcgcgaaaatattggcaggccgcggcagcgagagaacatgtggcgaagagagacgcagctcccttcgctacgagatatttgccgccagaaaagtagggattctcatgatctcatggttccgtaatATTTCGGAGCGTTTTTTTGTGAATTCAATTCTGGAACGCGTGCCTTTAACTTGACCATGTGTCGATTTAAGCAGCTCGTGTACTTTTCGAGGAGCAGGATTTTACTGACTTCGATTGAAATTCTAGATTTTGAACCATTTTTCATTTGTTTTGTATTCAACGTGGTGAACCACCGGGGGAGCATTAGACCACAAACTTACGAAATTAGTGAGAAATCCGTTATTGTCACTGACGGCGTCGATAATATTTAAGTGTCCATTCTTCCCGTATATTCAGCTTGTTAATGTCTGAAATTGAATGCATTGTTCTCAAAAATGACGAAATTAGGCGAGGGATCTTCATTACCTTTACAAATTTAGAAGCAAAAGTATTTAACTTTTAGTTGGCAGCTAATTCGTTCCGTCACAACTTTGCTAACTCATGATTGGATTGCTCTTCCATTCTTATATTCCATTAATTCGTTGGCAGTCGTTCCATCGTCCAAGtgatgatgattctcacttgaatttccgccaatatgatattcggcgctgcattcgcgctcagccgataacgaaacgttattgtggagtgtcgtaCTCGCCGagtttagttttttctttctttttaggattcgcattcattcagttcttcattttttGATATGATTCCACCGCATTTCTATATTCGCCtttattcatgtaattaaaatggaatttgtctaaactgtgtactgttattcctctgtaacgctcgtcgccaatctccactggccattgctccgtgtcctccTTCGCCTTTGGAATTGCAACAAACGTCGGCGAGAAGTTCGTTGGTCACTTGCCACTCGTGCAGGACGACGGAATTATTGAACTCATTGTAGGTATGCTTCTGGTATCTTTGCAAACTTCTGAAAATATCAATTTCTGCATGTTTCGTATTTTTCTTGGAAGCAACAATTTCTATAAACTTTTTTGTGTAAAGCTTTTTGTGAAGAGTTGCTTACTGGGTGAAATACACGCGGAAAGGATTAATACGTGCGTCCTATCCCACAATGCTTGAAAAAGCGATAGACTTCGTGGCTTAGCGTTAGCCAATTTCTTTGTGCGGAATTGCTTTTCATGTGGTCATTCActgactagggaattgtgttacccctgcaatcgctaggaggacaaaacaaagtgaaaatggaagatcagatctatggctacaagaatcagtttttggaatctgcttaactcggtcccaaagctgaaatttttggccttaaaaattagtgctttttttgctcaaaatcccattttaagtgtgtagaattggctacacaaacgttttgcactgcagccaccgttcgaatagccgattggtgaacacttgcgttcattaatccagacgtcacaggttcgtcccccactaggtgtaattttttttgaattttttctcgagcataaattatccacaaaaacgcggttaatttcgtttttaaataggttcagcataaattttttggtttctggaaagcatgaaagtcatgtggaaactttttggaaaatttaatttttttgaaaatttcaactttttctccatctgtggtatgaagattttttccgaaaaaaaaaaattttttttgttgaaaagggttatgtagtgtagaacagttttaattttggtaAGTTTTTCAGCTATTACCTTCAGATAAGATAACAACCAACTTTACGGTATCGCATAAAACATTTGTTATTTTTGGCAATTAATTTATAAAACAGTCAACAGTGGAAAAAGAAAATCAATCAATAGTATAAtcaaggacatgggcagaagtgttggtcgtcgactacaaaatgctcgaagcatatctgacagttgcatcttgcacatcgaataaaggaaaattccgagcatccaccgaatccacactcttcctcgcccacgtcgccaaagcagaagtctgcaggtgttacgaattcatcgtgagaatcggtatagcctgctttgttccaggagtactttagaaacggttcgaacaatgcagcagacacttgatggtacagaagagatgtcatcataatcgtgttattcctgttcgctatgatgtaatcgggacggaaactcatgacataggaagtgaaatttttgatgagagtctgaaaatataattgttaatcaaaatacacaaaaaaatgttaccttccagggtccattgaaatgaacgtcaagaggctgaatgagacttgtggtgccaggtggaatattccgaattgtgagatcgactccattttgcatacagctttggatagtggcatgatccttgaaagaagtccagctgtcaacgatcattagcatttttttagggcattgctggtgtgcgacgcagttccgaagccaaacacgcatatcatccttcgtcataatatgactttttcccgcgtgaacctccaggttagaacacacaggaattgggcgactcggaggaaaatgacctgtcggctcggcaattttcatgtaggctttaggccccaatgttccgttcataaatatcattggcaaaaacgtgaatgaatgcgtcaaggaagacagcgattgaacgatcctctcgacagatttttctcccaaatacgcgagggatcttgctccaaataactccttttgtatcccacactgatcagcattgaatatcatttccgggccgtacgatgagatgtccattcggcaaccttgtacaaaatcctttgctgattgcagggtggcggctttgttacggacatatctcctcgtcacaaatttcgtgattttgcggctcacgatgctTCAAAAAAAGTTGTATTTTTTAATTTCAAATTGTGTAAAAATCTtacttgtaactcctcttccaattggtgatccaagtttggcacgctttgaagttttccacatgggtttcttttttattgatatcgagcgcaatcattttcaagtcacggtcatgtagacagattcctaaaaagttgaaatgaaatagctgctttcaatttaaatttacctgaatccctttgacttcctcatagagtcgctctccgaggaacttcagcagatttcttcggctttccttgaagttatctctatctttttcatataacttcaatttgtccatatcgtgtcttccagtgatccaacgaaatcgatttctcatagcttccagagttcgtttcccagcttttgcactacggtagTAATCGAGAGCTGTATTAGCTTCCTCGCGCGTGACCACTCTGCCTCCAAACACCAATTCAGTAGGAGACGAAAAGATGACTCCATCGTTAGGCTGCAAAATGTCGAAAAAAGGTTTCAGTTTTtggagatttagactagattcgtttatccaacatgctcaaatatcatcatgaaacactaatggaatctatttaaaaatttttagtcaaagttttggcaaattgccaaacgttcggtaaataACCAAATGTTCCAAAAGTGTGAGTTTTTGAGTGATTTCGAGCATTTGGTTCAAATTTGAACCTTgtctactttcaaaattaggataggtgaacattaggtatatagcactttttggctgtaaataaaatcaattttaaatattttttattcacagtcaaaatatgatacttggacattttagaactataaaatttttttaaTGTTTCACTGACTTATAAGTACGTACCTCAAATTCTATTGAATCCCAATCACTGAAAGTCTCGTCAGCAACTTCGTCGCGCTCTTCAACATCAATATCGTGATCCACAGCCAGTTTGAGGATATTAACCAAATGACCGGCAAGCTTCGCTTCTTCTCTTGTACAAATTGGGTTTTCGGGTAGAGGATCCGGGAATTTTTGGTGCAGCAAAAAGAGGACGTTGGAAATGTTCAAAGACATTACGAATACGGAATAAAATAATGGAATAACTCACAATTTTGGAAATAAATATAAAGTAAAATTCAAAAAATCCCGCAAAATCTGTTTTTTCGCGGTTCAACATTTCGAACCTCGAAAAATCAATTAGGTCTGAAAAAGTTGAATTGTAGTACCTGATTGCGCCCATGATGCGGCGACAACTAACGATTGTTCAATATGTTTCTGATAACTTGGTTGTTATCTTATCTGAAGGTAATAGCTGAAAAACTtaccaaaattaaaactgttctacactacataacctttttcaacaaaaaaaaattttttttttcggaaaaaatcttcataccacagatggagaaaaagttgaaattttcaaaaaaattaaattttccaaaaagtttccacatgactttcatgctttccaggaaccaaaaaatttCTCTCatcaaaaatttcacttcctatgtcatgagtttccgtcccgattacatcatagcgaacaggaataacacgattatgatgacatctcttctgtaccatcaagtgtctgctgcattgttcgaaccgtttctaaagtactcctggaacaaagcaggctataccgattctcacgatgaattcgtaacacctgcagacttctgctttggcgacgtgggcgaggaagagtgtggattcggtggatgctcggaattttcctttattcgatgtgcaagatgcaactgtcagatatgcttcgagcattttgtagtcgacgaccaacacttctgcccatgttcttgaTTATACTATTGATTGATTTTCTTTTTCCACTGTTGACTGTTTTATAAATTAATTGCCAAAAATAACAAATGTTTTATGCGATACCGTAAAGTTGGTTGTTATCTTATCTGAAGGTAATAGCTGAAAAACTtaccaaaattaaaactgttctacactacataacccttttcaacaaaaaaaatttttttttcggaaaaaatcttcataccacagaaaagttgaaattttcaaaaaaattaaattttccaaaaagtttccacatgactttcatgctttccaggaaccaaaaaatttatgctgtacctatttaaaaacgaaattaaccgcttttttgtggataatttatgctcgagaaaaaattcaaaaaaaattacacctagtgggggacgaacctgtgacgtctggattaatgaacgcaagtgttcaccaatcggctattcgaacggtggctgcagtgcaaaacgtttgtgtagccaattctacacactcaaaatgggattttgagcaaaaaaagcactaatttttaaggccaaaaatttcagcttttggaccgagttaagcagattccaaaaactgattcttgtagccatagatctgatcttccattttcactttgttttgtcctcctagcgattgcaggggtaacaccattccctagtgagCTATTTTCTGAAAATTACAGAAAAGTTTCACCCGATTGTAAAATAATTTGCACGGAAAAAACGGTAAACTACGAAAATATTTCTAGGGTCACATTGATTAATTTTGACGATGTAAACGCGCATTAGTGATACATTTTCATGATGAACTGCTTTCGGTCAAGACTCCAGCTCCATGAGCATTTCAATTTATTGTATATTGATTTCTAAATTGCCACGGGGTCGCATCTTCTAGTTATCTTTGATGGTGCGTCCATAGTCTGCGGAAAACGGGAATGTCCCGCGTGTGGAAGCGTCCATAGTGCAGGGAAGAACCGGAGTTTCCTCGCTTTTTTCCCTCAAACTTCAAAAAAGTAGGAGTGGCCTGCAGTTTTTTCGCATTCCCATTGCTCAGCTTAAAATTTTACAGTTTCTAATTGGCTGGACACGCCCACTTTTTGAAATTGGCCAATAACGAAGCGAGAAACTCGCTCGTTTTTTCCGCGAACTATGGACGCTTCCGCaccaggggtgtgtggataaccgattttttcggctaacggataaatcggctaatgccgattttttgagaaccggctaacggctaattcggctaacggctaatttcaaaattttcggctaacggctaatttcaaaattttcggctaacggctaattcggctaatctcagtcattcaaatcggctaattttcggctaattcggctaattcggaaaatattcatttggttaagctttttttgtccattctgttaattcaggttttgggttaattttttcactgttattgagcaaattcagggatgaacgactgttcaaataggaaaaaatcataaaacttcaccacattttgttttccaaaaaaatatgttagttgaattagccgaaatagccgatcggcgaattcggctaaaatcggccaaaatcggctaacggataactacgtattagccgaaccgccaaaaagtcggctaacggctaattcggctaatcggtaaaaaggtcggctaacggataattcggctaatattagccgagttagccgaattagccgatcggcgatttcggctaaatcggctattatccgcacaccgctgTTCCGCACGCGGGATATTCCCGTTTTTCGCAGACTATGGACGCACCATGAACAAAATCATGTTTCTTGTACGGCATGATATTTTCGTTTGAAGTCTTCTCAAAAAACCCATACTCAACAGTACAAAGCTAGACACCCGGTTAGTGTTCTTTCTCTGCGTCTCTTGTAGCAATACGCTCTATATCTGTGGTACTTCtttttttttttGTTGAAAACATTGCAACCTAAGATGTTCCACCTGTTCGGGCTTTTGGTTTTGTCTTTGCAAGTAAACGCGCTCTGTGGGCAACCGTAAGCTTCGAGAGTAAAATTATGAAATTATTTGTATTTCAAACTTTTCAATCTTTCTATTCCGCTCGAATTGTTTTGAAGTAATTTTTGTTTTATAGAGAACCAATTGAAAGCGAATAAATGCAATAGAAATTCTACCGTACCGCGTAGTTTTGCAACGACACTCCGCTCAGTAATACAAAATACAGCACCGGAGGTTCACTCTGTCACTTTCTATTTTCACCAATGAGGGAAGCCAGAAGCTCGTACAATCTAGCAGCCGAACCATCGTGAACTATGCGCCTATAAGAAGTACAGTAACCTAATCCACTTCATTTCCCAGCAGAGAATTCCAAAAACACGGGGCACCTAAACTAGGCAGTAATGGTAATTTCAATATATCAACTTTTAAAAAAACCATTTTACCGCCGTGAACAAGTTCCAATTTCAGAAATGCTCCGACGCCTACATATTTCGAAGCCTCAGTTTGCCAAAAAAGCGTTCTTCTGGTTGGAACACGGCGATGAGGAGAACATTGCACCGAATATTCTCGAAACCGAAGGCGAATCGAGTGGCGAGGAAAATGTTGACAAAACACTCATCGCAAAAAAATCCATTCGGAAAATTACACCGGCTCGATCATTCGAGAAAAAGAAGAATCCCTCGCAGCCTTTGAACATCAAAAAGGTGAAAAAGGTCAGGAAGAATTCCTCGGATTCCGTTTGCTCGAGTAAAAAGAGCGGAGAACAGGGTAAGAAGACTAGGTTCTTAACGTTTCAATCAAATAAATTATTTTCAGCTTCAGTGGACCAGGTTCCGCCGCCCCTGCAACGAGCTCTGTGTACGAAAAGCCGTTCTTCGAAAAATTCGGAAAATTTTCTATATCTCGAGAATGCAGTAGGACGTGAACACCAAGCCCATGTCGGACCATTCAAAAAACTCCGAGACGCGATGAGGAGGAGGATCGAGATGAGAGAATGTGGTGTCCGCCTGATGATGATCAAAACTTGGACTACGACCTGCTCAAAAACGCGTACTGGAGAGCAATTTGGCGCCAATTCGAAAATCATATTCCGATGGAGGTTGCACTTCAATGGTTGATGATCAACGACTATTCAATTGAGAAGAGCCTTGATTCCATTGATCAAGTACTTCCAGATCTTCCACGTGCTTTCCAGCCAATACGTGTTGCGCAAATTGAGCGGTTCAAAGATGCTCTCAAGAAGATGAAAAAAGGGCCAATTTTGCGAGAAATTCAGAAGAATTGTGTAAGTTGAAGCTGTTAGAGGGCAAAAGCGTTGTAAGCAAAtttttttaaattttttCTGCAAAAAAATGCACGGAAAATCGAGGAAAAATTTAATTTTCATCTCAACAttttttttagaaaattaacaataaagattaatttttcatactgttttgtttagttgatgagcaaaaacataagaaaacatataattttattttgaaaataataaaaaaatgaccaaaaatacaacgttatttttcgaaaaatttcgattttTGGGAGAATAGTCTGAATTTTTTCAAATAAAATGCTTCCAGATGCCCAACTACAACCTCGACGAGATCCATCACTTCTGCCACGCATTCCAACATCACATCATGGAAAAAACCAGCAAATCTTGCCACTGCAACGAGCCGCTCTGTGAGGACTTGGAGTTTCAACCTCGATGGGCTTGTCAGAATTGCAACAAGGCGTTGAAGTATTACGATCCAATTCCCGACGATACTAAGCTCTGTCTGATCTGTTCTACTTATCAAGGAATTACTGGAAACACCCGTCCATCGAAAGCCACCGTGTTCAGCAAGGAAGAAGCCAAAAAGGTTATTTCTTGGAATACGCTGATGCGAACATCGTCGGGCTCACTGTCACGGGAAGAGTTTGAGAAGATCTACGCATTGAAGAGATCTGAGCTCACAAAGGAAGAGATCGAAATTCTCGGAGACAACGTCAATATCAATCGTTATTTGGCTGTGGAGAAGCGTATTTCTGCAATGTCAACGTCTGAAAAGCTGAAGCCATATTCTATGCCGCTTTTCCAAAAATGCGGTTATCAAAATGGACATCACATGATCGTTGAAGTTTGCCCATGAGTAGCGGAAAAGCTCAAGACGATGATTGTTTCGGTGAAGAATTCGAAAAATTTCGAACGAGTTCAAAGGCCATAAATCACATATCCTATTGCAtttttttttCGGTTTAAAGTTACTTTGAAGGCGCAAACGTTATCaaaagataaagattttatgaaaaaattttaaaaataaataaaataaaaatattttcgaaattcagcaaaaaataatGATGCAAAAATAAACCATTCGCTACGAGACCCATCGAATTGCAATGACGCTTGCGCCTTTGAAGTAACTGTATGTTTCCCTTCTTTTTTTAATTCCAAATCCCTGTACTTTGACTAAAAAATTTTGTTGTTTTCTTACTTTGCACATTACCATGGAATATTGAAATGCTCTTTGGTGGGACTGAGAAGAAATCCACCGTCTTCCAATTTTGATACATTCTTGAAAATGTGAGTGAGCTGGAATTCCTTTTTGATCATTTTGAAGAGTTTTTTCTGAAATTCAAAACATTTAAAGTTaaaaaaaaatctgcaaaaactatgcaaaattcaaaaaGTTACGCTCTGGCGATTTTCGACTCCCGGAACTGCTGGAGTACGATGCAGCGCGCTTGTGTACAtctttctttttctgcactctctcactttctcatctctctctcttcttttcGAAACAATCATTTTCTTCAAACTActctggcaactcaaatctaatatgaaaatattaaatagcaatatttttgtagtaaatacgagaaatagtgcgtccatataatattactaaaaatttcgaatagatttcgattttgtctcaaaatattacaatttgatctcaaaatattgcgaaagtgtgaaaatttctaggtagacttcggttttatctcaaaagattactaatttgtctcaaaagactgcgaactcgtctccgaagattgagatttcatctgcaaagattgagatttcgtctcagaatattgcgattttgtctcagaatattgcgattttgtctcaaaatattacgaatttttcgtaatattttcagattcagaaatgttgcgaatcaacctcaaaatattgcgaaatattctcaaaagattgctcaatctaaaaagatttcgaataagtctcggaatattgcgattttatcttgaaatatcacccaactacaaaaatattgctatttaatattttcatattagatttgagttgcctgagtaAATTGCTTATTTCTCATTTTTACTCAGTTTTTGCACATTATTTTTTGAAtcatgacatttaatagggtttgataagtgctaaatcagataaaatctccaaaatttctcccaaaaccgagaaattgcgaaattttccgaaagtcaatggaaaagttttcctgttgcttccttttcactttttttttcattttcagagatagttttcataattcatgacatttaatagggtttaataagtgctaaatcagataaaatctccaaaatttctcccaaaaccgagaaattgcgaatttttccgaaagtcagtggaaaagttttcctgttgcttctttttcacttgttttttttcattttcaaagacagttttcataattcTGATTGGAAAATCAATAATTCAATTCATTATAAAAGTAATTCTCTAAAAAATTCTGATGAAAATAAAATGAAGCCTCAGATAAACGTGTTAGCTTCTATTTAGAAGGAATAGACCTATTTAGTAGAATCGGAAAACTAATTAGAGCTAAATAGAAGAACTAGTTCTAAATAGATCAGGGTTTGATCTAATTAGAACAGCGTAAAAATGGCAGATCTATTTAGACCTAAATAGAAGAGGGTAGATCTAAATAGAAGAGGACGACACCTAATTAGGTCAGGGATTTCGACCGTTAGTGTGCAAGCATAAAAGCGCGTCAGCAACGAGCGGTTTTGCGCAAAAGTGGATGTTAAAATTTTGAGGATTTTCTTATTTTAGTAATTATCATTTAAATGATAATTATTAAAATAAGAAAATCCTCAAAAGAAAATTTTCTTGtttatttttacatttagaacaatttttaaataattttttgattcaaaattttcttctttactttcgccacagtttttctctttttATGCTCTGCATTAGGTTCCTTTCATTCGCCGGCCAGATTCTGTTCGATCATAATTTTTGTTTAATTTCAGCGCAGATATTGTTGAACTCTATTTTTGTGAGGAATGGCTCATTTAAATACTGTTAATTTTTAACTGTTTTCAGTGTTTCTTAATGTAATTGCATTTTTTAGGTTCTCCGATGAATAACCACAAACGAATTACCGTAAAGGCGATTCTCCAGTATGCCGCCGAAGAACTTATTGAAGAAGAATCGAATCGTGATCGAAGCGTCTCTGGTGTTGCacaacaacaacgacaacaacaacaacaagaaTCGAATGCAGATGATCATGGCTCCTCAGCTCCGGAGAATCCAGATGGTAAGAAAATCAATAATGGGTTATCGAGGAAAAAGGAAGACTGACCAGCAATTGAAAAGCACGAATAATCCAACTTCGTCTCGTCTCCCTTTGAATACGGTGAGTCTCATTTCTTAGACAAGATAGAAATTAACATATACATACTTGTGCCACTGAAAAGTCAAATTCGGTTACTTTGGACTCTGGTCGTTGTGCGTTTTCATAAAAATTGTATTTGAACAAACAGAGGAAACGTGTTATCGTAAATTCAGTGCTTCGTGAGACGTCAACTTAAAGGCGCACGCACaaaaaaacagttaaaaattgagaaaaaTAAGTGATTTTCAGGATaaaataaaaattctataatattttttcgctgcgagacccgttggaataaatgcgtttacctttaagttgacatctcaaaaAATTTTGAATTCACGATACTATTTTTCAGGTCTCCAATATGGTTGGATCCAACTCAATCGATGGTTCTCCCAGAATTGATGCTGACAATGGAAACATGAATCAGCAGACGAACTCTACTCAAATCTCTCCTTCTGCTTCAGGATTCGGAAAAGAAAATGGCTAAAATAAGGTGTGTTTTGAACTTGAATTAATGATAAGCGCGACTTATAACAGTTCCCACAAGACCTTTTTATTTCAGAAAAACGTCGCTCAAGCTCTCGGAGGCCGACTTCATATTGACGAGACCGCCATCGATGCACTTTTCAAAAATGGTTCGAAGAGTGATAGGATTTGGGCCGCCATCGTCAAAGGACAAAATCGTATAGTAAGAATACCTTAAAATTACGATAAAAAGCTAATTGGTAATATTTGTTTCAGATGGAGTCCATGTATGAAAGATTCATGACACCTAAGGATTTAAAAAAGGACAAACTGGTACGTCAGCAAGCAACACATTGAATCACACGACTGAGAATTCAACGTGGCCTAGAAAATTAGAGTTTTAAGCTGCACTTCTTAGAAATGGTTTTTTTAATTACTCGTGATTCGAGATTGTCTGAGAGAAGGGTCCAAGCAACATTTATGTCAATTAAACAATTATTTGGAAAATTATTGAGATTAATCATTTATAGTCAGGTTTGGTTTTTTAGCACACGTTGAATTCGCCAGCGTTATGTAGAATTATCattttttccaatctgcgtttttgttgttttcattttttgttttctattaattgttgaataaattctgttttgaactaattttCAATCGACCGATCAATATATTCTATAGAAGTGAAAAAACCGAGATAAAtagaagcaaaacgcacttatatttagaaaagagtagaactatttagaagaagaaggaatttctaattagaagaagtagacatatttagaagaaaaatgcgcttatatttagaaaagagtagacctatttagaacaaaaaggtacttctaattagaagaagtagacctatttagTTAAAAAGCTCTGCTATTTAGATGAAAAAGCATTTCTAATTATGTCGTGTTAGGAGCTAGCGCCATTTTTAAATATATCTGCTTTTTTCTTCTAAATAGAAGCGTAAACGTTTATCTGAGTCAGCAAAACATGTGAAATCGTTTAACGATCGTTTTTCAAAAATACACGCCTCAGATAAACGTTTTCGCTTCTATTTAGAAGAAAAAAGCAGATATATTTAGAAATGGCGCTAGCTCCTAACACGACATAATTAGAAATGCTTTTTCATCTAAATAGCAGAGCTTTTTAACTAAATAGGTCTACTTCTTCTACCTCTTCAATAATTTTCCATCTCTCAGACAATCTCGAATCACGAGTAATTaaaaaaaaCTATTTCTAAGAAGTGCAGCTTAAAACTCTAATTTTCTAGGCCACGTTGAATTCTCAGTCGTGTGATTCAATGTGTTGCTTGCTGACGTACCAGTTTGTCCTTTTTTAAATCCTTAGGTGTCATGAATCTTTCATACATGGACTCCATCTGAAACAAATATTACCAATTAGCTTTTTATCGTAATTTTAAGGTATTCTTACTATACGATTTTGTCCTTTGACGATGGCGGCCCAAATCCTATCACTCTTCGAACCATTTTTGAAAAGTGCATCGATGGCGGTCTCGTCAATATGAAGTCGGCCTCCGAGAGCTTGAGCGACGTTTTTCTGAAATAAAAAGGTCTTGTGGGAACTGTTATAAGTCGCGCTTATCATTAATTCAAGTTCAAAACACACCTTATTTTAGCCATTTTCTTTTCCGAATCCTGAAGCAGAAGGAGAGATTTGAGTAGAGTTCGTCTGCTGATTCATGTTTCCATTGTCAGCATCAATTCTGGGAGAACCATCGATTGAGTTGGATCCAACCATATTGGAGACCTGAAAAATAGTATCGTGAATTCAAAATTttttgagatgtcaacttaaaggtaaacgcatttattccaacgggtctcgcagcgaaaaaatattatagaatttttattttATCCTGAAAATCACTTAtttttctcaatttttaactgtttttttGTGCGTGCGCCTTTAAGTTGACGTCTCACGAAGCACTGAATTTACGATAACACGTTTCCTCTGTTTGTTCAAATACAATTTTTATGAAAACGCACAACGACCAGAGTCCAAAGTAACCGAATTTGGCTTTTCAGTGGCACAAGTATGTATATGTTAATTTCTATCTTGTCTAAGAAATGAGACTCACCGTATTCAAAGGGAGACGAGACGAAGTTGGATTATTCGTGCTTTTCAATTGCTGGTCAGTCTTCCTTTTTCCTCGATAACCCATTATTGATTTTCTTACCATCTGGATTCTCCGGAGCTGAGGAGCCATGATCATCTGCATTCGAttcttgttgttgttgttgtcgttgttgttgtGCAACACCAGAGACGCTTCGATCACGATTCGATTCTTCTTCAATAAGTTCTTCGGCGGCATACTGGAGAATCGCCTTTACGGTAATTCGTTTGTGGTTATTCATCGGAGAACCTAAAAAATGCAATTACATTAAGAAACACTGAAAACAGTTAAAAATTAACAGTATTTAAATGAGCCATTCCTCACAAAAAATAGAGTTCAACAATATCTGCGCTGAAATTAAACAAAAATTATGATCGAACAGAATCTGGCCGGCGAATGAAAGGAACCTAATGCAGAGCAtaaaaagagaaaaactgtggcgaaagtaaagaagaaaattttgaatcaaaaaattatttaaaaattgttctaattgtaaaaataaaCAAGAAAATTTTCTTTTGAGGATTTTCttattttaataattatcatttaaatgataattattaaaataaGAAAATCCTCAAAATTTTAACATCCACTTTTGCGCAAAACCGCTCGTTGCTGACGCGCTTTTATGCTTGCACACTAACGGTCAAAATCCCTGACCTAATTAGGTGTCGTCCTCTTCTATTTAGATCTACCCTCTTCTATTTAGGTCTAAATAGATCTGCCATTTTTACGCTGTTCTAATTAGATCAAACCCTGATCTATTTAGAACTAGTTCTTCTATTTAGCTCTAATTAGTTTTCCAATTCTACTAAATAGGTCTATTCCTTCTAAATAGAAGCTAACACGTTTATCTGAGGACTTTCGATCTCGCAATTCCCGATTCTTTCTCTTTTTTCTGTCATTAACTTTCAAATATTTTCAGTACGCGAAGATACATCGTTCGTCGAGACGCCAAACAACATTCTGACCATCTCGGAGGATCGCATCTCGATGATGAAGAGATGTACAGAGAATATTGATGGTCTCAATAATCTTCCAATTCTGATCCGCGATGTTCTCGATCTGGACGATCAGGTACTGAAGATCGCTGAGTAAAAAAAGGTGAAGGGGCAAAATTCGAGATTTTCGCAGAAGTTTCTTCACGAAATTCGTTCATTTCGAAAAGAAAAGACTCAATTTTATAGAATAAAATTTTATCAAttttttttGCAAAGTTCAAGGAGGCGTTCAGTTTGTTCGACAAGGACGGCGATGGCACAATCACCACCAAGGGATTGGGAACTGTTATGCGTTCTTTGGGACAAAATCCGACTGAAGCCTAGCTTCAGGACATGATCAACGAAGTGGACGCTGACGGAAACGGAACCATCGACTTCCCAGAGTTCTTGACGGTGATGGCCCGCAAGATGAAGGGCACGGACAGTGAAGAGGAGATTCGTGAGGCGTTCCGAGTAAGAGATTTGTGGAAATTTGGAAACATTTATTCACGAATTATTAGTATTAAATACGAATTTTTCCAGGTTTTCGACAAGGACGGAAATGGCTTCATCTCTGCCGCTGAGCTGCGCCACGTCATGACCAACTTGGGAGAAAAGCTGACGGACGAAGAGGTCGACGAGATGATCCGTGAAGCCGATATCGACGGAGATGGACAAATTATGAGGGTGAGtttttctttctttttttttATATCGAAATTTCATCCAATTTCCCATATTTCAGAGTTCGTCACCATGATGACAACCAAGTAAATCACACCAATCGGGGAATTGAAGCCGCCGTATCGTTTGCGAATCACCAACACCCCTTCTCTCAACCTTTCGTTTTTTATTATTTCCCCGCTTAAAAATTGTGATTTCGCTCTCGAGCCCCCaaaaaaaaaaTTGCCAAGCCCAGTCAAAAAATGCTATAAATGATGTAATTTATGTTCAAATTTAAtttttttttgctttttCAGAATTTGAAACCCATTTTTCTTTCCCACTGCCCCTATTCCTGCTGCTGCCCCCCTCAATAAAAAAGTCCCGGATCCTCCAGTTCTTGGTCGCCtgcaaaaagctatgcgcctttaaagattactgtaacttctaaccttcatttctgcggaatttgcatcaagtgttcctgatttttcgataaaaattaatttatttattgaaaaaaatcgcaaatcgtgagaaaagctacaacactcgataaaaattccggagcaacgaaaatttgaaaggcgcttttcgaatttaagaaatattgtcgtgtcgagaccggaatgccatatttttgatacaaaaatcgtacaatATTGACGAAAAACCCAACGTGGAGGAAGAGCTGAAAGATCGTGAGAGACTTGCAGCGATGTGGATCCCGGCAATTTGTTCGATGATTTCATGTAATTTCGGTCAATCTTCGGGACATGATTCATTCAAGACGGATTGCTTCAGTACTGCTTCCGAGCACGATAATCTGCTAGGACCACGGATCAATTTTGAAATTTGCATAACATTTTTTATGTAATAAAATTTAGTTAATGATTTGTAGATTTTAATGTTTCAAAGAAATAACTTTAAAAAAATTGTCTGGTGCCAAGAGCATGATCCTGGCGTCGAATTCGTCGTGTTCCATGGAGCCAGGAGGAGCTGGAAACCTTCGGGAAGTCTGAAATTTCGTAATTGAACTAACAAACGGGGAATTTGAGATACAGAACAACACAGAGCAAACTCACAGGGAAAAAAACAGAAGAGTAGGTTGAGGTGGAGAGCACGATCTTGGCGTCGAATTCGTCATGTTCCATGGAGCCAGGAGGAGCTGGAAACCTTCGGGATCCTGGCGTCTGGAAGAGAAAAATGCAGCTTTCGTCGAGTTTTCGCATTGCATCAGATGAAGATTTGGGTGCAGAATTTGGCGATATCTaaaaaaaaTGTGAATCTTCAGTGAAAACATGCCAATTTATCGGAAAATTTTGAATATTTTAATTTAAAAATAATTTAGACATAGATCTAACTTAAACTAAAGGATCGCCCATTTTTCTATCAGATAGGTCCCGTAACGCCAGGAAAGaaaaaaaaaCTGAAAGAAATTGAAGTTGGAGTCCTAAACTTATCTGTTCTCACTCATTTTCGAAAAATGTCATACGACGTTAGATGTCCGATTCCCGGTTGTGACTACACGTCAGGACGAAGCAATAATATCGTTCAACACTTACGTAGCAAAAAAACATTCGGCTTCAGAAGAATTAGTCAAGAAGTTCAAGCTTTTGCTTGCATCCAGTCGGTCCGATGAAACAACGGGGGGTGGGGCGTGGAGATGTGAAGAATGCGGCAGAGTTGTGGCCACAGAAAAAGGGATGGATGACCACATTTTGAAAGTCCATCGGAAACCAGTGGATCCTGCTCATATCAGCCTCAACGCTTCTGAATCAACGTCTCCGACCATGGATGGTCCTCCCAGAAAGGTTTGTGAAGTCTGCCAACCTGGAAAAAATTAAATTATATTTTTAGAAAATTCAATTAGAAAAATTGCAAGAAGAAACGCTCATCATCAAAAAATCTTTGGCTCCAAAACAACCAAACATCACTTCAGAAGGAAAAGTCGGATGTCCAATTGAAGATTGTTTAGAAAGTTTTTTGACAAGAGAGCATCTTGCTATGCATTTTTCCTCCGTACATGAGCAAACTTCTGCACTAGAAAGACAAATTTTCAAAAATCAGGAAGATTTTACGGTTTGCAAAAAATTGTCTTACTAGTTAGGTTTTAAATATAATTTACTATGCAGACATGGCTCAATCAAAAAGAGCAAGACACCTGCACTGGATTTAGAGTTCGATCAAGTTACGATAAAGGAGGCCGCCAGATTTGTTATCGAATTTGCAGGCACGAAGGCACCTACATGACAACAGCCAAAACATATTGCCCACCGATTTCAAAAAAGTTGACTGGAACAAATTGTTGTCCCGCCTTTTTGAAAACTGAGAAAAACATTATCACCGGCTCTATTGAAGTTTCTGGATATTTCGAGCATTTTGGACATGAGAAAAGAGCAAGTTTCAGAGCTTTAAATGATCAAGAGATCAAAATTCTCATCGGGTAGGAAAATTGAAGTACTTGAAATAAATAATATGGTCGTATTTATTTTTAGGCTTATGAAAGATGGGCTCACAAACTCGCAGATTATCGAAAGGTGTGATAAAACCTATGACAATTCTTCTCGACTACACTACATACTTCCGGATGACGTCATGTATGCAtggaaaaaattatagcgggaaattcaaatttttagtgaaaaatattttggcgggaaattcaaattttttatgaaaatatttttggcgggaaattcaaattttttatgaaaatatttttggcgggaaattcaaatttttatgagaaatattttggcgggaaattcaaattttctgagaaaaatattttggcgggaaattcaaattttttatgaaaatatttttggcgggaaattcaaattttttatgaaaatatttttggcgggaaattcaaatttttagtgaaaaatcttttggcgggaaattcaaatttttagtgaaaaatattttggcgggaaattcaaattttctgagaaaaatatttcggcgggaaattcaaattttctgagaaaaatatttcggcgggaaattcaaattttctgagaaaaatatttcggggggaaattcaaatttttagtgaaaaaattttcggcgggaaattcatatttttagtgaaaaagttttcggcgggaaattcaaatttttagtgaaaaatattttggcgggaaatttaaattttctgagaaaaatctttcggcgggaaattcaaattttctgagaaaaatattttcggcgggaaattcaaattttttgtgaaaaatattttggcgggaaattcaagtttttagtgaaaaatattttggcgggaaatttaaattttctgaaaaaaaaatttcggcgggaaatagttttctgaaaattcgaaaattctggaatgttccagaactttctagaaaaatcgggaaaattctggaatgttccacaactttctagaaaaatcgggaaaattctggaatgttccagaactttctagaaaaatcgggaaaattctggaatgttccagaactttctagaaaaatcgggaaaattctggaatgttccagaactttctagaaaaatcgggaaaattctggaatgttacagaactttctagaaaaatcgagaaaattctggaatgttccagaactttctagaaaaatcgagaaaattctggaatgttccagaactttctagaaaaatcgagaaaattctggaatgttccagaactttctaaaaaaatcgggaaaattctggaatgttccagaactttctagaaaaatcgggaaaattctggaatgttccagaactttctagaaaaatcgggaaaattctggaatgttccagaactttctagaaaaatcgggaaaattctggaatgttccagaactttctagaaaaatcgagaaaattctggaatgttccagaactttctagaaaaatcgagaaaattctggaatgttccagaactttctagaaaaatcgagaaaattctggaatgttccagaactttctagaaaaatcgggaaaattctggaatgttccagaactttctagaaaaatcgggaaaattctggaatgttccagaactttctagaaaaatcgggaaaattctggaatgttccagaactttctagaaaaatcgggaaaattctggaatgttcaattttgtggaaaaattcaggaaacttccgcaaagttctagaacctttcggtaagttaaaaaaaaaaacgtcaagttttgatactcctggaatattctggagtttcaagaataaaaaaagatcaaaaattgttataactttcagaaacgctcgccaaaaattttcggaaaggaccggaaaaagtgtcatatgattttaagaacgtgtagaaaattatacgttcaagaaatttagaaatatctccatgaaacttgaggttttaaagttgtaattgcttaaaacttagttatataatatttatgtttttcgaaaacttccgaaaaacaggaaaaaacgttccatctgcagagaaaggcttagaaattttagaatttgatttcaactttgagtacgccagtcggagcacgcgcttcagcgcgtgcgaacggctggtGGCTTTATATTTAGATATTCTAACACTATCCCCAACTTTGAATTTAGGCTTTTTGAATTCTGGGGCTTCTGAATATAAGTTATTATGAACTACTGATTTATTATCTTTTTTACTTGCTTCTATCGGAGACATTTTAATACTTCTATGATATGAGTTATTATAATTATTTACTAAATCATCTAATATATCAACCCATTTATGATTACCATTATGAGTAAATACTTTCCACATTTTCTCTTTTcactcaaccaacaacgagtgcgagatctccatcgagaagacattcgtacgatgtctctagtcagggatccgctcaatttcgtgaaaaagaggaagctaggatgggctgggcatgttgcgagaaggaaagacggaagatggaccacgttgatgacagaatggcgcccatatggatggaaaaggcctgttggaaggcccccgatgcgatggactgattcgctgcgaaaggagatcaccactcgtgacgcagacggagaagtcatcacccctggtccactatagccaaggaccgtaaagaatggcttgctgtgatccgcaggaataccacgaattcctgaagaacggatcgtctaagtaactaagtaagtaagtaagtaaCGTTCTATTAAATCGTTCTACAATTGACGCTTTTTTATCGGATTCTGTTGAGAAATGATTTATATTATTACTTTTGAATACTTTGTTTAAAGCGGAATTATAGTATTCAGTTCCCTTGTCAGTTTGCATTTTCTTAGGAATTCTATCTTTGAAAATTATTTTAAATGCCTCTGATGTAGAAGTACCAGTTTTATTTTTTAATGGCAGTACCCAAGCGAATTTAGAAAAACAGTCTATTACTGTCATTAAGTATTTATATTCATTATTTTCTTTCGAGTATGGTATCATCTCTACTAAATCTGATTGCCATTGTTCGTCTATATCATGCACATATACTCGTTCACTTTTATAATTTTTTTACCTGGTTTGTGTAATGTATATACGTTCTGGGTATCCAAAAAttctttcacttctttctgtgctttattactttttttAACTAATTCATTTATTCCACAGAATCCTGTTTTAGGATCATAATATAGTTCTTTTAGATCTTTATTATCTTTATTTATATTATTATCTACTTTGCTTTTAGCAAATCCACATTTCTTACATCCACAAGTTATACATTTTCCTTTTATCATTTGACGATTATTTTTAGCTATGGATTCTTCTATATCTTTAGTATATGTTTTAACTTTGCACTTTGTACAATACATCAAATTTGTGACGTCCATTTATATCaataaaaaaattaaaaaaaaaaaatactaaaaaaaTATTTCTAATAAATGGAGGTTCCAACACTAGAACAACTTTGCAAAAACTTTATAAATAACAATATCGATCAATACGATCCAAAAGATATTATAAATACTTTACCAAAACATCTAAGCAATGAATTATTTCCATTCCATAAAGTATTTAATTTCGATGATAAATTATTTTATGAAATGAAATATGAAGATTTATTCTTAGATATAATGCGCGATATGCAAAATAATTACTATCTATTCAAGAGGAATGGAATTATTTAACtactcggcatttggaggcaacttcctgccaaattatggcaacttcctgccaagttttgcttgtttccaacttcctgccatattttgccagcttcctgccaaattttggcaccatcctgccagcatgtagcatgcatggctttggcaacagtctgccaaacttcggcatcagcttgccaacagcctgccaaactttttggcaacatttacggtaaacatgacgcactggcgtaatttcggagcatcggtgctttacagccgaacttcaaaattgaatttattcaaactttgcggtggaactatcgaatttcgaattttaaaaaactaacagtgatagaaaaattagtagattatcatcaaatgaaagcaaagtgggaataagaacgcatactacacgaaaaacgaagtaggataacttcatgtcgtcgcggcttctgaagtaatgttgtaaaacttgttgttaagaaaacccgacttgatagaacgagctatgcgaaattgtttattctttgagaacagttacatcaacttgcttacaatagtcctttacatcaccatgttctagaattacatgttgggcatttcagagctacttatctgtgtttacctccttgaaactattttcttcaacattttttgacaagtttccattggatttcatatttgaacaactctattctactttatcttgcgcgcgggcatagcttagaggttaaggaattgggctgacagtcacaaggagaaggttcgggatctggtagggcagaaaaagggaaacatgacagtgcaagttgatatccagccgattggactaattcaaaaagtaacgttttttttttctaattttaccttgttctggttgaatcgtatgtatgctaaattcattttattgatccTTTGTGTTACTATCTATTCTTAAAGTCCACCGCTCCCTTTAAGGAGCGGTGAAATATATTCGCTAAAACATAAGAAATCAAATACCAAATCCATTAACTATATTGAAAAATATGATTATATTATACAAATTAGAAGTTAATTGATTATACGTAAATATTGTTCATTTTTTAACGATTATATCTACTATggggggggggTTTCTTCTTAAATTCCACCGTACCTAAAAAGGTACGGTGAAATATATTCATTAAACCACAAGAAATCAAGTCAGTAGTTTTAATACTACTAAGTCCATTGTTCCTTAGTGACAATTTAACCCCCTCTTCAACATATACACTCTCTCCACAACTCTCTTGAGAGATAGAAATTTCTCTCACCCCGTTGCTCGATTTTTTTACATCTTTTCAATCAAAAAATTTTTCTCTCTCCGCCACACGAttttttttgcatctttttttatgcaaaaaaaagtcgacttttttttGCATGTTTGAGGAAAAATTTGCATATCAAATTAACCTTATTAGGAAAAAAAAattttttgctcatttttgaattttaaaagttttttttttttttgaatttttttcttATAAATGTTCCAATCAGAATTGACTCCGTTATCAAATGAACAGCTGTATGAGTCAACAAAACAAATAAATATAAACAATTTTAGAGGTGTCTTCATGAGAGATACATTACCGAAACAAATTAATGAAATAGAATGTGGAATTGTAAATTTAGATCTAAATAAGAATAATGGTACTCATTGGGTGTGCTATTATATAAATCCTGAAAAGTGTTATTTCTTTGATTCATTTGGGGTAGATCCACCAATTGAGTTAATTAGGTATTTGAATAGAGAAATAGAAATGTCAACCTTTCAAATCCAAAAATTCAATACTCATCATTGTGGATATTACTGTCTACTGGTACTGAAATTATTAGAGAAATATGATTTTAAGGATGTAATATTGGAATTAATTTGATCCAATaaaaaaaataattacaaataattacgaaataatgtaaaaataagtacTTAATTCTCTATTATTTCCGGAAGGTCTCCACGAATCCTCGGGCACATAAATCACGCATTGTTATTTTTAGAAATAAAGTCATTATAAAATAATACTATTGTAGGACAATTAGGGGGATTATTGAAGTAGTCCGAATTCGGGCCACTGATAATTGAGCTCAAATGTCTCTATTATTTCCATCGGGTCTCCACGAATCCTCGAGAAATTATCACATAAATCACGAAATTATCCACCATTTTAGCCGGTGAGAAAATGTGTCCCAGCCATTTTGAGTGGGAAAAAATATTTTGTTAATTTAGGTGTTTATTTATATGAAAGTGATGTATTTGTTTCAAAAAAGTACTTGTCCTAGTGTTATTCTGGTGTGGGTGGTTTGGGCTGTCCCAGGTAAGCCAGATTTATACTACTGTCTTAATACTTCAAAATTCGATTCGCGGATTTGTGGAGGATTTGAAAGTAGCTGTTCCCGAAGAAACAATTATTTTAAAGCTGCACTTGTTGATCTACCATGCACCACAAATGACAAAAGATCTGAGAAACATTGGAAAGATCACAGAACAAGGAGTTGAATCTGTCCACGCGATTTTCAATGCACTTGAGAGGAGATTTTGCAATTACCGGGACAAGAAAAGACGTTACATCCATGTTCTGAGAGAGCTCATGTGTCGTAACATCATGAATGGTAATTTTGGTACAGAAAAACATTTCTGCATTCTTAAAAACACAACTATTTCAGAACACGTCCATTCCCGGTCTTTCCATCGTACCAAAATATGCAACAGTTCTGCCAATTTCTTCGCAAAATGATCTTCGGGACCCAAAAGCAGTTATACGGGACGTCACGGCTGCCCaaaaaagaaaaaatttagcgaaaaaaaaaaaTCAATTTTCGCTCCAAGAAAAGGCTTCCACAATCGACAAAATCTCGAAATGCTGTGGTGAGatttttatttttcacgaaaagttttaaattttgaaaattttCAGCCCGACTTCTCACAAAACGTACAAACTTCTATTTCATTTGGAGGCAATTCGACGAAAATTGGATTCCGTGGTCTACCGAGCAATGCTCTTTCTCGTCCGAACCCGATGGTACGTTCACTGCTTTAAATCCACTCAAAATTGAAATCAAAAATTATTTCAGCCAATCACACAAACTTGCTCAACAAGCCAGCAAATCACTAGAAGCCATCCACTTGTTGCTCCACCAGTATCTTATCAACTTCCGAAATGCAGTAATAGTTTAGCTGAAGTGAGTGTAAACGCGAAATGACAATTTCAATAAGTTAAAAATTTTAGAAAATTCGAGCGAGTTGTGGGCAAGCAAGAAGGAGTGCTGCAGAATCTTCTTCGACTCAAAGCCACGTGGACACAAATTCGAAGAAGAAAGTTTACAGACTAAAATTCGTTCAAAAAAGTCGTGAAATTCCGAAGAAATAGTAATATATCGATTTTCTGTTTAAATATTTATGATTTCTAATATTTTTATTTTAATGCTTCATTTAAAATGACCGAAAAATAAAGAATAGATTTTCAAAAAGTAATCTCAGAGCAATATATGTTGTTTCTTTATATAATTTATCCATTTTATCAACAAATCGCATTTTTATCCCTCAAAAATCGATAAAAACAGCTCAAAAGGTTTCAAACCCAATCCTGAAAAAGAAATTTAAtacactcgaaataataaaactgcgtggagtgtactgcagaaaacctcataattaggccctgcctttttatcgtccactcacggggaaaaggcaaaatttggggaccaaccaatatcaggccgccgacatctcatgggttccgcgcgccgctatgtttaactcgttgtgggtgtggcaagctgtctccgcccgctgcgagttaaacatagcggcgcgcggaactcatgagatgtcggcggcctgatattggttggtccccgaattttgcattttccccgtgagtggacgataaaaaggcggggcctaaatattaggttttctgcagtacacgccacgcagttttttattttgagtgtaATTGTCCCCTTTGTAGACAAACGTCTGTTATTGCCAGCTGGGTGTTCAAAACTAACCAGAAAAAGAAAGAGATATGGTTTATTTTATAAATTTCGGGATGGGAATGAATTAGAAGACTGGAAAGAAATGTTTCTTGGAATCAACacgtgctcgctggctgtctcaaaattcacgttttctcgcggacgagaaaacttgagaaatgtgagaaaatggcctagaaaatcctggaagaggggaattcctcgtccacagccaaaatagcgtgtgaaagaagagatgcagacggcaaaacggttattctttgcgtttttcacgtccagagaaaaaagtagtatctgcgtctctcacgcccaatggatagcgagagttggcgccaacgtgaattctcaatgaggcgcgtttgcttcaaacttatgcaaaaggacagccagcgaccacgtgAATCAACAAAATATTAGGGAACTGGGAATTCGAACATGACATGGCTAAACAACACGGGTATACTATTGTTTCACAATAATTGATGAGGAGCGTATTTTGACTTTTGGCGATAAATTCTAGAAATGACTAACAAAAGGGAATCCTTCCAAGAATATGACAAACAGCTGCTGGGGAAACATTGTCGAGCTTGAAGTGATATTTAGATTGTGATCGGATTACTCCCGTGATTTTTTCAAGAAACTGAGCAAGTAGTCGAATCGACATCACTTTACTTCGCATTCTAGCATGCATTGAACTATAGCAGACTCTGGTTTGTGATCTGAAAAAGTTAATGTTAGAGGCAAAAATCGTTCAAAAAATGGCTTACTTTGGGTCAAGAAAATAGCGTGTATTGCGCCAACATGCTTGACTCCTGCAATGCAATTCGCCAGTCCCTGCAAATTGTTTTTCCTTATAATACGGTTTCACTATTAACTTATATCTTACCGAGCCTGTGGCGCCTCTGTCACAAAAATGAAGTGGTAGTACCTCGACCAATGGTGGATGACATCTGATAAAATCATTAAAAGTTTTGAAGTACTTGTGCATGATCGTGTTCTTAATGTTCTTCATATTTTGAAAAGCCATATTGTGCAGATAAATAGTTGATTGGACACGTGGCCTTCATTGGGCTTCATTAATTTCTTCAGGTTGTGCATTTCAGTGAACAATGAATTCAGTTAATTCATTTTCATATTGTCGTACCCAACTCTGGATCGATTAAGATGCATAGGCTCTCCACATCATGATCGATAAGTGGCCTCACTGAAAATGAGCTAATAATTAATCAGCGGTGAAAATTTAGTGGTTTCTCTTTTAGTATTGCATGCAATACTATTTTTCAATCAAGCATTCTGGGTGAGATAAATGCATGAACTTTATAGAGGGTTCAATATTAATTGTTAAAATATGGTATTAGTTCTAATTATATTTGCTCTTTTTATTAATGAGCAGAAAAATCTACGACTTACAGGTGGTCATCCATGCTGGCATTGATTGATTAAAGAAGTTATTTCCATACCGACCGTGTCCCATGTTATAATTATGACCTCCGCGATTATTGAAGTTTCCTCTTCCACGTCCACGTGGATTGAATCCAAATTGGAATGGAGGACTTTGTGGTTGAAATTCGGATTGAATTGCTGAATTGGACGGAATGACTGAAAATTCTTAGCTAATTAAGAAAAATGTGATTATTTTTGAAAAGTCCCACTAGAAATCAGTTTTAAAACAGATTGGTCTTGTGCTTAGATTTTTTGAAAATAATTGTTCACCTGAGAGGGACCTGGATAATTATTTCCAGGACGATTTAGATTTGAAATTCCAGGAGGAGCTACTGGCGGCTGTATTTTTATCTGAGACGGATGATCCGAGTTAGGTTCCGACATCTGCACATCATGATAACTTTTAACTTTATCCTCGATTTCTTTTCCATGTGCACGTAGTTTGCCATGAAACTGCGCAGTTAACCGTTTCTTCATTTCTTCGTCAGGCCATATGCTTGGAAGAGGAATATTATCAAAACGATCATCAAggggggggggggggggcagatagctcagtcggtagtggtggccgctagcagtttgaaggtcacgagttcaagtctggtctcaccccctaggttcacccagcctctattgggaagtggagcaatccacgactggattatcggccacagtccccggctaggacgtggcttaaattacagcccagagggatcaccaccaggcagtgtacctgaatcccagatccgcagtgcatagcacttgaagaacggatcgtcctttaatcctttaatcctttaaATATCTTTCGGACGGTCATCGCGATCTTTCGGTGCACTGGTTCTGAAAAAAACGTCTATAATAAATTCTTTGTTTCAGACTTGACatttttgcgccgaacatacgatcccagtctcggcacaacaaatctatgttatgttaaattgttaaatgcaaaaaggtgaacgcttttaaaagttattgtaatctcaaattttcgttgctacgaaattttcaGTTTTCTCGTTAATTTAGTTGTTTCgtttgaattacaatagtttttgaaaggcgctcacatattttaaccagaatattgtcgtgtcgagaccgggtactgtattttccgccgtaaaaattggaaaatttcttgtatggctaataATATTTAGTTATCCAATTACCTATAGTCAACGTCTTGCAAACATCCTGCTTTTGTAGATTCATCGATAACCTTTTCAACATTATCATCATCGTCTTCTATTAGCACATTTGTATTTGCCGTTGATTTTGGTTTGCTCACCGTAAACTTGATTTGAGAACTTTGTGGAGCTGAATCTGTATTCAATTCTGGCAAGGAAGTGGTGCCTACAATTGGATTCATCTTTTCTTTTTTCTGCAGCAACTCCATCAGTGAGACCATCAGTGAGAATTTTTTAGAGATTCCAAACTAGATTGCAATCTGAAATGAAAATACATTATTTTATGCTCAACAAAAAATAATAATAACTCACAATGTTGGCTGAGATGGAGTGAAAACCATTCTCAAAATATCATTTTCTTCTTCCTTTGGTGCAGGttttttttttCAATTCTAGAGTCATCTTCATCATTGGTTTCAATATCCATTTCAGCTTCCCTTATTTCTTCTAAAGAAAGTAATGTAGTCGAGGTTGCTTCTGCAGCAACTGGACCAGCAATGACAGAAGTGGTCGAAATGGTAGTAGGTGGTGGAGCCGGTAATGGAGGTGCTGAAGTTGGGCTTCAATGGAACCTTCGGCTCGATAGATTGAAGATCGTTTGGAGGACGAATGATTGGTACGGGAACGCGCGAAGGAAGTTGAAACACCGGGGGGAGGTGCAAGATAAATTGAAGGAAGGATAAAGCTTGAAGGCGAACCATTGAAGCGAGGTTGGAGAACCAGGAATATTCGTCGAAATACTCGCAGAATGAGGAGTTATCTTAAGAAACATTATCAGAATACATTTTTATTTATTAATGTGCCTCAATTTTCTAATTGTTTTCAATGAATATAACTCTATTAAAAACACTACGCTAAATTATAATAAGCGAAAGCTATTACGAaggcgtctgaagatgtgaatttttgtcatatcttatgggttctcgtcaagctgtcaacgagttgcaattactcgatgtctgcgtggcgagacccgtgcgcgttagaactggcgaaaattctcattttaagacgtctaCGTAATAATAAAACTGCAACATTTTCGAAGGATAACGATTGTAAACACTTTCAGGAGCGAAGTACTTATTTTTGCGGATAGATTTTATTTTCGATTGCAGCTCGTTTGAAATTTCGACATTGCTAAAAAATATCGGTTTTTTAAATTTAGATGTATGTTGTTAAAAATTAATATTTATAAAAAGAATTGGTTTAGTGTGAAATGAATTGGCTATAAACCTAAATTTTTTAAATTAAAAAGTTATTTTCCAGAAGAAACCATGATTTTTTGATTATGAGAGGGGCAAACAACTCAAAAAATTTATTAATGACACAAATTGTTACTCGTAAGTAGTTTAGTAAAATCATACTACGCTAATCGAATTTTGTTCCTAGAAGCATCGGTGAATCGATTTTGATTCTCACCTTGGGATCATAAAGCTGTGGTGACTGTGAGGATTCCCTTTCGACACTTTCTGTTTGCATTAGTTCGAGAAATCGCTTGTTTAAATATATCGTCAGTTCCTTGGTTGTACAACTTCATCTTGTCCTTGTTGTCTTTTTTCAATCTCCTCCTGTTTCAAATTTTGAAGGATCGTGATCGTGGTGTGGGACAGTATCATTAGTGAATTCCTTGACGAAACATAGATGCTTTCTCTCATTTCCGGTACTATCTTCGTCGTTCCATCTTACGTGAGAAGTTTACCGAAGTATTCGGGAGATCTTAATGCCAGAAACTCTGGGAATGTATTGAGATCATTGATGCTGTAGATAGTTGGGGTTGCTTTCGTGCAATTTCTGAACATTAATTCACTTTCGTTAAAGCTTTTTTGATTAAACTTACAAAATTGATGGTACCGCCAGAGTATTCTTGCATTCCTCCGTTTTTCGGAAGTTGAGAAAGGTTCGGTTGCTGAAATTTTAAAACTATAATTGGAAAATTATGGCCACAATTTTAGTTATTCAAAATACCTGCTGATTTTAGTTACTTACATCTTATTAAAAGCCTTCTGGCTGTTTGGAAGGGCGTTCTCTTGTAACTCGTGAGTGATAATCGCATGTGGCAAGATCATGGACGGAATCTCATAGACATCCCTCATGTTCGACAAATACTCGTAGTAATAGACACCCGCTAGAGAATGCTCCTGAAATTCGAATTTTATTAAAACAAATCATAAAATCAATTCAGATGTAACGCTGATTGAATTTAGCTGTTGTTTATTTGATTTCTGGACTATAAATTCACTATAAAACACAGATTTTTAACCATCTCTGACCGGGATAAATTAGAATAGACCTCaaaaaaattaacaaaaaaCCAGATTGTGCTTAATTGTCAAAACTTACAAGTATGAAACGGTGAAATTTAGCAGAATTGGTTTCCGTTGTCAACATTACATGGCAATTATGGttttttttttGATTTTGACGGAGCTACTTGTCCCGAGGACAATGGAACCTCGTGTCGCTTTCCAGCATTTGTGGCTCGGAATACCATAACTTTGATAGGAACATTTCGGTATAGAAAACGTCCAGAAAACGCAGTAGCAGGAGATGGATAAAGTAAAACTCCTTGTCGTGGATCTCCAATATCACTAATTCCATCACTATTCACACAAAGTCCTTTCTCCATGATTTTTTGAATTTCTTCCTCATCGTAAACAATACATGAGCAACTCCTTCTCTACTGTGTGCTTTTTCATGTATGTTtgaaactgaaaacataaaacatgaaaataaaaggcgaaactttgaaaaaTTGCAACTAACATTGTGCCTTAGCCTGTGATTTTCAATCATCTTTACATTTGAAGCCACCTTATGCTTCCATCCTTCTTCCGATGTTCTTGTCCATCGATTTCTTCGCACTTTCAGCAAGCTCATTTCTCTGCTCCGTCGTAGCTTCAACAATTTCAATTTTACCTGAATAAAAACTGAATTAAAAGAACACGTTAAATAAAAGCTAATTAAAGTACCAATGTTTCGATGGCTGTCTTGAGAACTTGAATGCGGACGGCAAGCGGATCCCAGATTTCGAGTTTGTTCATGTCAACCTGCaaaaaaaaTGAGcatttttcggtgcatttttatgctttattttcaattttcgagagtttttatgttcaaattcgaattccccactattcaattagtccatctgtaaattttcagctcaaaattcgaaaattgcgtaaaatcgggtgtttctggggtactgtagtcggtgtttgcgtacttttggcgctaccgtaaccctcgaaaactcaaaattgagctagaaacctctagttttcgggtaatgggctggaattttgcagggaactcgaatttgagctcgaaaattggaaataatcatattttaacaGGTTTTTGCAAAGAAATCGGTTTTTAGCAGTTTTAAACCGAATTTTCCTAAATTTTTGATGTAAAAAGTGAGAAATCTGTCttttccatccatttcccgatttttttcttttagaaaattgcattttcaaattttCGGGTTAAAATTCAAAATTTTTGTTCCGttttctgaaaatttgctcatttttttagagctccgaataatttctgtgcatttttaatgcgaaattcgaattcctcgctgttttcttagtctaaaactcaatttttagctcaaaattcgaaaattgcgtaaaatcgggtgtttcgggagtactgtagtcggtgtttgcgtacttttggcgctaccgtaaccctcaaaatttcaaattggagctagaaacctctagttttcgggtactaggctggaattttgcatggaactcgaatttgagctcgaaaatcgggaaTTGTGCCAAATTTTATCGAAAAATACAAATTTTCGATTATTTTTATGGAGATTCCAGTGAAAAATCGCTTTTTCTTTCAATTCTTAGCCAACTTTTGCAATTTTCGGCTAGGAAACATTTGTTTAGCTGAAAATTTCGAATATTCCAATAAAAAATCGCTATTTGCATCGatttttagagtttttacccgggatttcagattttcagtcaatttcgacaattttgtattttccgactgaaatttcgcggggaattcgattttgagctcgaaatttcgaaatttctgtccgaaactccgaatttgagacattttagatcgaaaattcgaattttccacgaaatttcatgaaatttaacacccatatcgactagattcggttcaaaactacaacttctgcagtttttgggtgcgcagcggtcacgtcgcggctcgacttctaaatttcggtactcgcaatggtttttctgccatttttcatatcaaattcgaattcctcgccattttcttagtctaaacccaaattttcagctcgaaattcgaaaatcgcgtaaaatcgggtgtttcgggagtactgtagtcggtgtttgcgtacttttggcgctacagtaaccctcgaaaactcaaaattgagctagaaaggcctagttttcgagtttccgactgaaatttcgcgaggaacccgaatttgatcgcgaaaatCGGAAATTGTGTCAAAATTCATCGAAAAATTCAAATTTCCCATAAATTTCGACCATTTCGTTTAAAATTTGGGCAATTGCGATGGAATCGTAGGGGAAAAATAGATTTTTTCCTCAATTTTGAGCTAAATTTTCCGATTTTCGGCTGGAAAATTTAGTTTTCGATGTTTTTTCGCTGAAATTCTCAAATTTTCCACTAAAAATTCGATTTTCGatcaattttgctcatttttaagtcaattttctcgaatttcacggaatttttcagtttttGAGCCAATTTTCTCGAATTTCGCCAGCTGTACCAAGTCTCCAGTGGTTCCATCGACTCCAAAATCAATGTCCGCGGAATCACTTCGAGAGCCAATCCAATCGCCTTGTACGGCCATTTCTTGACTCCGTCCATTTTGGCTTCTTGCTGCTCAATTTCACGGCTCAGAGCCATTTCAAGAGCTCCGCCACCTGGTACAATCTTCGGATTGATCATAATGTTACGGACGACGTGAAGAGAGTCTTGGAGGTTACGTTCGACCTGaaaaatgaaaaaaaTTAAGGGATTTAGGAGGTTTTTGGGCTCTTTTCGGCTGAAAATTGAgttttttttcgtaaaaaacggattttttcgccttttctgcccatttttcGACTTTAAAATTGAGTTTTTGATCGAAAAATCGGAAATTGTCGGATTTTTTGTTCAATATATGAAATTTTAGCTGATTTTTCCACTGGAAATCGGTATTTTTGGCAatttttcgactttaaaaacgcatttttagaggatttttttgatttttcaggtttttGGCTAGAAATTCGGGAATAAAAAAATTTTCGGAGATTTTTGACACGAAAAAGTGATTTTTAGGCCACAATTTGGCCTATTCATGCTTTTTTCGGCTGAAAATTGGGGGTTTTAGGGAGATTTTCGGCTAAAAATTGAGTTTTTCAAGTGAAAAATTGGGTTTTCTTTAAATTTCAGCTAAAAAACTCGCTGTTCAGCGAGAAAAATTGGTAAATTTCTAGATTTTTGGCGTttttttcagtgaaaaatcgagaattttcggatttttagagtcgaaaattagatttttaggaagattttgggtgaaaaattgaaaattttcgagattttccagatttttagctgtaactttggctatttttgggggatttctagtgaaaaatcaataattttcagacttttttggctgaaagttgcattttttggcgaaaaattgggaattttcgtgctttttcgacttgaaaatgggattttatcatttttttactcgaagttgggctataaatcgcagtttttaaggctaaaattcaaaattttttggactttttgggctgaaaattgtatttttttggaatgtttcgagtgaaaatggagcatttttccgttcaaaatgtcaaatttcagctattttttgaacggaaaatcgatttttttcgctgaaaaatcgaaatttccgttgatttttgaccgaaaatgcgatttttacacagaaattgggcatatttctgcatttttcgcctaaaaattgggttttccagagtttttctgactgaaaaatcgagttgagtgaaaaaatgggctttcctcggatttttatcaatttttcatcaaaaatcatcgatttctaccattttttaaattaaattttcaagttttctgcataatttttggttagaatatcaatttttcggcacttttttccacaaaaattgagcttGAAAGTAGATTTCATGCTAAAAATCGATTTTCGAGCACTTTTCTAGTGAAAAAACTTCGAAAATACGCGTTTTTAGATAAAAAATTTCGATTTTTCACTCCAAAGCTCAATGTAGATCaatttttagcgggaaaatcgattttcgagcactttatcccgttttccggtcaaaaattgagctttcagtcaatttttcactccaaaactcgacttagatcaatttttcgcgggaaaatcagattttcagttagaaatcgtcaattttcaCTTTTTGTTCtaatattattaatttttctaatattattaattactaacactaatattattatttactaacaATCACTGTAACATCAGAAATATTTTTGTGAATATTTCTGATGTTACAGTGattttttaacggatttttccaatttttgtcgaattttcacgtttttcatgaattttCAGCTAGAAATTGCAAATTTTCAGCTACCTAACAATTTTGAGCAACCACCGGTTCAAAAAGAACGTCTGTCCATCCATTTGAGCCGACAAATTCGACTTTGTTCGTCCAGGATCTGCCATTAAAACGTGAATATTCGTATCGGAAATCCTCTCAGAGAGCTCTTTCGTAAAAAGAGCCGACGCCAGTTTCGAGTGCTTGTAAATCTCATATCCATCGAATTTTTTCCCGGCGTTTTCTGAGTTGAAATCCGCCaaataaaaataaaattaaaaattgaaatttcgtgtcgaaaatccatttttactcaaaaaatttagaaatttggcgatttttggttcctgtagcctcgaatgtccgcaaacacccggctatagtaacccaaaacaccagattttacgacaatttgcactaaaaGCCTTTTTTTTCaaaaaaaaaCTAGTTTTCAGGTAAAAACACTGAAATTTTCATGATTTTTACCTGAAAATCGAAAAATTGTGCTGTTTTCAGTGCAAAAAAGTCATTtttccgagtttttgggttactgtagctccaaaagttcgcaaacaccaggctacagtaacccaatactccagatttcacgacaatttgcactaaaattcaaaaaAACTGCGAGAAATTCAAAATTTTCGGTGGAAAATCAAGAtttttcgttttttttCCGAAAGTTATTATTTTCGTAAAAAATCGGAAAGTATGGCATTTTCCGTAATTTTTCACTTCTTTCCATCAAAAATGACCCAGAAATTCGAATTTTCCATCAAAATTCTCGTTTTTGTCATTTTTATCGAGAAAACTCGAAAAAAACCGATTTTCCCCAAAAAATAACCCAGAAAATCGAATTTTTAGGTCAAAAACCGCGAAATTTTGAATTTTCAGGCCAAAAAATCGAGTTTTTACTTTATTTACAGCCCGTTCACTCTGCATCATCGCCCCATTATGCACAATTCCATCAATTCGATCCAATTCGAATTTTCCTTTGGACAACTTTTGAACAAACGTTCGGATACTGTCAAAATCTTCCAAATCGCATTGACGGCAGTATACCTGGAAAAATTCAGGGATTTTTTGGGGGAAAAACACAAAATTCGGTGGTGAAAAATGCGATTTTTAGACATTTTTCTGGTAAATTTTTTGGGCGAAAAATTGAATTTTAATTGGTTTTTCCAGAAAAATCCGTTTTTCCAGCTCAAATCGATGAAAACTTCTGTTTTTCAGCTTCAAATTGCCATTTTGATCGAGAAAATCGGCTGAAAATCACAATTTTTGGGTAAAAATTGAGTTTAATTCGGATTTTTTCCAGATTTTCACTCAAAGTTTCGTGAAAAATGGGATTTTTAGACATTTTTTCCAATAAAAATGaccctttttgagcgaaaaatcgatttttgagcgaaaaaatcgatttttAGACATTTTTCGAGCCGAAAATGAATTTTAATCGGATTTTCCTGGAAAATCTGTTTTTTGACGTTTTTTAACTGAAAAGTCGTAAAATATTCAATTTTTCGGGTAAAAATTGAATTTAAGTCGATTTTTTGCCGGTTTCCACGCAAAATATAGTGAAAAACTTCATTTTTCAGCGAAATTAGCCGATTTAATGCCATTTTTCCGGGTAAAAATCGATTTTCACACAAAATTTAGTGTAAAATTCAATTTTTCAGCTTATTTTCCTTCGAATCGTCTCGAATTCCAACCTGCTTGTTCCTGGTATTCAGGACCGGCAAGCCATAATGACACGTGCATTACGTTTTGCCAGTTCTTCTGCAGTCCCGATTCCTGACGTGGCGCCGGTTACGATGTACGTTTTTCCGGCAAGATCCTCGTGAAGATCGTATTTGGTGCCTGATTGAGTTGAGCtggaaggggaaaaagtgaaaatttggatgtttttagtggaaaaaatgcgaaaaaagcttgaaaaTTGGGCTCgcagcgcccgaaaacgtgtagtttgtagtgttagcagcgcccaaaacttgtagtttgtagtgttagcagcgcccaaatcttgtagtttgtagtgttagcagcgccaaaatcgtgtagtttgtagtctaaacagcgcccaaaattgaattagcagcgcccaaaacttgtagattgtagtgtgagcagcgcctaaatcttgtagtttgtagtttagcagcgcccaaaattttttatcacaaaaccagcCGCTGACCGCGCCTATGGCGCGGGCAACGACTGGCACCATTAAAAGTATTTGACACACATACACttccagaattttctcgatttttctagaaagttctggaacattcgagaattttttcgaaattttcagaagattctagatttccagaattttagaattttcagaaaattaaaattccccggcaaaatattttttcagaaaatttaattttccctccaaaattttttctccgaaaatttaaattacccgccaaaatatttttcacagaaaatttaaatttcccgccaaaatatttttcacataaaatttaaatttcccgccaaaattttggatcttaccacgaagggtctcaccacgaagggtctcaccacgatgggtctcaccacgatgcgtctcaccacgatgcgtctcaccacgatgggtctcaccacgatgggtctcaccacgatgggtctcaccacgatgggtctcgcctttaattttccagaaggttctagaacaatccagaattttttcgaattttccagaaggttctggaacattctagaattttccagaaattcccagaaggttctggaacatttcagaattttcccgaagtttctaatttcccttccaaagacggaaagtcaatttttcccaaactacagtaatcctatagtactcctacagtactactacagtaccccgaccatatccccctactaaccccaaactaatatcgctccaacagccgaaaacGCCTTGCCTTTGTAAGCTATGACGTCACTTCTTAacaaacggacactatttttttatatataggtaatgatGATTAGTGTTTTTGCATGAAATTACATGTTTTTGATCTATTTTTCGAGTAAAAACTcaattttttcactgaaaatacgattttttgcacagaattttaattttttgaccaattttCATCAGAATGAGCCTGGTTTTTGATAATTTCACAGCAAATTTGAGGATTTTTTCGAAGATAAATTATCTATAAAATTATGATGACGTAGACTAGTGAAAACGCCATTTTTTGGCAGGTTTTTCGGGAAAAATGCTGAGTTTTGAAGCATTTTTGACGAAAAagcgcccaaaacttgtagtttgtagtgttagcagcgccaaaatcgtgtagtatgtagtctaagcagcgcccaaaattgaattagcagcgcccaaatcttgtagtttgtagtcttagcagcgcccaacttcaaattggTGAAAttttgttttttttAAGTGAAAAATTCGATAAAAAACTGATTTTCAGCTGTTGTCAGCCTAAAAAATCAGTTTTTCAGAGCATTTTCCACGATTTTCATCAATTTTCAGCCTAAAATCTTCATTTTCCAAGCTTTTTTCTCGATTTTCGTCCAATTTTCGCTCTTCTTCTACCTGAGCGTAATCCTGAGCATGGTCTCCGGCCTGAATATCAAGATGAACACGAAGTTGGGCTCCGTTGAACCACGCAGTAGTGTTGGAATAGATACAAATGACGTGCTCTCCCGGAGTATTCGATGTGAAAGTGAAACGGCCTTCGGAGGTGTACAATTTCGAGAGAATAACCTGAAAAATCGGGGTCTTTGGGCTAAAAATTGAGAAATTTCTGCGAAAAACCTTGTCCTCTGGATCCTTAACCTCAACGTGCATTCCAATATTCGGATAATCTCCGTATCCCTTCGTATTTGGGTCGTATAATTGTACTTTGTAGTTTCCGGTCACCTAAAATATTGATTTTTTGTGATTTTTCCGAATTTTTGAGCCTAGAAATACCATAGTCTCGTCTGGAATCTCCTCGATAAAGCATTTCTTCTCAGTTTCCGCAATATGGAAGTAGAGAGAATCGGCGTAGGTGGCCAAGCTAAGAAGTGCGATGAGAAGACGCATTTTCTGGAAAAAATCGGGGATTTTTGGAGGAATAGCTAGATAATTGAGGCAAAAACGACGAAAAGAGCAATTTTTAAGCTCAAAAATCTTGAAAAACACGGAAAATCGAGGAAAATAGAGGTTAAAGCGTCAAATTTTGCTTTTATAGCGTTTTCTGCCGATTTTCTGCAATTCTCAAGCTAAATTCAAAAAAATAACACTTTCCGGCCCGAAAAATCTTAATTTTCACATtaaaaatcaagaaaaccactgaaaaactaggaaaaaaaaGATGTTAGAGCCAAATCTCGTTTTTTACCGTTTTCAGTCCATTTTCTGCGATTTTTACCGATTTTCAAGCATAAAACCAGCGAAATAGCACTTTCTGACCTCAGAAACCCAAATTTTCACTCaaaaatcccgaaaaaacaatgaaaaactatgaaaaaTCGACTTTTTTCAACAAAAATCCGCCAAAATAAGTCCACGTTGTACTGGGTCCGCAAACACCACACTTGACGACAATTTTCTGGTTTGTTGGGTTTTTAAGTGTCACTAGTGAAGAATTGGGTAAAAGCAGTGAGAATTAGACgaaattgaataaaaaattgtgaaaaatgagtaaaactttgatataatacagaaaaaaatTTGggaaaattggttgaaattgagccagaaaacagaaaaatctaaaaattaattaaaattcttcaaaaaTCCACATTTTTTGCTCGTTTTCTGCAGATTATCTGAAAAATACCGTTTTAAAGATTTTTCGAATCAAAACTCATCAAATTCCATCAATTTTCACCTTAAAATTCCCCAAATCGCAAGAAAACTCGCTCCATCGCTCACTTTTTTCATTTCCAAACAAATATTTGTGTATTTCGCAATTTTCTATAAAGCTTATCATATTTCCAAGAACGTATTTGAGTCATTTTCAGTCGAAAACCGCTCAAAAATTGACGAAAAATGCCGATTTCGGAGCCAACTTGGGCAGAATTTCCGTTTTTCTTCAAATCCGCCGTCGTCGAACTGTTGCCGTACAAAAATCGGTGGGTTTTTGTAGATTTTAATGTTAAAAATTGTCTAAATTGCAAAAATAGCGCCTAAAAGAAGGTCTTGCAGCGATTGCGCTGCAAAATTTTCGAAATTCCTTTTATTTTTGCTGAAATTACCTAGTTTCAGGCAATTTTTCTCTCAAAATCGTGTATAAAATCGAAAAAACCGCTCAAAATCGAATTAGCAGCGCCAAAAATCCTCCCATaaaactacaaactacaagtttttggcgctgctaattcaattttggacgctgcttagactacaaactacacaatttttgggcgctgctaattcaattttgggcgctgcaaaagctacaaactacaacttttgggcgctgctaaactataaacgacaagttttgggcgctgctaattcaattttgggcgctgctaacactacaaactacaagtttttggcgctgctaattcaattttgggcgctgctaacactacaaactacaagtttttggcgctgctaattcaattttggacgctgcttagactacaaactacacaattttcgggcgctactaattcaattttgggcgctgctaacactacgaactacaagttttgggcgctgcaaaagctacaaactacaacttttgggcgctgctaaactataaacgacaagttttgggcgctgctaattcaattttgggcgctgctaacactacaaactacaagtttttggcgctgctaattcaattttgggcgctgctaacactacaaactacaagtttttggcgctgctaattcaattttggacgctgcttagactacaaactacacaattttcgggcgctactaattcaattttgggcgctgctaacactacgaactacaagttttgggcgctgctaaactataaactacaagttttgggcgctgctaattcaattttgggcgctgctaacactacaaactacaacttttgggcgctgctaaactataaacgacaagttttgggcgctgctaattcaattttgggcgctgcaaaagctacaaactacaacttttgggcgctgctaaactataaacgacaagttttgggcgctgctaattcaattttgggcgctgctaacactacaaactacaagtttttggcgctgctaattcaattttgggcgctgctaacactacaaactacaagtttttggcgctgctaattcaattttggacgctgcttagactacaaactacacaatttttgggcgctgctaattcaattttgggcgctgctaacactacgaactacaagttttgggcgctgctaaactataaactacaagttttgggcgctgctaattcaattttgggcgctgctaacactacaaactacatgtttttagagctAAAAAAACTCATTTTCAGTCCGATTTTCATGGTTTTTGTACCAAAATTTGAGTTTTAATATAATTTTCTGAAATTTTTCAGCTGCTGCCTCCGAAAATGCTCAAAACCGAACCAATTTCTCGTCGATTCAACTCCAAATCACCTTCATGACGTGGCAATTCATACCTGCGAGAATTACACAGTTTTCACGTATTCCGACTCGCCGGACACCGTCTTTACACTGAAATACCTCAAGAATATCGGCGAAAACGACCTGAAAATCGAGTATTCCGAGTCTTCAGTGCTATTTGTGCCGGGAAAAAATCAGAAATTCATTTTTAAAACTTCAATCCACGTGGAAAATGTCGCCGCCGACGCTGATAGGCCTATATAGACCATATGAGTAGATAAGTATGTATCTATATTAGTATTGTGGAAAATCGCTCAGAGCAAAATTTTGACATTCCTAGAATATTATAGCTGCTCTTAAGCTATTTTCCACTGGCAGTAATCGGTTCATCTCTTGGCGGAACATTAAATGTTGCAAGAATTCGATCGACATTCGGCTCAGCTTGACGATATGTGAAATGGAATGACGAGCCATGAAGGTTTTTTCGGATGAAATTCTGAAAAATTTGAATTTTTCACTAAAATTTAAAGTTTTTAGGCAAAATTTTGGTGATTTTTTACTTTTCCGCCGAGCTCCGACGTCGTTTCGTTTCGCGAACCATtgaaatcgctgaaaaaatggagaaaattgcgaaaaaacgaagaaaattgcgaaaattcgattaaaaacaaataaaacataaataaaatacgaaaatCGCGGCGAGACCCATCGATAATAAGTACTGCGCCTTTAAAAACTACCGTagttttttaattaatttttggaatgaagtcattttttccgggtttttAGCGTAAAAACCGGTTTAAAATGGATTTTTTGCATGAAATTTGTCGAAAATTTGAATTTTCTTCATATTTTTCTCGAAAAAATTGCTGAAAACCACCTAAAACCCCCGtttttttttCAGAATTTGGTGAAAATGGACTACCCGGGCACTGGAGTCAAGCAACCGTAGGTCTCTATCGACTTAAATGGCTTCTACTCGTCGAATTTCGAGCAATTTGAGCACCCGGACCAGTCATCTAACGCGCCAAGTACGAAAAATCTGAATTTTTAGGCCAAAAAACTAGGAATTTCTGTAAAAAATCGAttttttttttGCAGATTCCGGCTTAATTTCAAGCCCGACTGGACGAATTTCAGCTCAGGCTTATCGTCGTACTAATGCTGGAGCCGCTGGAAAATTTATGGAGAATAGCGGATTTGGGTGGCTTTTGGAGGTCAATGAGGAGGACAGTGACCAGATTCCACTGCTGTAAGTGCCAAAAATGATGGAAAATTGACTACAATCGAAGAAATTCTGAAGAAAACGGAGAAGAAGTCGaaaaatttgaaaaaaacgacaaaaaacccgtttttccgaactttttccgataaaaatgaaaaaaacctcgaattttccactttcccgttaattttttgaattcaaaacctaaaaattcggctttcccacggaaaactacccctacgccccatttttcagagatttagtgcaattttgcgtcaaatctggtgttttgggttactgtagcgtggtgttttcgaattttttagttttaaaccgtgaattttaatttaaaatcgtgaaaactcgagatttttctgaaaaagttcaaaaactggacttgaactcacaattcttcaattttcgagtcgattttcaaattctccgtgccaaaaaacccctaagccccacttttcagagatttagtgcaattttgcgtcaaatctggtgttttgggttacgtgttttgggttgtagcctggtgtttgcggacttggcacctgattttacggaattttgcactaaaatcttgaaaacatgagtttagcggtaaaattgcatggggaattcgaattttctagttttaaactgaaaattttaatataaaacggtgaaaattcgagatttttcttaaaatttgaaaaaaaaactagacttcaactctgaatttttcaattttcgagtcgattttcagattctccgtgccaaaaaacccctaagccccacttttcagagatttagtgcaatttcgcgtcaaatctggtgtttcaggttactgtagcgtggtgtttgcggacttgacacctgatttgacgggaaattgcactaatgagctgaaatttgaggtcagggagtaaaattgtatgggaaattcaaattttctagtttaacaccgtaaattttgatctaaaactgggaaaattcgatatttttcaaaaaatttcgaaaaaagttcaaaaactgagtttaaacttcaaattaatcgaaatttaagtcgattttcggttttcatagccaaaattactcctacacccctattttcaggattttagtgcaattttgcgtcaaatctggtgtgttgggttactgtagcacggtgtttgcggacttggcacctgattttacggaattttgcactaaaaccttgaaaacatgagtttagcggtaaaattgcatggggaatttgaattttctagttttaaactgaaaattttaatataaaacggtgaaaattcgagatttttctgaaaatttggaaaaaaaaaactagacttcaactctgaatttttcaattttcgagtcgattttcagattctccgtgccaaaaaacccctaagccccacttttcagagatttagtgcaattttgcgtcaaatctggtgtttcaggtGTGTACCACCTGTATaccagccgtggaccgcacctccggcgcggcccccgacttctggggctgaaaactaactttttctgaaactaccgtaaccctacagtattcctaccgtaccactattgtaccactacagtaccccgactatatccctacactaaccctaactcactatccccacagaagccaaaacttcacagactagaaagactacatagactacaaactatggacacacagaataagcgctttatatatagtaaaCCAGCCGCTGACCGCGCCTACGGCAACGACTGGCACCATTAAAAGTATTTGACACACATACACttccagaattttctcgatttttctagaaagttctggaacattccagaattttctcgatttttctagaaagttctggaacattccagaattttctcgatttttccagaaagttctggaacattccagaattttctcgatttttctagaaagttctggaacattccagaattttctcgatttttctagaaagttctggaacattcgagaattttttcgaaattttcagaagattctagatttccagaattttagaattttcagaaaattaaaatcccccgccaaaatatttttctcagaaaatttaaatttccctccaaaattttttctccgaaaatttaaattacccgccaaaatattttttcagaaaatttaattttccctccaaaattttttctccgaaaatttaaattacccgccaaaatatttttcacagaaaattaaaatttccctccaaaatgtttttttcagaaaattcaaatttccctccaaaatatttttttcagaaaatttaaatttcccgccaaaattttggatcttaccacggtgggtctcaccacgacgggtctcactacgatgggtctcaccacgacgggtctcactacgatgggtctcaccacgatgggtctcaccacgatgggtctcactacgatgggtctcaccacgatgggtctcactacgatgggtctcatcacgatgggtctcaccacgacgggtctcactacgatgggtctcaccacgatgggtctcacaacgatgggtctcaccacgatgggtctcaccacgaagggtcttaccacgatgggtctcaccacgatgggtctcaccacgatgggtctcaccacgacgggtctcactacgatgggtctcaccacgatgggtctcaccacgatgggtctcaccacgacgggtctcaccacgatgggtctcaccacgacgggtctcaccacgatgggtctcaccacgatgggtctcgccacgatgggtctcgcctttaattttccagaaggttctagaacaatccagaattttttcgaattttccagaaggttctggaacattctagaattttccagaaattcccagaaggttctggaacattctagaattttctagaattttccagaaggttctggaacattctagaattttccagaaattcccagaaggttctggaacattctagaattttccagaaattcccagaaggttctggaacatttcagaattttcccgaagtttccaatatcccttcaaaaggcgaaaagtcaatttttcccaaactacagttatcctacagtactcctacagtactcctacagtactactacagtactactacagtaccccgaccatatccccctactaaccccaaactaatgtcactccaacagccgaaaacGCCTTGCCTTTGTAAGCTATGACGTCACTTCTTAacaaacggacactatttttttatatataggtaatgatgataggtatgtaggtatgtaggtatatagtaatataggtttaaatgtatataggtatgtaagtatgtagatatataggtatatagggctatgtaggtctatataggtgtatagatatgtaggtatatagttatataggtctataggttatataggtttatatgtatataggtatgtaggtatgtaggtatgtaggtatgtaggtatgtTATAAAGGCTTTAATTAGGTATGCAGGAATCTATGTATATATGATACTCTTTTTTGTTCACTCCaaaaaaaaaGCGTTCATGGTATGAAATTTCACATAGAAATCGAATTCTCGAACACTTTTCTCCGAAATTCAATCATTTTTACAGTACCCATCTCGTGTATTTGTCGGTGATACATTCTGCTACTGGTCCGGCATGACACTTGCAGTTGTATCGATTTTGGGACACTTCAGCAAGATTCTGATGCTCTTCTTCATTCCACAAATTATCAATTTCCTCTATTCAATTCCTCAACTTTTCCATTTGGTACCGTGTCCACGTCATCGACTACCGAAATATGACCCGAAAACTGATACAGTCAGTATGAGCGTCGCTGAATTCAAGAAAACCGATTTGAAACGAGTTGGAGCACTTTTTATTACAATCTGCAAGTCTATTGGAATGCTTCATGTGAAAGAAGTGGAGAAGGATGGGGAAATGTATGTGATGCGGAATTTTCTGAAGAAAAAGTGGCAAAAATACGGGATTCGGAAAGAAATTGCTGGTTTTTCAATGAAAAAGTTGAAAAATTCGgaaaattcgaataaaaatcaaagtttcacacaaaaaaattttaatttttcaaaaattcaaattttcactgaaattttctaatttttaccgaaaaattcaaattttcaatgaaaaattcaattttcactgaaattttctaatttttactgaaaatttttaatttcctctgaaaaattcaaattttcacttaaaaatccaaaatttcccaaaaaattcaatttttctttgaaaaattcaaattttcacttaaaaattcaaattattactgaaaaaatcaaattttcactgaaatattcaaatattcatttaaaattcaaaatttcactgaaaaattcgaattttctaaaaaatttcacaaaaaattcaacttttccctaaaaaattcaaattttcactcaaaagttcaaatgttcactgaaaaattcgaaattttccaaaaaaatcaatatttccttcaaaaattcaaaatctccaaaaaatttactgaaaaattcgaaatttcgcaaaaaaatcaaattttctctgaaaaatgccagattttaactcaaaaattcaaattttcccttgaaaaatcaaattttcactgaaaaagtcaaattttcactaaatcattttttaacccgaaaactgcgatttttcaaaaaaaaaaTTGGAAAACTATAGAAAATGTATAACGTTTCAAATGAATATTGTAATGAGAACGTTACTGAAAATTTAATATCTTACGAATTTTCCTTTTTTCCAGCTATCTCCAAATCAACAATCTGACAATCATCAATTTGGTGCTGAAATTCGCCGGACCCCTTCACGAGAAGACCCTCAATGATGTGCTAATGAGCATTCAAATTCTGTGCTCATTACTCGCATTCTTTATTAGATTCTATCTTGCTTCGTTGTTTTATGATGTTGTTGAATAGACTATTCTAGTTACTATGTATATATATAtattaggtctccaaataagttccgggtcaaaaatcataactttgttcgctgcgtatcgatttttatgaaactttgggaatccatattatcaactatgatctttcatttggcaatagtcacaaaatttttggccatccgaagtgccctaactcggagccaattttatcagacatttttcagatctcgcttcttttcaggtttcaattgaggtttatgtgcggattttgctaattttaatacacaatgcaagaaaacaaaaaaagcttggaaaaaattccgtccaaaaaaatttttttcgtcggtcgtcaaaaaatcttcaaaaaaatttttgtcgaaaattcttgattttttatacaaaaatgatgtaaccaagtgtaaactatttttacacatataaatcatttgagtttaacttttggatctcgagaaatactccaaaaactcaaaattaattcgaaaaagctgtgttttctgttattattttagtgtgacgcactaaattgaaatgttttgtatgtgtaaaaatagtttgtacatggttacattatttttgtataaaaaatcaagaatttttgttttttttttgaagattttttgacgacggtcaaaaaacatttttttttgaacggatttttttccaaactttttttgttttcttacattgtgtactaaattaagcaaaatctgcacacaaacctcaattgaaacctgaaaagaagcgagatctgaaaattgtcgcagcgaacaaagttatgatttttgacccggaacttatttggagacctatatatatatatataGTTATTATGGTCACTAGAAGTAGTGTCAAATTTTGGGAAATTTCAGCAAAAAAGTAGTtaaaagtagttccctaattgatcattgctaatacgttgaaaaacgttgatttgctccatcagccgagtcatcagccgcacagccctaCTTGTTTTTTCTCAGGAGTTTCATGAATTTTAGTAAAATTCTGTGCCTGAAAGTTTCTGGATTACCGTGAATTATCGTAGTTTGATGTGCAGGCAGATACAATATCTCCTACCGTATCCATTTTCATTTTGGTCTTCTGGCGCGAAATTTTGATTATCattttattttaggcctttgactgaaactcttgtttttttgcaattttatttttgaaattcagcgattttttATCATTATTAAGaaaaaaaaTAGTTTTGAGATGCATTTTCAACTTTTCTCGTTGAAACGACAATTTATCCTCTAAACTCGTGCTATTTTTCTGTTCGTTCTGCAAAAATTTTGATTTTCAGGTATAATCAAACACTACTCTGTATCGTATCAACGATGAGGTATCCCTTTAACAAACTAGATAATTTGCAAATTCTTATTTTTTTCAGTTTCTCCGATGACGGATGGGGCGCGGAGGCCGAAGTGAAAGTCGCGGAAGATGTTCCGGAAAAGAACGTTCCGCCGCCAGTGGAACCACCAAGAGCTCCCCAAAGTACTGCTATCAAGACGGAGCCGGAAAGAAACTCCGATGAGCCATCAGCTGGATTTGGAATTGATCCGATTACCACTAGCAAGACTTTCGGAAGTCAAACAACACCAAAAACTGAATTCGGTGGAGCACCATCGTTGTCTGGGTTCGGTGGAAACgctgctgctgctgctgctgcAAACAAGACTTCGTTCGACCAGCAAGGTAACGGATTTGGTGGAGCAGCGAAACATGGATTCGTTGGAGTCGGAGGGGCGCCGTCTTCATTTGGTGCTAACGTTATTCCTGCCAGCAAGCCATCTCGCGGGCATAAAACAACTGGATTTGGCGGAGAACCGAAACATGTGTCTGGTGGAGCATTCTCGTCTGCAAATAAGACTTCTTTTGATCAACAAGATAAAGGATTCGGCGGGGCAGCAAGTTCAGGATTCGGAAACGGATCTATGCTGACAAACCAGAAAGTTGGATTAGAGAATCAAACCACTGGAGTCGGTGCAAGTGAAGTTCCTACGAGCAAGCCGTCTTCTTTCGGACAACAACCAGCAGTGGTTTCAGGTAAGGATATTATGAGAAGTCTTGTTTTTATCATCTCttttttttAAAGAAATGTCTCTTGACGTTCGTATTTTCAGGATTTGGAGGTGCTGCGAAAATGGGATTCGGTGGATCATCCTCGTCTGGATTCGGTGGTCAGAAAGCGGGCGCCACGGAGAGCTCTGGATTTCCAACCAAAGAAACATCTACATCCCAGCCAGGATTCGGAGGAGATTTCAGTACAGGATTCGGAAGTGGTTTAAAAGCTGGATTTGGTTGTCATGGAGCAGGCGCTGCGGAGAACTCTGGATTACCAACGGAAACAACCGGTTTCGGAGGAAAACTCCCCTCGGCTGGATTTGAAGCTTCTTCATCAAATGAATCTGCTTTTGGCCAACAATCTAAGGGATTTGGTGGAGCAACGAAAAACGGATTCGGAGGAGATTCCAGTTCATCGTTCGGAAGTGGTTCTAAAGCTGGATTCGGTGGAACATCCTCGTCTGGAATCGGTGGTCAAAAACCGGGTGCCACGGAGAGCTCTGGATTTCCAACCAAAGAAACATCTACATCTGGAGGAACTTTTGGCTCTGGTTTCGGAGGAAAGCCGACCTCGACTGGATTTGGTGCTCCATCAACAACAGATTCTTCTTCCGGTCAACAAACTGCAGGATTTGGTGGCGCATCGAAGCTAGGATTCGGTGGTCATAGAGCAAGCACTGCAAAGAATTCGGGATTACCAACGGAAACAACCGGTTTCGGAGGAAAACTCCCCTCGGCTGGATTTGGAGCTTCTTCATCAAATGAATCTGCTTTTGGCCAACAATCTAAGGGATTTGGTGGAGCAACGAAAAACGGATTCGGAGGAGATTCGAGTAACAGTTTTGGAAAGCGAGACTCTGGCTTTGGTGGTCCACAAGATCAAGGATTTGGCGACACTGATGCACCTTCAAAATCCGGCCTTGGAAGCTTCAATACAGGAGGTGGAGCTGCCAAATCAGCTTTCGGAGCCGCTGGCTTTGGTTCCAGTTCAAACTTCGGCAATGGAAACACGTTTGGGGAGCCCAGTCAGttttttttATCCCATGACTAATCTAAAATCAATGTTTATAGGCGACAATCAACGTGGCAATTGGGATGGCGGAGAGCGACCAAGAGGATGCCATAATTGCGGCGAAGAAGGTCATATTTCGAAAGAATGTGATAAGCCAAAAGTCCCACGTTTTCCTTGCCGAAATTGTGAGCAACTTGGTCACTTTGCTTCCGACTGTGATCAGCCCCTGCCGCAACTGTGGAATAGAAGGTCATTTTGCTGTCGATTGTGATCAACCAAAAGTGCCTCGAGGCCCCTGCCGCAACTGTGGACAAGAAGGTCATTTCGCAAAAGATTGTCAGAACGAGAGAGTGCGCATGGAGCCAACAGAGCCATGTCGTCGTTGCGCTGAAGAAGGCCATTGGGGTTACGAGTGTCCGACCAGACCAAAAGATTGTAAGTTAGCTCGATACCTTATGTATAAAATATATAATTTATTTCAGTGCAAGGAAACTTCCTCGAATCGTATGATTTTGTCTTCACGCCAGACGATAAAATGTTTGAAGATGCAGTCAATAACGATGATAAAATCGACTTCGATCAGAAGGTTGTGGCATCCACTGGAAAGGTTGAAATTCCTGACATGGCATCATTCGATGGTTTCAAAGTTCTCCCACAAGACCTCCATGACAACTTGAAGCGCATGAAGATGAACAGACCAACACCGATTCAAAGAGCGTCGTTCTTCCCGATCATGCATGGCGACGATGTTGTTGCATGTGCACACACTGGAAGTGGAAAAACACGTAAGGAAGATATCTTCCGTTCCATTTCTAAAAATTGTATTTCAGTTGCTTTCTTGATACCATTCGTCATCAAGCTGATGGAAGAATTTGAGAAAGATCGAGACGTCACTGATGAGAAACCTTCTCCAAGGTAAGAAATTCCGATGAAAAAATAATCACTGTATCTTTATTTTTAGACTTCTCATTGTTGCTCCCACTCGTGAATTGGTTAACCAAACGTTCACAACTGCTCGCCAGCTGACATATGAAACGGGATTGAAGTGTGGATTGGCCTTCGGAGGCTACTCTCGTAATGCCAACGTGCAACACCTGCGAAGTTTCAGTCAGCTCAACATTTTGGTTGCCACTATGGGAAGACTGCAGGATTTCGTGAATGCCGGAGAAGTATCTCTTTCAAAAATGAAATACATCGTACTGGATGAAGCTGATCGTATGGTCGACAGCATCGACTTTGGAGAGGAAGTGAGCAAGATTATCGGATCGCCGGGGGAGCGTACTCAGCAAACTGTGCTGTTTAGGTATTGGCTAGTATTTTCAAGGGATTTTTCAAAATAAAGTGTTTTCAGTGCATCCTTCTCTGAAGATCTTCAATCCGACGACCTGCCAAAGTTCGTCAAAGAGGGTTACACTATGCTGCAAGTCGACAAGTTCGGAACAGCTAATGAAAAGATCGACCAGAAGATTCTTCCTGTGCCTCGAACCGAGAAACGAGACGCGATTTACAAGCTTCTCGGAATTGATGAAAACACTGTGACTCTCTTGCCGGACGCACCCATCGAGAAACAAAAGACGCTGATCTTCGTGAACTCGGTGAAGTTCTGTGACACTCTTGCGGCTCTCATCTCGAGTGCTGGCGTTAGCACTATTTCGGTAATTAAAATTTAGAATTATATGAGCAAAAACAATTTTTCATTTTCAGATGCATAGCTACCAAAATCAAGAACAGCGTGATCGTACATTGGATGATTTCCGTCGTGGTAAATACTAGTGTATGGTAGCTTCGAATGTGTGTGCTCGTGGATTGAATATTGCCGGGCTCGATCATGTCGTCAACTACGATATGCCGGATAAAAATGGCTTTGATGAGTATGTCAACCGTATCGGACGTACTGGAAGAGCTGGATTCACCGGAACGTCGACTGCATTCGTTGACGTGGAGAACGACACGGACATTATTCCATGCCTCGTCAGTATCTTGAACGAAGACAAGAAAGAGGTTCCAGAGTGGCTCACCGAAGGAGCTGGACATCAGGAAGAAGGTGGCGACGATTGGAATGAGCAGGAGCAGGAGTGGTGAAGCACCTATCACAGTTTTATAATTTAATGTTTAAATGTATTTCGTTGCTCTATGACGATTTTTATTCCTGGTATTTGTTTTGTTAGGCCCCTGCGATTCATTCGCCAACTTTTATGAGCCTGAAGTTACAAAGAATAAGTTTATGTTAATTTCAATGTTTTAGTTATAGTTTTATCATTTTTCTCCCGTTCTTTCAGTAAATATATCTGAACTTTTTTATTGTAATGAACTATTGACTTTATTAGAAGAGCTTCATTTAAAGAATTTTACACAAAATCATAAGACAATTATTTGACTAATGTTGACAGATATGAGTCATAAAATATGAATAAACGCAGAACATTCTCTCGACTCTCAATGTATCAATCTTTTTTAGGCATAATCCGAAGTAAACCATGTCTTTGGTGCCAGCTTCATTCTATCAAAATGTGGATATTATTCGAGATGTGAAGTTTAATATGAAGCCAACGTGTTCGATTTGTATGGAAGAATTCGGTAATTTTTGTTTTCTTCTATCTGAGAATATTTCCCATTTTCAGATGCAAATTCTCATATTCCGAAGGTTCTCATTTGTGGCCACTCGTTTTGCATTATTTGCATCGAAAAACATTTGAGATCAGTATGAGTTTGGACACTAATTTTCTCAGAGATCAATAATTTTTATTTTAAAAAAATCTGCAATTAAATTGTTCCAGTCAAATCTCACATTCTGGCGATGGGGATGTTTTCAGTCATTATACATGCTCTACTTGCCGCGTACGTTCTCCTGCTGCACGAAATATTAGTTAAAATTAATTATTTTTCTAGACAACGATGGAAATTCCTGTCAACGGAGCAGCTGGATTTTCCACTAACTGATCGGTACAGATCGCTCCGCTAATTCCGCCATGCCTCTGCAAACCTGCCGCGAGGCTCTCGTGTCGATTTACGGTGTACTACACGTGAACAACTCAGAACTTTATACGGTTTCCTGTAGATTCTAACAGGTAGTGTAGTGAtttttttttACAAATAAATATAAAAAGATTAGTAAAAAACCAGAAAGAATTAAGGAAAACCACCAAAAATCATGAATTTAAGCCGACGCTGTAAAATCATTCATACAAATAAATCCTGACAAGTACATCGTAAATCGACAAACACCAGAGCCGCGTTCTCTCAATTAAACGAATGAAAAATTGAAATATTCAGATGCAATTGTTCCAAAAGATCTTCGTTGTATGACTTGCTCTTCGTGTAAAATGAGTGGATCGGAGACTTCTTTCCACATTTGCCGTGAATGTACGATTCAACAACACGAATACGATATTCATACCTTTATCGATCAGGAGGTAGTTTTCAGTTATTGAAAACAGCCATTCACATAATAATTTTCAGCCTTCAATCCATCCTGACGCATTCACAATCTGCTCGACCTGTGTTCTGAAAGATCACAACACTACTCACCACACTGTCATTGAATATCTTCCGATCAGAGTAAGCGAAACAAATAATCTATTGTACTTATTTTCATTTAAAAAACCCATATTTCAGCTCAACTACCAGCTCAGAATGAACACAAAAAGTGCGGATGTCCTGAAGACTCGCGTTCACAAGGACTTCTCCGACGCAATGACCATTCTGTCATCGTTACCGATTCTTGTCAAGAAGAAGGAATGCGAGGTTGCCAAGATAGCGGAATTCATGACAAGAGTCAAAAATACGGAGAGTCTCACTCAAATTTTCAAGACTTTCGAGAGGGAGATGAAGAATGTATGATATAACAAAATTTTTCAATTATCAAATTAAAATAAATAAAATTTTCAGATCATAAAAATTCTGGAAGCTTTGAAAAGAGATGGAGGAAAGCTGAAAGATACCGTGGAACAGACTGTCAAGCGACTTGAAGATGACAATGAGAAGATCGACATAGCACACTGTCTTCAAGAATTTGTCGATTTGAAGGAGCATCTCAAGATTCCAGAAATGGTTCAGATTCCACAAGACACTGATCTTCCGATTATTGACGAGACACTTCAAAAGGAGGAATCCAAAAAATACACCATTGGAAGTGTCATCGTCTCAATTTTCAGTGCAATCTTCAATTGGCTGTGCATGTTCGTCAAATTTATTTCGCAAATGATTTTCGGGGCCGGAAGCACTTTTTATAAGAATGGTAAGATTCGAATATTGTATTCATGCATAAATTTCATACATTTTCAATCTCTACTGAACACATCAACCTTCACATCCTGGCTCCAATCTTCATCATTCTCATCTGCATCCTCATCCTCTACGTCTTCTGAGCAATGTTGTACATTTATATTTATCTACCTACTTTGTCAAAATTTTTTATTGTTTCCCATTTCTGACAACGAATTTGAATTCATCGAATAAACCAGCTCAATGACTAAAACAAGAGAAACAGAATTATTAGAGATCTCAATTAAATATTTATAATACTCTCCAAAAAGGTCCCAGATACCAGAAATTGTAAAAATGCGGGAGTCCCGAGAAATGGTTTTTGTGGTGGTGGGGGAATGATTAGGGGGTTTTTTGAAAAACGGAAAAAATACAATTGAAATGCGGTAAAGCACGTTCGGTTTGGCAACGCAATAATCGAAAAGGGGAAAATATATATTAAACAGAAAAAATTgggggtggggggggggggACGGAAAAAACAAACAATCTACGAGTAAAGCAGTTTCGGAGGCTGTGAAAATTGGTGATGATTTGATTTTTTTGTGTGTTGCTGGGAAAATGACCGAGAACAGAAAAGTTGAAATACTACACGAATCAAGAGATAGGACAGACAATGAGGTGTTCGATATGGAAAATAACTACAGAAACGGGGATGGATTGGATCACACGTCGATGGGAAGAGAGTTGGTTGGTTTTTGTGTTGATTGATTGATAGTCAAGAAAAGAGAATTGTTAATTATGTTTAGGGCAGTTTTTGAAGTAGAAAATTTTAAAAAACTGAAATTTTTGAGAAAACCCTCAATTTCCTCCGTTTTTTCCCAAATTTTTCTGCTGAAAATCTCATTTTTCGTGTAATTTTCCAGCTTTTCTGTGAATTCCCGCACCCCAAATTGTCCTAAAGCGATAAAATCGATTCTCGTACAATATTGAGCTTCATTCGGAAATATGGCAGCGGATGGAGCACACAACGGATTTTGTAGTAAATGTCGGTTAGGTCAATGTCCAGTTCTTCGCtgaaaatggaaaaaatttgaaaaaaatttttttttttggaaaagtaaaatttttttttgaaaaatctaaaaaaaaaaCCTACCTGAAAAAATCTacaccagatttgacgcaaaaatgcactaaatcgctgaaaggtttttttttggcacgggaaaactgataatcggcttgaaatttgaagaattctgagctgaagtgcagtttttgaacttttttcgaaaaaaccagaaaaatatcgactttttacggttttatattgaaattttcgatatgaaactaaaaattcgaatttcccatgcaattttactcactagccccacttttcagagcatttgtgcaaaattccgtaaaatcaggtgccaagtccgcaaacaccgtgctacagtaacccaacacaccagatttgacgcaaaattgcactaaaatcctgaaaataggggtgtaggagtaattttggctatgaaaaccgaaaatcgacttaaatttcgattaatttgaagtttaaactcagtttttgaacttttttcgaaattttttgaaaaatatcgaattttcccagttttagatcaaaatttacggtgttaaactagaaaatttgaatttcccatacaattttactccctgacctcaaatttcagctcattagtgcaatttcccgtcaaatcaggtgtcaagtccgcaaacaccacgctacagtaacctgaaacaccagatttgacgcgaaattgcactaaatctctgaaaagtggggcttaggggttttttggcacggagaatctgaaaatcgactcgaaaattgaaaaattcagagttgaagtctagttttttttttcaaattttaagaaaaatctcgaattttcaccgttttatattaaaattttcagtttaaaactagaaaattcgaattccccatgcaattttaccgctaaactcatgttttcaagattttagtgcaaaattccgtaaaatcaggtgccaagtccgcaaacaccaggctacaacccaaaacacgtaacccaaaacaccagatttgacgcaaaattgcactaaatggctgaaaagtggggtctaggggttattttgcacgaggaatttgaaaatcgactcgaaaattgaagaattgtgagttcaagtccagtttttgaactttttcagaaaaatctcgagttttcacgattttaaattaaaattcacggtttaaaactaaaaaattcgaattccccatgcaatttcaccccgaaaacccatttttcagaagtttagtgcaaaattccgtcaaatctggtgccaaatccgcaaacaccacgctacagtaacccaaaacaccagatttgacgcaaaattgcactaaatctctgaaaaatggggcgtaggggtagttttctgtgggaaagccgaatttttaggttttgaattcaaaaaattaacgggaaagtggaaaattagaggttttttcatttttatcggaaaaagttcggaaaaacgggttttttgccgtttttttttcaaatttttCGACTTCTTCTCCGTTTTCTTCAGAATTTCTTCGATTGTAGTCAATTTTCCATCATTTTTGGCACTTACAGCAGTGGAATCTGGTCACTGTCCTCCTCATTGACCTCCAAAAGCCACCCAAATCCGCTATTCCCAAATAAATTTTCCAGCGGCTCCAGCATTAGTACGACGATAAGCCTGAGCTGAAATTTGCCCAGTCGGGCTTGAAATTAAGCCGGAATCTGCaaaaaaaaTGGATTTTTTACGGAAATTTCTAGTTTTTTGGCCTAAAAATTACAGACTTCAAATTAATGCGCCCGAAAGGCTCGAAAAATTCAGATTTTTCGTACTTGGCGCGTTAGATGACTGGTCCGGGTGCTCAAATTGCTCGAAATTCGACGAGTAGAAGCCATTTAAGTCGATAGAGACCTCCGGTTGCTTGACTCCAGTGCCCGGGTAGTCCATTTTCACCAAATCCTGAAAAAAACGGGGGTTTTAGGTGGTTTTCAGCAATTTTTTCGAGAAAAATATGAAGAAAATTCAAATTTTCGACAAATTTCATGCAAAAAATCCATTTTAAACCGGTTTTTACGCTAAAAACCCGGaaaaaatgactaaattccaaaaattcataaaaaaaCTACGGTAGTTTTTAAAGGCGCAGTACTTGTTATCGATGGGTCTCGCCACGattttaatgtttttttttgtgatttttactcaatttttgcaagctttggtcgtttttttcacgatttttgaaaaattttacaaaaaattttagaaaaaaaTCGACTTTCCCATTGATATTAAGTCTAAAACCAATGAAAAATTCAATAAAATTGGTGAAACTACGGTAGTTTTTAAAGGCGCAGTACTTGTTATCGATGGGTTTCGCCGCGattttcgtattttatttatgttttatttgtttttagtcgaattttcgcaattttcttcgttttttcgcaattttctccattttttcAGCGATTTCAATGGTTCGCGAAACGAAACGACGTCGGAGCTCGGCggaaaagtaaaaaatccccgaaattttgcctaaaaatcgcaaaaaaTTCAATTTTTTAGGCCAATCGTGGTTCCGGTCACCCGAGACGACACGATGCCCGTCGACGAGGATCTTGTCGTCGAAGAATCACAGTGTGCTGCTTTAAAACCCTTCGCGAAGCTTGTCGGCGTCCGCCGAGGCATTTCTTCCATCGGTTTGCCGATTTTCCCGGCGAAATTCCGGCTAAAAATCAATTTTCCAGACTTGGCAGACGATCATTTCGTGTGCGGACGGGGCTCGCATGATGCTCCGACTAATTTCAACTTTTCTACAGTCGCCGAAGACGTCGGGCTCTACAAATTCATCTCGAAAATTCAATTTTCCATTGATAGAGTTGGCATTTTTGTGCAATTTTCTACTGAAAAATCGCAAAAAATCAATATTTCAGGACACAGAAACGCGTAGAATCTATCTACACGATCACTCACGCAACGGGACCCTCGTAAATCATGAAATGATCGGAAAAGGGCTCTCCAGAGAGCTAATGAACGGAGATTTGATCTCTATTGCGATTCCAGCGCTGATCAGTGCGTTTTTGACAATTTTAAAGCTGAAAAAGCGGTTTTTTAGGGTAAAATTGCCCAAAAAACGGGTTTTTCCGCCAAAATCCGTCGATTTTCCCaaaaaaaaacccgaaaaccccaaaaaTTTTCAGTTTTCGTGTACGAAAGGGCCGACGACAACCATCATCCGGAAGAATTAACGAACAAATACCACGTGACGAGCCATTTGCTGGGAAAAGGCGGTTTTGGCAAAGTTTTGCTCGGATACAAAAAATCCGATCGATCAGTGGTACGGGCGGCGTGGAAAAATGCCgaaaattggagaaaaatcgataaatttccagaaaaatcgataaaattccagaaaaatcgataaatttccagaaaaattgataaaattccataaaaatcaataaatttccagaaaaatcgataaatttcgataaaaatcgataaatttccagaaaatcgataaaattccagaaaaatcgataaaatttccagaaaaatcaataaatttcgataaaaatcgataaatttccagaaaatcgataaaattccagaaaaatcgataaaatttccagaaaaatcaataaatttccagaaaaatcaataaatttccagaaaaatcgataaaatctccgaaaattgtgaattttcgccagtttTGGTGCATATTCAGCCAtttttttttGCTGATTTTCACCTATAAAccgccaaaatttaccggaaacttgtgaaaattcaaattttcctctaaaaaatgcgatttttaactggaaaatcacatttttcgatgaaaatttgccgaaaaccttgaaattttcacggaaaatcgataaaaaacctcaattttgtgggaaaattcgattttcagccattttttcccggaaattatcaatttttcATGTTTCAGGTGGCTATTAAACAGCTCAACACACAATTTTCGACAAGATGCAGCCGAGCAATCGCTAAAACTCGAGATATTCAAAATGAGGTGGAAGTTATGAAGAAGCTCAGCCATGTTAGTACACgaaaattaatgaaaaatcgatttttacacggaaaattgccgaaaattgctgaaaaatcgaaatttttcgcatttttcgctgaaaattcacgaaattcgatcaaaaaaGCATAATTTTAAGCGAAAATTGAAGTAATTTTGGTCAAAAATGCTCAAAAATGAGAATTTTCCAGTttttgggcgctgctaacactacaaactacaagtttttgggcgctgctaattcaatttCAATGGTTTTTGGCCTATTTTTGAGCCATTTTTCACTAAAATTATCGATAAAAAGTGATTTTTCGCGTTAAAAATGCTCAAAAATGCCATTTTAACCCTAAAAATTCCAATTTTTCAGCCAAATATCGTTGCAATTTACGATTGCATCACCGTCGCCAAGTACTCGTATATGGTTATCGAATATGTCGGCGGAGGCGAATTTTTCTCAAAACTCGTCGATTCCAAGTACAATCAAATGGTAAATTGGCCGGAAAATTACTAAAAAATCCCGAAAATTTCCCTAATTTTTCCATTTTTTCAGGGTCTCGGTGAATCGCTCGGAAAATATTTCGCTTTTCAGCTAATCGACGCGGTTTTGGTAATTTTTAGGCCATTTTTCGCCGATAAAACCGCCCGTTTTTTCAGTATCTTCACTCTGTTGGAATCTGTCATCGTGACATTAAACCCGAAAATATTCTGTGCTCGAATAAAGCTGAGCGGTGCATTTTAAAGGTGAAATTTGCCGATTTTCAGCTCAAAAAAGCTGTATTTAAGGCAATTTTCACCCGAAAAACCTCCAATTTTGCAGCTAACCGACTTTGGAATGGCGAAAAATTCGGTGAATCGAATGAAAACTCACTGTGGAACGCCGTCTTATTGTGCGCCGGAAATTGTGGCGAATCAGGGTGTTGAGTACACGCCAAAAGTCGATATGTTAGTAGAAATCGGCAAAAATGACTTAAAAATTCGGAAATTTGAGCGAAAATCACTCTAAAATTGTGAAAATCGATAATAAATTCGAATTTTTCATGGAAAAATCACTTAAATCGATGGAAAATTCAGGTTTTTCACAATTTTTGGCTGGAAAAAACGAATTTTACTACTAGAAATTGTCCAGAAAATCTCAGTTTTCGGtggttttccaccgaaaaatcgagtttttcgatgcttcaaaaattGGAAATTTGGCATAAAAATTGAGATTTTTCATAATTTTTCACGAGAAAATGCCGAAAAATCTAATTTTCAGCCACAACAATCGaaaaaaaaGTCAATTTTTGCCAATTTCCGACGATTTTAGAGTCAATTATACTCAATTCCCCGGTTTTTTGAAGCTTTTTCGGCGaaaaactctaattttcagctaaaaatcgataatttttggtgaaaatgaattaaaaatggagattttcgtgaaaaatccgattaaaaacgtgttttttcaaaattttcatcgaaaattcggaaatttggctgccattcagtaaaataaccgatttttcctggaaaaatgggccgaaaattaatatttccagtggaaaattctgaaatttatgttttttaaatcaatttccagccgaaaaatcgatatttcccaaTATTTTGCCACTGAAAGTGGaaaaattggaaaaatctctcaaaaaacccggaaatttgggcagaatttattaaaaattCAGGTTTTTCATAATTTTTGACTAGAAATTGCCAAAAAATCTCAATTTTCGATAATTTGTCCCCGAAAAATGCGATTTTTTCGATGTTTTCCCTTCAAAAACTGAAAATTTGGCATAAAAATTGAGATTTTTCATAATTTTTCACTAGAAAATGCCAAAAAATCTCATTTTCAGCCATAATAGTCAAAAAATGCCAATTTTTGCCGATTTCCAGTAAAAACATGCATTTTTACTTGAAATTAGACATAAATCCCCGGTTTTCTGGGTTtttttcggcgaaaaactcaatttttcagctaaaaatcgattttCTCCACATTTTCCTGTGTTTTTATGCATTTTCAAGTAGTTTTTGCATATCTAGACACTTGAAAACGAAAAAAACGATGAATTTTTGATGAGATTCCGTCTTTTTTCGTCCCTTTTCTAGTAGAAATTCCCATTTTTCATAGGAATTTTCATGGCCAATTTACTATTTGGATTTCCTCGTTTTTACGCTCATCACACATCACAAAAACTTCGttttttcgccaaaaaatatatcaattttatccaaaaattcgatttttttgaagaaaaattcaaaaaattgagtttttcggcgaaaaaaaCTCAGAATACCGGGAATTTACGTCTAATTTCGAGTAAAAATGCAAATTTTTACTGGAAATCGGCAAAAATTGGCATTTTTTCGACTATTATGGCTGAAAATGAGATTTTTGGCATTTTCTAGTGAAAAATTATGGAAAAATCTCAATTTTTATGCCAAATTTTCAGTTTGTGAAGGGGAAACATTGAAAAAATAAATTTTTCGGCGAAAAACCATCGAAAATTGAGATTTTCTGCCTGAATTTTTAATAAGTTCTGACAAatttcggggtttttcatagttttttcccaatttttccacttttACTGACAAAATTTGGGGAAATATTGATTTTTTTCGGCAGAAATCTGCAATTTTTACGAATTTTCGACACTTTTTAAATCAAAAATTCTATTTTCGGGTCAAAGgggcacgggtggctaagtggtagtggtgtagcactgtcacccaaaaggtcgcaagttcaatcccacctcaccccaaaggttcacccagccagctcggaaagtgggtagtgaatttggttcacgaaaggtaaatcggccataccgctagtcccggtacggcttaaattcagactagaagagatataaacgccaccagcaaccctgataaatctcttgtccgcaggaggcttaggctcacccttgaaccaaacggacaacctttacctttaccttttgagaaaaaaacgtagattttcacccaaaactcggattttttaaaataaaaatttaaaaaaaaaTTGGTTTTTTCTCGGGAAAATTGGATTTTCGACCAAAAAATAGCGTTGAAGTTCATTTTTTCGTTCAAAAATCGGAAAATTTTCCCGAAAAACATGAAAATTTCAATAATTTCCGTTAAAAATGACCAAAATTCCTAATTTTTGTCCTGCAAATTCaaaaaatacgaaaaaaaaCCCAATTTTCATAGATTTTTGCCGCGAAAATCCGAAATTCCGCTTGGAAATCACAAAAACatcgttttttcggtcaaaaatgttaaaaatttgcaaaaaaatcgagtttttccactaaaaattggaaaaaaaagcgttttttaaaataaaaattcaaaatttaagattttccactcgaaaaattcaatttttgatagtttttctactaaaaattgcaaaaAAACGTCGATTTTCACCCAAAAATCCAAATTTTCACAATTTTCTTACAGTTGGAGCCTCGGATGCGTACTTTTCATCACATTTTCCGGTTATCCACCGTTCAGCGAAGAATATACGGATTTGAAGATGGATGAACAAGTTTTGACAGGTAAATTGACGAATTTTCAGTGaaaaaaaaaCGGATTTTTGGGCAAAAATCCGTGATTTTGACCcaaaattcgggaaaaaatgcaaaaaatccgaattttggagcaaaaaatgcgaaaaatAGCCGTTTTCCAAGCAAAAATAGCAATTAGGTCGAAAATGAGcatttttgggtgtaaaaatgctgaaatttcgattttcaaaaaaaaactaccgaaaaaaTCGATTTTTAGCTTCTAAAAATTACAATTTTTCAGGCCGCCTATTCTTCCACGAACAATGGCATCGAATTACTGACGAAACACAGAATATGATCCAATGGATGCTCACGGTGGAGGTAATAATGAGgaaaatgactcaaaaatgaagatttttgagtgaaaaactggaaaaatcggcgaaaaatgagatttttaactcaaaatactggaaaaaaTGAATTTTTTCGGGTTTTTTCGCCTAAAAATATGTAAAATTTATAAAAAAATGGCCCAAATTTGATATTTTAAAgttagactacaaactacaagttttgggcgctgctaagactacaaactacaagttttgggcgctgctaagactacaaactacaatgtttgggcgctgctaagactacaaactacaagttttgggcgctgctaagactacaaactacaagttttgggcgctgctaagactacaaactacaagttttgggcgctgctaagactacaaactacaagttttgggcgctgctaagactacaaactacacgttttgggcgctgctaagactacaaactacaagttttgggcgctgctaagactacaaactacaagttttgggcgctgctaagactacaaactacaagttttgggcgctgctaagactacaaactacaagttttgggcgctgctaagactacaaactacaagttttgggcgctgctaagactacaaactacaagttttgggcgctgctaagactacaaactacaagttttgggcgctgctaagactacaaactacacgttttgggcgctgctaaggctacaaactacaagttttgggcgctgctaagactacaaactacaaattttgggcgctgctaagactacaaactacaagttttgggcgctgctaagactacaaactacaagttttgggcgctgctaagactacaaactacaagttttgggcgctgctaagactacaaactacaagttttgggcgctgctaagactacaaactacaagttttgggcgctgctaagactacaaactacaattttttgaacgctgctaagactacaaactacaagttttgggcgctgctaagaccacaaactacaagtttttgggcgctgctaagactacaaactacaagttttgggcgctgctaagactacaaactccaagttttgggcgctgctaagactacaaactacaagttttgggcgctgctaagactacaaactacaagttttgggcgctgctaagactacaaactacaagttttgggcgctgctaagactacaaactacacgttttgggcgctgctaagactacaaactacaagttttgggcgctgctaagactacaaactacaatgtttgggcgctgctaagactacaaactacaagttttgggcgctgctaagactacaaactacaagttttgggcgctgctaagactacaaactacaattttttgggcgctgctaagactacaaactacaagtttttgggcgctgctaagactacaaactacaagtttttgggcgctgctaagactacaaactacaagttttgggcgctgctaagactacaaactacaagttttgggcgctgctaagactacaaactacaagttttgggcgctgctaagactacaaactacaagttttgggcgctgctaagactacaaactacaagtttttgggcgctgctaagactacaaactacaagtttttgggcgctgctaagactacaaactacaagtttttgggcgctgctaagactataaactacaagttttgggcgctgctaagactacaaactacaagttttgggcgctgctaagactacaaactacaagttttgggcgctgctaagactacaaactacaagtttttgggcgctgctaagactacaaactacaagtttttgggcgctgctaagactataaactacaagttttgggcgctgctaagactaaaaactacacgttttgggcgctgctaagactaaaaactacacgttttgggcgctgctaagactaaaaactacacgttttgggcgctgctaattCAAAATTTTAACTTTTTATGTGATTTTTTGCATTTAAAATGTATAAAATTACATTTTAAAGCCAATATTTTCAGAAAACGAAGTAAAAAACTCCAATAATGTGCCGAAAAATGAAATTTTCAGGTGAAATTTTTCGATTTCTCGTCGAAAAACTCTAAAAATCAATAATTTCCTAAATGTTTCGCTCTAAAAACGGCCAAAACTTCAAAAATTTCGCATTAAAATCCCATTTTTCAGCTAAAATTTCTCAATTTTCAGCCATTAATCCGCCCGTCTGCCGTCGAACTAATGAGTACTCAATGGATGAAATGTGCGGATTGTCTTTCTGCGAAACAGGATATTTTGAAGAGTATTCAGCCGATTTCAGCAGCTCCAGCTGCACTACAAACTACACAAGCTGGACCCGTGTAAAAGGTCAATTTTGGATTTGGAGAtttctggcgaaaaatgatgaaaattcactgaaaatcgcggaaaattgacgaaaaatcaataaatttccaaaaaaatcaataaatttccataaaaatcaataaatttccataaaaatcaataaatttctagaaaaatcaataaattttcataaaaatcaataaatttccataaaaatcaataaatttccagaaaaatcaataaatttctagaaaaatcaataaatttctagaaaaatcaataaatttccataaaaatcgataaaatttctagaaacattcgcagaaaatcaaatttaacccggaatttcagtgatttcacataaaaattcaatatttccTACGGTTTTCGCTTGAAAATCTTAAAAATCTCATAAAATTAGCGTTTTTCATGTAAAAGCTCGGCAAAAATGGaaaaatttcagaaaaattcagctaaattttattttttaaagaaaaaaatagcgaaaatccactaaaaatgtgaaaatgcccataaaaaattgaatttttcaaccaaaaatcgcaaaaaattgttgaaaATCACGTTAATACCGAAATTATTTCGATTTTCAGCAAAAAATACAAAAATCCGCAATTTGTCGTCAAATCGGGTGTAATTGCGTCCAAGATGTACTTTTTGAAGTCTTCAACACATAatttatttttttattattatttatttttatAGCTCCCAGAGCCCCCCATAATTTATAGCTCCCAGAGCCCCCCATTTTATTGCGTTTTAACCCCAAAATTTTGAAAATTGTTCAATTTTTTGTGTTTCCCCACCTCTTGTTCTATACTCTCATGTAAAATTCCGATTTTCAGCATTTTTTGATGGGAaaaatctgattttttagctcaaaaaccgatttttttgctcgaaaattgattttttagctcgaaaattgattttttagcttgaaaatcgatttttttttagctcgaaaatcgatttttcagcagaaaatttgaAAAAATTGAAAATTCCTTTAAATTTGCAAATTTCTAGCcaaattcttgagattttatgcttttcctccaattttttacttaaaaattcaaatttcctgaaattttcagctttttgccaattttttagctgaaaaattggaattttctggattttcaacttAAAAATTGCAATATTTTCAGTTTTCTGCAATTTATTGCTCAAATTCCGGTGAATTCCTGGAATTTTAAGATTTTTCCCCAATTTTTAGCTCagaaatctgaatttttggctaaaaatcgaaaatttttctgcaaaaaattgaaaaatccctaaaaTTTGCAAATTTTTTGCCAAATTCTTGAGATTTTATGCTTTTCCTCCTGTTTTTTGCCTAAAAATTCGAATTTTCAGCTAAAAATTCCTATAATTTTCTCAAAATTCTCAGCTTTTTGCCAATTTTTTAGCTGAAATTTCAGAAAATTGCGGGAATTTTAAGCTTTTCCCCGATTTTTAGCTCAGAAATCTGAAAAAATCGAATTTTCCAAATTTTTCAGCTAAAAAATCCAATATTTTTCCCAAATTGTGGCCAAAAATCCACAATTTGCCCGAAATTCTGAGCTTTTCCTCAATTTTGAGCTCAAAAAATCGGAAAATTTCGCTAAATTTCAAATTTTCCACATTTTTCAGCTAAAAATCCCCCAATTTCCTGAAATTCTAAGCTTTTcccccccccccAAAATAATGCTTTTTTTTGTGAAATTTTCTGTAATTTTTCTCTGTTCTATTCTGTTTGCGtttttgtttttttttttgaactttttttgttaatttttttttcaaaattttttttcttaatttgcaaagcttttttctagctccgtttaatggtgtcttttcccattttttttgtgattttttagaatttttGCTCTGAAATCTGAAAGTTCTCAATTTTTGAGCTAAAATTCTAAGCTTTTCCCCATTTTATTGACTGTAGTTTTGTAAAAGGTACTGCGGAATTCCaaaaatttcgggaaaaattggattttttaccagaaaaactggaaaatttcgggattttggtggaaaatccgggaaattttgattaaaaatcccagaaaattcgatatttaaactgaaaatatggaaaattttgcgaaaaaacccaaattttctgaaatttctggcgaaaaaaccgattttttcactgaaaaatcgataaaaatgacccaaaaatctgatttttagctgaaaatctggaaaaattcgataaaaaccccaattttctcgaatttcagacaacttccgagcgtctccagaaGGATCTTATCGATTGGTTTGGAATTCCGTCTCCCGAGTCAAAACAGACACTTTTACACTTTATTTACGCTTATTTCTGCCGCCAATGCGTCCCGGATATCCAATTTATTAAGACGATCGTTCCGTTGATTGTTAAGGTGCTGAATTTCATGGAAAAACTGAAAATTTCCCAATTCTAAGTTCAAATTCCAATTCCACGCCGagctcaattttgaaatttcgagggttactgtagcgccaaaagtacgcaaacaccgactacagtacccccaaaacacccgattttacgcgattttcgaattttgagctgaaaattgagttttagactaagaaaatggcgctgaaaccgaatttgataataaaaatcagcgaaaatcattttgaaatatcgaaaattgataaaaattcggaaaattcaacaaaaatgtcataatttctgattttcgagctaaaaatcgagttccccgccgaatttcagccggaaaatcgaaaactagaggtttctagctcaattttgaattttcccgggttactgtagcaccaaaaatatgcaaacaccgactacactacccaaaaacacctgattttacgcaattttcgaattttgagctgaaaattgggttttagactaagaaaatggcggggaattcgaatttttcactcaaaaattgaaattttgtgcttaaaaattatttttttcaccattttttaaaaatcgcaaaattttGAACTTTTTCGACTGAAATTCGTAAATTTCGTCAATTTTCGCTAATTTTCCGTCGAATTTTCTAGCATTTTCAACCATTTTTCACACTTTTTGGCTTAAAAATAGGCTAAAACTCGTGATTTTTGAAATTTTGGCACTAAATTAGTTTTGCGGGGCTAAAAATCAAAATTTTCTCGATTTTTTTGGCTAATTTTTTCGCTAAAATATCagaaatttcgacccaaagctcaaatttccagtttttggctaattttcagtgaaatttcaaaaaaattttcaggtaaaaaaaccgaattttctggcgaggaattcgatttatttgatatgaaaaatcagcgaaaaaatcattttgaaatatcgaaaattggcgaggaattcgaatttgttaataaaaaCGCTGAGAAAAATTTCTGAAGTACTCAAAAACCGGCTGACAAATTCAAATTTTTCCAGGCTTCCTCCGAAAGTGACGTCACAGTGCGCGACAAGGCGTGCCAGGCGCAGGCTTCATCAAACGCCTGATAGGCGACACAATCACCGCCTTCCTCGGCCCAATCTCCACAGAAACGGCGAAAATCAAAAAAATCAATCAATATCAGCAAGAAGCCGCTGAGGAATTCAAAAAATTCCAGGAAACTCAGCCGAAAGCCGGCGGCGGCGGTGAAGCTGAAAATTTGGATGAAAATGTGCCTGAAAATCAAGAAAATTCGCCGGAAAAAGCTGAAAAACCACAAGTTTTAGACGCGTGGGAGCTCCTGGAGCCGGAAGATTGCTCCAAAAAATTCGATAAATCCGTCGAAACTCAACTAATCGATAAAAATTGGAAAGAACGGCTCGCCGGCGCTGAAAATGTGAAAAAATCGATGGAAAACGTGGGGAGAATCGAAATTTCCGAACGATTAACGGAAATTTCGAAGATTTTGATGAAAATTGTCGAAAAAGATGTTAATGTTAATGTCGGCGCGATTTCCGCGCAAATTTTGGCGGAAATTGCGAAAAAATCGAGATTTTCGTTTTCGGCACTTGCTCTGCGAGCATTTCCCGTGGTTTTTGACAAGTTGAAGGATAAAAATGCGATTTTGAGAGATGCGCTGGTGGAGTTTTGTGATGAAGCAGCGAATACGGTGGGTTTTCTTGGCGaaaatcgaattccccgcaaaatttgagtcggaaaattgaaaactagagtttctagctcaattttgagtttttgagggttacggcctaagtacgcaaacaccgactacagtacccccaaaacaccggattttacgcaattttcgagttttgagctgaaaattgggttttagaccaagaaaatggcggagaattcgaatttgataatgaaaatcagcgaaaaattattctgagatgtcgaaaattgacaaaaacttgagaaatctgacgaaattctcaaaattttgaattttctttttcaaattcgaattccgtgcacaatttcactcggaaaatcgaaaactagagctttctagctcaattttgaaattttccgggttactgtagcgccaaaagtacgcaaacaccgactacagttcccccaaaacacccgattcgacgcaattttcgaattttgagctgaaaattgggtttagactaaataaatgccgtagaatccgaattttgcattaaaaaccccgaaattttttttctaaatctttgaaaaatccaaaaaatccaaaaaaaaaaaTCAATTTTTCAGACGCCCCTGTCCGCCTACTCAGAAGCTGGATTGAGCAACAAAAATCCACAAGCTCGACAGCAAACTGCTCTATTTTTGAGCCGATTTTTCGCGAAAAACGACCCGAAAATAGTGGAGACGGAGGAGGTGAAGCAGCTCGCCGAGCACATTTTGAAGGTCTGAATTCGCCGAATTTCAATTTTCTGACCaaaaattcgaattctccgtgaaatttccgactttttgagacccatatcgaccatattcggttgaaaactaaattttcagtgatttttggcatgcgttgcggtcgcgtcgcggtcgaaatgtgaaaaatcttcaaaatcaaccgattttcgccattttttcagtgtttttggtcagaaaaacaattttagaccataaattcgaattccccgtaaaagtttcgactttttgacacgcgttgcggtcgcgtcgcggtcgaaattcaaaaatcttcaaacttggcagattttcgtcattttttcagctttttcggtcggaaaaacaatttttcgaccagaaattcgaattctccgtttaatttccgactttttggcacgcgttgcggtcgaaatttgaaaatcttcaaaatgaaccggttttcgtcattttttcattgtttttgagccggaaaagtcaatttttcgaccaaaaattcaaattccccgtaaaagttttgactttttgacacgcgttgcggtcgcgtcgcggtccaaattcgaaaatcttcaaaatcaaccgattttcgtcattttttcactatttcagattaaaaAACGCTAGTAAAATCGAATTTTCAGACATCCAACGACGCTGACAAAGAAGTGCGCAAGGCGGCCCTCCGAATTGTTGCCGCCGTGCAAAAATGCCTTGGAGAAGGTGTGGCGAAGCGTCTGTTGGCTGAAGTTTATCATGATAAGCTTAAAACGGAAAAGGTAGAGGAAAATTGCGAAAAATAGCTCAaaaaggtccaaaattgctggaaaattctaatttttccaaaaaaaacgccgaaaaactcaattttttcgcaggaattctagaaaaaaaatgccaaaattgaggcctaaaaattcagaaaatGCCGAATTTCAGGCAAATTTGAGCTGAAAATGCTCCAGAAAATTCAATTTTTCCAGCTTCCCCCGCTTATCGAAGAGCTCGAGAAGGAATTCGAGAGCTCGGCGAGCCCTGAGATGCTCCGACTCGCCAAACACTACAAAATCGGCTCCTCCAGCACCTCTGCTCCACCGAAAACCGCCGCCGGAGCCCCAAAGCGTTTGTCTTCTGCGGTTGCTCCACGACGAGCTCCGCCAGCTTCAGCTgctccaactcgtcgagccccatctccaaaagctccggtggtggctccgactcgaagagctccgtcgccaaaagctccagtggctccggtggctcctgtgAAGCCTAAACCGTTCGTGGCGAGACCTGCGCCGAATTTTGGGAAGCCCAGAGCTGCGGTTGCACCCGCTAGAGCTCCGCAAATCACGCAGAGAGGTAAaaattcgatttcctcgggagattttagccggtaaatcaaaaactagaagtcgctagctcaattttgaaatttcccgggttactgtagcgccagaagtacgcaaacaccgattacagtacccctaaacaccggatttcacgcgattttcaaattttgagctgaaaattgagttttaaactaagaaaatggcgaggaattcgaatttgatattagaaatcagcgaaaattattttgatatatcgaaaattgacaaaaatttgagatatccaacaaaaatgccaaaatttctgatttttgagatgaaattctaattcctcgcgaaatttcagtctaaacctcgaaaactagaggtttctagctaaattttgaaattttccgggttacggtagcgccaaaagtacgcaaacaccgactacagtaccccaaaaacacccgatttcacgcgatttttgaatttcgagctgaaaattgagttttagactaagaaaatggctgggaatccaaatttgatattagaaatcagcgaaaattattttgagatatcgaaaattgacaaaaaacttgagaaatctgacgaaattctcaaaattttgaattttccatttcaaattcgaatttcttgcaaaatttcagtaagatactcggaacctagagctctctagctcaattttgaatttcctgggttactgtagcgccaaaagtacgcaaacaccgactacagtacccccaaaacacccgattttacgcgattttcgaattttgagctgaaaattgagttttagactaagaaaattgcgctgaaaccgaatttcacaatgaaaattgaaaaTTTTCAGCGCCAGCAGCCACCCGTCCAGCCACGTCAGCAATCCGAGTGATCCCGATAGCTCCAAATGTGGTCAGAAATGGTGCTCCAGCGGCTCCGCGGAAACCAATTGAAATAGCTCGACCACAGACTTCAAGTGGAATTGCTGCTCCGGGAGCTCCCAGATCGAGAATCGGTACGAAATTTGGCTGgaaatggactgaaaatggcctgaaaaagcctgaaattttcatgaaaaaagcctgaaataggcctgaaatttgccttgaaaagcctgaaattcgcctgttataggcctgaaaatggtctgaaaGCTTGAAATTCGCTGGTGAAGCCTGAAATGTTGACTGAAATGTCTATGAAGCCTGAAAAGCATAAAAATTGCCTAAAGTGCCTGTATAGCCCGAAAAGCCCGAATTTTtcctgaaaatggcctgaaaagcctgatgaagcctaaaaatggcttgaaatcctgaaatgttgcctggaaatgtcgaagagcctgaaaatggcctgataagcttaaaagtcgcctgaaaagcctTAAAATGGCATGAAATGGGCCTGAAAAAAGCCTGAAATTTTGACTGAATTGTCTATGAAGCTTAAGAAGCCTAAAAATGGCCTGAAATTTTGCCTAAAAAGCCCTAAAAGACCTAAAAGCTCAAAACTCGCCTGAAAATGGCATGAAATTTTGGCTGAGCAGCCTGAAATCGtgcctgaaaaagcttgaattttgcctgaaaatggcccgaattttgtctgaaaaGCCTAAAAATGACCTGAATTCTAGGTAGGACAAGGCCTgaaaaaaccagttaagcccggaaaaaaagcctaaaaaaacctaaaattttgcctgaaaagcctggaaaaagtggcttgaaaaaaCCAGCTAAGCCCGAAACTGCCTGAAAATAGCCTGAAAATTTGCCTAAAAAGCCTATAAACGGCCCAAAAAAGCTCAAAAATCGCCTGAAAATGGCATGAAATTTTGTctgaaaatggcccgaaaagcctgaaaatagcctgaaatagcctgcattttgccaaaaaagcctgaaaatggcccgaattttgcctgaaaagcttgaaaatggtccgaattttgtctgaaatgtctaaaaatggcctgaaAAAGCTTAAAATCTGCACGAAAAAACCGGTTAGGCCCGAGTTTGGCCTGAAAATGGCCTTAAATTTTGCTTGCAAGTGgcccgaaaagcctgaaaatagcctggaaagcctgaaattggcctgaaaagcctCAAGTAGCTCAAAGTCTGGCTGCaaaaaaaaaaaCCACGTCAGCCCGAATTTTGCCTAAAAGCACACTTTAATCGTATTTTTCCCAATTTTTTTCCAGTTTTCGATGGGTCGCGAGCACAAAGAGCACAAACGAAAGCTTTCCCGTTCAAAGGAACGAAAAAGGAGCCGGAGCCGCTCGCCACGTGGCAGTCGTGAGCACCGGGATCatcgagacagagatcgggatcgggagagacgcagagatcgagaCACTGATCGGGAGAAGACGAGAGATCGtgaaaagcagagagatgcagagaaaaagaaggaaaaagagagtaaaaCGGCAATTTTTGAAATGGAAGAGTCACGGAATGGTAAGGAATTGaaaaaaaaatcgataaaaagccaaaaaaaGCTAATTTTTGCCTGGAAAAATCCCAATTTTCGAATTTTTGAGTTAAAACTGGGAAGTTTGAACGAAATTCAGCCTAAAAATAGGAttttttttttttttttAACTTTTAAAACTGAAAATCGCAAAAATTAGCCGATTTTCATGCCAAAAGCTTCAAAATTCCGctatttttgccgtttttatttttgctattttCATGAAACTTCTAATTTTTCCGGAGaaaaaaaaaGCGAAATTTGGACAATTTTTGGATAGAAAAATTTAATTTTTGATTTAATTTTCGCCTTATACCGTTGAAATTCAATATTGTCAACAGAAAGAGCCGAAAATTGTTCAAATTTAATGGtttttagttgaaaaattgaagtttaggcgatttttcaccaagaaaagtgcgaaattttcgaatttttcatgcaaaatccatagaattctcatttttttgcgaaaaaaaactctgattttcacccagaaaaatgcatttttaagcgattttTTCAATTTTCCACTGATTTGTATGGTTTTTGCCAAAAATTTGAATTTTTTAACGATTTTTACCAAAAATAATATGAATTTTATGAACTTTTCATGCGAAATTCATAGAGTTCTTAACTTTTTCCCaaaaaaaaaaaaTTTAAGTGAttttttttttAATTTCCACCTAAAAAATTGAATTTCTAGACGATTTTTACCCATAAAAGTGTGAATTTTATGATTTTTTCGCAAGAAATAGGCCAATTTTCAACTTTTTTTAACGAAAAAACCTAACATTTTAGTGAGTTTTCTCAAATTTCACCCAAAAAATTGAATTTCCAGCCGGCTTTTACCCATAAAAGTGTGAAAAAAGCCCAAATTCTCAACTTTTTGCAAAAAAACCTTAATTTTATCAATTTGCAGACACCGAAGAAGTTATGAAAATGAAAGAAGCCGAATTACTACAGGGAGTCGAGCGTAGGCGTCGTAATGTGGAGAAGTGGAGAGCCCAAAAGAAGAACGAATAGCTTGATCTACAATCTGAGCAATCTGATGAGAAATCTGAGAAAAAGCCCTGGAATCTGGAGGATGAGGATGATGAAGACGAATTTGATATCAAAAATGAGGGAATTTCAGAGGAAAATCCGGTGAAAATGGAAGAAAAAGTCGAAAAAATGGATACATACGACGAAGAGGACCCTCTGGACGCTTTTATAAAAGAAATTGCCACTAAAAACGCCAAAAAAACCGGAAATTCCACACAAAAAGCGTCTGGAATTGTCACAATTGTGCAGGAGGAGAAGCCGGAGCCCGAAAAGGGACAAGTGCTGGAAAATGAGGATAatatggatatggttattgatgattttgatattgaGACGGCTGCAGCATCATTATATCATAAAGGACGAATGTTGGCACAAACTGACCATTCTAAGGTCTATTATCGGAAATTCAAGAAGAATTTCTATATTGAGGTGCGGGAGAAGTTGAAAATCGGGAATTTTTATAttaaaattcggaaaatatcaagaaaaagtaaaaaaattatctaaaaaCCTTCCATTTTGTGGGAAATCTGGAAAGTGGACATTTTATACGAAATTGCCAAAAAATCCGATAAAACGGGTTTTTTTGAGTCCCTTAGAGGCTCCACTCGAAGAGGGTGACGGGCCTATTGCAGTGATTTTGACTCCGACTAGAGAGTTGGCTATGCAAACTTATAAGGAAGCTAATAAGTTTGCGAAACCACTGGGTTTGAAGGTACTGAAAATTGAAAATTCTAGGAAAAAGTAGGAAAAACCTTAAAGAATCGGCTAAAAATCTAGATTTTTCATTATAAAGTGACTaaaaaaaaCCCCGCAAATTTTGGATTTCAGTGCAAAAATTGAATTTTTTCGCTAAAAATCTCTGAAATTCATGTTTTCAGTGAGAAATCGTGGATTTCTAGATTTTCAGTGGATTTTCACGCtttttttttGTAAAAAAAAATTGCTAGTAATCCGGGAAATTTAATTTTTCGTTAAAAAATCGCTAAAATTTTGTAGGTTTTTTCCAGCGAAAAGTGTGAAAATTAGGCTGAAAATCTCAAAATATAGAGATAATTAAATTTTCTAAAAAATCTGTTTTTTCAGATTTTCAGATCGTAAAATTGCAATTTTAATTATTGGGCGATTTTTCGTTTAAAACATCTAAAACAGAGAAATTTGCCTGAAAAAACCCTGTGTTTGAAGGTActggaaatttgaatttctggaaaaaagtagaaaaacgggcattttcagtggaaaagatggctaaaaatctagatttttcattataaagtgactgaaaaaccccgcaaattttggatgattttcagtgcgaaaacagtttttttttcgctaaaaacctccgaaattcatgttttcagcgaaaaattgcggatttttagattttagtggcaaattctgatttcctaacgaaaaattttttttccgaaaaaaaatttccaaacccgaaaacttcaatttttcgctaaaaatcgctttaaaaaattcagattttccagcgaaaagtgtgaaaattaggctgaaaatctcaatatcttgggaaaattcgattttctcaaaaatctggtttattctgattttcagatcgtagagaaatttgcctgaaaaaaaatctttttagtctaaaaatcgttaaaaatcggaaaaaTTTGATTTTCTAAGAGAAAAGTATTAAAAATACATGAAAATTCTGGAATTTTTCAGATTTTTCTATAAAATTTTGAATATTTTCAGTTGAAAATGCCAAAAATCCTGGAAATTTTCTGAAAAAACACGTTTTTCAGCTCATTTTTTCCGaaaaaattgccaaaactgcaagcaaaatagaaaaaaaTACCGATTTCCAGTATGATTAGGTGTAAATTTATGAAAAtgtgacttgtgtgtttctctatccgaattgatggtttgaatagtggtattctcggctgaaatatgcaataaataccgtattccaaccaacaatttgtgcaatagagcacatttgtaactggagatgcggaagctatggccaatttttcaatttttccgtaaaaaacttAAATTTAGAACGAAAACACATCATTTTGACTGAAAATTTTTCACAGTTTCAGTGCCAGAAATTCCGAATTTCTTAATAATTTCATCtttttttttCCAGGTAGCGTGCACCTACGGAGGAGTTGGAATTTCCGAGCAAATTGCAGATTTGAAGCGTGGAGCCGAGATCGTCGTGTGCACACCGGGACGAATGATTGACGTACTGGCGGCGAATAGTGGAAAAGTCACAAATTTACGAAGGGTCACGTATTTGGTGTTGGATGAAGCCGATCGAATGTTTCATAAGGGCTTTGAGCCGCAGGTAAGGCAGAAAATTAAGAGAATATTCGCGAAAATTTGACGATTTTGAGCTGAAAATCGGGAAGTTTTGCACAGAATTAGAAATAATTAGAGAAGACGAACAATTTATTacgggaacaataaatcctaagaatgcccgtactgcgcaacatatttgacgcaaaaaatatctcgtagcaaaaactacagtaacttattcaaggaatactgtagcgcctgtgtcgatttacgagctcgatttcggaaatgaaatgattttcaaaaagtgacagcgatattccattttccttcgttttttttcgcagtttttttgtctttttttaaatttatttttacaaatatatatttgattgattaataaataattataattgaaaactttattgcagtattggccccattttcataagaaaactcccacaaacgcatttttacTCGTGTTTTGCTTTGTTTTACAAGACTTTTCAGGATGAGGACGTTATATATTCTCTGAAAGATAATAATTAACTATTTTTATTGATAATAAGTCATTTTATTTCAGAATTTCAGCATGAACTTCGAGCGATGTGAACGATACAAACTATTGAACCCAGAAAAAACGTTCACATCGCTCGACATTCATGCTGAAATTCTGAAATAAAAAGACTTATTATCAATAAAAATGATTAATTCTTATCTTCCAGATAACATTTAACGTCCtcttcctgaaaagacctggaaacccaaacgaaaacgagtaaaaatacgtttgcgccagctttctcatgaaaatggggccaatactgcaataaagttttcaatgacaataatttattgatcaatcaaatatatattagtaaaaacaaaagaatgacaaaacactacgaaaaagtaacgaaggaaaatggagtatcgctgtcactcttcgaaaatcaattcgtttcgaaaatcgagctcgtaaatcgacacaagcgctaccgtagtcatttaaagaattactgtagttttcgctacgagatattttacgcgtcaaataaaatgtgcaatacgaattcttaggatttagtgttcctgtAATAATAAAAATTGCAAACCATGCGATTTATCAACAAAACACAATATTTGCAGTTTATGAAAGTGGTGAACAATATCCGGCCTGACAAGCAGACCGTACTCTTCTCTGCCACGTTTCCCCGACACATGGAGGCTCTGGCACGGAAAGTTCTGGATAAACCTGTTGAGATTTTAGTAAGACACTGTTTTGCTttaaaggtggtgtagtcgaatttttttattgctttattagactcaaaattgtctgaaaacaccgaatttcataatgaaacttgttgaaaacttctcaaaaaaaagttatgacggctcaaaaaataacctaaaattagttaacatttgaaatttgaccgacttgtcaaagcggctggaaacaattttttttgaaatcaccgtcaaattttaagtatacaatttaTTGACATGTATACCCaaaaaaattgtttccagccgctttgacaagtcggtcaaatttcaaatgttacctactttaggccattttttgagctgccattacttttctctgaaaagttttcaagaagtttcattatgaaattcggcgttttcagacaattttaagcctaatagagcaataaaaaaattcgactgcaccacctttaaAATGCCCTTTCAAATGATTTTTAATCTAATTTTTCCCTAATTTCAGGTCGGTGGAAAATCTGTCGTATGTAGTGACATCACTCAGAATGCAGTAATTTGTGCAGAGCATCAGAAGTTTTTGAAATTGCTGGAACTGTTGGGAATGTACTACGATGAGGGAAGCTCGATTGTATTTGTAGATAAACAGGAAAAAGCTGATGATATTGTAGATCAACTCATGAGAACTGGATATAATTCAGTTGCTTCATTACATGGAGGAATTGATCAACATGATCGAGATTCATCGATTGCTGACTTTAAAACTGGTGTTATTAAGGTTTTGGTGAGTTTTCTAAACCTCAGTTTTTGAGCTGTTTCGTGGAAAAATTGGTGAAAAACATGTGAAAATCGGATTTTTTGGAGTGTTTTGCACTTGAAAAATCGATGAAAACGCGATTTTTGGCTTAAAAGTGATGGAAATGTTGATTTTGAGCAAATTCGCACATGAAATGTTTGATTTTAACTCAAAAATTGCTgaaaattcgtaattttctaaattttttagaaaaaattgttttttttaatctttaaaaaataaaatttcgagaaattcaaattttttagtttttGCTCAAATTTTACGAGAAAATTCCAATTTCAGGCTAATTTTCGCTGAAATTTGATTTTTAAATTGGAATTTTCGTTTAAAAATAACGTTATTTTAGTAATTTTCAGCTTAAAGTCCGAAAATTTGAACTAAATTTTTCAAAAATTCAAAATTAGCTTGAAAAAATCCAATTCTGAGCATTGTTTTGCTAAAAATTAGCACAAAATTACtttttttttttaatttttCAAATTTTGGCGGAAATTTTCAATTTTAGGTGAACAATTAAAGGTTTTTGAGACAAAATTAGCTTTAAAAATTCGAAttttttttatttctttcgagattcgattaaaaaaacgaaatttttgtcgtttttTCCGCAAAATCTGAACTGAATCGAAATTTGGCCGAAAATTTTGGTTTCAAGTAAAACTTTTGAGTTTTTGGTTAATTTTTGAACAAAATCAACCAAAAATTCGAAAAAATTCGAtttttttctatatttttgaattttttGCAGGTAGCAACATCAGTTGCAGCTCGAGGTCTTGACGTGAAAAATCTGATTCTCGTTGTCAATTACGACTGTCCAAATCACTATGAAGACTATGTACATCGAGTTGGAAGAACTGGACGGGCGGGACGAAAGGGTTATGCATACACTTTTTGTACTTCCTGAACGTAAGGGAAAAAATCAGGAGAAATCGGATTTTCAGAACAAAATTCCGGTTTCTTAAGCGGAAATCGTGAAAACTTCAGGTTTTTTGGCTCTAAAACTTTTGAAATCGCTCTGACTTTGAAACGAGTTGCAGAAATTTTCATTTCTCCTCAAAATCGTTCAAAAATTgttcacatttgatatatcgaggattactgtaggcccaaaaatacgcaaacaccgaatttcgcgcgatttctgaattttgagctgaaaatttgggcttagactaagaaaatggcgaggaattcgattttaatgctcaaagtttcaatacaatttttttgaacatttgaaaattaatttttctgTTCAAAATGAGTAATTTTAATTGAAAATCTACTTGCGAATTTCAAATTTctgtgacttgtgtgtttctctatccgaattgatggtttgaatagtggtattcccggctgaaatatgcaataaataccgtattccaaccaacaatttgtgcaatagagcacatttgtcactggagatgcggaagctatgcccaaattttccattttacgattgaaaacATGAAAATTCTTGCGAAAACCTATCTTTTTAGCCaaaaaaaacccaaaaaTTCGTATTTTTCATATTTCAGACCAAGAAAAGATGGCCGGAGAGGTTTGCCGGGCTTTTGAGACAGCTGGATGTAAGCCGCCGGCAGATTTGAAGGCAATGTTCGAACGGTTCAAAAGTGAGATGGCTGCAGAGGGAAAAGATGTTAAATTGGGTGGAAAAGGTTTCGAAGGATCCGATTATAAGTATGATGAGGGTGAAGCTGAAGCTGATGCCAATAAGAAGAGGATGACCAGATTGGTAAGGATTTTCAGAgaattgacggaaattttgtgaattttctcaaaatcccggtatagttgttggaaatgcccgcactttttttggaaattttgccgcatttccgataattttttcagaaattgagaaatttcagctatttttctggaaaattatcaataccgacaaattgccgacaatttttttttagacaaatcggcaaatttccgaaattgaaagagtccggcaaatcggcaatttgccagaaaataaaaatttccgacgaatcggcaatttgccagaaaataaaaatttccgacgaatcggcaattttcccaaaaaatttccggcaaatcggcaatttgccgaaaaaggaaaattaattagcaactgggaaactcagattgtttattagaacttatgaaaattaggaaaaaaactttccggaaaatGCAttttttttACCGAAAGTGCAGATTTTCCCAAAAATTTTGAAAAAAACTATGAAATTTCAAATTTTGAGTTTGAAAAAGTCCAAAATTTTAGCTAAATTCGCATTTTTAATTTTAGTAGGATATTTCAACTTTTGAACAAGATACTTCATTTTCAATAATTTGTGTAAAACAATCATTCACATTATTTTTTGTTAAAAACTTTGAATTTTCTTGGATTCTGCTAgtttttctcaaaattttgatctttttctgacactttcttgttttttcCAATCCAGTTGCCGAGAAATGCTTAAAATTTTGGTACGGCAACTCGATAACTGAACTAAATTTCCCAATATTATctgtgacttgtgtgtttctctatccgaattgatggtttgaatagtggtattctcggctgaaatatgcaataaataccgtattccaaccaacaatttgtgcaatagagcacatttgtcactggagatgcggaagctatgcccaaattttcaatttttccgtaaaaaATGCTGAAAAATCGGATTTAGCACTGCAATTCCGGCCAAAATCAATTCTCGTTaaaaaaaattgaaaactcgcatttttgctgaaaattcgagattttttcaattttttACCCTGAAAATTGCTATTCCCGCTGAAATAtaatgtttttaatgttttaatgtttttttacgataatgttttttttttggaagattgaaatttttaactgaaaaatattttcgaatttatttaattttttcatattttttCAGACCGCTCAACTTCAACGCGGAGGAACTCAGGCGAGATACAAAGTGTAAAGAATTGAGGAAATCCACGTGGAATCTACTATCTCTGTGCatttaatttattttttgatttttttgttttctcaatttaacgttttttAACAAGATTGTTCTCATGAAAATTTCAGAACATCAGAAAAAttttcattttttttgtactttttgttgaaaaaaaagcgaaaaatttgatgttttttcaatttttGCCTAATATTTTAAAAATAGGTTCTGTCATCGTAAAAGCCGAAAAACTCAATTTTTCGAATTTTATCCAAAAATATTATCTTTTTGTACAAAATTTCCAGAAATTCGACTaaaaactcagaaaaaaaaTTTAATGTTAAATTTTGAACTTTGATTATAACTATAGATAGTTTTCCTTCCAAAATTAGAAATTTCGATTTCAAACATTTTGGAATTTTTAATCCTAATTCTAGCTTTTTGAGACGCTTCAtttttttttgattttttGTCaaaaaacccgaaaattttaaattttgtcctaattaattttttttGAAATTTTATAGGTTTTATCAGCGCAAAAGGCGAAAAACTATTAAAATTTTTGGAAAATTCATCTGAATAATAATAATAATATGGATAACAGGAAGGTTAGGAAAAGCTTCGAACAACCGGTCGGGAATTCACAGTGAATTTGTTGGGGGTGCCGGCTCGGGATGAAGAAGCTCAGCAGCAATGGGGAAATTGGTCAAATAACTGGAAAAATGAGGagagagataagagagattagaagagataaTTTGAATTTTTGACGAGTTGTTCACAGAGTGTTAGATTTCGGATTTTGGGAGAAAAAGCGGCGAGTTTTCGGGATTaaaaaaaaaaTTTTTGTCAATTTTTCGAAATTTCTATCAAAATCCGAATTAGATTTTTGGAGTAAAAAAATCCGATAAATATTCAAATTTCGATTCGAAATATCggaaaaatttgcagatttttcaccaaaaatgtgaaaaatcttcaaaaaagtcaaaattttgcgaaatttgagtaaaaaatttagagaaaTCCATTTTGAGCTAAAATACCTCGAAAAACTCAACTTTTGCAATTTTTCAGCGTAAAAAGGGTCCAAAAATTTGAACAACTCAATTTTTTCCGAATTTAGGCTAGAAACTCGATTTTTTGGGTAAAAAATATTCAAAAAACCGCCAATTTTCCACCAAAAATTCCGAGAAATATTGGAAAAAAGTGATTTGCCACGTGGCAATGAGTGGGGAGAAATTGAATATATCACATTTAAAGCTTACGGGACGCAATTTTTGTGAgaaaaaagttggaaaaacgggaaaaaaTGAGATATATATGGAGgaaaatttgtatttccgcgatatttttggcgggaaattcaagaatttcgaaattttcagaACTAATTTCCATTAATCATCGGAACAATTGGAGCAGAAGCTGCTCCTTGCTTCATATCGGGAAGATAGTCACGAGCCATTAGACATGCAAACACTGTCAACACCATTTTTGGCTTCACCTGAAAACAATTTGGGGTTTTGGACGATTTTCAGAGCTtttcggagcatttttttgagattttagagcaaaattttagatttttcaaacattttctggaaattatctgttttacaatcattttgatataaaaatttccgtcaaatgggcaatttgtcagaaaataaaaatttccggcaaaccggcaatttgtcagaaaataaaaatttccggtaaatcggcaatttgccaggaaataaaaatttccggcaaatcggcaatttgccaggaaataaaaatttccggcaaatcggcaatttgccaggaaataaaaatttccggcaaaccggcaatttgtcagaaaataaaaatttccggcaaatcgccaattcgctagagaataaaaatttccggcaaaccggcaaatcagcaaatcggcaatttgtcagaaaataaaaatttccagcaaatcgccatttgccaaaaaaaaaatccggcaaatcagcaaatcggcaacttgccggaattgaaaattaaccgaatttgccgggaaaaaaacaaatttccATCCAAAATCTCGAATTTTCAGTCATTTTTCTCCGCTTTTCTCCttttttttttttaatttttcaagtttttAGTGATATTTTAGCCGAAAATCTTCAACTTGTGGAATTTTTTGCTTCAAATTCCGAAATCATTGATTTTTCATGATTTTCAGTCATTTTTCTTAAAATTTCCACGTTTTTgattaaatttaaactgaaaatttcaaaatttcagtcatttttctcagtttttcttcaatttttcGGTAATATTAACCTCAACAATATCCTCTGGCAACGCGTAAATCTTTGCTCCAATCTTTCGTCCACAAGTGATTGCATATTTTGCATTTGACATTTTATCCTCATTACTTTTGCCACTTTTCACCAAACTATGATCAATAACGTTTGGTTTAATTGAATCAATCAGATCCAATACAACTTTTCCATCGGAAATTGCCGGGTCTTGGAACGATCGAATTGATGTGGATTTTCCAGAATTTTTGAGCTTTTCGTTAACCCATGCAACAATATCCTTATCAGTTGGCAGAGAATCACCAGATTGAGTATATTGAGCAAGAACTGAGAGGGTATAGGCACGCATTAGCTGCCAAACGAGAGCTAATGTCAATATTTGATTGCCGTCGTAGATATCTGTAACGAAAAATTGGGTAAATTTGGAGAAAAATGCGATTTTTTGGACAGGAAAAAACTACGACGACCGCGATAAGCGTTTCGATATTCTGCACATCTTCTCTTCATTCTCGCCGCATGACTGTGATCTCCTTCCAAATTCAGCTTTCCATCAGTTGAGGTAAACTTGGAAATTCGTTTTCCTTCATCGAGCTCAACATCTCCCAGTGTTCTGATTCTGGAAATTAAAGTTGGGAATTTTCAAAAAAGAGCGCTTGATCATACTGTGCCAGAAAATCATCGAAAACTTCCGCAGCGAATCCAAACATGACGCGAAGACGCTCCTCAATACTGTAATCCACAAGTTTTGCCATATTCGGTGCTAGTTGATTGTAAAATCTAAATCAAAAGTCTTAAAAAGAAGAAGGAATGCTCTTATCACCGTTTATAATAGACTCCGTCCGTTCGTCCTTCTCCTTCAAGCTCACTAAATTCTCTGAATAATTTTGCTGCAACCACAGGCTCAATGGTATCCTTTGTCTTTTCAACGAGATAATTCATAAATCCAGTAAGTTCGGCAAGAGTGACTCTAATTGGCCACTGCTTTTTAGATCTTGCAGAAATATTCTGATCTCCTTGCAATTTCAACTTTCCATCATACGATGTAAATTTGCAAATTCGATGTTTCTCATCCAACTCAACATCTCCTATTGTTCTGATTCTGTAAAGCAAATATCGGAATTTTCaaaaaaaaaGTGCAAGTCCATACTGTGTCCGAAAGTCATTGGAAACTTCTGCAGCGGATCCAAACATGACTCGAACTCGCTCCTCGATACTATATTCCTCAAGTTTTGCCATATTCGGCGCCAGATGCTCGTGAAATCTGAACGAAAATTCTTGAAGAGAAGCCGGAAGAATCTGCTCACTTGTCATAATAGACGTTACACGATAATCCATCATTTTCAATCTCACTGAATTCCGTGAGAACCTTCGTTACCACCAATGGCTCAATAATATCCTTCGAAAAATCAAATCAACTGGATCGAATAATTCTACAATGAAGGCCAAAGATTTCCTGGTCAAGTTCAAATTCTTCCTTCTTGGACTGGATTTTTCCGAACTTCTGGAGCTTCAACAAAATGTTCAAGAGAAGATTGACGAGTCAGATATTGCAGAGAAGGTTTATCGAAATTGTGAAAAATGCATTTTAATAATAAAATTATTTTCCAGATTCTCATGTACAGCGACATCCGCCATGCTCTCCAAAACCTACTCTCCACAATTTCTCAATAACTCGAATATTTAGTTCTCATTGTTTTTGACTGCAAAATTTCTCCATTTTCTACGTTTTTCTGTTATTGTTTCGTTCATAATTGTTATTTATTCACTCACTTTTTTGTTCAAGTTATGAAAGAATTTTCGTTTAAAGTCTCAAAATGCTTATTGATTATTTGAGTGTACTTTTCAATTCACAAAATACTTTTTACCAAATTTCTCCCAACTTTGAAATATTCTCATATTCAGGTTAATTTCTACAGTGGAGCTGCAATGGCCTTCATCCACACAAGTTTAACAAGGCTGATGAGATTTGCAGTCGATCAGACGAAGGATATTATTGAGCCATTGGTGGTAACGAAGGTTCTCACGGAATTCAGTGAGATTGAAAATGATGGATTATCGTGTAACGTCTATTATGACAAGTGAGCAGATTTTTCCGGCTTCTCTTTAAGAATTTTCGTTCAGATTTCACGAGCATCTGGCGCCGAATATGGCGAAACTTGCGGAATACAGTATCGAGGATCGAGTTCGAGTCATTTTTGGATTCGCTGCAGTAGTTTCCGATGATTTTCTGACACAGTAAGAACGTGCACTTTTCTGAACTGaaaaaaacagcactaaaaaatatgtaaaataaaccgttcataatataaccagattagttaaaattggaaatttgacttgccaagcggctggaaacaattttttttgaaatcgccgtctaattttgggtatataaattaattatcgtgcgttttcaacatggtttaggtattttaaagtcgttggacgaacataatttcaaaatgttttaaccaaatctcttcgtccatcgacactaaaccgtgttgacaacgcacgataattaatttgtatcccccaaaattagacggcgatttcaaaaaaaaatggtttcgagcggctgcgacaatgataagtcggtcaaatttccaattttaactaattttaggtcatttttgagccgccataacttttttttcttgaaaagttttcaagaagtttcattatgaaattcggtgttttcagacgattaagcaataaaaaaattcgactaaaccTttaacccaaaacatgaattaacagaaataacgaaaaaaaaagcttagccagatgaatattatcggaatttgccgaaaattagcagattaggccgattgattttagccgatttatccgttagccgaaaaaatcggtGCTCGGAGTCGACCATATCAAAACAGTTGTCGTTATTCATTAAAAATacatatcaatttagttcgatacactaaaatgatagtagaaaatacaattttttcggataattttttagttttttgaatatttcttgagtttcaaatttttaactcaaatgatttatatgtgtaaaaatagtttacacttggttacatcatttttgtaggaaaaatctagaattttcgacaaaaatttttttgaacattttttgacgaccaaccaaaaaaaattttttgggcggatttttttccaaacttttgttgttttctaataatgtattctaaacaaagcaaaatccgcacacaaagctcaattgaaaactgaaaagaagcgagatcagaaaaatgcctgaaaaatttggctccgagtacgggcacttcggacggccaaaaaattttgtggctattgtcaaatgaaagaccatggttgataatataaattcccaaagtttcatgtaaattgatacgcagcgaacaaagttatgatttttgacccggaacttatttggagaccaaatattattttgaacgacattgtatattcccaaaaagcagaatatagatgacggaaccaattgtctctctgttaggttttacaatcaccgagtgcactctcaccacatcttgttctattaatatggttgtaaacaacctatagagacaaagagattattccaatcaattgccggtttgccggaaattttcaaacccggaaattACATTTTCTAGCGATAAAGTCATAAATTATTCCGTTTTTTCAAAATTTTCAGTCATAATTTTGGTAAATTTAAAATTTTTGAAAATTCAACTCGAATTTGTGTCAAATTTGAAAAAGAAAAATGATTTTCAATCCAAAAATTCACAATATTTAAGATTTTCTTCAAAAATCAATTCCGTGAAAAACGGTCAAGGGGTGTAAATTTGCGGGGAAAGCTCATTTTTCGAGTTTTTTCGCTGCGAATTTCTAATTTCTGTAGCGCTTTCTATTCATATACTATAAACAAATATTATGACTAATTAAATAAGAAACATTAAGATTTTTAAGGCAAATTTATGGTAAATTGCCGaaaaaaaaGGAtttttcacttttttcactttttttggatgttttttggaatttgtttgaattttttttggaattttcatggattttttCAGGGAAGTCTGCATCGAAAATCCCGCGGGTTACTGTAGATCAAAAACGTGGCTTTTTGCATCGAATTTGTTCCAAATTTTTGGAATTTTTAATAaaaaaatcttattttatggttaattttcagaacatattcttcgattttccagggaatcgaaaaatcgaaaaattggaaatcgaaaatcgaaaatttttcgtttttccgattccctggaaaatcgaaaaatcgaaaaatatgttcagaaaattaaccataaaataagattttttaaaactaattttgcatatatttataagaaaaaacatacaaatttcttctaaaaagaagaataatagccaaaatatgaagctaatttccgaaaaatcgaaaaaactaaatttttcgattttcaaataatcgaaaaacgaaaaattttcgatttttcaaaaatttcaaaaatttctcaattttaaacaaaccatttgaaaaCGTGCTCGTACACCAATACACTTGTCATATATAACAAATCGTGCAAAGTTTGAGCATTTATCAGAGGGTCCTTATTCAGTACAATGTTTGACGAGATAATTTGACTGGTAAATCTCGAAATCAAGAAATCTAGGCCATAGTAGAGCTCCTCTACAGTCTTCTAGGAGCCATATTCCTGCTTAAACTCGTGGCACAAGTGTTTCGTGTCTCGTGGCATCATCGAAACGATCTTAGACTGGTTGATAATCGATTTCAGTAGATTCATTTGTTCGTCATCGAACTGAGGTTGTGATGGCTTCGGATTGATTGGAGAAATGGTTGAAGGCTGaaaatccttttgttttattaaaaatgcattttttttgttgaaaatTGAAAATTCTACAAAAATCGTGGAGGGAGCTCGTGATTTTTCGAGCAAAATCCAAAtttttttgctatattttgtttttttCGGTGAAATCGGCATAATTCAACATACAAAATGCTTCGGCGGTCCAATATAACCACCATTCTTTCGACAATTCCCACGATCCATCGAGTGCATAATACATTCTAAAGGAGAACACAATGGGAAGACATCAGCATTAAAATCGATAGTAATCTCAACTCCATTTCGAATGAATTCCTTTGCGACGATAATCAGATAGAATTCTGAATCAGTTCTTCCACATCTAAGATAACTATTCGGAATGCAGCTTCTGCGGACAAATTTTCCCGGATTTTTTGACATCGCGCGAGCATCCAAATAGACAGGACCGTATGTGAATAGATATCTCTGACTTCTGTGATCTGGTTGAATTTCATGATGAAATGCACAAAATCCTCGAATCATCACAATTGACTCGCCCGGCTTGAGATCTCGTGGTGCACGGAGAGCTCTGGTGTATACGGGGGATTTTGAAATTAGGACGCTGTGACATTCCTTTCCGAGCGGTCTCTCAACATCTTTGATCGGGAATAGTGTCGAAAGAACCTGTTTGACGCTGTTTGAAATTCCGATGCGTGGAGATTTGAATTTTTGCAATTTTTGATTCATTACGATTATATCTGCAATGTATATATTTTTATCAATTGTGACCAAGGGTCCATACAAAAATAAAAGTAAGCGGAGACATGGAAAAATGCTGAATTTCCGCTCTAAATTAAATGCAAAAATGTTTCGGTCCTATTGTAAGGCACATTTTTTCGCGGAGAAAACCGGTACAAATGATAATTTTACGTGATTTTTCGAGTTTTTTAAGAAAATTCAAATTAATAAAGCTAATATTTATTGgaaaaatcaaggaaacagataaaaaagctcaaaaatcgattgaaaatgttggaaaaacaaaaaaaacaaaaaacaatgaaaaTCATTGCTCGTAGAGTATGATGCAAAGTACGCAAAAACCTCTGCGTACTCCGCCATCTACCGTAGTCATTGTCAAATTAATATTATTCTGGCCTAAATTTTTCATTGTTTTTCAGCGTGTTTACTCGTTTTTTCTCGTATTTTTTCGTGAAAACTTGTAGAAATCTGTCAAAATCCACTTAAATTTGTATAATCACTCGGAATTCTCTTTATTTCAGTGGTTAATTTGCGTAATATTCATCATAATCGattttatcctctttttccttcaatttatcctctttttctttcagttttttcgccttttcctcttcttttttctgcttcttctcttcctgctctttctgctttttctccagttttttttctctttttgatctttttccttctgcttttCTTGTAAACGGCGGCTCGAGAGGATCACAGGGCCTCCAGATGCTCGCGGAGCTCCACGTGGAGTTTTCTGGAAAAATTTTCGGTTTTTGGGGGTATTTTATTTGAAAATTGAATTGTTTGTCTGAAAATTGACAAAACTGCGCGaaatttcaaaatttctgaaaattttctaattttttaatttaaaaaaatgtggccatttttgtgttaaaaaaccgatttttCACAAGTTGCAACAGAAAATTCTCAGAAAATTGGAAATTTCGCATAATTTTTGTCAATTTTTACATTAAAAAAATTATATTTTCTAACAGTTTTTGGTGAAAATTGGCACAATTTGCGATTTTTGCGAgattttagtcaatttttcactgtaaaatttggtttttttctcgatttttCACAAAATGTATCCATTATTCCTCGTTTTTTCAGAAATTTACAGATAAAAATCGCATTTTTCCTCATTTTTTACTATGAAAAATGGCGCTTTTCTCaatttctcagtcgaaaaatctaattttttcaaatttttactaccaaaaatctaatttctcacaaattttctcaattttAAAGCTAAAAATCATCGGAATTTTGTTGATCTGCAAAATTTGAGAAATATACGACTGATGGTTTGAAAAATAATATTAAAACCTGGCTAGGCGACAGTTTCCTTTGGAGCCTTCTCATTCTCTCTTCGGTGAATTGGCTGAACTCAACCCAAACTGCAACCAATTTTTGGGACAAGAGATGTGAATTGCTCCCGTTCACTAGTTCCCAATGTCTGaaaaaaacttgtaaaaaaCACAAGATATTTGGAAATAAAACTTACATGTAGCTGTACATTACACAACTGTTTGCGCATTTCTTCTCCAATAACTCCATTCATCTGTCCAGCTGCAATACCGTCGATGATTACTCTCCGTAACAGTGGCCAATGACGATCGGAGGATGCAGCGAGTTTTCGAAAAACTAGTGATGACAGATAATTGTTGACTCCAACTAGTCGTGGTACCATGGTGGTGTACAAATCATAAATTCTGTTCAGTGAAGCACTTTGTTCTACAGCCAATTGTAATTGTCTATTATAGAACATTGATTCAATTGTGAATGCAGGCATCTTTACTTCGTTTGTTTTGGATTCATAAATTGAAACAAGATTTTCTGCGAGGTTCTCATTTGCAGCTCTGTAATGGATTCCCATTGCTTCGACGAAGAAAAAAATCGTGTCGTTTCGtggaattcaaagatgtagttggaagttggatgttCGGCAGGCAAAGGAAAATATCGGAAATTCGATGGATTTTTCACCGACCTTGGCTTGAAGATGTGATTGTGCTGGACGATTTGTGCAGCTTTTCCGATTCAACGTGCACAAGTTATGACTCCGGAAGACGAAGAGGAACAGTCGAAGATGACAAGAAATACGGATGTCGTCGTGGATCTAGAAGAACGCCGAGCACATTTGCAACATTCTGTACAATTTGGTCCACTCAAAATTCTTTTGAATTTCGAGCTTTTTTTCCCCCGGAGTgtcgtgctgtacgcacgaagggatggatcaggacggtgcgttctgaggatcaccagcagcggagatcggaaggacgtcgtacagcagagcagcagcaacgtcggacgatggagttggtttcgagacatccagaaaccgttggattttggatcttcgtcagcaacaaggaggagaagcttaggaggaagagcagcgaccaggagaagttagcgatcacgtcgaaagacgttcgggataagaatgacaagctgaaaagttatcgatcacgtcgaaagacgttcgggagaaggacaagcCGGGATCGCTGATATTGGAGTACCAGTGTCGGAggagcaaaggagcgtcggagccaagcagtgtcggaggacaagccgcgtcATTGGCGAGTGGATTCCAGATGAGATCATCCAAATTCCTTCGGAATTCGGATCTTTtctcaggcggagtgtcgcggtgccaccgcgaagggtgataacaacgagagacgcagaagcagtaacgagctgcgctcgtataattattattgatctcccccgtttgacctacccgccaaatactaatttctcgcccctttactatttcgcaatcaccacctaacctttcgatttgaatattattcacttcttccaccaaccacacctaggaggtggttgtattcggtttatactccgatcctatgaccttttcaccaactcatactactaattactcatcttccttaatattcaccaccaccgatcgattattataataaataactattgcggaaagctaaatcttcgtcttattctatccgcatcactggggaataatctatcgagattattccactccgaggagctgtatcgtaattcgtccccttcaatagaggaacgacaGTTAtatctattagataaagtactccgaccacccatccggtcttcactagtcatatatctcgatatgtatattcaggaaaaattattgagaaaactgatggagtcctttctgaaatgtctttaattgatggaattaacagtttttatcgctcatctactcaagttttccaattttaattttttatcttttactcatcattttgaaaaaaattatcttttactcatttactcatttttttgaaattttaccaaaaaaagagtttttcgtgtaaagaaatattttcaagccgatttggttgatcaaactgctcagttaacggtggttagtgatgttctatagataaactgttggaaaaaattttccaactaaaaagttgccattatatcatcaaagatccagacaagcgagttcaagtgactatgtggagtctacccactcaaaaaaatttttttcaaaaatcaaaattttgagaaaattgatggagttcttcctgaaatgcatataatagatgaaattaactgtcctgaaaaaaatttactacactttaactggaattttaaccaaatttttgccgattcagttacccaacgtagaattcacgtacttcacgtacggtcacgtacttcTGAGCCATGTGAGACGTATATCAAACTTTGTTGCGGAGTTTTTGATTGTTTTAATGTATTCTCATGTTAACCTATCTGTTTTTCGGTGTTTTAATGTTTATCTTCTCATCACAATCTTGGGAAGTGTGCCCTTCCTTTGTCATCATTTCCCAATGTCCTATGCCAATCAATAATTGTAGTTGACTAGGGTGAACGTAGCATGTAAGGGATGAGTGCATTATTGGTGGTTGTAAAATACAAGTCACCTGTGCTCCCAAAGTCCCTAAATCAAtttactatatataaagagcgtgtccttccgtccgtttgtagtttttagtttgatctttgatctttcaactctcttttctgtagttggaagttgtattgggttgggagttgctgatggataatgccaagctactgtagtagtactgtaggagagctgtaggcatacggtagggttactatagtttgggaaaaattgagtttttgtctacagaagaggttttgggctgggagttgctgggggataatgtcaaggtactgtagtggtactgttggggtgctgtaggattattgtaggattattggagtttggtggaaaattgcgttttaagtttttgaaaatgtattggcttgggaattggtgaggataatgtcaagatattttgatagtttcttgcttagagtcgggaacatttgggaagatgtgaaagtttcattattttttcataagacatttttgaatgattgtgtcaaacatttcaaatgttGTCAatatttgaattactggacatattggtggagatattattttagccagcaaaaacatcgtcaccccaccatacataaaaaccatccaaacagatgtctgtcgctgacacgtgtatatatttATTGTACGATCTTAATTTTATGATTTTCGGCATTTTCATGCAATTTTACGGGGGGTAAAATGTTTTTAGATTGATTGAGCTACTTTCCACCGAGTTATGACCGCGCAAAATACTAAATGGGAAAAGTGCAGTGGCGCCCGTTTCTGGGAGAAATTGGTTGTGGAGACACACTATTGAGCATAACTTGGGCTGGAATCAACATTTTTCAGAAATTCTTTTTTTGATAGATACAGAATTTTGATCTTCATTAGCAGCTGAATCTTTAAGTTCTAAATACATTTTTAAAAATTGTTAGAGCGGAAATTCAGTTTTAACGAAAATTTAATCTCCTAACTACAGTTTTCAAGATAatttttatatttttatattttttGGTACAAAATAGTCGATTCTATCATTTCCTCAATTTTCAGTTTGTTAGCTGCATTTTCGGGCGAGATACGGCCGTTTATGCAGCCAACATCGCCACCCCACCATAAAACGACGGTCTCCCCCCTTACCATTTTTCCTGCGTTACACACGTGTTTGGACGTTTGGCACCATAACTTTGCTCAAACTTAATATTTTTTCAAGCTCTTTTTTTCAATAAATTCTAAATTTATTTCTAATCATAACTTAAATTTCAGCTTTATGGCTTCTGTTAGAATTATTATTTTTTAACCTAACTTTTTAGGCTGAATAATTCTTATAACATTTGAATTTGAAACAACTCCTTACAGCATATTTCTTCAGTCGTAGATAACTATTTTCACTACTTCTGAAATCTGACTATTCAGTTtaggcagagcaggccggaggcctgcgatgcctggggtacttttcgaccaggaacagagcgccgaaggcgctctgagcctaaatattcaatgtaaatattcatcgcaggccgaaggccggggcagagtatgaatattcagtgtgtgtttatctcacagtgccagcaaaagacatacaaaaattttttagcctgtgggattgaacccagaggatgctcacccGatcaattttgaactgagttatgatgatttgaaaatcggactcgaaaaatcccggaatttcgaaaattgcgttgaaaacatgtttaacgttcgtatttttgttttattttacattatcaaatgtaaattttaacgtagaattcgtttttctagttttaatagttttctcattatccaaccggaaagttacgaaaaaagcataaattgacgatttttcaatgaaattgtgcgcattcccccttttgtttctggtgtgcaaattagtgatttttgagattcttttgcctataagtcggtcagtttggcactttttggggtaaatttttcgaaaaacgtatttttcaggaaatttactcttcaaaaatataattttttttacaaaaaagtcaaaaataacttcagaaatcgcaaatttcatgattttctcaaaaaaatgacgtttttgctggaaaaataaaaaattttccactaccaaatgggattttatgttaaattcgtaattagtacataaataccgaatggatgctgaaagcacagctctctacaatcattttcaacgattttagtttatttaatttttgacctcgaaatttcaatttccctcttttcctggaccagttttttactgaaatgtgaatgttatgtcctaaatcttattatttttgctatgaaaagcgagacaaactaaaattttttggtcatgagttcctcgagccccgttcctgaagttgtgggcttcaggccatgctcaggaagctcaaaagtttattcttcaccaatttccaaaatttcaaatgctatcatattctacttttaacgctgatttcaaatatatacttttctttttccaattcctattatgagctgagttacggcgctttcgagtttcagcaatgcccgcccgcccccctctttcctcccctttctcttgcctcctccctctcatgcatagggtggctgtaatatggtctctaattactgttacaggatcagatatgtatattttacgacatatctcttaatagaagaacaatagacatcgccacatttgtttttgtaagaggtccttgtaactgttcatttattgtaattgaggggttgaaaattattattttaattttcaaataaaaatacattaaaatttttttttaattttaaaatgaaacattttttaattttgaggtctgctttcttcgcggggacagagcgccgtaggcgctcttaatctaaattataggcagagcaggccgaaggcctgctatgccagtaggctttcactgccgagtcagagcgccgcagaagcgagacaaactaaaattttttggtcatgagttcctcgagccccgttcctgaagttgtgggcttcaggccatgctcaggaagctcaaaagtttatgagtaaatgagtaaaagataatttcgaaaaaaatggatgagtaaaagataaaaaagtaaaagatatcatagtaaaagataattagccCAAATTTTTCTGGTCAAAATTCTAGCATTTCTCTTGTTCAGAAACTAAAAAATTTGCGCaaaaaaaaaatttaaaaaaaaaaTGTCTTCTTCCAGAAAGGAATGGTCCAATATTTCCGTTGCAATCGTCTCCAAACAGTTTCCCGCTCTCAAACATTCCGTCCAGTCGACAATCCGTCTCTCGAAGAACTGCCAACTAATCGAAAACGTGGGCGGCTTCACCAGCAAGAGCTCCGTCAGCAAAGTGCTAAACAGGTCATACGGACTGAGAACTCGTGCACCGCGTTCTATAATAAAGCCTATTTGGATAATGggtttgttattttttcttttgttttggtttttgGGCGGAAAAAAATGGGTTAAAACCTGAGAAATTGGTGAAAAATGCCCTGAATATGGGATTTTTGGCCTAAAAAATCCAAAAAATCCAGTTTCAGACTTTTCTCCTTGGAAATGTGAAAAATTGAGAAAATGAAAGGTTTTAACCTGaaaaatcatggaaaattcaatttttttccacattttcaatgaaaaataggaaaaaaaaTACCAATTTATAACCACTAAATGGGCGGAGCTTGTGAATTTCCAAGTCACGCCCACAAACTGGTGAATTCCTTCCTTTTTTCGCAATgaaaaataaaatttgtacttttcctgaaaaaaaataaagaaaaaTTGACTTTTCCTGCTAAAAACCGATTTTTATTTCATaaaaattcaaaaaaaaaaaCCAATTTTTAACCACTAAATGGGCGGAGCTTATTTCGTCAGAAGCCACGCCCTCAACATGGCTAAAAACATGGTTAACAAGAATTggggggggggggggAAATCAATTTTATCTCaaaaaaaattgaaaaaattgaaTTATTTTTCACATTTTTACTAGAAAATTGAACAAAAACAAGCGACTTTTTAACCATTAATTGGGCGGAGCTTGTGAAAGTGCAAACCACGCCCAGACGTCATTATTGTAATCGGAAAAACTATCAAAATTTGCAATTTTCCTGAAAAAAATTAAATTTTCTAACTGAAAGCGATTTCCATTGCataaaattgttttaaattcaaaattatttttcacatttttctagaaaattaaaaaattaaCCATTAAATGGGCGGAGCTTGTGAAGTTGCAAGCCACGCCCACAAAATGGTCAGAAGCCTTAATTTTCAAATTAAAAAAGTGTTATTTAATAAAAAAAGAAATTTTCTTTTGTTATTATTTCGCTTCAAGACCCAAAGAAAATGGGCGGAGCCTGAGGAATAAAATTCTCTTTaaaaattcccaaaaaattgacaaaattgcaacaacaaaaatccaaaacaagttccatagaaaattcctttaaaaaattccaaattcccaagaaaatttcccaaaaaagttttaaaaattctttaaaaaattccaaaatttttttttattccaaaaaaaaattcttttaaaaattctttttaaaaaaagttccaaaaaacatttttaactccaaaaaaatcccaaaaaaaattccaaaaaaaaacccacaaaaattccaaaaaaaaatcccaaaaaaatccaaaaaaattccaaaaaaaCATTTTTAACTCCaaaaaaatcccaaaaaaaattccaaaaaaaaacccacaaaaattccaaaaaaaaatcccaaaaaaaatccaaaaaaaaatccaaaaaaattccaaaaaaacatttttaactccaaaaaaaatttccaaaaaaaattccaaaaaaaaattccaaaaaacctccaaaatttcaaaaaaaaaatccaaaaaaattcccaaaaatttttttttaatcctgaaaaaaatccaaaaaaattttatttttcaattccaaaatatgtccaacaaaataaattccaacaaaaaaaaCTGTTCCAGAATGCTCTACGACTCGTTCATCCATCGCCTATCAAGCTCAAACGAGGTGATCAAACAAATCGACTACCGCGACCTGATCCCCAACGAGAGCACCCTGCTGAAGCTGAAAAAAGCCTATAACTACCTGGCAAAGATCGAGAACGAGCTTCTGAACCCGCGCCGAGAGCAGATCAATCCGATCCGCGTCACCTCATACATCAGAATGATGGAAGAAGAAGCAAGGCTGATCGAGAGGACTCGACAGGCGGCCAGTGCTCCTGGAGCAGCTGCTGGAGATGAGATTGATGTTGTTGGGATTGACGAGGGGGACTACCACCATCACCATCATATGGATCTTCATGAAGTTGTGGAAGAGGAAGAAGTTGGGTATTATCAGGAGGATCTCGAGCTGGAGCAGGAGCTTCAGGAGCATGTGGAAGAGGATTATCTGCCGGTGGAAGATGAATTGGTGGAAGAGGAGCAGCTGGTGGAAGAAGAAGCTCTTCCAGCGGAGTAAAGAAGAAGCCGCAATTTGATTCTTAatttttttctttctttttttaaaacatttttctccattttttCCCAAAAGTAGTTTTAATTGGGTTTTTAGGCTTAAAATttgaatttttcgcgaatttttggcccacgaattggaattttgtggaatttttgagctagaaattgaattttATCCGATTTCTGACTTGAAAATTTAGGCTTTTCTTTAATTTTTAGCCCCAAAAATTTGAATTTTTCGCGAATTTTTAATCCCAAAATCGTAATACCCTGTGATTTTTAAGCTAGCAATTGAAGATTAACTCGAAAATTTGAATTTTGCAGAAAAATTGAattttttctgatttttgatacaaaaattagtttttcttcgttttttAGCCTAGAAATTTGAATTTCAAGGaaaaattgaaaaaaaaaacaaaactaaaaaaTTAATTTTTTCGCTGATTTTTGTCTCAAAAATGCAATTTTCTAACCAAAAATTGGGGGTTTCCccgaaaaatttccGGCAAACActctttgactaccttctctttgactaccttttgctctttgactaccttagatctttgactacctttcggctctttgactaccttttgctctttgactaccttagatctttgactacctttcggctctttgactaccttttgctctttgactaccttagatctttgactacctttcggctcattgactacctttgcacattgactaccttagatcattgactacctttcggctcattgactacctttatctaatttttcagaattttcagtttttttcgctgaaaaatcagatttgtcaataacattttacttttttgatgtctaagaaagtcgcgctctttctcacttcctaaatttcccaaaaaatggagataagatctgatgtataaatgctctttgactaccttcaaatgatctttgactacctgtaccaaatttttcagaattttctgatttgctctattaaaaacaataatttttcaatGTTCCCATGCCTACAACCCATTTTTCTCCCAATTTTTTTAAAGTTATTCCACTTTATTCCACTTTTTTCTCAGATTTCGTGTCGACGGAAAACTCTGTAATTTAGAAATGGAGCAAGTCAAGTTAAACAAACAAACATAATTTTTTAAAAatccaattcatctagaaaacccgttactataaatggggaaaaaactaggaaaGAAGGTATGACATGGAAATTGGACTACAACGAAAGAGGATGAAATTGTACCGGTGCTGTGTGAAAAATCTAACCGTAGGAAATTGGTaaaaaaaaaaGGCTAAACCGGTAAAGTGAGGCGGGATTTGGGAAATGGAGGcaaaaagaaaaatcaagaacaaggttgaaaaattaacaacaaaaaaaaaCAGATTATCGATTAACTAGCAAACAATTGGGACTAAAATTAGTGGAACTCAACAAACAAAATATTAGAAAACAAGTGaaaaaaaaaCAAGGAAAACAAGAATGGAAATATATCAGTGAAATTGAAGAAACAAAAAAATAGACAATAACGTTATTTTATTACTGGCACTTTGGCTCATTCCGAATCCGAGTCAATCTCAACAGGATCTCTGGTTTCGCTATCAGTGGAAACTGTAGAATCATACTGCTCGCCACCATCCATATTGCGTGTGTATTCATCCTCGTCGTCACTGGACATCTTTGAATCACAAACTTCAATTTGTGTCGAAACAGGAGAATTTTTTAGAAGCGGTTGCAGAATCATCGATTTTCTTGGACGGACAGGAGACGGTGACGGCGAAAATCGTTTTTGTGATCTCGTATTTCTAAAATTTAGTGGTTATGATATTATTTATAGCAAAATGTTTACATTTTACGCTTTGGACGACGACCATGCGACTGTTCGGGTTTATTCTGCACTTTTTTATACGAGAGGGAGCTATTTTCCGACTTTTCCGACTCCTCGCTCATAGCTTCCGATCTCCTTTTTGAAAAGGTAGAACCACGTGAAGATGTAGATCCAGCTGGAACCTCTGCCTCGTCCTCGGAAATCACATCATCAGCGTTATTAGTCGTGTCTTGAAAGTAACTGGGGCTGAAATAGTAAATTGGCAGGTATGTTTATAAAATTCTAAACCTACTCAGAATATTCTGCATAGAGGCGTACGTCATTATTGGCGGATCCTCTGCCACCTCTCCTGTCACAAAGTTTCAGGCCGCTTGTAGATGGAGGCTTCGGTTCTTTCTTTGAAATGGCACGATTTCCCTTTTTCGATATCATCATAAAATTCCAAAACAAAATTCGTCGAACAGCATTCATCTCAGTCAGACAATAAATTCTGCAAAAGCGTTTAAAATAAGACTGATGAGTATCTGGAACTAACAAATGTGAACAAATGTATGCCGGCAGTGTACTTCCACAATCGGAACAGAGCAGACTTTCTTTTTCAGCATCAAAGTGAACAAATACGTGCTCTTCTCCATAACCAACATCTATTTTGTATTGATCATCTGAATCTTCGAGGATATGCAATCCGGCGGGAGAGTCGTGATTGTGGCACTCGCTGAGATGTAGAACTGCAATTGAGACATTTAGAGCTGGATTACTTTTCGATTAATACTCTTTGCAACTTTCAGCGGAATATCCATTGCAAGTAGCTCGCAACTACCCAAACCAATCGCTCTGAAAGCGTTGACTCGCTTCTTGAAGGACGGGTCGCATGGAATCGCTGGCATCTTAACAGTTTGAGATTTGTCTAATGCTGCATACCAACACTGATTGATCGCATCTGAAAAATTGAAATTGAATTTCATAATCTATGATCGATCGACAGACCCTGGCAAATTTTAACAACTTTATCCAATAGTCGATCCGCAGGCAATGGTTTTGAGAGGAATCCTTTTACATATTTGTTGAAGTTTTCGCTCGAATTTGTGGTCGAATACTGTAGAAGGAAGCCTGCACGAAGTTTTGCAAATGTCGTAGCCGATTTGAAGAGCATCAATTAATTCGCCTTTGTCCATTCAAAAACCGGAGCCGCCATGCGTTTCTCACACTTTTTCAGTTTTTCTTCAAATTCTTCCATTGAAAATGATCCCAGAAGCCCGGCTCGAAACGTTCCACCGACCTAAAGGCAAAAAATATTATTCGTTAGATTTCAAAAGTTTCTTACCTTCTTTCCAAACAGCAAAGCTTGAGCGCCACGTGAGGCGTTTTGTCCACAATTGTGCGAAATAAGTGTCAAAATGTGTCGATCACAGCGTACACATGGTGAATCTACCGCCTGGAAGATAATTTTTACTTAACCCAATTTTTTAAACGCTTCTTTTTAAACATACCTTCGCGTATTCACCCAGTGCTGCTTCTCCGTCAATTACAACACATGGAATTTTTCTGGGTTCTCCAGCTACTTGCACGAGATTCAATTCGGACCGCAACAACTCGGCGAATTCCTTATGATTTGGTCTCTCTTTTGTAGTATGAATAAAAAATCCAAGCGGAAGCATCCTTGCTTTCAATGATCGAGCTGTTCTGaaaaaaaaaGACATACAAAAAACCCAGGCCATACCCACCTGAATCGTGGACATTCCCCATTTACAAATGTGACGTAGAAATCACCCAATTGAAACGTTGTATCTACCATTATTCGAGAAGCAAAAATCATTCCGTCCGGATGTTTTTTGAGAACTTCCGAGATTTTCTTTTTCCTTTCCTGCTTATCCAACAAGCTCCATCTCTCCACTTTTCTTTGCCATCTCTCATGCTGGGTTACAGTAGGACATCCGTGAACGAATAGTTTCAAAGCGTCAGGGAAGAGCGTGAAAATGTTGAAGTGGAGTTGTTGTtttgcatctgaaaatgaattatgaatttgatttCCTAATCATTCTCTACCGATCCAATATTTGACACGATCCGGGTTTTGCGATTGCAACGCCTTCAACATGTCTTCGGTTGTAGAAAGATGTGGGCCAGTGTTTCCGACGACCGCGTCTCGAACGCTTCGTGCAGCGTTTTGAATCTGTAAAACTCATTATTATTCATTTAGAAGATGCTAATTCCCACCTGTTTTGTGGAAATGTGATGTCCGCGCTCTTCCATCACCTGACGAACTCCTTCTAACGTTCTATGTGGAATAGCTTCTTCTTTCAGAAATTTCTTGACAGCGACTTGGCTATTGAGTGGTCTGTAGACATCTTCATTGCACTCCGGCACTTCGTAAGTGTCGCTTATGCTGAAGTAGTTGACATAGACGTACTCTCGAAAGCGCAGACACTGAAAAATGCTTACTTTTCAAAGCTCATGATTTTCCACATACCTGTTTTTTGACTGTGCCGTTCTCCAGCTCAACACAGTGAATTGTGTGCATTTGTTCTCCGAAGACTGAAACAGGTTTCATCAATGGCTGTGTTCTTTTGGTTTTCCCGTTTTCGTCTTTTTCGGATTTTGTCCACACGTGAAAATCGTACGGAACATTTGGATGTTCTTCTCCATTCAATTTCACATTGAGTGTTCTCTTTGATTTCAACTCGCGTAATTGTTTTACTGCAATCTGGTCAACTTCCTGCCAACTGAAAAACAAATATGTTACAGATCAGCCAATTTTTCGATTTAAAAAAATTGCGTTGCTTGCGTGATGTTTGTTTCCCAATCAATTCCACACCACCACTTTGTTCTCGGCTTCATCACGCAAAGAGACGTGTTGTTCTGAAAATATTGAAACATTATGAAAGGAATAAATGATTATAAAAAGCTTAAAAAAACGGAAGAAACGAAGGAAAATCGATCTTGTTAGCAAAAAAACATATATTTGCCTATGCTGCCAATGTGAATTTCTGCACAAAGAGGGGTGGAATAGTCAAAGTTACGTGAGTAAATGACGTTAATAATGTCTAAATAAATTCTACAGTGCAGAAAACTATGAATTTCAGAAAAAGAAACGGAAGAAAGGAAGGAAAATCGAATTTCTTGGCCTGAAGATCTCAACAGTGAAAGAAAGAGTGGTGTGTGTGATTGCGCGTCACATACGGCGCAAGTGCAGAATTTGCACCTCATCCTACGCGCACTACTTTTAGGGCAAGAAAATCGAttttctttcgtttttttcgtttttttttGAAATTTATGGTTTTCTACGCTGTATAATTTATTTAGACATTATTAACGTCATTTACTCGCGTAACTTTGACTATTCCTCTCCTGTTTGTGTAGAAACTACCGTTGTCAGCATAGGCAAATATCTGTTTTTTTCTAACAAGATCGATTTTCCTTCGTTTCTTTTGTTTCTTTAAGCTTTTTATAATCATTTTTCAGCACAAGTGATCGAACATGAAGCACAAATGGCTGAGCACTTCTGAATGGGAGGTTCTCATCAGCACAAAACAGTGAGTAATATCGCCAATATTGTTTTTGTCATAATTTTTGGTCTTCAGGTTTCGCGACGTTCCATCTATTGGAGACGAAGAGCTTGACATTCTGAAAAATTAAGGCGTTTTGAATGTTCGCGTCCCCCACAACGGCCAACTGCAATTCGAAGATTTTCACGTGTGGGTTCGAAAAATTCCAGGACAGAAACCCTACCTCGGCGACTACAAGGGTATCACTGTTTTTGGAGAATCTCGAAAACGTGGCCGCTACACAGAAGTACATAAGGAAACTGTCAAAAAAGAGGTAAATTGTTTTTTATTTCTTCAACTTTTCCACATTACTTTTTCAGATTATTCTTTTCAATAAATCACTTTATGCTCGGTACAGCGTTATCAATTCTACACAATACGTCAGGCCAATAATCGATTTGAATAAAGTGGAAAGATTGAAACGTGAGTTCTTTTTCATGCTTTATGTAAAAAAGTTTCTAATTTCAGCTCTGATGGCTCGTATGCTCTGTCAACTATATATGCCAAACAACGCGGTTCATGAGGCGTTTTCTGCAACATCAAAAGACGGTATCGTTGTCAGTCAGCAGCAACTACGAGATCTGACTCGACGAGGTTGTCCGGATACGTTGATTCGGTCCAGAGTTATAAAGCATCCGACGAACGATCTAACCGCGCGTGATGTCAGCAGGTTGGAGGGTTTTGGATCAAGCTCACAAAAATACTCCGAAAACGATTCGTCTTATGAGTCTGAGGAAAGCAATATGGAACCGTGAGAAAATGAATAGAACAATCAAGAAACTTATTTTGAATATTTTTCAGACTTCCACCTCATCCATTCTACAGCCCATGTCCTCCTCCAACAATCCACGTGAACTCTACTTTTCCGGTGAAACATGCCAGATCGCTCTGAAAATTATCAACAGCAGCCGATTTGATGTACCATTCACTACTATTGCTCCAATAGATTTTGCCGTAGAACCGGGAAGAGGATTTTTTGCCGGAAATAGACGAGAGCCGCAGACACTCACCATCCGTCGCATAAGGAAGACAGCTCGAAACGGACATCTAACAATTCGCTGTAAAAATACGGATTCGAGGCGCAGTTTTACATACCCTGTGTTTGTTGATCTGTTCTCTATTCGATAGGTTTGAATGTTTATTCTATTTGTTGTAAATTTTCGAAAAAATGCTGTTGTAACTGTTGATTTCTCTTAGCCTAGTTAATCGATAATCTGtttttttttgttgttaatttttcaaccttgttctcgatttttcttttTGCCTTCATTTCCCAAATCCCGCCTCACTTTACCGGTTTAGCCttttttttACCAATTTCCTACGGTTAGATTTTTCACACAGCACCGGTACAATTTCATCCTCTTTCGTTGTAGTCCAATTTCCATGTCATACCTTCtttcctagtttttccccatttatagtaacgggttttctagatgaattggatTTTTTAAAAATTATGTTTGTTTGTTTAACTTGACTTGCTCCATTTCTAAATTACAGAGTTTTCCGTCGACACGAAATCTGAgaaaaaagtggaataaagtggaataactttaaaaaaattgggagaaaaatGGGTTGTAGGCATGGGAACattgaaaaattattgtttttaatagagcaaatcagaaaattctgaaaaatttggtacaggtagtcaaagatcatttgaaggtagtcaaagagcatttatacatcagatcttatctccattttttgggaaatttaggaagtgagaaagagcgcgactttcttagacatcaaaaaagtaaaatgttattgacaaatctgatttttcagcgaaaaaaactgaaaattctgaaaaattagataaaggtagtcaatgagcaactgaaggtagtcaatgagccgaaaggtagtcaatgatctaaggtagtcaatgagcaaaggtagtcaatgagccgaagggtagtcaatgagcaaaaggtagtcaatgatccgaaaggtagtcaatgagcaaaggtagtcaaagagcaaaaggtagtcaaagatccgaaaggtagtcaaagatctaaggtagtcaaagagcaaaaggtagtcaaagagcaaaggtagtcaaagagaaggtagtcaaagagtgtttgccAAAATTTCCTATAAACCCAAATTTTGAACTAAAATTGATATTTTAATCTAAATCTCTAaaacctgccgaaaattcaaaaattccgtgaaaaatgtgaattttcagacgaaaaaacccgaaaaATCGAGAAATTTGTATTAAATAAATAGAATTTTTCTCACTTTTGTTCAATTTTCAATGaaaaaaaaaTAATAAATTAACCATTTTGTGGGCGGATCAAATAGAATATCAGCTAAAGGCACGAGGTATTGGGGGTGGGGGGCGAGACAGGCAATAAGATTGAATTGTTAAAGATGACGAGCATGGTGCATTTTGACACGGACGAGATACTTGAGCTGAATTTGATCGACATCATACACAATGAATCTGGAAAAATTTGATTTTTAGCATTAATTTTTCCAGAAGCGCTTACTCATTATAAAGCAAGTGATAATCGACATTCTGTTTTCCTTGAAGTTGCATGTAAGTGAGGCCCAGTGGAACGGTATAACCATCCGGATTCTTGTAACTTCCAATTTCTCGTGGACATTGGCGGCCTACTCCCTGCACAGACTGGAAGCCTGCTGGCAGAGTTTGTCTCGAAACATTCTTCGAAGCCATCAACTGTTGCACGTTGCCGAGTGCCACGTCACAGAGCAGAAGATATGCTTCTTCTTTGGCGTTGGCCTGaaattgaaaatatcgattttttgattgaaattattgattttttaaaattgaacttgtctatttttgatcaaaaatttcgatttttcatttaaattattgacttttaatgaaaagtatcgatttttaatggaaattattgatttttgattgaaaattatcgatttttgatagaaattacagattttttgatagaaattatcgattttttttaaattgaaattttcgatttttaatggaaatcatcgatttttcaatgaaaaaaaaaacaaattttattttttctcgattttcatgcaaatttgctcccaatttttctCCAACTCTTACCCTGCAATAGAAGAAACTTTTGCTGAACATATCAGCAAAATAGACGCCCTTTCCGAACATATATCCAGAAACTGGAGCCTCCGGTGGCGCAATTCGAAGTCCTTGACCCAAAATTCCGGCGAAATTCATTTTTCCTGATCCGTGCCACAAAAGACGTCGATTTCCGATGTGTCGTTTGAATTTCGACGATTCATTGTCTCGGTTCActtttagaatctggaaaaaaacaatgtttttcgaaaaatttagtaatttttctttttttCTGGATTTTAAAGGAGGAGTAGCGTCGGTCGttttttttttGAAATTTTGCAAAAACCAATAAATCCATAAATTCACAATTTGTCTGGAATTTTATGGAGACTGCCGAACGAACTGTCTCAAAttttttttAAAATAGAATTTTTCAGAACgttttattcaaaaaaatacctatcaggggtgtgcggcaaatttgccgatttgccgagcacggcaaatttcaaaaaagtagatttgccgaatttgccgagctcggcaaatttcaaaatttgccgcacacgtcaaaaatttgacagtacaattttgactaaaactgttgatttttttgccaaaaatttagtaaaatgacaacaaattgagttattttattttgatgtttaagcagacacactacacggaacttgttcagaaaccagaggtgtgttgagaattcagtagttttggtgctccaaaaaaaatatataatttttccgagtttgttaagcacggcaaatttgccgaatttgccgtgctcggcaaatattgagatttgccgcacacaaaaaataatgccctttgaaaaatgaaaGGTGGTGTAATCGAATTTTTTAAATTTCGTTAAAAATACTGGCCagtcgaaaacgcaagataattacattgtttactcaaaatttgacggtaatttcaaaaaagttagtttccagccgcttgacaagttggtcaattttccaattttaactaattttaggccattttttgagccgtcataactgttttttgataagttttcaaaaagtttcattatgaaattcggtgttttcagacaattttcgagtctgataaagcaataacaaaattcgattacaccacctttaaTTTTTCAAAGGGCATTATTTTTAATTTAGCCTAAAAATTATCCATTTTTCATGTTCTGAAAAATTCAATTTTTAGTGAGtttttttttGCTCTAAACGACAGAGTGTTTAAAAAAATTCATAGAATTTTTCCAAAATTTTTAAAATGATTTTTCAGTTTTGCaaaaaaaaaaTTATTTTTGCGCTTTCCGGCAATACAGAATGGtttttttcttgttttttttttaaatttaaaacaaccggaaaaagctggaaaacgcaaaactcacttgcgcgggaattcaaaataaattcaggttttttttttgaagaaatttaaaaattttgaagaatattaaaattCGCGcttttgctctttgactaccttagatctttgactacctttcggctctttgactaccttttgctctttgactaccttagatctttgactacctttcggctctttgactaccttttgctctttgactaccttagatctttgactacctttcggctcattgactacctttgctcattgactaccttagatcattgactacctttcggctcattgactacctttatctaatttttcagaattttcagtttttttcgctgaaaaatcagatttgtcaataacattttacttttttgatgtctaagaaagtcgcgctctttctcacttcctaaatttcccaaaaaatggagataagatctgatgtataaatgctctttgactaccttcaaatgatctttgactacctgtaccaaatttttcagaattttctgatttgctctattaaaaacaataatttttcaatGTTCCCATGCCTACAACCCATTTTTCTCCCAATTTTTTTAAAGTTATTCCACTTTATTCCACTTTTTTCTCAGATTTCGTGTCGACGGAAAACTCTGTAATTTAGAAATGGAGCAAGTCAAGTTAAACAAACAAACATAATTTTTTAAAAatccaattcatctagaaaacccgttactataaatggggaaaaaactaggaaaGAAGGTATGACATGGAAATTGGACTACAACGAAAGAGGATGAAATTGTACCGGTGCTGTGTGAAAAATCTAACCGTAGGAAATTGGTaaaaaaaaaaGGCTAAACCGGTAAAGTGAGGCGGGATTTGGGAAATGGAGGCAAAAAGAAAAATCAAGAACAAGGTTGAAAAATTAACAACaaaaaaaaaCAGATTATCGATTAACTAGCAAACAATTGGGACTAAAATTAGTGGAACTcaacaaacaaaatattagaaaacaagtgaaaaaaaaaCAAGGAAAACAAGAATGGAAATATATCAGTGAAATTGAAGAAACAAAAAAATAGACAATAACGTTATTTTATTACTGGCACTTTGGCTCATTCCGAATCCGAGTCAATCTCAACAGGATCTCTGGTTTCGCTATCAGTGGAAACTGTAGAATCATACTGCTCGCCACCATCCATATTGCGTGTGTATTCATCCTCGTCGTCACTGGACATCTTTGAATCACAAACTTCAATTTGTGTCGAAACAGGAGAATTTTTTAGAAGCGGTTGCAGAATCATCGATTTTCTTGGACGGACAGGAGACGGTGACGGCGAAAATCGTTTTTGTGATCTCGTATTTCTAAAATTTAGTGGTTATGATATTATTTATAGCAAAATGTTTACATTTTACGCTTTGGACGACGACCATGCGACTGTTCGGGTTTATTCTGCACTTTTTTATACGAGAGGGAGCTATTTTCCGACTTTTCCGACTCCTCGCTCATAGCTTCCGATCTCCTTTTTGAAAAGGTAGAACCACGTGAAGATGTAGATCCAGCTGGAACCTCTGCCTCGTCCTCGGAAATCACATCATCAGCGTTATTAGTCGTGTCTTGAAAGTAACTGGGGCTGAAATAGTAAATTGGCAGGTATGTTTATAAAATTCTAAACCTACTCAGAATATTCTGCATAGAGGCGTACGTCATTATTGGCGGATCCTCTGCCACCTCTCCTGTCACAAAGTTTCAGGCCGCTTGTAGATGGAGGCTTCGGTTCTTTCTTTGAAATGGCACGATTTCCCTTTTTCGATATCATCATAAAATTCCAAAACAAAATTCGTCGAACAGCATTCATCTCAGTCAGACAATAAATTCTGCAAAAGCGTTTAAAATAAGACTGATGAGTATCTGGAACTAACAAATGTGAACAAATGTATGCCGGCAGTGTACTTCCACAATCGGAACAGAGCAGACTTTCTTTTTCAGCATCAAAGTGAACAAATACGTGCTCTTCTCCATAACCAACATCTATTTTGTATTGATCATCTGAATCTTCGAGGATATGCAATCCGGCGGGAGAGTCGTGATTGTGGCACTCGCTGAGATGTAGAACTGCAATTGAGACATTTAGAGCTGGATTACTTTTCGATTAATACTCTTTGCAACTTTCAGCGGAATATCCATTGCAAGTAGCTCGCAACTACCCAAACCAATCGCTCTGAAAGCGTTGACTCGCTTCTTGAAGGACGGGTCGCATGGAATCGCTGGCATCTTAACAGTTTGAGATTTGTCTAATGCTGCATACCAACACTGATTGATCGCATCTGAAAAATTGAAATTGAATTTCATAATCTATGATCGATCGACAGACCCTGGCAAATTTTAACAACTTTATCCAATAGTCGATCCGCAGGCAATGGTTTTGAGAGGAATCCTTTTACATATTTGTTGAAGTTTTCGCTCGAATTTGTGGTCGAATACTGTAGAAGGAAGCCTGCACGAAGTTTTGCAAATGTCGTAGCCGATTTGAAGAGCATCAATTAATTCGCCTTTGTCCATTCAAAAACCGGAGCCGCCATGCGTTTCTCACACTTTTTCAGTTTTTCTTCAAATTCTTCCATTGAAAATGATCCCAGAAGCCCGGCTCGAAACGTTCCACCGACCTAAAGGCAAAAAATATTATTCGTTAGATTTCAAAAGTTTCTTACCTTCTTTCCAAACAGCAAAGCTTGAGCGCCACGTGAGGCGTTTTGTCCACAATTGTGCGAAATAAGTGTCAAAATGTGTCGATCACAGCGTACACATGGTGAATCTACCGCCTGGAAGATAATTTTTACTTAACCCAATTTTTTAAACGCTTCTTTTTAAACATACCTTCGCGTATTCACCCAGTGCTGCTTCTCCGTCAATTACAACACATGGAATTTTTCTGGGTTCTCCAGCTACTTGCACGAGATTCAATTCGGACCGCAACAACTCGGCGAATTCCTTATGATTTGGTCTCTCTTTTGTAGTATGAATAAAAAATCCAAGCGGAAGCATCCTTGCTTTCAATGATCGAGCTGTTCTGaaaaaaaaaGACATACAAAAAACCCAGGCCATACCCACCTGAATCGTGGACATTCCCCATTTACAAATGTGACGTAGAAATCACCCAATTGAAACGTTGTATCTACCATTATTCGAGAAGCAAAAATCATTCCGTCCGGATGTTTTTTGAGAACTTCCGAGATTTTCTTTTTCCTTTCCTGCTTATCCAACAAGCTCCATCTCTCCACTTTTCTTTGCCATCTCTCATGCTGGGTTACAGTAGGACATCCGTGAACGAATAGTTTCAAAGCGTCAGGGAAGAGCGTGAAAATGTTGAAGTGGAGTTGTTGTtttgcatctgaaaatgaattatgaatttgatttCCTAATCATTCTCTACCGATCCAATATTTGACACGATCCGGGTTTTGCGATTGCAACGCCTTCAACATGTCTTCGGTTGTAGAAAGATGTGGGCCAGTGTTTCCGACGACCGCGTCTCGAACGCTTCGTGCAGCGTTTTGAATCTGTAAAACTCATTATTATTCATTTAGAAGATGCTAATTCCCACCTGTTTTGTGGAAATGTGATGTCCGCGCTCTTCCATCACCTGACGAACTCCTTCTAACGTTCTATGTGGAATAGCTTCTTCTTTCAGAAATTTCTTGACAGCGACTTGGCTATTGAGTGGTCTGTAGACATCTTCATTGCACTCCGGCACTTCGTAAGTGTCGCTTATGCTGAAGTAGTTGACATAGACGTACTCTCGAAAGCGCAGACACTGAAAAATGCTTACTTTTCAAAGCTCATGATTTTCCACATACCTGTTTTTTGACTGTGCCGTTCTCCAGCTCAACACAGTGAATTGTGTGCATTTGTTCTCCGAAGACTGAAACAGGTTTCATCAATGGCTGTGTTCTTTTGGTTTTCCCGTTTTCGTCTTTTTCGGATTTTGTCCACACGTGAAAATCGTACGGAACATTTGGATGTTCTTCTCCATTCAATTTCACATTGAGTGTTCTCTTTGATTTCAACTCGCGTAATTGTTTTACTGCAATCTGGTCAACTTCCTGCCAACTGAAAAACAAATATGTTACAGATCAGCCAATTTTTCGATTTAAAAAAATTGCGTTGCTTGCGTGATGTTTGTTTCCCAATCAATTCCACACCACCACTTTGTTCTCGGCTTCATCACGCAAAGAGACGTGTTGTTCTGAAAATATTGAAACATTATGAAAGGAATAAATGATTATAAAAAGCTTAAAAAAACGGAAGAAACGAAGGAAAATCGATCTTGTTAGCAAAAAAACATATATTTGCCTATGCTGCCAATGTGAATTTCTGCACAAAGAGGGGTGGAATAGTCAAAGTTACGTGAGTAAATGACGTTAATAATGTCTAAATAAATTCTACAGTGCAGAAAACTATGAATTTCAGAAAAAGAAACGGAAGAAAGGAAGGAAAATCGAATTTCTTGGCCTGAAGATCTCAACAGTGAAAGAAAGAGTGGTGTGTGTGATTGCGCGTCACATACGGCGCAAGTGCAGAATTTGCACCTCATCCTACGCGCACTACTTTTAGGGCAAGAAAATCGAttttctttcgtttttttcgtttttttttGAAATTTATGGTTTTCTACGCTGTATAATTTATTTAGACATTATTAACGTCATTTACTCGCGTAACTTTGACTATTCCTCTCCTGTTTGTGTAGAAACTACCGTTGTCAGCATAGGCAAATATCTGTTTTTTTCTAACAAGATCGATTTTCCTTCGTTTCTTTTGTTTCTTTAAGCTTTTTATAATCATTTTTCAGCACAAGTGATCGAACATGAAGCACAAATGGCTGAGCACTTCTGAATGGGAGGTTCTCATCAGCACAAAACAGTGAGTAATATCGCCAATATTGTTTTTGTCATAATTTTTGGTCTTCAGGTTTCGCGACGTTCCATCTATTGGAGACGAAGAGCTTGACATTCTGAAAAATTAAGGCGTTTTGAATGTTCGCGTCCCCCACAACGGCCAACTGCAATTCGAAGATTTTCACGTGTGGGTTCGAAAAATTCCAGGACAGAAACCCTACCTCGGCGACTACAAGGGTATCACTGTTTTTGGAGAATCTCGAAAACGTGGCCGCTACACAGAAGTACATAAGGAAACTGTCAAAAAAGAGGTAAATTGTTTTTTATTTCTTCAACTTTTCCACATTACTTTTTCAGATTATTCTTTTCAATAAATCACTTTATGCTCGGTACAGCGTTATCAATTCTACACAATACGTCAGGCCAATAATCGATTTGAATAAAGTGGAAAGATTGAAACGTGAGTTCTTTTTCATGCTTTATGTAAAAAAGTTTCTAATTTCAGCTCTGATGGCTCGTATGCTCTGTCAACTATATATGCCAAACAACGCGGTTCATGAGGCGTTTTCTGCAACATCAAAAGACGGTATCGTTGTCAGTCAGCAGCAACTACGAGATCTGACTCGACGAGGTTGTCCGGATACGTTGATTCGGTCCAGAGTTATAAAGCATCCGACGAACGATCTAACCGCGCGTGATGTCAGCAGGTTGGAGGGTTTTGGATCAAGCTCACAAAAATACTCCGAAAACGATTCGTCTTATGAGTCTGAGGAAAGCAATATGGAACCGTGAGAAAATGAATAGAACAATCAAGAAACTTATTTTGAATATTTTTCAGACTTCCACCTCATCCATTCTACAGCCCATGTCCTCCTCCAACAATCCACGTGAACTCTACTTTTCCGGTGAAACATGCCAGATCGCTCTGAAAATTATCAACAGCAGCCGATTTGATGTACCATTCACTACTATTGCTCCAATAGATTTTGCCGTAGAACCGGGAAGAGGATTTTTTGCCGGAAATAGACGAGAGCCGCAGACACTCACCATCCGTCGCATAAGGAAGACAGCTCGAAACGGACATCTAACAATTCGCTGTAAAAATACGGATTCGAGGCGCAGTTTTACATACCCTGTGTTTGTTGATCTGTTCTCTATTCGATAGGTTTGAATGTTTATTCTATTTGTTGTAAATTTTCGAAAAAATGCTGTTGTAACTGTTGATTTCTCTTAGCCTAGTTAATCGATAATCTGtttttttttgttgttaatttttcaaccttgttctcgatttttctttttGCCTTCATTTCCCAAATCCCGCCTCACTTTACCGGTTTAGCCttttttttACCAATTTCCTACGGTTAGATTTTTCACACAGCACCGGTACAATTTCATCCTCTTTCGTTGTAGTCCAATTTCCATGTCATACCTTCtttcctagtttttccccatttatagtaacgggttttctagatgaattggatTTTTTAAAAATTATGTTTGTTTGTTTAACTTGACTTGCTCCATTTCTAAATTACAGAGTTTTCCGTCGACACGAAATCTGAGAAAAAAGTGGAATAAAGTGGAATAACTTTAAAAAAATTGGGAGAAAAATGGGTTGTAGGCATGGGAACattgaaaaattattgtttttaatagagcaaatcagaaaattctgaaaaatttggtacaggtagtcaaagatcatttgaaggtagtcaaagagcatttatacatcagatcttatctccattttttgggaaatttaggaagtgagaaagagcgcgactttcttagacatcaaaaaagtaaaatgttattgacaaatctgatttttcagcgaaaaaaactgaaaattctgaaaaattagataaaggtagtcaatgagcaactgaaggtagtcaatgagccgaaaggtagtcaatgatctaaggtagtcaatgagcaaaggtagtcaatgagccgaagggtagtcaatgagcaaaaggtagtcaatgatccgaaaggtagtcaatgagcaaaggtagtcaaagagcaaaaggtagtcaaagatccgaaaggtagtcaaagatctaaggtagtcaaagagcaaaaggtagtcaaagagcaaaggtagtcaaagagaaggtagtcaaagagtgtttgccAAAATTTCCTATAAACCCAAATTTTGAACTAAAATTGATATTTTAATCTAAATCTCTAAAACCTGCCGAAaattcaaaaattccgtgaaaaatgtgaattttcagacgaaaaaacccgaaaaatcgagaaaTTTGTATTAAATAAATAGAATTTTTCTCACTTTTGTTCAATTTTCAATGaaaaaaaaaTAATAAATTAACCATTTTGTGGGCGGATCAAATAGAATATCAGCTAAAGGCACGAGGTATTGGGGGTGGGGGGCGAGACAGGCAATAAGATTGAATTGTTAAAGATGACGAGCATGGTGCATTTTGACACGGACGAGATACTTGAGCTGAATTTGATCGACATCATACACAATGAATCTGGAAAAATTTGATTTTTAGCATTAATTTTTCCAGAAGCGCTTACTCATTATAAAGCAAGTGATAATCGACATTCTGTTTTCCTTGAAGTTGCATGTAAGTGAGGCCCAGTGGAACGGTATAACCATCCGGATTCTTGTAACTTCCAATTTCTCGTGGACATTGGCGGCCTACTCCCTGCACAGACTGGAAGCCTGCTGGCAGAGTTTGTCTCGAAACATTCTTCGAAGCCATCAACTGTTGCACGTTGCCGAGTGCCACGTCACAGAGCAGAAGATATGCTTCTTCTTTGGCGTTGGCCTGaaattgaaaatatcgattttttgattgaaattattgattttttaaaattgaacttgtctatttttgatcaaaaatttcgatttttcatttaaattattgacttttaatgaaaagtatcgatttttaatggaaattattgatttttgattgaaaattatcgatttttgatagaaattacagattttttgatagaaattatcgattttttttaaattgaaattttcgatttttaatggaaatcatcgatttttcaatgaaaaaaaaaacaaattttattttttctcgattttcatgcaaatttgctcccaatttttctCCAACTCTTACCCTGCAATAGAAGAAACTTTTGCTGAACATATCAGCAAAATAGACGCCCTTTCCGAACATATATCCAGAAACTGGAGCCTCCGGTGGCGCAATTCGAAGTCCTTGACCCAAAATTCCGGCGAAATTCATTTTTCCTGATCCGTGCCACAAAAGACGTCGATTTCCGATGTGTCGTTTGAATTTCGACGATTCATTGTCTCGGTTCACTTTTAGAATCtggaaaaaaacaatgtttttcgaaaaatttagtaatttttctttttttctggattttaaaGGAGGAGTAGCGTCGGTCGttttttttttGAAATTTTGCAAAAACCAATAAATCCATAAATTCACAATTTGTCTGGAATTTTATGGAGACTGCCGAACGAACTGTCTCAAAttttttttAAAATAGAATTTTTCAGAACgttttattcaaaaaaatacctatcaggggtgtgcggcaaatttgccgatttgccgagcacggcaaatttcaaaaaagtagatttgccgaatttgccgagctcggcaaatttcaaaatttgccgcacacgtcaaaaatttgacagtacaattttgactaaaactgttgatttttttgccaaaaatttagtaaaatgacaacaaattgagttattttattttgatgtttaagcagacacactacacggaacttgttcagaaaccagaggtgtgttgagaattcagtagttttggtgctccaaaaaaaatatataatttttccgagtttgttaagcacggcaaatttgccgaatttgccgtgctcggcaaatattgagatttgccgcacacaaaaaataatgccctttgaaaaatgaaaGGTGGTGTAATCGAATTTTTTAAATTTCGTTAAAAATACTGGCCagtcgaaaacgcaagataattacattgtttactcaaaatttgacggtaatttcaaaaaagttagtttccagccgcttgacaagttggtcaattttccaattttaactaattttaggccattttttgagccgtcataactgttttttgataagttttcaaaaagtttcattatgaaattcggtgttttcagacaattttcgagtctgataaagcaataacaaaattcgattacaccacctttaaTTTTTCAAAGGGCATTATTTTTAATTTAGCCTAAAAATTATCCATTTTTCATGTTCTGAAAAATTCAATTTTTAGTGAGtttttttttGCTCTAAACGACAGAGTGTTTAAAAAAATTCATAGAATTTTTCCAAAATTTTTAAAATGATTTTTCAGTTTTGCaaaaaaaaaaTTATTTTTGCGCTTTCCGGCAATACAGAATGGtttttttcttgttttttttttaaatttaaaacaaccggaaaaagctggaaaacgcaaaactcacttgcgcgggaattcaaaataaattcaggttttttttttgaagaatttaaaaattgttatataattttgaaaatttcagaattcaataaatttttttccagttatgttctgtaaattgggactttttctgtcattttgggcaaaaaaccgcaattttcgattttaatttccatttttaaTCCAATTTTAAATCTCTACGAACATCAATCAGCTCGACTTTCAAATCATGAGTGGCTCCGTGAGTATTCTTCAAATATTGATGAATCATATTCCAATCATCACAGCCTTGTTGTAGTGGTtccataatacatttcaattttcgataattaatatcaactggatcaatactcaatGACGTTGATGCTGGAACATCTCCACCGCTGATTTGATCATACGCGAATTTGATGTCGAGAAGGGCGTTGAGCATGTTGTTTTTCTCCTGAAATTTCGCAAAAATTCAGTGTTTCGTTGGTTTTCCTGAGCTTGGGAATTCtttttttttttttGAATTTTCTTCAAAAAAAATCACAAACATCGGATTTTTTGAAGGTTTTCCTGAATTTGGAGattaaaaaattgttaagaaaatttttcaaaaaatcggttttttttgttggaattttaaaatttttgttggttttcccgaatttgtggattttttttAATTTTCTTCaaaaaaaaaaTCCCAAAAATCGGTTTTTTAAAGGTTTTCGTGAATTTGGGGATTTaaaaaaattcgaaatttcgaaaaaaaaaCGGTTTTTTGTTGGATTTTCTGAATTAGGGAAtttttttttttGAATTTTCTTCAACAAATTCAGAAAAATCggttttttttgctggaattttgtttggttttCCTGAATTTGAAGAACTTTTTCTGAACTTTGTTTCAAAAAAATTCACAAAAATCGAATTTTTTGAAGGTTTACCTGAATTTGGGggatttttaaaaaaattgtttagaaaattaataaaaatcggtttttttcgttgaaattttcgaaattttagtttttAATTAAGAAATTCACAAAAATCggattttttgaagatttttcagaatttggggattttttagataatttttttCAAAATAATCACAAAAATCAGTTTTATATTGTTGGAATTTTGGTTGGTTTTGATGAATTTGGGATACTTTTTCTGAACTTTGTTTTAAAAGAAGTTCACAAAAATCGGATGTTTTTTTAAAGGTTTTCCTGAAATTGATGACTTTaaaaaaaaaaaaaatttccaaaaaaatcacaaaaaTCGGTTTTCTTTTGCTGGAATTCTGGTTGGTTTTCCTGAAATTGGAGATTTTTTTATAAATTGTTAAGAAAATTGATAAAAATCTGttttttttttcgaatttacgaattttttatttatattcatttattttCACATATCACAGTTAAAATGCGATGCGCGCATAGTGTTTTTGGCGTGGATCGCGAGTGGGAGAAAAAGGAACCGGAAATGATGCGCATTGTGCGTCCATCGCGAATTTGAGATGCATTTTGCGAGCATCGCAATcaggggtgggcggctaatttttcggctaatttcgattttcgagtttttcagctagttttcatggagcaatttttataattatgcatatgaactaaagaagaagtcttgagcaacgaattaaagaaatgaaaactttcaaaaattcccacgtttttcttttcattgccttgaagcacattagccgaTcggctaacggctaacggctgacggctaacggctaaTGGACAGAATTGTGTCGTTCAGGAAAAAATATTTAGTTTtattaattcgttgctcaatacttcttctttagttcatacacaaaattatgaaaatagctacatgaacactagctgaaaaactcgaaaattgaaattagccgaaaaagtagccgcccacccctgATCGCGAACATAAATTATGGGCACATTATGGATTCTCCTTTCTGATAATAAAACTACTAAACCCTGCAAATTCTGAGCATTCAAGCCAATTAGTTGAACCAAAATACATTCATTAACAGAGCAAAGTGAGTTAACATTTTTTcaaaacaacaaaaagaaaacattagtaacaaaaaaTGGAACTCATAATAACAATAACAAAATTATCGAATCATCATCGTAGCCAATTCGGTTCTCGAAGTTGGACAAGTCATCCGGATCCGTTCTCCCTTTGCGTCCACAGCTATTGCCTTCATCGCTGAATTTTCCATCAGTGTTTTTAACGTGTAGTATTCCAACTCCAAGCTTCGTGTATTCTTTTCCTTGGAATTAGAACAAATATACTGAAAAATGAACATGGTCCATTAAAACTATGCTTCGAAACTAACTTGCTGCTGAGCACTGCGTCCAGATCCTGATCTTCGTCAGTCTCCATCTGTTGAAGTGTAATTTTCCTTCTTCATCCTCGCCAACTTCTCGTTTTGCCTGATTCTGATTCTCCATGACTTTCTGTGCGAGACCCGCGAACCCACTGAACTTCGGTGTTTCCTTCGGCTTGTCACCACTGAAAATTCGAAATGGATTTATGATTATTTTTATACACCAACTTTTTTCCCAAAAAAGCAACTGAAGAATTATGATTTTTCCTAGAATCGACCGCTTTCAGTGTATTGAATGGTGGTTTTTTTGAATAATAAAACTTCAGAAAAATTGATTTTTGGGTATTCCAACTATTTGttttttttatttttcaggaaatcctctaaaaatttcatagtttttcggatttttttctttCAAAAATGGACCTTAAAATGGACCAAAAACCCGACCTCATTAGCAAAATGCTACATTCATATTGATGAAAATTTTCAAAAAACTAGCCGAATTTGGCTAATAATCTAGAAACTTTGTCATATTTGGCAGGATTTTAGCTAAATTTATGAAAAAATTACATCCAAAAcaggggtgtgcggcaaatggaaaaaattgcctagctcggcaaatcggcaattgctggtttttttaaatttgccgaattcggcaaatttgccgagctcggcaagtcggcaattttcggcaaatcggcaaatttgccgcacacccctgatccaaaactgtcggttttcaaattttctaaaacaaaaattttcggatttttcgtttttccgaaaattcAAGAAAtagaaaatttttaaaatttggtaatttctaatttttagaaaaaaaaTGTCTGTTTTCTTTTGTAGAAAAGGAATTTTGGTTACttttcctaaatttggggaattttttaaaaaaattctcaaaaatcggtgtttttttaattggaatttttgttagttttccagaattttgtaaattttTTAAAGAAAATTATGGGTAGAAAAGGAAATATGATTTAAAAAATTGAATTTTATGGTAAATTCTTTTCACTTTTTTCTTGATTTTCCATAAATTTTCTACCTTAATTTTATGAAAACTATCAATCGGCTCGGGCACCCGCATTCCAAAATTATGCGGAATAATCGTGTAGAACTTGTTACTAAAATCCAAAATTTTTGAAGCATCAATGGGCAGCTTGACAAGCAAATCACTAATATCATTGAGAACTTCAAAAGCCAAATTGATTTGATTATGTGATAATCTTCCAAGCGGCATTTTGTTCACATCTATTTCAAACGATTTTAATGCAGATTTCATGTTTTCAACGTCGAAAATTGACATTACAACTTCTTTTACAGATTTTGGAAGTAGAGtttttgatcctggagtgatttttgatcctggagtgattttttttttGTGTCCGTTATTTGTGCCTGAAAATTTTAGAGTTTTTAGGTAGAAAAAGCATAGAATATGAGCGAGATTTTTAGATATATTTTACATTGCCTTTCTAGAGTTCAGGGAAttttttttCTCAAAGCTTAAATCGCCAAAGCACTGTCTTGCCTCAGCTGGAAAAACCAAGAATAAGGATCCCAGCCAACGGACAATGGAGGAGATACCCGAACACGAGGGATACAAATTCCGAGTTGCCAGACCACGTACGGATTTCCGCGGAACTCATCAATATGCTTCGCCGAACGCTCATATGCTCATTGAACTGGTTGATATCTTTCATGGCATTCAAAAATTATCAACGATTTTTCCAATTTCAGGGACGCCATGACGACATTTGGTCGCTGATGTACATGGTGGCCGAGTCCTTTGTCGAGCTACCATGGACGAGATGCGAGGAGACCGAAGTGGAGCATTACATGAATCAGTCAACCATTCTTCGTCTGTTCAGTGACGGTGAGAAGCTTTTGAAAACTTGACACTTGTCTTAATTTTTTGCAGAAAAGAACCCGACCCGGTTGAACGCAGATATGAGACGTCAATTGGACGAGATTGATTCGATGCTGAAGGCTTCAAAGTACTATGACAGTCCAAATTATGATGCCGTTTATCAATTCTTCAAAGATTCGATGGCAAAAGCCAAAGTCACTTGGGATACTCCATTCGATTGGGAGATTGGCAACACGTTATCCGAGGAAACGTCGAAGGGCGTCAAGCGCAAGATGGGGGGACCATGGGAGAATCCTGGGCTCTTTTTCACGGTTTTACAATAATCGACATttaaaggtggtgtagtcgaattttttattgctttattagcataaaaattgtctgaaaacaccgaatttcataatgaaacttcttgaaatcttctcaaactaaaagttatgacggctcaaaaaatggcctaaaattagatgaaattagaagtttgatctacttgccaagcggctgggaacaatttttttgaaatcaccgtcaaattttgagtatttataaaatgcaattatcttgcgttttcaactcgatttagatattttaaagtcgatggacggcgagatttttaattttttaatcaaatctcgcggtccatggactttaaaatacctaaatcgagttgaaaacgcaagataattacattgtatactcaaaattagacggcaatttcaaaaaagttagtttccagccgcttgacaagtcggccaaatttcaaattttaactaattttaggccattttttgagccgccataacttttcgtttgagaagttttcaagaagtttcattatgaaattcggtgttttcacacaattttgagtctaataaagcaataaaaaattcgactacattgcctttaaTAGTCTTTAACATGAATAATTTTCAGAAAGGTTGCTGGGCTGGACTCAAGTTCATTCCAGAACTGACACCAAAATCTGCTCCAACATCAAAGAAGCAAAATTTGCCAAAGTCATCTTCGAAAGGAGGGAGAGCAGATCGTCAAATGAGCAAAGAAGACTCGGCTGATGGTGATGATGTAGTTGTGAATCAAGGTACGCCGGCGCAGAAGTCAGCGAAGCAAGAGAAGAAGGAGAAGACGGTTGAAGAGAATGTTTAGATTGATAACTAGTGTAGAATGATGACTCGGTGAAAATAAAGATTTATTTTGATGATTTACGTTTTTACTATTTACCAGATAtgaagataacttaaaggtgaagataacttaaaggcgaaattggagactttgctttttgagtattggtccaaaactaccgaatttcgtaatgagacgttctgaaaatgtttcaaaaaaaagttatggccgcttaaagttttgaaaaaaaaggcccatttttagctaaaatctcaaattttggcaacttcacggtgtcccaggggttggaacttaatttttatttgattgtcgtcttttaatgcatgttttcacaatttattagttgttatttcgatgttttttcggtcgatgcggacacaaatacgatacaagtttgtgcccgcatcgaccgaaaaagcatctcaattaacgaaataacacgaaataaaatgccaaaacatgaattaaaagatgataatcaaatgaaaattaatttccaaccgctgcgaaaccgagaagttgccaaaatttgagattttagctaaaaaatgggccaattcttccaaaactatgaacggtcataacttttttttgaaacattttgggtctaaaaaaagcaaagtctccaattttggtacgccacctttCACTTTTTTTCGATTATAATTGaaaaaaaaaGTTTCACACGACCCCCCTTGATTGTGAATATATAGAATGTAAAACAGTAGTTGATTTCAATTTTCAAAAAAATCCAAATTTTGCTGGGcttttttagaagcttttttgggaatttgtcgattttttttttcaattccggaaatttttcaattccggcagtttgctgattttccggaaaatgttcaattttttaaactcaaaattttcctagaaaACCCACAAATTCCGAGTAATCCGTCTCCACGTAGCTGAACATTCCGGGCATTTTGCGGAAATGTTTTCTATAAATCCAATCGTTCTTCGTTTTTTCGTGGAAAACATCCTGGAATTTGAGAATCGCTTCATTTGAATTACTGTATGATTCATGCTTATTTCCGCCGACTTCTGTGCCAACTCGACCCCAAGAACGGAAGACGTAGTAGATTCGGAaatttaaattttgtcaatttttttttcagattgaatttttttCATCGAATTTTCAGTTAAAAATCGCGAAAAATTACCAgaaaattcgtttttttttcgtaaaaagttctttttttttctggaaaaCACCGAAAAAAATTCGATTTTTTTCGTATAAAAATGCAGAAAATTGGCTATTTTCTCGACGTTTTTGTCCAGTTTTCACTGAAAAACCCGTACTTGTGCAGTACGATCGTGTCCTTCTGGAATGTCTTGCTCGTTTTCTCGTAATATAGAAATGTTGTCGGTGTACGGCATTCTTTCGAAGATCTGGCGGTATTCCCAGAGAAGATCGGATTGTTTCTGTAAATTTTTCCAATAATTTTCAGCGTTTTAGTggaggactaacggttcggacgattttgaacgtatagacccaaaaggagctcaaataaacgaatttcgtaatgagactgctcaaaaaaatttttaaaaattttttatggcggttcaaaattttgataaaattatactgattttggctaaaatctcgagtttttcccatttttccgtgtcacatctgtccgaagttggcttttttggaattatcgtcctttattacatatattggtagcttatctcatttaatttcgtcgatcaaataacatttaaagccgataggtaaccaaaaattatcgaaattggttacctatcggctttaaatgtaccttaatcgacgaaattaaatgagatttatcaccaatatatgcaataaaagacgataattccaaaaaagccaactacggacagatgtgacgcggaaaaatgggaaaaaatcgtgattttagccaaaatcagtgtaattttttcaaaattttgaaccaccataaaaattttttgagcagtttcattacgaaattcgttcatttgagaacattttgagtctagacgttcaaaatcgtccgaaccattagtcctccaTTAAAACTGaaaaaaaaaaCCTTCATTCGCTTCTTCTGAACCTCCATCAATCTTGCTTCCTTCTTCATTCGTCTTTTCTTCGCAAAATCATTCTCATCTGGATTCCCTTCACCGTCGATTTCAATGATTTCAGCGCTTGCCGGACGTTTATTGGAGCTTTCCGGGGATCCTTCTGCAGATAAAACTGGAGTTTCAGCTTCTGGTGGTGTTGGAGAGGCAGAAGCCGGGGTAGCTGGCTCCGTGGATCCCCCTTTTGCAGCTAAAGCCTCCACATACTCCCCAGTCGCCTTAATTTTAAAGTTCGCCTCATAATCCGCCCAGCCAGGAATATCCTCAACGGTGCCGGAAATTTTATCAAATTCCTGCAGAAAACACTCGAAATGGTTGGCTTTTCCCTTGTTATGAGCCTTGATTTCGCCGCGCTCGAAATTTTGGCCGCATTTTCCACATTTCCCACGATTTGACAACGATTTTTCGGTTTTTATTGTGGACAAAATGACGGTAGTGGTAGAGAACAGGGGTGTCAGAGTCGGTGGCGATGCGGTTTTAAAGTGTTGAATTTCCTGGCGAAGCTTTTCCTGATCTTCCCAGCGAAGCCAATCGACTCCTCGGATTGAGCTTATATTGATGTCATCTCGGCCGCGAATCATTTTATTCCAGAAGCAATTGTAATGAAACCACGAATCCATGTTTCCATCGAAGAATGTTGACGGGCGATTCATTGACATTCTCAATTGATCCTGAAAAATTCAATTtttaggctgattttaggctttaggctttttaggctttaTAAAGCTCTCACCAACGCGATATTCTTTTTGCATGTTTTACAAGTCGACCGGCCAGACTTTGCATATTCGATAGCGTAGGGCAGTGGCTCGTTGGAATGAATCATCCGGGACCCGTATGACAATCTGGAAGATCTTTAAAAATTTAATTTTTAATTTATAAAGCTTTAAAATAgactagcgcacaacgtgcgctatcccttcgggagtggggatagggttagttcactctaaggtatcagcaaggtagctggcgcaggttctcggctttgcctcaaacctgtgttggggttcagtgtgttcaccttgaaattCATAATATATTCTAAGGATTTGTTTCTAATTTAAAATTTTAATAATTATTTAGCACCTGCGGCGCTGAGTTTCCAAAGTTTCTGAAAGAGAGAAATATGCCAAGGAGTTTTTCCAAGttcaaaagttctaattttctaattttctaatttctaaaattcaaatttGATAGAATAAACTATTTTCTCTCAGAATATGTAAAAACATAAAAGATATTTCGAAAACTTTGGTGAGGAGATGAAAttttcgttttttttttatttttgtttttgtcataacttttttcatttttaaagctggaaaaaatttccactaaaatttttttgaaccttacatatacgaatttagagtcaaattctgagtctattacaaaaacagaattaaaattaaacttaaacaaaccaattcacaaacgctcaaagttgaaaaatcaaaaatcaaaaaaggcagtaactttcttctcggtcgattatctctgtgatgtataactcgattttcaaaatttttttgtctctcgcttaagaaatcttcatggtttcatatattttgctcagaatcagaatagctcaaacgacggcaaagttatgagaaggaaaaaaacctttttggataaaaaactacagtaaccctaccgtataccacctacagtgccctacagtaccttagcatcaactcctaaccgaatacctcttcaaaaataaaaaagaaaaaaataacactcggtgggggtcgaaccaagacaatgctgctaacattattttttcctattatatttaaaattttttccaaaatttgcaagttttcgacttttttacatgtttcaaggtagatatgtatcaaactgtcttaaaaaacaaaatctacgttcaaatttgcatatggacatcaaaaatttaacaaaaatgttgaggttaaacatgttttccatacacttttcaaaatgtagagatatttcagctataaatttcaaattactataactttgctcgcagtcaatcaaattgaaaaaactaaaaatttttaacaatcccagacatacagctaccatatcaaaaatgtgttgtaccatcaccttcaacactgtgcaaaaaaagcgacatgacacgcaaaaaacgcgtttttttggtgttttactcagcttttctcctaaaagacatgaacaaatcacataacaatttagataataagatagagcaaatattttcacatattttgaaaaaaagaaatttaaaaaaatatgcaggtacagcaaagttagaggcaaaagtgtgggcccagttttcggacggtggttttgcgacacgcaaaacggaggtttatgctctttccggatttaatataggaagaaggcagaTAAAAATGCTGAAAGAGCGCAAAATTCTGATTGAAATCAAAAAATTAAGACAATCTTTCAAAAGAAACATGTTTTTTCGCGGCGAGACCAATGGCAAGTCTGCATTTTGTCGTGACGGTGTATGCACAGAAACAattttttttaatttgtttttttttGAAGCATTTTAAGCATTTAAAAACGAATTTTCCCCTCAAAAATCGATAAAAAGAACTTGTTTAGTTTCTTTTTTACAATTTAAAAACTCTAAAATTTCATTACAATCAGGAAAAGCAAGAGAAGAAGCGCTGAGGATTGATTTTTCATGCTGAAATCTATAGAAAAGTTTCTTTTTTTAAGTATGAATAACTCTTTCAGGGGCTACTAGCGCTGAGGaaaaaaaaTTCTTTAttctttgatttaagtacatttatgatcttttgggcacaaaatgtaacttttatttgtgccccactgacctataaatgtacttaaatcaacgaataaacgcccactcaaagaccacaatatttattaaaaagtgataattaaataaaaattaggttctagatattgcgacaccgagaagttcgaaaaaattttgattttagctgaaaatgggccttatttttccgaactttgaacggccataacttttttttgagaaattttcagaatgtctcattacgaaattcggtagttttggaccacaatttgggtctaaaaaagcaaagactcaaatttcggtactccaTGTTGAAATAGTTGTTAGGAGATCACGAAATTATAATAGGTTTTCCGAAAAATCAAACATTTTCTACCACAATTTTAACAGGAAATTTAGATGGTGAAAATATGGAATTTTGGTTAAACTAGAGaaaaaaaaTGTCGTTTCCAGTGATTTTTAAACCATAACCATTAAATCCCCTTATAGACttgggtctgatggactacaaactacaaagagataattagcagacccaatttttttaatGGAAATTTGTAAATTTTGGCAGGTTTTGAGTAAAATTTCGAAAAGTTCTGAGTTTTTAAAGGTAAAttttttttATGAATAACTGAAATTTTGagcattgtatatatagcattatttatatatattgtttatatatttttttCAAAAATCCACTTAAAATGCGTTTGAAAAATCTCAAAAATGTAATTTTGGATGAAAAATGAGCTGAAccatgtaaaaatgcctgaaatttctaaatttggcacttaaaTTGTCTCAAAAATAAGTGAAATTACACtttttatgaagaaaaatccaaatttttagagaaaaaaccctaatttttCCTCAATTTTCAGACGAAAAAAGGGTCTATCAGTGGAAGAAATCAAGAAAATCGCCATTGAGATGCTGAATTTGTGGATGAAAAGCAGTGGAAAGTCCGGGAAGAGCTGCTCGCCGAGAATCCGATTCGTGAAACCGAAAAATATGCTCCAATATTCTCAGCAAACCGGAAATCTACGCCGAAAACTGCTCAGCTCAGTGTGGCAGAAGCCGATGATTCAGATGTACAAGAGGTGTCAATGGATGCTGAAAGTGGAGCAGAAGCTGCGAATAAAAGTGCTATGGTACGGGAAAATTTCGATTTTTAGCTGGAAAATTGACAGAAACGCTATTTTTTGTAGTCAAAGCTCCGAAAAACTCGATTTTTCGTAGtaaaaatacagaaaaattaggatttttcctaaaaattgaataaaacagtgaaaaaaTCGTGATTTTGACAGAGATCTCAGAATGTGCTTTGCTCTTAACCAGAATCGGAGAACAGCAGAAAGCTTACGAACTGTTAGATCTACTGCTTGATGAAACTGCAAGCAGTGGGGACGAAGCGACTGTTTAACCACGTGGACATGCTAGGCCATGGGCAATGGCAGAATTGTTCGAAGATGCTCTTAGAAAACGTGATATATATGCTGCAGCGACTTGCCTGCAAATTATGTCGTTGACCGCCAACCGTGCAAAACTTGAGCCTCTCGCCAATCGCATTTTCGAGAAATGTAATGTGAATCAAGAGCAAGTTCGAATTATTCAAGGATTCATTCGTCTTCGCCCACAATAATTTTATTTCGTTTAGCCTAGGATAGTTGTAAAGttattttgtttttgttttgttttgctttCAAAATGTCTCCCATAATGGTGCGTCCATTATTCTGCGGAAAACGGGAATTTCCCGCGTGCGGAAGCGTCCATAGTCTGCGGAAAAACCGGAGTTCCTCGCttttttttCCTCAAAATTCAAAAAAGTAGGCGTGGCCAACCAATCAGCTGTTGTTTCTTGTTTTCCCATTGCTCAGCTTAAAATTTTACAGCCTCTAATCGGTTGAACACGCCCACTATTTTGAAATTGACCAATAACAAAGCGAGAAACTCCTTGTTTTTTTCCGCAGACTATGGACGCTTCCGCACGCGGGAATTTCCCGTTTTCCGCAGACTATGGACGCACCATAATAAAACTTATTTAAAAATTTGTTCAACATGttttttttttCAAAGGCCCCAcgaaaaggggagcagaacgaaaaggggatctgcaaaaaggggatctgcgaaaaggggagcaacgaaaaggggatctgGCACTGTGCCAAACGCTATTTTTCTCGAAGAaaacgatacaacgatgctccgatgttacgcgtcgcgtgttgctAAGCGTATCTTCTAGAAGAAAATTTCAAAAATCAACGTGCGTTGCGTGAGAAAATTGCGTTTTGTGCGTTTGGCACAGTGCCagctccccttttcgttgctccccttttcgtagatccccttttcgtatctcccctttttgcagatccccttttcgttctgctccccttttcgtGGGGCCTCAGTTTTTTGTCCTAAAATTCGCGAAAACGAAACAACATTTTCGAGTTTTCTGCTCAGAAAACGCTTTTTGGAACATTTTTGTCGTTCGAAGTTGCTTAATAATTTTTAATATATTCAACATGTAAATTTTCAGCGACTTAAAACTGCTCCAATGCCTGAAGATGCCGAAAAATTAAAATCTAAGGCCAAAAAAAGATCCATAGGAGAAAACGGTATGTTAATTTTTTCTGATAGCATGATAACAATATTATTTATTTTTTAAACATTCAGACGACAATTCATCCAATGCGGAACCTCCAAGGAAAAGATCCAAGGCAATACGGCTACCGACAGAAGATGAAGACGCGAAGTATGTCGAAACGAAGCGTGCGCTGAAAAAATATTCAGCTGGCAAAACATCGGAAATGTTACGTGTGATAAAATTCGCTTTCAAAGCACCTCCTTTCAAGTTGGAACTTCCTGTGTATTTGCGATACTCCTCATATCAGTTGTCAAGTTATCGCGATCGTTGCCAGCTACTCAAGGATAATTCAGAATTGACAAGGATCAATGTGGAGCCGAACATAATAACACTGAACGCTCATTTGAATCTGCTGAAGAGAATTCGCAATGATCCCGAGCTGAAGACGTATTATGAGTACCAGGAAACTGAAAACAAGGACCTCGGGCGGTGCATGCGCTTCATAGCCCAGCGGATAGTAATGGCCAGGACTAATAATAATTCGATGAAGCATTTGCTGGCAGAACAGGGCACATCGACGGAAATCACCCCCGAGTAAGAATAAATATTCTTTCTTACTGAAAATCGAAAATATGAAAAAATTTTCAGAAGTCTAAAGAGTATTTCCCAGCTTACGAGCCGCCGAAAAACAGGATACGGATAAAATCTAACCTCACATTCAACGAGAATGACGTCATTCCAGTGTATTCGGATCTTGAAGGCGAGACTTTAGAGTCTCTGGAGATTCCGGTAACCCTTACCTACGACTACACTGACGTGAACATGGTTCACATGGCATCAGTTCACAGAGCCCAATTTAACGAAAGCGATCATAATGTCTGAGGAAAACGGAGAAAATATAGTTTGTAGCAttttttttATTAAATTCACTTTTCACAGCaaaaaaaaaCGTGTGATTTTATTCAGATCCGGTGTACCTGTTGCTCTTCAAAGCCGATTGTCCCTTGCTACGAGAACGAAGAATTCCCGTGCTTCATTATGAATCAGCGCATGCAAAGATTTCAAATAGCACGGGAGGATTGCGGAAAAACTGAATTCGTATGTGGATGAAGCTTcaggaattctagaaaacgagccaatggggcatgatttcccaatgtttttcatttaagatttgtgagaaaatatagaaaaatacttgttttatctgaaaataacagctattttacttggaacaactaaaacagtgGATTACCGAATTACACACCTGGAATCACTCCGGCCAGTGGAGCGCACTTGCACACCCCCCGCTTTTCTCAAACTACAGCGCGCTGCAGCGGCTCTCCTATATCTTCACCAAGAATGGTGTGAAATTCTGTGTTCAGTTGGCGCAGTGGGTAGTGCGCTCCGTTTGGTAGAAACGCTATTTGGTTCGATTCTATGTAGGGTGTTTCttttttttttttgttaaagtttcacttttctttttttttccggataaaacttattttttgacaacttttAGCCCCTCAAAAAGCTCTGATAAAAGGCTTAGACGTCAGGTCCCAAAATTGaaaaaaaaaGTTCCAAAAtttttattaattttttttgtttctttctttgtgaagttttttttttGTAAATTCGATGAAAATCGAACGTTCCTTATGAAGGCACCCTTAAAGAATACAAGCTGGAGTAAAAACAATGAGAAAAGCGGGGGTGTGCAAGTGCGCTCCGCTGGCCGGAGTGATTCCAGGTGTGCAACTCCGTTAGCGTCTAAAACAGAGCTCAAAAGTTGTTTGGAAGTGGAAAATTGCCttttgtgcactttttcagttgtttcaagctaaataaaagctatttttctgagttttatcactaaactttaatgaaaaatgttgggagaacatgccaaactggttcattttgtagaatcgccCTTTCTGCTCTTCTAATCCCTCGAAATTTCAGATATCCTTCAAACCCATCTACTTCTACAACCGGAAGGATCATTACTACGATCACGCCGGGTTCGCGTGCTCCGAGCTTTGCGGATGCGGTGGAAAAATGCACCAACAATTCAATGTTATTGCCGCACAAGAAGCTCTTCCCGCTCGAAATATACCGAAATGATCCGGTCGTCGGATTCGTTGTCCGCTCAACAGTTATGATTCCGGCTGGCACGCCACTCATGGAGTTTACGGGCGAGATTGTCGAGCTGGAGAATATGGAGCCCGATAATAGAGACTACGTGTATCAAATCACGTATAGCGACGATGTAAAGTTCCGGAGGCTTCTCCAGGAGGTGAAATTCAGCAAGGAATACACGAAGCTTCTCGAAAAACTGTCTAGAAAGAGGTTCTTCATCGATCCGAAAATCCACGGAATGTTGCGCGAACTGTCGGACACGCTTGTGCTCCAAACATGGAAGTTGTCCGAGTGTTCCAGAAAAGTCTGTCCCCGGCTCATTTGCATCTGGTACTTGTCACACTGGAAGATGTATTCCCTGTCCTGAAAGATCGTTGTCGATGTGGAACTTTTGCGTGCCGACGAGGCGAACACGTtaaaacatataaaaattttgaaacggcccaggtaaaaaaaattaaaacctaattaaaaatttaaaaaaCAATTTCAGCTTGCTCACTGCCTGAAAAAGATCCACGACACTCGGTACGATAAATGGAACAAGGATAAAAAGAAGATCGCGATTTGGCCAAGaaaaaatgaaaaaaGTGCATTTTAAATACGTATTTCGTCTGTACATGATTTCTATGATTTCTCCACAATATTCCCTCACAGTTCTAACTATTAAAGCAATCTTACAATGTTCTAATGTATTCTGATGTTTCTGTTGTCAAATAATTCCCCCAAAAATCATCTGAACTCGTATTAACACGCttttttttCCAATCTGTCATATTTGTTGTCATTTTCTATTGGCTTGTACATGtttttttttccttttaaattgaatttttcattattttttctccaattttcttctgatttAATGCTAGAACATGCTGCATTTACATATTTTATTCATTTCTCTTGAAAAATACGTCTGAGAACTTAGTTAAGAGAGAATTTCGCTGCGTGACCCAATTGGTTACATGTGTGCGCCTTTAAAGGGTACTGTATAGTTATTAGTTTTATTTCGACGTCGGAGAAGATATTTTAGAGTTTTTTAAAATGTGCAGCTCGGAATTTTCAGGCATAATTAATAAATTTATGTTCCGGAGCTTGAGGTTGCAGAATTTTCACGTTTTAGTCCGTTCTCTGAGAAATTaaaaaaaaaaCCCCGAGTTTCGTTGCGAGACCCAACTGATTACATGTGTGCGCCTTTAAAGGGTACTGTATATAttttttagtttttcgagtttttGAATTGTGAAAAATTTCTGTAAAATTATGAATTTTTAAAATATTTTTCGCTTTCAGGTTCAACGGACAACCAATCTACGCAGAGTTGTGCCCTGTTACCGACTTCCGCGAGTCTAGATGCCGTCAACACGAAATTACAACCTGCTCGAAAGGAGGATTCTGCAATTTCATTCAAAGGCAATTTCCGCCGAACTTGGAGATCGTCTGTATGGTAGACGTGGACGACGAGCCGACGCAGCTGGACATTATCCATCACAACGTGGAGGTTCcggaggcggcggcggaggtggtggcggcggtggctatggaagcggaggaggatgaggtggcggCCATACCTGTGCGGCATTCGGAAtttttcggcataacggcataacggcatatgccgcccaaaatttttttcggcatatcggcacatgccgatatgccgtccatttttcttttcggcatatGCCGTGAATTTTGAAATCGGCATTTCGGCATATGCCGCGCTCCAAAAACCGGCATTATGCcggcactcggcattcggcatttcggcatttTGAACTATTGTTTTCCAGTTACAAAAAAATCAACAAGATTTCAATCAAACTTCCATGTGCTTTATATCATTACCAATATCTAAAAAATAGTATTCGTCTGATTTTGGTATGTGACGTAGCACTACAGGTATGCACaatttttggcttttgacaagatattgagttggggttaCTGGTTAGATGTTTTTATGTTTTTGTAGGAGTACTTTaatgcgaccaacagctttgaaaccccctccacttgagctgtatagggcatctgcaaacttttttgggaaactaatattgacatcggatgcagcataccaaaaaacctctgtatctacaattttatactcacatttcaaaattgaaggcaaaagagcaaaaagttgaaaagtagaccgtccaaatgctatgggacaccctgactagcaatccgtcagaaggtgctcatgcgacttacatatTGTGAAGCCCGCTGATAAAGTAGTAGTCGGAATCGTCTAGGCAACAGTCGGAATCGTCTAGGATTTTCAGGGAAATTTCCAGGTTTTCGGttgaaaaagtgtgaaaaataagggggattttggggggttttttttgaaaaaattggaaaaaaatcaagttttccactattttcattgaaaaaaTACCAGAAAATGTTAGATTTTCTCACAAATTTCTCGAAAAATCTTTAAAATTCACAGATTTTTGAAGGTTTTTAGGCCGAAAATCGATCAATTAGTGATTTTAGTCAATTTTTAGTGAAAAAATTCACATATTTTGAGATTTTTAGGCAGAAAATCAGGGAATTTTGGACATTTTTGAATGTTTTTAGGCCAAAAATCGgtaaattttaaggattttttaataaattttgcaatttttgcctattttCTAGTGAAAAATTCACAGATTTTCAGATTTTTTGGGAGAAATCGATTAAATTTGCaaaaaaaaaaTCGGTGCACTTTTGAACTTTTTTAACGAAAAAAGTGTGAAAATTGTGTTTTTGAAGATTTTTCAGTGAAAAATATCGATTTTTAGGTGAATTTTGGGGGTTTTTCGAGAAAAATCGTTAAAAAAATCAATTTTTCCACTATTTTCATTGAAAAAATACCAGAAAATGTTAGATTTACTCTTtttgtttgggtttttaggcagaaattggggaattttgaaggttttttgagaaaatttttgGAAAAATCATGAAAATTCTGCAtttttctgaagtttttttcgagaaaaatgagttttttgaggattttTAGGCAGAAAATCGCGGAATTTCAGAGGTTTTTCGAGAAAATTTGAGaaaaaaaaaTCGGGTTTTTAAATGTTTTAATGGTGAATTTTGAAATTTTCAAGGTTTTTTCCCCGAAAAAGCAGCTATTTTTCAGGTTTTCCGTCAAAAATTCGGTGAATTTTAATGATTAATGATTATTAATTAAAAAATTATAGCAATTTGTTAAGTTTTCCACGGgaaaatgatttaaaaaaaaatgatgaaaacactaaaaaCACCGATTTTTTGTCTGAAAACCTGCAAAAAAACCTCAAAATCGTCGTCTTCTTTGTCAGAAGTGTGGTTTTCCGTGAGTGTGGCGAATAGGATCGCAGTTGGCTTGATTTGCCGCTTTCCAGCCGCACGAGAAGCTGAAAATCGCGAAAATTATAGGGGGAAAAGCTGGAAAACGGGGGGGATCCTACTCATTTTGGTTAAATCTCGAGTTTTCCTCTGTAAATTAAAATATTTCGTGAAAAAAACGGTAGTTTGAAGCCAAAAAACTACGAAAAGTTGAGATTTTTGCCTGAAATCCGGACTTTTTTACTGTTGAAGCTGAGAAAATTCGGATTTTTCGGTTaaatctcgagtttttcgatcgaaaaattcgatttttccatttaaaaattAGTGCAAAATAGAAACTTTGCAAGTTCCAAATATTGGAAAAATCTGAGTTTTTAGCTGGAAAATTGAGAAAAATGTCGACTTTAAAACTCAAAAACTGCTTCATTTTTGAAGTTTTCCCGGTATTTTCAGCTGaaattttgcgcttttttaaacaaaaattggataaaaaaccaaaaattgtaattttcaacccaaaaaaacgactgaaaacgttgaaaTTTCTTCCaaaaatcctcaaatttccaaaatattttcagcgatttttgttttttatccaatttttgtttgcgaatttgcgaattttCAGGCTAAAAAAGAGATATTTGTTAAAATTTTTGAGTTTTTAGCTGGAAAAACGTGAAAAATGGTTATTTTTTCATAATTTAAACAGAAAATCGCCTAAAATTCGCTCAAAAAATGAAGAATTGACTACAAAAATTTAAAGGCGCATATACTTTTACCGGCATAGAGGTCTCACCACGATTACCGTACCTGACGGAATTTATGCGAATTTTTGCTTAAAAAATGGATTTTCAGCCCAAAATACGTGGATTTTCAGGGAAATTTCCAGGTTTTCGGTTGAAAAAGTGTGAAAAATAAGGCGAAAAGTGCTAATTTTTACTTACTTCAACTGAAAATCATAAAAAATCGCAGTAAAATGGCCAAAAATCTCGAATTTTGTCTAATTTTTCCCATTTTCCATCGATTTCACTGGAATTTTCGAGTTTTTAGGCTAgaaaaagttttgaggttttcaaaattcaactttttgtgcgaaaatctcgacatttactatatataaagcgcgtgtccttctgtccctatgtagtttgatctctgatcagagcaacgaaattttgggaaaccttatgctaaatgcgcagcagacatcgatagaggtccgagatagacaccgtatatctaatgtgttttctcaaaaaagttgggggccgcgccgtagttgcggtccacggctggtGTTGAAATATCACGCAATGAAAATGTCTAAAAAAttgaatttcctcctaaattagatgccacaccctctttcgagccaatcaacgacatcgaactttgtacacttctactgattggtCTCGCATTTGTCAATTTGGAAGAAATGCTGGCAtattctgagtattttacagaaaaatcctaattttccgatctccacGTGGAGGTGCCTAAAAAttttttttCCCGGAATTGCCACCAATGCCTGAAGAAGAGCCATAAGGTAATGAGAAGCCACCGGATACCCAAATGAGATTCCGACGGTTGTCAGAATTGTGATCGCAACGCACAGGCCGAATTGAATGAAGATGATTGCTTGGAGAATGGTCACAGCTACGGGACCATCTTTTGTGAGTGACATGTTCTTTTCCTGATGATGATTTTGTTGAGAAGTGTTAATGATGGAGAAATAACTTACTCAAAATGCTATGATAGAGATGGAAGTTGTCGATGAAGGACGTAATGATTCAGGCGGTATTGATGATAAACAttttttttctttttGGACTTGCAATTTGGAATACGTGGACAATTGAAATAGCgggggggggggggggggggtggagggAAAAAGTTCACGTTCAAGAAATACAAACTATGAATTTGATAGGGAACTGGTCAGTATGAAATAATCTACGTGTAGATAGGCAGGCAGGCCTACCTGGCCATCTGCGTGCCTAATTTATGCCTGTATGTCTCCACTGAAACCTGAAACCATCTGTAACCAGAAACCCGGATCTACCGAATCGAGACAAAGCGGCGTTCAATTTGTCATATTTTTCAAGGAAGAAATGCAAGAATTGTTTTTCCTGGAATTGTTAAGCGTCTGTTTTTGGTAGGCAGACACATTTTCAAGCTAACGTGTATCTAGGTAAGCTCACATCATAATTCCTTGACTGCCTACGTGCCTGCCTGATGACAAAGTGTCTGCATGCCTGTCTTTGCAAAGGGCATGCCTAGTACCTACAATTAGCTCACATGCCTACTGTGGGAAGTGACTTCAGCTTTATTTCAAATTATTTAGAATTACGACAACTGGATTCTAAAACAGAAAATCGTGGATAAATTTTAAAGAAAAATAAATTTTCAAATCGAATAACCCGTTCCACGTTTTTTAAAAGTAAAATTTTAATTGAAAACAATTAAAAATTGAGATGTATTCATTCCCTCATTTTCGTCGTTAAAAAGACGAAAAAATGAATTCTAAGAAATCGATGAAAAAGGATTCAAATTCAAGTTCAAATAAGGAAACGAAGCATGAAAATTTAAATGTGTCTGTTCTCGAGATTGTCGATGAGGACAATATTGGTCCGAACCAGAAGAGGGATCAATTCGGACTGTGACCTGAAGGCCTGTATTGCGTCTTTTGCATTCTCTTCGGAATTGCTCAATTTTACGCTGCCACTTCTAATTTCGAGTGAGTTGGATTTTTGAAACTTTTTGAAAGTTTGAACATTTTTCAGAACCCGGGAAGTCGCAATCATAACGAGAAGATGTTTCGCAGCTGTTGATGTCAGCTCCGCCCTGATTCCAAAAACTAAAATCCAATTTTTTCAGATCTTTGCTGGTTTGCTCGCATTTGTTCTAATTTTCAAATCGGTCCGAATCATCTACATTGTACTGACGGTTTTCTCAGGAATAACCATTGGGCTCGAGTCGTTGACTTTCATGGACACAATCTATTTGCTTGAACGTTTGCCTTCACTTGGCATCGATAAGAAATATGAGAATTGTGTTGAGAAGAGAATCATTTTTAGACTTCAACAAGAAAAAACCttttttttCAGTATTTTATCTGTTCATTGTCGCTCTTGTAGTGACTCTTTGGAAGATTGTTCTCGGCATCTTTTGTTTCTATGTGTTTTTGATGAGATCTTGGTAAGAAATAATCTAAtattcagatgcgaaatgtttcgatttttatcacaaaactacaagacccggtctcgcagcaacaaatttatgttaagaggaaaagggcgtgcgtctttaaaggcgcccgttttaaattaaattagattgtcgtgtcgagaccaggcaccgtatttttgaagtaaaaattgtacaatttcgcgtctgggtgAATCAACTTTATAAAGTaataattataattgaataaatataattgaatTTGAATTTTCAGTAAAAGTCAATTAACTCTGGAGACTGAAAGAAGAAAgagctctttaaaaatctaaaccagcttctcgactgcccctcctatacttatgtcctcctcggtgatttcaattttgcaaacaccaagtggaattcaaattttcttcccacgggctctgagtatataattggatgaaatttcataatctggcacaaatggtaaattttcctactcggttttccaaatcaaacagtggtacctttctcgatctcatatttaccaataattccggtgttctacaaaatttaaaaccgggtactccattcataaactctgaccatatttccattttcttctccttatctttcccccagcccgctcctatacattctgcaccatccaagtcttttatgaatttcagaaaatgtgattttatcaacctcaatagatacatggctgcttacaattggccaaaacagctatcgttcttcgctacacctgattccaaacttaatcattttctcaaaatttttaatgagcttatctctgacttcactccccaatttccaacattacgagttcaaagtccaaaagttacaggcaagaaattatacagaaaactccgtaagcaccacccaaatactgtaacctcagtttaaaaaaaagggtaaaatcaagattaaagttcctcagaaagaaaaatatggctttagaaaataaattaattcactctaagaactctaaaagtctattctcttacattagaaatcgtataaagccttccagttctctcactcacttctctgtagacaataataatgttgataaaccgattgaaatggcggaagtattagttaaagagttttcaaaaagttttgtttctaatgatccacccttcccaacttttccttcctgtgagagcacaccgtccccagtagatacatcgccattaactatcgcgagtaccattcttaaactaaaacccaaaataggttattcccttgacaacataaatttttttattttaaaaaagtgctgcgattccattactattcctttatctctaatttttaaagaattcataactacaaactcattgccatcctgctggaaaacctcaattgtgatacctgtacacaaaaagggcaacagtagtgaccccaaaaactataggcccatagccttgactcatccattgtccagattattcgaaagaatagtattaaatcctatcaggaaaacattctcccataagatatccaaatttcagtttggattcttaaacaatagatcgtgtataactgcccacctaaatgcttcatctaattaccataaaattctttcggttcccaatcagtttgttgatattatccttttcgatttcgctaaggcgttcgattcggtgccacacgagcttcttatatgcaaattgagaaacttcggtttcgatgataacatttgcttgtggtttaaagcctttatatcagatcgcgtctcaaaagtgaaaattggtgattccttgtcaaattcttccttcaagaactcttctggtgtcctacaaggtactgtcactggaccctttctttttttggtctatataaatgaccttcttgatctattcccccctgatgttcacgttattgcatttgccgacgacctcaaacttttcagcaataactatcaaagcttgcggtcatctattaaaataattgaaaactggtgtaaaatttggcagcgcaagctagccgaaaataaaacaaaggtacttcatgttggtaagaaaaacccaaaatataaatattatgtaaacggacaaaagattgaatgttgctctaaagccggtgatcttggcatatgggtcgatgatcaattaacttatgaaaaacacattctagtcaaagtaaatgcagcaatgttaaaatgccgccaaatactcaaaaacttccgctctcttaatatgatgttctacttcaaattatttaatacttatattagaccaattctggaatacggatgtgaaatttatcatcctaaatctgcttccctgaccaaaaaattagagcagcccctacgttacttttctaggcatgttttcaagagatgtaaaactcaatacgattcatatgagcaccgcctcattcagtcaaaccagcagtccttgaagcacagacgagtcttccttatattgaaaacattccacaacataataaccggcaaatatcattttccaaatCTAGCCCTCTATCTTAAAAATTCCAAATCTCCCCGGTTTCCATATCAAATGACTGCAATAGGCAAAGCAAATAACCAAAGTTTTCTCCACACACATCTTACAATATGGAATTTAGTAACAAAACATTTCCCGGTGCCAGTGTCAGGCTATACGTTCTCCAAGCGCATTTCTTGCCTCCCCCTTGAATCTTATGTATGATCTCATTTCCTCACTCATTTGTACATGATGTCAtatttatttatttatttttttgttgttttctcatcaacttttcttggaaatcatttgtttcatctgacctcggacatgttccaatctggtcaccttatcattcacatttcttacctcatctcatttttattcctcattttgctcttaattttcaagccaagaaatagtgaataaataaataaataaataaagaaaAGAGATCGCTCGTGTACACCTGAGAAAAAAATGGGATCGACCGAAATCGCTGTGATGGATTATTGAAAGTCTGGTGTCTGAATAAAGAATTTCTCAAAAACAGTTCATATAAATAGAATTATACAACAATAAAAATATTTATCAACAAAACTTTTCGAGGAACTCATTCGGCACAAAATCGAATTCATCTACCGGTACTCTTCTCATTTGAATTCCTTTATGAATACCCATCTCACTGCGATATTCTATAACACACGCATCTCCGTCCTTCTCAAGGCAGTTAAGAATATAAGTGAAAATTGTGGAGAGAAACTCGAAGCCGGCTCTGAAATTCCATGAGGCCCGCTGTGGGATCTCTCGGGTACGCAGTGACGTAAACGATTTGACGTGGCCTTCCTGTGTTCGAAGTCCGACGATGATGTGATCGACGTTGACCAATGATGATTGAAGCCACCATTTGAAGGATTTCGAGTATTTGTAGAATCCATGACCGAGCTCGCCTTTCTGAGTTTTTAGCTCGAGCATATTTCCGTGTCTATCCAGACAATCAACTTCTCCCGAATAGAATATTCCAATTGACCTTTTTTCAGGATTAAGACGTTGATCAGTTTGAAGATCATTCCGAAATACAACTGCATACTCTTCTTTTGTTGTTACTGGACTTGAAGTGTCTGGTATCTATAATTATCTATTTTTATAGATTTTCCGCAAAAAAACTACATTTCAGCATCACTTTTGCTTCCAGAAAACTTGAAATTCTCTGAAATTACTCCATTATCCGATTCGACACGAACATTGAAGTTTCCATGAAAATTAGTGGATCCCGCTCCACTTTTTCCCAAATCCACATAGAGAAATTGATCATCACGAGTTACGCGCAGCCACCTGGAAATAAATACGTTAAAAATCGAGTTTTAGGGGAAATTCCAACCATTTGATACCGAAATGATCCTCCTCTTCACTAGTATAATGCTCTGTTTTCTTCATGAGCCAGGCTTTTTTAAAATCGAATCGCAGGACGAACTCCTTTTTTGAATTGCTCATTTTATGGCGGAGATCTGAAAAAAATAATGGTTTTTAGCTAAAAATTCAATTTTTCCGATTAAAAATCGCAGAAATTTGAAGGAAAAAGAGCTGAAAGCACGGTGTTTCTGCAAGAAACAAAGAAAAAACATTTTTTCAAACCAATAATTTCAAATTATACGGTAGATTTCAGAGTACGCAGAGTGTTTGCATAGTCGGCATCATAATTGACGCAAAGTAGGAGGGTACTGTAGTTATTTTTTCATTTTCTCGGTATTAAAATCGATAAAACGTTTAATAAAACGAGATAAAAGCCAACAAAAAAATTAAGAAGCACTAAAATTTATTAAATGGCACATCTGAAGCGAGTAAAATGGAATTTGTTTGATAAAATACATATTATTTCATTAATGTGAGTGATTTTGTGAAAAGAGCCGCCAACGTAGAGTGATCGATGCTGGAAATGTCCGATGGGATCATAGAACGAAGACCGAAGGGAGATTTGATCATTGAAATGCAGAATTGCTTCAAATTCTCCAAATTAAACGTTATCGCCATTTGCAGCTTCTTCTTGTAGGTTTTTCCGGTGGTTTCGATGAGAAAATCCTCGCAAAGCTCGGAGACAAGCGGTGTTTGGTACATATCAGCCAGTAAAAGGATTCCTTCAACAGTGTTATCTGAAAATTAAACCTTTTTAGTGAAAAATCAAGGGATTTTACCATTAATAACCGGAAATCCGTACAAAACTTCGAGAAATTTCTGAAAATCGTCTACGTCAATGTCGTAGAGAGGCACTTCGGCAAGTTTCGCCTCGTAGAAACCGCCGAGGGACAGGGATTCGAAGAAAGTTGAATGAAAGGCGAGAAACTGGAAATTATTTTGATTTTAACGTTAAAATATTCAATTTTTGAACCTTTTTCAGCAAATAAAAAACTTCAATGCATTCAAACAATGTGCTTCAAAACAAGGTAGTGaaaaggttaattttttgactcaaaaatatcgatttttcgctgaaaaattcaattttccactcatttggcataaaaatcgatgaattccaagatttttgccctaaaaacggcaattttccgccaaaaagtcactttttagctcaaaaatcgtggaactgaacggaaaatatcataaaattcataaaaaagttcaatttttcactaattttggctcaaaaatcatgaaatttccacattttttccctaaaaacctcaattttcagccaaaaatCCCAATTTTTTTCAGGTATCCAAAGCTTCACGTGACCTAAACGCTACCAGAATGGTTGCATTCGACGAATCGCCAGTTTACGCAGGAGTTGCTCAAAAATTGGGTTATAAGCCGAAAAATGGTGGATTCCAGTAGTCCGGAGACGCTGAGACGGCAGCCGAAAATCAAAAAAGTACCAGAAAAACTAAAAGCAGTAGAtttttttttattcgaaaaaattttaggggttttttcccgatttttCCGCATTTTTCCTCTATGTAATGTGTGAATAAagtgatttttaagtgaaaaatttgaaattttcactgaaaaatcgatttttctggtgcaaaatatcgataatttcggaaaaaatcgattttattaccggaaaatcgataattttcgatttttcggtgtttgcgtacttttcgaggtacagtacccctaattttcaggaaaatcgattttttttcgactaaaaatcgataatttggcaattatcgatttttgaacagaaaaaacacaaaaatttttggaatttccagtgtttgcgtacttttcaaggtacagtccccctagaagttcatattttttaatttcccgggttactgtagctggaaaagtacgcaaacaccgaGAAAttccaaaaattatcgatttttcggttcaaaaatcgataatttcggaaaatatcgatggttttgaactgcaaaaattcaaatttatcgtttttatcgtgaaaaatatcgacttttgtactgaaaaatCGAAAATTTGACAATTTttcggtgtttgcgtacttttcgagctacagtaacccgaagaatttggagtttcctaaaaaaaccgaattttccgtatcaaaaatcgataatttgagaaattttgcgaattattgatttttgaactgaaaaattcgaaaatttctcattttttcagacttttggggggctacagtaacctgaaaattcgaatttttcagaaaaatttcgaaaaaaaaattttttttttggttttatctgcaaaaatattgattttttcggaaaattttttagttttttcagtttttCATCAATATTTCAACCAACAACACACACTtaaaaaatcaataataaataaaataaaaaaatTCGAATTAATAATCATCGTCAGCGGCTGAGGTGGCAGGATCCCTCATTCTCTTCTCGGCGAGCTCTCATTCGGTGCCAAATTCGTAATAGTGTGGACCCAAAATTTGAAAAGTGACGGAATCAGGGCATGATGAGGGACATTTTGAAGCAGAGAGTGAGGAGAATTCAAATTCGAAAATTGTTTCTCGGaaaaacagaaaaaattgcaaaaaaaattgtttttcttcaatttttaattttttttcacaattttaaagtttATACACAACCATGTTaaaattcatattcttttcattttcagctttaaaatgaccccaacatgactatattccgcgcattttgaccaccgacacagctgaaaccgatgctacagtaacccgcgtggcaagacccaaaattgggtgaattggcggaatcagggcatgatgagagtcattttgaagctgagatcatggaaaactcgaatttcaactaaaaatctagaaatttcgaaaaatacaatttttttctgaaaaaaactttttttttaaattcgaaaaaaatttttttttgaaaaaCCTACTAATGCCCGCGACTTGAAACTTTTTCAATCTCAAATCTCTTCAACAGCCTAACAAGTTGACTCCGCACATTATCCGCCCTCATAAGCCCCCGATAATTCACAAAATGATCGGAGCACCACTTCTTGCTGCGGCCATTTTCGACGAATTTCGTGAAAACATTGAGCATTGTTATGTGATTTCCTTCTTCGACCGCGAATTTCTTTCGAATGACGTCAGCTTGATGACGTTGACGATATGGGGTAATAAAGACATCCTGGATTTGCATCATTGCAACAATTGTCACCATTTCTGTGAAGCACCCGAATTCGGCGGATTTCAGTAGACATTTACTGTGCATTGGTGGTAAAGGAAATTCTGCCATTTGTAGACCCAATGGGGATGTTAGTTGGGATCTGAAAAATTTTGAATTTTCaaaaaaaaaaattttttatcgaaattttttcccaaacatttttttttaacttttcgcgctaattttcttgaattttcattacaaaattcaaattccctgttattttctaccctttccccatgaaagttcagggttttaaccaattttcaaattttcaggggtactgtagccccaaaagtacgcaaacacggaattttgggagatttttgagaactcatgggatccggtgtcaaattttgagagaaattcaaattttgtggtaaaaatccatgagaataacccaatacagatgaaatctgaaaaatttggtttgcaaaatttttgtttaacttttcgccaattttcttgaattttcatcataaaattcaaattccccttcactttttacccctacagtcccaaattttggtgttttaaccaattttcaaaattccgaggggtactgtagccccaaaagtacgcaaacacggaattttgaaaaatttcgggttagagctttgaaaatcagggttaaggggtaaaaaatgacagagaacacgaatatcataacaaaaacgacgaaaaaTTCGTAGTTTCTTGAGTACTGCAGCTAAATGCTCTCCGGTTTAAAGGTACATACGTTTCGTCGATTGCTCCAAGCGCGTACAGAAGCTCCAAACCGTTGATCATCGCCCAGGACGGGGGTGGCTGAAAATTGATCCAAACTTTAATAATAGAAGTGGTCTAAAAACTCAATTTCCCTAGTGGTGGCCAAAATTTCTGTGTTTACACATATTCCTGCATAATTTTTATTGTCaaattcaaatttatttcatttttctaccctaagagtccagttttcaggtttctagtcgaatttcgaccagaatcgggttactgtagccccaaaagtacgcaaacaccgactaccgtaacccaatacactggattttacgcgattttaagctacaggtctgaaaattgagggttagaacgaaaaaaaagcggggaattcaaatttgataatgaatacctcccaaacgcaatttgaaggccgaaaaaaaaaatttcaaatgttgtttgatttttcatagttttgaatttttatttttctctgctaaatttcaatttgaaattcgattatttccccacattttttcacccctcctgacgaaatgttgggagctccagctagatttccaagaatttcgggggttactgtagcccgaaaagtacgcaaacaccgcgactacagtaacccagaaacaccgaatttcacgtaattttaagctaaaagtctgaaaatttaggggggtctgtggtgaaaaatgacagggaattcgaacttgataccggaattttctgaaaaTTTTTCTTTCTGAACTATATATTTTTCAGAGCTCAATTGTTCACAATAATCGTGTTGGGTGGTCTGCTTCTGGGTGGTTTTCTGCTTTTCAGAAAGTTTAAAGGATCATTCAATATGAGTGATATGATGTCAAATATGACAAAAGGAAAATTCACAATTATCGATCCACACAGTGTTGAAGGCAAAAAACAGCTGAAAATTAAGTTTAAAGATGTGGCGGGATGCAGTGAGGCGAAAGTGGAAATTCGAGAATTTGTCGATTATTTGAAGAATCCCGGACGATTTACGGTAGGGATTTCGGGTCGAAAATTTGCCGAATTTTGGCTGAAAATTTCCCAATTTTTTGCCGATTTTCCAACTGATTGTTTGGAAAAAAGGAACAATTGAGTTTGAAAAATCAAGCACAATATACGTAAAAACTGCACAAAATTGACGAAAATTATGAGAAATAGCAAAAATCTTGAAAATTGGAAGAATTTCCAATTTGTCGTGAAAATCGACCGAAAATCGCCGGAATTAGTGCGCATCCAATGCGaaattcgacttctccatcattttctacccttggcacccagtttttaggcttctaacccaatttttgtgaattttgggttactttagctccagaagtacgcaaacaccggcggctaccgtaacccagaaacacccgattttacgcaattttgagctagaactctgaaaatttaggcccaggggtagaaaaatacggggaatctgaatttcgagatgaaagtttttgaaaaatgttttgagaatcagaaaactcaattttgcgggatttttcggtaattttttgtgaaattctattatcaaattcgaatttactgtcattttttaggcctaaaacgtaattttcaaagctgtagctaaattttggaaatttttcgggttacggtagccccccaaaagtacgcaaacaccgactacagtaacccaaaacaccagattttacgcgattttgagataaagctctgaaaatttcatgtgtaggggtagaaaatagtgagaaattcgaatttgataatgaatgtcgctgaaaatcaatttgaaacccagcaatttctgcttttcggtttttccaataaaaaacacgggttttctgacaattttcagctccaaaaacccaaaaaacttgaattttcagcgattttcaggctatttttctttttaaaaatcaaaaCTTTCAGCTTATTTTTCACGGAAAAAGTGAACTTTCTGCATTTTGAGCGAtttttttgtggctttcaggcgattttgaacgatcaagattttcgggttactgtagcctcagaagtacgcaaacaccgaatttcacgcaattttgagatagagctctgaaaattcacatttttgacgagaaaataacggggaattcgaatttctgaataacataattgccagaaaaaattatttcgaaatctctgaaattttggattttaaaataattaaaaattttttaaattttaCAGGTGGCTCCGGTGAAGAAGAACAAACACTCAATCAGTTGCTCGTCGAAATGGACAGAATGGGTTCGGGGAACGGAGCTGTTGTTGTGCTCGCTTCCACAAATCGAGCCGATGTCCTTGATAAGGCTCTCCTGAGACCCGGACGCTTCGATCGACACATTTCAATCGATTTACCGACGGTTTTGGAGCGAAAAGACATGTTCGAGTTGTATATGAGAAAGATTAAGCTTGATCATGCTCCGCAGGTTAGGAAAATTGCGATTTTTAGGCGAGCGAAAAAATTGAGAAAAATCCGGCGGCAAAATTTGTGAAAATCGAGAGAAATTTTCGAATTTTTAAGCTTTTCTAGTACAGAATTTGGATTTTGCATCTCTCTTTTTTAAAGAAAAATCCGATTTTTGAAGGAAAATAGTTTCAAAAAATGCACTTTTTCCGTAAAACGACAGCGGAAAATTGGCTTAAGATTGTTCAAATTTCACTGAGAAGCTTCATTTTTCGAGAAAAATAGTCTGAAAATTGGCTTAAAATCGTTCGAAATCGCCTGAAAACCACAAAAAATCGCTCAAAAAGCAGAAAGTTCACTTTATCCGTGAAAATCAGCTGAAAAttctgattttttaaaagaaaaatagtctgaaaatcgctgaaaattctagttttttttgggtttttggagctgaaaattgtcagaaaacccgtgtttcttttttggaaaaaccgaaaagaagaaattgctgggtttcaaattgatttttagggacattcattatcgaattcgaatttctcgtcgttttctacccctaaccctgcattttcagaattctagctcgaaattccgtaaaatctggtgtattgggttacggtagtcggtgtttgcgtatttttgaagctacagtaacccaaaaattataaaaattgagctagagctctgaaaattacgttttaggcctaaaactggcaataaattcgaatttgttaatagatttgctcagaaaactttcgaatctgcccaaaaattgagagtttctgactctcaaaacatttttcttaaaatttcatccagaaattcagattccccgtcattttctacccctcacccagcagtttcagagctctagctcaaaattacgtgaaatccggtgtttctgggttacggtagccgccggtgtttgcgtacttttggggctatagtaacccaaaaattctaaaaattgagctgccgagctagaaaaaaacgtggcgggagtggaaaattacgaggaattccaatttctgaattagatttatcgaaaaaaactggaaattttgaATTTTATAAAAAATTTCAAAAAAtttttttttttttttaatttttCAAACTGCTCCCAAACTTTCATAAAACCCCATTTTTAGGAGTATTCTCAACGTCTGGCAGTTCTGACACCCAGCTTCACAGGTGCCGACATTATGAACGTATGCAACGAATCGGCAATCCGCGCGGCGTCCAATAAATGTCACGTGGTCACTATTAAAGATATGGAATACGCGTTGGATCGAGTTTTGGCGGGCTCCGAGAAGCGGAGTAGATCACTTGTTGAAGAAGAACGAGAAGTCGTCGCATATCATGAAGCTGGGCATGCGCTGGTTGGATGGATGTTGGAGCATACTGATGCTCTGTTGAAGGTGCTGCGGGGGGAttctgaaaaaatgttgaaatggaaattttccggggaaaaatgagtggaattttcgaattttccgcggaaaattatgtggaaattgcaatttttgaattttcgaccaaaaaatccgaattttaagctcaaaatttgTGaaaaaaaaaaTGCTATTTTCTGTACCCAGAAACCCAGATTTCCTCTGAAAACCTAAAAAATTGCCGACAAATCAAATTTTCCGCCGAAAAGTCCaaaaaaaaaTCCAATTTTCAGATAGAAATCTCGGTTTTTTGTGAAAGTTTTTGTAGTTTCCTGCGCGAagaattcttcaaaagttcagaaaaatcccaaaaaattattcaaaaattcaaatttttggcacaaaattcgcccaaaccctcaaaaaCTACATTTGTAGCCTAGAATTCGCCACAttttttgatttttttGGCCAAATCCTTTAATTTTCCCAATTTTTGGCTCAAAATTCCCACCAAAAATTCAAATTTTCCATTGAAAACTCGCACTTTTTGGCCTAAAAAAAGTTCCTCAAAAATCCGGAATAGTTTTTGAATTTTCGACCAAAAAATTCCGAATTTTAAACTTAAAATTTGTGAAAATGTTGAATATTTTCCGTAAAAATTCAGAAAAATTCATCGGAATATTGAAAAAATTCACCTAATTTTCAGTACGAAAATTCACAATTTTCACCAAAAATTCACCCCCAAAACATCAAAAAGTACACTTTTAGCTGCCTAATTTTCCAAAATTCACCTCATTTTTTGACTTCTGacttctttcgccaaaacctttaattttcccaactttgtggctcaaaattcccaccgaaaattcaaatttttcattgaaaactcgcactttttggcctaaaacttcctcaaaaatccggaatagtttttgaattttcgaccaaaaaattccaaattttaaggtgtgaaaatgttgaatattttccgtaaaaattcatcggaatattgaaaaaattcacctaattttcagtacgaaatttcaatttttcgccaaaaattcagatttcctctctgaaaaccttaaaatctcgccgaaaaatccaattttcagattgaaatttccatttattgggagaatttttgtgtaatttctcgcaaagaattccccagaaTTTCAGAAAAAATTGAAAAACTTTACCCAAAAATAGCTCttttttttcaaattttttGATCTAAAATTCACCCAAAACCTCCAAAACTACACTGTGTGTGTGTTGTAGCTGCCTAATTTTCAAAAATTCGCCTAATTTTTGACaaaaaaaaCCTTCTCTATTTTCCCAATTTTTGGCCTAAAATCCCCTCAAAAATCCGGAAAAGTTTTTGAATTTTCGACCAAAAAATCCGAATTTTAAGCTTAAAATTTGGTGTTACACGATATTCGAAAATGAGATAAATTGAAATTTTCAACaaaaaaaaTCCCgaattttttttcccaaatttgattatttggaacttttttttGAAGACAATTGCTATTTTCGAATTCTCCACAtcaccagcttccaaatgactcccatcacgccccaattccgccacttttcaaaatttgggtcccgccactcggattactgtagcaccagtttcagcagtgtcggtggtcaaattgaacggaatatggccgtgTTggggggggggggggggTCATTTTGAAGCTGATAACATGAGAAATTCCAATTTATTCTCCATTTTCCGGAATTTTCAGCCAAAAAAATTACCAGGAAGCGCTCCATAGCACGGAACCACCCACAGACGGTCGCAATTTTTCAAATTTCCAGCCAGCTCGCGGAGCTTCTCACAAACGTCTTCCACCTCGTCTTGTCCTGTCAAGAATACCTATCGCCAGGATTCTCGTGTTTGTGAATATTTATTACAGTATTCACCGCCGATTGACAGTAATCTGGCACAGACCTGGAAAAAATGAAATTATTTGAAATTTACGTTCAAAATTTGCTCaaatttgtaattctgagcttagtagcttcaaaatgacccccaacatgcctaggttccgacgattttgaaaactttgggtctcgccacgcggggtactgtagcaccagtttcagctgtttcggTTGTCAAATTGCACGGACACCAGGCATTTTGGGGTTCATTTTGAAGCTGATGACGTAGAGAATATGATTTATTGAATTAAAATTGTTTTTTATTCCAAAAATTTTATTTCCCGAAATTTTACATGGAAAACTGGATATTCGTGTTCTCCAGGTCTCCAGCTAaaatgacccccaacatgcctaggttccgacgattttgaaaactttgggtctcgccacgcgggatactgtatcaccagtttcaactgtgtcgAAACATCAAAAACTCAATATTGCCGGAAATAGGGCATGTTGGGGGTCAATTTGAAGCTAAAAACGGCGGATCGAATTTCTACATAGTTTTCAATAAAATTTTGAATTGAAAAttttttttttgaaaaaattaaaaatttttcgaaattttttcttttttgcaaattttGTCCACATCCACTAACGTTTTTGTATGATGAACTGCAACTGGATGTGTTCTTCCCTCCACTGAAATAATTCCAGCAGTATCTTTATCCGAATTTCCAGTCTCAtttttttttagcagttttgaagtttctaagcaaaatttcagtattaaattcgagatccccacatatttttatcccaattgcagaaaagttaggatctctagcgttaatttcgagattttcgggttactgtagcgccagaagtacgcaaacaccgactaccgtaacctaaaaacaccgaatttcacgtaattttgagctagaactttgaaaattcagggttaggggcagaaaatgacggggaattcgaatttaataatgaaatttcttgaaaatTGTACCGTTTCAAGTTTATCCATATTATTTTTGATCAAATCAGTTGTCGCCTCGTTGGCTTTTGCCACAATCAGCGTGGCTTCTTGATCAAAAGTTGACGCGAATTTTTTCAAATACGGTTTAATTTGAAATCTTTCAGTATTCGGAAACGATAGCGGCCCAACAATTGAGCTCATTCCATACAATTTCACTTGAGCATACGCCGATTTTGTCATTTTTTGCAGGTCATCTTGTGCTCCTGACGTGATTCGGCCGAATTTCAGGTTCTCAGCACATCGGCCACCGAGCATCATGCACATTCGATCGAAAAGCTCATCTTTTGAGTAGAGATGTTTGTCATCACGTGGAGAATATTGAGCAAATCCGAGAGCTGCAGACGTTTGGGGGATGATTGTTACCTGAGGAAAAGACGGATTTTTGAGGGGATTTTGGGCGAAAAAGTGGGGAATTTCAGGTTTTTTCAGTGGAAAAATTGAATTTTTCAGTGAAtcttgttgattttttttcttgttattttttttGGCCACAATGAGGGGAGaatttgaatttttcaatggaaaattttattttcagcgcaaatttgaattttgagccaaaAAGTGCAAAaattttgatttttttgagtaacatttttggatatttttCTAAAATTTTGAAGAATTCTTTGCGGGAAATTACAACAATTTTCAAGAAAAATCAGAGAGATTTCGGTCTGAAAATTGAAttttttttttCGGCAATTTTTAGATTTTCCTTAAAATTGGTTATTTTCGACGTAATTTTATAGACTAGAAAAAGtttttttttggcggaaaattgaaattttgtgtgctaaatttagagaatttttacagaaaatatcaattttcacacaatttttgagaatttcgataaaaaattcaaacacttgtaattctagaatttccacgtaattttccgcgagaaattcgaaaatttcaatctgaaatttggatttttcggcgagatttttttgtaacggaaaattttcaacattttcacaaattttaagcttaaaattcggatgttttggtcgaaaattcaaaaacttttccggatttttGAGGGGATTTTAGGCCAAAAATTGGGAAAATAGAGAAGGttttttttGTCAAAAATTAGGCGAATTTTTGAAAATTAGGCAGCTACAACACACACACAGTGTAGTTTTGGAGGTTTTGGGTGAATTTTAGATCaaaaaatttgaaaaaaaaGAGCTATTTTTGGGTAAAGTTTTTCAATTTTTTCTGAAAttctggggaattctttgcgagaaattacacaaaaattctcccaataaatggaaatttcaatctgaaaattggatttttcggcgagattttaaggttttcagagaggaaatctgaatttttggcgaaaaattgaaatttcgtactgaaaattaggtgaattttttcaatattccgatgaatttttacggaaaatattcaacattttcacaccttaaaatttggaattttttggtcgaaaattcaaaaactattccggatttttgaggaagttttaggccaaaaagtgcgagttttcaatgaaaaatttgaattttcggtgggaattttgagccacaaagttgggaaaattaaaggttttggcgaaagaagtcagaagtcaaaaaatgaggtgaattttggaaaattaggcagctaaaagtgtactttttgatgttttgggggtgaatttttggtgaaaattgtgaattttcgtactgaaaattaggtgaattttttcaatattccgatgaatttttctgaatttttacggaaaatattcaacattttcacaaattttaagtttaaaattcggaattttttggtcgaaaattcaaaaactattccggatttttgaggaactttttttaggccaaaaagtgcgagttttcaatggaaaatttgaatttttggtgggaattttgagccaaaaattgggaaaattaaaggatttggccaaaaaaatcaaaaaatgtggcgaattctaggctacaaatgtagtttttgagggtttgggcgaattttgtgccaaaaatttgaatttttgaataattttttgggatttttctgaacttttgaagaattCTTCGCGCAGGAAACTACAAAAACTTTCACAAAAAACCGAGAtttctatctgaaaattggatttttttttggacttttcggcggaaaatttgatttgtcggcaattttttaggttttcagaggaaatctgggtttctgggtacagaaaatagcattttttttttcacaaattttgagcttaaaattcggattttttggtcgaaaattcaaaaattgcaatttccacataattttccgcggaaaattcgaaaattccactcatttttccccggaaaatttccatttcaacattttttcagaaTCCCCCCGCAGCACCTTCAACAGAGCATCAGTATGCTCCAACATCCATCCAACCAGCGCATGCCCAGCTTCATGATATGCGACGACTTCTCGTTCTTCTTCAACAAGTGATCTACTCCGCTTCTCGGAGCCCGCCAAAACTCGATCCAACGCGTATTCCATATCTTTAATAGTGACCACGTGACATTTATTGGACGCCGCGCGGATTGCCGATTCGTTGCATACGTTCATAATGTCGGCACCTGTGAAGCTGGGTGTCAGAACTGCCAGACGTTGAGAATACTCCTAAAAATGGGGTTTTATGAAAGTTTGGGAGCAGTTTGaaaaattaaaaaaaaaaaaaaattttttgaaattttttataaaattcaaaatttccagtttttttcgataaatctaattcagaaattggaattcctcgtaattttccactcccgccacgtttttttctagctcggcagctcaatttttagaatttttgggttactatagccccaaaagtacgcaaacaccggcggctaccgtaacccagaaacaccggatttcacgtaattttgagctagagctctgaaactgctgggtgaggggtagaaaatgacggggaatctgaatttctggatgaaattttaagaaaaatgttttgagagtcagaaactctcaatttttgggcagattcgaaagttttctgagcaaatctattaacaaattcgaatttattgccagttttaggcctaaaacgtaattttcagagctctagctcaatttttataatttttgggttactgtagcttcaaaaatacgcaaacaccgactaccgtaacccaatacaccagattttacggaatttcgagctagaattctgaaaatgcagggttaggggtagaaaacgacgagaaattcgaattcgataatgaatgtccctaaaaatcaatttgaaacccagcaatttcttcttttcggtttttccaaaaaagaaacacgggttttctgacaattttcagctccaaaaacccaaaaaaaactagaattttcagcgattttcagactatttttcttttaaaaaatcagaaTTTTCAGCTGATTTTCACGGATAAAGTGAACTTTCTGCTTTTTGAGCGATTTTTTGTGGTTTTCAGGCGATTTCGAACGATTTTAAGCCAATTTTCAGACTATTTTTCTCGAAAAATGAAGCTTCTCAGTGAAATTTGAACAATCTTAAGCCAATTTTCCGCTGTCGTTTTACGGAAAAAGTGCATTTTTTGAAACTATTTTCCTTCAAAAATCGGATTTTTCTTTAAAAAAGAGAGATGCAAAATCCAAATTCTGTACTAGAAAAGCTTAAAAATTCGAAAATTTCTCTCGATTTTCACAAATTTTGCCGCCGGATTTTTCTCAATTTTTTCGCTCGCCTTAAAATCGCAATTTTCCTAACCTGCGGAGCATGATCAAGCTTAATCTTTCTCATATACAACTCGAACATGTCTTTTCGCTCCAAAACCGTCGGTAAATCGATTGAAATGTGTCGATCGAAGCGTCCGGGTCTCAGGAGAGCCTTATCAAGGACATCGGCTCGATTTGTGGAAGCGAGCACAACAACAGCTCCGTTCCCCGAACCCATTCTGTCCATTTCGACGAGCAACTGATTGAGTGTTTGTTCTTCTTCACCGGAGCCACCTgtaaaatttaaaaaatttttaattattttaaaatccaaaatttcagagatttcgaaataattttttctggcaattatgttattcagaaattcgaattccccgttattttctcgtcaaaaatgtgaattttcagagctctatctcaaaattgcgtgaaattcggtgtttgcgtacttctgaggctacagtaacccgaaaatcttgatcgttcaaaatcgcctgaaagccacaaaaaaaTCGCTCAAAATGCAGAAAGTTCACTTTTTCCGTGAAAAATAAGCTGAAAGttttgatttttaaaaagaaaaatagcctgaaaatcgctgaaaattcaagttttttgggtttttggagctgaaaattgtcagaaaacccgtgttttttattggaaaaaccgaaaagcagaaattgctgggtttcaaattgattttcagcgacattcattatcaaattcgaatttctcactattttctacccctacacatgaaattttcagagctttatctcaaaatcgcgtaaaatctggtgttttgggttactgtagtcggtgtttgcgtacttttggggggctaccgtaacccgaaaaatttccaaaatttagctacagctttgaaaattacgttttaggcctaaaaaatgacagtaaattcgaatttgataatagaatttcacaaaaaattaccgaaaaatcccgcaaaattgagttttctgattctcaaaacatttttcaaaaactttcatctcgaaattcagattccccgtatttttctacccctgggcctaaattttcagagttctagctcaaaattgcgtaaaatcgggtgtttctgggttacggtagccgccggtgtttgcgtacttctggagctaaagtaacccaaaattcacaaaaattgggttagaagcctaaaaactgggtgccaagggtagaaaatgatggagaagtcgaatttCGCATTGGATGCGCACTAATTCCGGCGATTTTCGGTCGATTTTCACGACAAATTGGAAATTCTTCCAATTTTCAAGATTTTTGCTATTTCTCATAATTTTCGTCAATTTTGTGCAGTTTTTACGTATATTGTGCTTGATTTTTCAAACTCAATTGTTCCTTTTTTCCAAACAATCAGTTGGAAAATCGGCAAAAAATTGGGAAATTTTCAGCCAAAATTCGGCAAATTTTCGACCCGAAATCCCTACCGTAAATCGTCCGGGATTCTTCAAATAATCGACAAATTCTCGAATTTCCACTTTCGCCTCACTGCATCCCGCCACATCTTTAAACTTAATTTTCAGCTGTTTTTTGCCTTCAACACTGTGTGGATCGATAATTGTGAATTTTCCTTTTGTCATATTTGACATCATATCACTCATATTGAATGATCCTTTAAACTTTCTGAAAAGCAGAAAACCACCCAGAAGCAGACCACCCAACACGATTATTGTGAACAATTGAGCTCTGAAAAATATATAGTTCAGAAAGAAAAAttttcagaaaattccggtatcaagttcgaattccctgtcatttttcaccacagacccccctaaattttcagacttttagcttaaaattacgtgaaattcggtgtttctgggttactgtagtcgcggtgtttgcgtacttttcgggctacagtaacccccgaaattcttggaaatctagctggagctcccaacatttcgtcaggaggggtgaaaaaatgtggggaaataatcgaatttcaaattgaaatttagcagagaaaaataaaaattcaaaactatgaaaaatcaaacaacatttgaaattttttttttcggccttcaaattgcgtttgggaggtattcattatcaaatttgaattccccgcttttttttcgttctaaccctcaattttcagacctgtagcttaaaatcgcgtaaaatccagtgtattgggttacggtagtcggtgtttgcgtacttttggggctacagtaacccgattctggtcgaaattcgactagaaacctgaaaactggactcttagggtagaaaaatgaaataaatttgaatttGACAATAAAAATTATGCAGGAATATGTGTAAACACAGAAATTTTGGCCACCACTAGGGAAATTGAGTTTTTAGACCACTTCTATTATTAAAGTTTGGATCAATTTTCAGCCACCCCCGTCCTGGGCGATGATCAACGGTTTGGAGCTTCTGTACGCGCTTGGAGCAATCGACGAAACGTATGTACCTTTAAACCGGAGAGCATTTAGCTGCAGTACTCAAGAAACTACGAAtttttcgtcgtttttgttatgatattcgtgttctctgtcattttttaccccttaaccctaattttcaaagctctaacccgaaatttttcaaaattccgtgtttgcgtacttttggggctacagtaacccgattctggtcgaaattcgactagaaacctgaaaactggactcttagggtagaaaaatgaaataaatttaaatttgacaataaaaattatgcaggaatatgtgtaaacacagaaattttggattttttcgaaaattccggggactgagatagattttttttaaatcactatcaaattcgaatttttcatctaaatttacccctcggctcaaacttttggatctcctgcttaatttttaaaatttcagggttactgtagcgccaaaagtacgcaaacaccgactaccgtaatccaaaacaccggatttcacgcgattttgagctagaattctgaaaattaatgtctaggggtagaaaatgacagggaattcgaatttgttaatgaaattttgcaaaaaaatatttataattctcaaatcctaaaaaattgcaaatttcacggtttcctagttgatgttaacatattttaatatgaaattcgaattcctcgccaaatttcacaaacgtctttttaccgggtatctagcggacattttcaaattttaagggttatggtagccccaaaagtacgcaaacaccgactacagtaacccaaaacaccagattttacgcgattttgagataaagctctgaaaatttcatgtgtaggggtagaaaatagtgagaaattcgaatttgataatgaatgtcgctgaaaatcaatttgaaacccagcaatttctgcttttcggtttttccaaaaaagaaacacggggtttctgacaattttcagctccaaaaacccaaaaaaaaactagaattttcagcgattttcagactatttttcttttaaaaaatcagaaTTTTCAGCTGATTTTCACGGAAAAAGTGAACTTTCTGCTTTTTGAGCGATTTTTTGTGGTTTTCAGGCGATTTTGAACGATTTTAAGCCAATTTTCAGACTATTTTTCTCGAAAAATGAAGCTTCtcactagggaatgaccagaataaatggagcgatattcaaaaaaaaaatattgtatcggaaagctgacattctctactataagaatatgactgaaatttttgcccgttcgggctggaaatctgaaatttttacgtctgaaattctacactgaaatcagtgcatttcctatggttaacagtggatttttgtctctggcgccaacagaagtctcaccacaatggtggaagggcgaaaacatcggttcggtggtcgagtggtgaacgcgttcgcctcttgagcagaagtttgtgggttcggttcccatacatggtttaacttttggccttttttatacaaaattttcagaacgggaaacaagtatttagaacatttttttgagggttttacataatttttttgctttttaattgaaccataattaccctggaaacttttcagaaattttaatttttttcgaaaattgtcacttttttctccaccaaacccatgagaaaatttgatcgaaaaatttttttttgaaatttttttaaaaatgcatgaaatattttagagtgtcacaaataacctatttttcattattttcaatgaccgaatcattgattctgatgccttatcaagacgttttaccaaatcgatattggcaaaacatcttgtttttgaggctccatatctctgcaggaaaaaatcgcactaaaaagtgatcaactagaaacttgttaaacacaatgtgatctaaaacatttcagttgaacacttttttgtaaaaaatttcgttgccgagttggaaccaattgatttgagcttcattatttttgaatattctaaatagttaaagatctatatcttggcaacgaaattttttacaaaaaagtgttcaactgaaaagttttagattacattgtgtttaacaagttttcagttaatcactttttagtgcgattttttcctgcagagatatggagcctcaaaaacaagatgttttgccaatatcgatttggtaaaacgtcttgataaggcatcagaatcaatgattcggtcattgaaaataatgaaaaataggttatttgtgacactctaaaatatttcatgcatttttaaaaaaatttcaaaaaaaaatttttcgatcaaattttctcatgggtggagaaaaaagtgacaattttcgaaaaaaattaaaatttctgaaaagtttccagggtaattatggttcaattaaaaagcaaaaaaattatgtaaaaccctcaaaaaaatgttctaaatacttgtttcccgttctgaaaattttgtataaaaaaggccaaaagttaaaccatgtatgggaaccgaacccacaaacttctgctcaagaggcgaacgcgttcaccactcgaccaccgaaccgatgttttcgcccttccaccattgtggtgagacttctgttggcgccagagacaaaaatccactgttaaccataggaaatgcactgatttcagtgtagaatttcagacgtaaaaatttcagatttccagcccgaacgggcaaaaatttcagtcatattcttatagtagagaatgtcagctttccgatacaatattttttttttgaatatcgctccatttattctggtcattccctagttAgtcgcggattttctgggccaccgttgcatatttcgcaataatttttacgggaacgtaatctccacatcaccagctttcatttaagtacccacacggcaaggtttaatttttgaaatttggtcgcggattttctcggccaccgttgcatatttcgcaataatttttacgggaacgtaatctccacgtcaccagctttcatttaagtacccacacggcaaggtttaatttttgaaatttggtcgcggattttctcggccaccgttgcatatttcgcaataatttttacgggaacgtaatctccacgtcaccagctttcatttaagtacccacacggcttggtttaatttttaaaatttggtcgcggattttctgggccaccgttgcatatttcgcaataatttttacgggaacgtaatctccacgtcaccagctttcatttaagtacccacacggcttggtttaatttttaaaatttggtcgcggattttctcggccaccgttgcatatttcgcaataatttttacgggaacgtaatctccacgtcaccagctttcatttaagtacccacacggcaaggtttaatttttgaaatttggtcgcggattttctcggccaccgttgcatatttcgcaataatttttacgggaacgtaatctccacgtcaccagctttcatttaagtacccacacggcaaggtttaatttttgaaatttggtcgcggattttctcggccaccgttgcatatttcgcaataatttttacgggaacgtaatctccacgtcaccagctttcatttaagtacccacacggcaaggtttaatttttgaaatttggtcgcggattttctcggccaccgttgcatatttcgcaataatttttacgggaacgtaatctccacgtcaccagctttcatttaagtacccacacggcaaggtttaatttttgaaatttggtcgcggattttctcggccaccgttgcatatttcgcaataatttttacgggaacgtaatctccacgtcaccagctttcatttaagtacccacacggcaaggtttaatttttgaaatttggtcgcggattttctcggccaccgttgcatatttcgcaataatttttacgggaacgtaatctccacgtcaccagttttcatttaagtacccacacggcaaggtttaatttttgaaatttggtcgcggattttctgggccaccgttgcatatttcgcaataatttttacgggaacgtaatctccacgtcaccagctttcatttaagtacccacacggcaaggtttaatttttgaaatttggtcgcggattttctgggccaccgttgcatatttcgcaataatttttacgggaacgtaatctccacgtcaccagctttcatttaagtacccacacggcaaggtttaatttttgaaatttggtcgcggattttctcggccaccgttgcatatttcgcaataatttttacgggaacgtaatctccacgtcaccagctttcatttaagtacccacacggcaaggtttaatttttgaaatttggtcgcggattttctcggccaccgttgcatatttcgcaataatttttacgggaacgtaatctccacgtcaccagctttcatttaagtacccacacggcaaggtttaatttttgaaatttggtcgcggattttctgggccaccgttgcatatttcgcaataatttttacgggaacgtaatctccacgtcaccagttttcatttgagtacccacacggcttggtttaatttttaaaatttggtcgcggattttctcggccaccgttgcatatttcgcaataatttttacgggaacgtaatctccacgtcaccagctttcatttaagtacccacacggcaaggtttaatttttgaaatttggtcgcggattttctcggccaccgttgcatatttcgcaataatttttacgggaacgtaatctccacgtcaccagctttcatttaagtacccacacggcaaggtttaatttttgaaatttggtcgcggattttctgggccaccgttgcatatttcgcaataatttttacgggaacgtaatctccacgtcaccagctttcatttaagtacccacacggctaggtttaattttaggctttttttcgggttttttgaaatgaatatcgtagctacagaaacggtagtacactcttctgaaaatacaaaaaattttcaatttttatagctaggacactttttgtctgcccaaatataagcaaccaaaaataatttccaagtttttgatgatttgttgcatattgaaaaaaacatttttcgggttttttgaaatgagtatcatagctacagaaacggtagtacactcttctgaaaatacaaaaaatttgcaatttttatagctaggacactttttgtctgcccaaatttaagcaaccaaaaataatttccaagtttttgatgatttgttgcatattgaaaaaaacatttttcgggttttttgaaatgaatatcgtagctacagaaacggtagtacactcttcttctgaaaatacaaaaaatttgcaatttttatagctaggacactttttgtctgcccaaatataagcaaccaaaaataatttccaagtttttgatgatttgttgcatattgaaaaaaacatttttcgggttttttgaaatgaatatcgtagctacagaaacggtagtacactcttctgaaatacaaaaaatttgcaatttttatagctaggacactttttgtctgcccaaatataagcaaccaaaaataatttccaagtttttgatgatttgttgcatattgaaaaaaacatttttcgggttttttgaaatgaatatcgtagctacagaaacggtagtacactcttcttctgaaaatacaaaaaatttgcaatttttatagctaggacactttttgtctgcccaaatataagcaaccaaaaataatttccaagtttttgatgatttgttgcatattgaaaaaaacatttttcgggttttttgaaatgaatatcgtagctacagaaacggtagtacactcttctgaaaatacaaaaaatttgcaatttttatagctaggacactttttgtctgcccaaatataagcaaccaaaaataatttccaagtttttgatgatttgttgcatattgaaaaaaacatttttcgggttttttgaaatgagtatcgtagctacagaaacggtagtacactcttcttctgaaaatacaaaaaatttgcaatttttatagctaggacactttttgtctgcccaaatttaagcaaccaaaaataatttccaagtttttgatgatttgttgcatattgaaaaaaacatttttcgggttttttgaaatgaatatcgtagctacagaaacggtagtacactcttctgaaaatacaaaaaatttgcaatttttatagctaggacactttttgtctgcccaaatttaagcaaccaaaaataatttccaagtttttgatgatttgttgcatattgaaaaaaacatttttcgggttttttgaaatgaatatcgtagctacagaaacggtagtacactcttctgaaaatacaaaaaatttgcaatttttttagctaggacactttttgtctgcccaaatataagcaaccaaaaataatttccaagtttttgatgatttgttgcatattgaaaaaaacatttttcgggttttttgaaatgagtatcgtagctacagaaacggtagtacactcttctgaaaatacaaaaaatttgcaatttttatagctaggacactttttgtctgcccaaatttaagcaaccaaaaataatttccaaatttttgatgatttgttgcatattgaaaaaaacatttttcgggttttttgaaatgaatatcgtagctacagaaacggtagtacactcttctgaaaatacaaaaaatttgcaatttttatagctaggacactttttgtctgcccaaatttaagcaaccaaaaataatttccaagtttttgatgatttgttgcatattgaaaaaaacatttttcgggttttttgaaatgagtatcgtagctacagaaacggtagtacactcttctgaaaatacaaaaaatttgcaatttttatagctaggacactttttgtctgcccaaatataagcaaccaaaaataatttccaagtttttgatgatttgttgcatattgaaaaaaacatttttcgggttttttgaaatgaatatcgtagctacagaaacggtagtacactcttcttctgaaaatacaaaaaatttgcaatttttatagctaggacactttttgtctgcccaaatataagcaaccaaaaataatttccaagtttttgatgatttgttgcatattgaaaaaaacatttttcgggttttttgaaatgaatatcgtagctacagaaacggtagtacactcttcttaaaatacaaaaaatttgcaatttttatagctaggacactttttgtctgcccaaatataagcaaccaaaaataatttccaagtttttgatgatttgttgcatattgaaaaaaacatttttcgggttttttgaaatgaatatcgtagctacagaaacggtagtacactcttctgaaaatacaaaaaatttgcaatttttatagctaggacactttttgtctgcccaaatataagcaaccaaaaataatttccaagtttttgatgatttgttgcatattgaaaaaaacatttttcgggttttttgaaatgaatatcgtagctacagaaacggtagtacactcttcttctgaaaatacaaaaaatttgcaatttttatagctaggacactttttgtctgcccaaatataagcaaccaaaaataatttccaagtttttgatgatttgttgcatattgaaaaaaacatttttcgggttttttgaaatgaatatcgtagctacagaaacggtagtacactcttctgaaaatacaaaaaagttgcaaattttatagctaggacactttttgtctgcccaaatataagcaaccaaaaataatttccaagtttttgatgatttgttgcatattgaaaaaaacatttttcgggttttttgaaatgaatatcgtagctacagaaacggtagtacactcttcttctgaaaatacaaaaaatttgcaatttttatagctaggacactttttgtctgcccaaatataagcaaccaaaaataatttccaagtttttgatgatttgttgcatattgaaaaaaacatttttcgggttttttgaaatgaatatcgtagctacagaaacggtagtacactcttcttctgaaaatacaaaaaatttgcaatttttatagctaggacactttttgtctgcccaaatataagcaaccaaaaataatttccaagtttttaatgatttgttgcatattgaaaaaaacatttttcgggttttttgaaatgaatatcgtagctacagaaacggATACagaaacgaaacgaaaaccatatcaattcccccaaaaatccaaaaattttttttgcaaaaaagtgcagtcatatgcttgttgaaattggaattcaagacaaaaacccctgtagcgcggctgggatggaatatctaggttccagaaatgtacccctgatattaaaaaaaattagcaattttttaccatatcaattccccaaaaaatccaaattttttttttgcaaaaaagtgcagtcatatgcctgttgaaattggaattcaaaaATtaggtcctcggtgactgcgacaaaaatgtttgtttgttttttctgggcgtgttttttttccttttttttttgggatgaaaaaattcgcaaaaaattttcctcccgtACAATCGACAATTCATTCAAACCAATTAGTTTTGAACTCTCCTGTGAATGCTACAAAAAACTATATTTATTCTTCATTTGGCTTCTCACTAGTTCTCGCGATTCTCTTTGATCGAGAAATGTAATTTGTTGCTTGGAACAGAAAAGTGGAAAAGGGTAATACATGGCCTCTTTTCCTGTGTCTTTTTCCGCCGATTTCGTGAACATTAATTTACCCGCAACCGTTTGATGCGCCGTTTGCCCTAATTTTCCGTTTCTTGACTGTTACTCAATGAACAGATTGAATtctctctctctctctctttctTTTTTCACTTCTTAATTATTGTTTGCTATCCAACACCTACttttgtttttgtatttgatgttctttattcttgttactttaaatttGaaaaaaaaaCGAATTTTTAAAAAATAGGGTTTGTCAATTTGTacaaggaaacggaattttttcgttcaaagtttcaaaacaagacgtatgcccatcagattattttgtttaaacgagcttacgcaaaacacttttagctgtaaagctcctacttcaaaaattttaatttcaacttgaaaaaagttcagcacattttccccaactaccgaaatctgaaaaattgcgccaaaagtcgtttcttatacatttgaagttttcagaacgttttaaattggcaaacattcgggaACTGTATTGATGGTGCTTATTATCCtcaaagttggactagtgccagcggggaaattgttttaaaacatgcctatggtaccccaatgaccaaatatcatagtaaaaaaaatttttttttaatttttgctaaatttttatatgattttttgaaagttgaaaaaatctcgaattgcatcaaattcccacttgaattgccgccaatagttcgatgttcaatggagtgcgcttgccatatttttatcaatttttctcatttatgtctgaattttaattttttttttcgtgtaattttagtgaaaatttagtgaaaaattcaagataaatgtaaattctttatcaaaaagaggacagtgaagcgtaaacctgtgcaattgattgtttcaggctcgacgtcgttggaatacgttctttctttgtttttcaattgttttcaatgcacaatatacatttgtgttgaatttttcactaaatttctacttagattacacgaaaaacatcaaaaatctgtcaaaaatgagaaaaatttatttaaaaaaatgtatatttcaagcacactccatcgaacattgaactattggcggtaattcaaatgggaatttgatgtaattcgggtttttttcaactttcaaaaaatcatataaaatttagactaattttttaaattttttttactatgatatttggtcattgtgttaccataggcatgccttaaagtaattttcccactggcgctactccacctttaaGCCCAGATTCTCTGAAAAATTAGAACATTTTTTGACTAAATCATTTTGAATGGTCAAAAGATGTAAATTTCAAACATTTTTTATAACCTATTTTCAAGATTATTTTTCAATTGACACAACTTGTAAATCTTGCAGCTCTTGGTATCAGAATGCGTCTTCTATCGTCTTCATTGCTTGTCTTGTTTCTTACTCAGTTTGTATCGTCCGaaaaaaaaTGTCCGGCTGTGAAAAAAGGTAACCTGAACGAAGTAAACGTTTAGGTATAAAATTGATTGCGCAAAAATCTCTTAAAATCAATTGTTGTAAAAAcaaaatcatgaaaattgactagtgagtttttatcgctttttgacttgaaataaaacattttcaaaaatcgtttgaaacgttttattagtcattttagcaacattgaaataggttttgaaaatgtaccaaatgtcgtgcttaacctttACAATAACTCAAAATTAAGGCCCGTTCACTCAAGTTCCCATAATATATCTGGAATGGAAAAAAATACAACATTTCTTAGTGAGTCTACAACAGGGCTAGCAAATTGGACGAATTGGGTATAAAACGCGTCCCGTTGTCCGGTTTTAACCCGATTCGCCATATTCTACACatatatatatatatatatatatatatatatatatatatatatatatatatatatatatatatatatatatCAGCTTTGCTCTATGTTAATACATGCGTACAAAAAACATTGGTTTTCAGGGGCTTGCTGCACAGCACCTATCACCCCAGGATGTCGACTTCCCCGACAATGTTATAAATACATAATGTCAAACTGTCCAGACAGAAAAATTGCAGTTTTTTCCAGAAAAGTTGGAAATGATCGCCGCTCTGCTCCGAGAAAACCGTTGGTCAGTTTTATTTTGTACTGATATAATTGTTTGAGCCCAAGCTAATTATCTTAAGCTCGAGCATTTGGGCTCGAGCTCTAGCATCTCGGCAGCAGCATTTGGGCTCCTAATATTTCAGCTCTGAGGTTAAAAAAATACATGATTTCCATTAGTACTGTTCCAAAACAATTGTTTGATAATTAAGGGCAAATGTGGAACATCGGAGGTAAACTATCAACCATGCACTTCCAAGGGAATTGCGAACAAACTCTTTTTGTCGTGCTGTCAATTGTATGTTCCAGAAGAATGCCATCACATGTGTGTGTACGAAACTGATCAGTCGGTTACTAGAAATATGGTAAGTGTCCAAAGTAAATTCAAAATAGTAAGTTGCCTAACGTTATAAATGACAATAAAACAATTGTGTTGTGAGTACCTCTTTTATATTTCCAAAAACAAACTTTTTGCAGCTGACCAACATGCGGAAAGATAGCCAGTGCCGAATTAAACACCTGTCGTCAATTTTGTACTGTGCCAGCCAGAACAGAGATAATAGGAAATGCTGCTTGGATTTAGATCTCAATGCCCCTCAACTTCAGGTATATAAATAACTTGGAAGATTTTtttggaaagagttttctatggtgtgtaattaattggttatatctcaaaaaccggtaaaatatacatgtaaggttgtatatgcgcttctcaaaacactgttttgcctcactggttcaggttattaagaaaactgctcctatgaaaacttctcagtctcaagttacagatgttccaaaaagaattgacaaaaatgagctcgcaaggtgtcgggcgttgtatctcttgactttaatgttttgaaacgttgaaacatgtgtgttaagatgtagatcacatattgggcaacagttaatcagttcaacttttctttcaaaatttcctaacttgaggtatactcatttgaaaactatggcaaattagcGCGGCGCGGAACCCAGATAGTGTTGGCTGCGTGGGGCGCCGTATCATGGAAACCCGTTTATGTCAACTAATGATAATAAAAACTTAGGTTGGATCTCGTTGCTTGCGAATGTGTGATCCATCGGGTACTTCAATCGATAGAATAACCAAGGAAGATGTGACTTGCCTGTATAATTGGAATGTTATTATGTACTGTCATCATGCCGGAATACGCGAAATGTAACTCAACCACTTCATTTATTTATCTTTTTTAAGTTCACCCTTCAGCATACCAAAGGTTACATTTTTGCAGCAGTGCACTTATAATGTTGATAATAATAAAATATTAATTGGAATATGATGTTTGTTATCTTATCAGGCAATAGTCGACATTGATAAAAATTGGAAGATTGCTTTCAAATTGAtttttttttccaattattttactttttgaaacatttcattttACAATTCTATTGTTCCTTGAGAAAAAAACGTCATAAGTTTTGATTTTTTGCAATGCGTTCAGTTATTTTCTGAACGAAACGTATTTCATTTGAAAGGACTTCTTCTCAATAGTCCACTACAAATAATTTTTATGCATATTCAGGTCAAATGTTTATTTTATGAAGTTTCATAGACATGGAGACATTTTTATATCTTTCAAGACAGCCTTTCAAAAAATTAGTGAAATTGTTTAATCAAGTCCATTAAAAATGTTAAATAAGTAAAATGTTTGTCGAAttttttgaatgttttttttGAGTTACTGGAGAATGAATCAAATGATTTAAAGTGGTCGTTTTTTACAGTAAAAAAGTATTATATTTTGAATGACTAATGTATTTATTTGATAATATAATTTCTTTCAGTAAGATACTTTATGTGTCCTATGCCTTTCCACTTCTAAAGCCAGAAGTGAACTGATTGGAAAtttttttttAAGTTTCAATTTTGTACCCAACCGTAGAGTTCGTATATACGAGCATTCTCATTAATTTGCCAGTGTTTcaaaacaaaaattccaagaaaaaaaaaCTCTATAATTGCCTCATTTCTTCTGTTAGTCTGGCTGCTTGAATTTTGAATTATAAATGTTGACTCAGGACTTATTGCCAGCCCTAATTAAAAAGAGTATTTTTTCTATTAGCATGGTATTTGTAttgcacacattttttacacaattcctatgagattgaagttattaagcctttttgttacaattaaaataaaattgtcgaacttccatataaagtttaagtcttttcaagtaaaaaaatagtaagtccaaacacagaaaaatgttctgaaaattCCCTAATaacggaatgacctttgaaaattagtattgtagccatactaacaaaagaaatacggCAATAATATCATTATAAAATATTGTAGTATAGCTATAACGCAAATACCAAACCTTCATCAGTGTGTGTAATAGAAAGAACAAGTGTCCTACTCAAACATACCAATAAACATACAACAATAAGGTGGGCCCAGGGAGCGCACGTATCATATCCTCTTTTTCTACACATACACCAGATGATGGAGCATCATCAGACAACTGACTTCAATTCGATGACACTCTGGATTATATGTATCAAGAGGGGGAAACAATTGAGGGGAGGGGGCAGATGAAAGAATCGTCGCTTGTGATTCTCAATTCAATTTTCATTTTTCTGTGTCTGTTTACAATATTAGTAGAGAAAAGCATTTGATATATGAACTAATGTTTTGGGGTTTGTATCATAGTTTTTTAATCACAAAACTGAAAACTTTATTTTTATATATTGTTCATGCAAAAATGTTAGCATTTCCGGTTCATGATGTTTTCTATCAATTTTTGTTGTGATTACATTTGCAAAATTATTtatttaatcttaaaggtggagtagtgccagtgggaattttgtctaaatacacttattttgatcaaaaacgatcgaataccataatataacgttccaaaaattttttttagtgttttcataatttctgggcgaagttttggcaaattgccataattttgaaaaataagagcttttgaggaaatccaaagaaattacgcttattccgagccctatgtacaatgtttcaatacaaataattaaaacaaaattgcactataaaaaataaaggaaaattttttttttggtcgactttcaaaatgagtggcaaaaacgaagtaattgtcactttttgacagttgataaaaaatgttcaaaaaccttttgaaaagttttattgtgatctttggtcattttgggaccaaatgagtggtttataacaatttccccacttgcgctactccacctttAAAACACCAAAAAGTGTTAGGCTGTTCTATATAAtttgtgcccaaaaaatatgacatcagcatgttcttaacaatgaaaaatctgttgagaactctgagtctcttctcctgcattttttcaatagatctacgtagatcaaaccgaaatttttttcgtgcatttttttcagtcttagaagggatagtttacttggcctaagaatacaaaaaatccacaattttgtttctataatcgaagaagtattgttttaaaatgCATGTATGTGATACAAATGAATTAAATTTTAAACAAAATTGAAAAATTACTGTTTTGAAACCTGCAAATCTTATCTGGCCTAAATCAATGTTGACAGTCCGTTTACAATGAGTTTCATTTTTGTTGCTCAGATATCAAATACACAATTACACGTAAACTTTTGAAAAGTGTATTCATAGTTTCAAAGTTTTCGTTTTTTCTTCGTCCAGTCATTTCTTACAGTAATTTTTGATTAAGTTCTTAACTGTAACTGTAATTAATTCAACTCCACTTTTAAATAATCTCGCAACATTTGTTTGAAATGTTGTTGTTCCAGAACAATAGTTTATATGTAAATGCCGTACGTCGGAGTTGGAGCACAAACAGGTAATTGTGTCATTTTTTGTTTGTGTGCATTTTTGACTATGGTTTGAGGTGACCCTAACAGCTGTTCAGTTGTTCTTTTTGCAAGGCATTTATTTCAAAGCCAGCATCTCCcttttcatgatactttttcttttaaaaattttgaatcacacaaattttttttAATGGGGTAGCGCCagtttttcttcctttttccaataaaaatacacaaataataaagaaattcagtaaaataatgagaaaaataaaataaattaatgaaaatactgcaagtgcgctccaccgaacgaattcagttggcggaaattcaaatgtaaaatctagaaaatttttttgaatttttttatcatgatattcggtcattgtgaccccatgggcgtgttttaaagcaatttccccattgggcgcactccacctttaATGTTTTTCTAAGCCTAAAAATGCGATTCAACTCCACGTGTCGATTAAACTGTTATATTTTCATAAAACTAAATGGAAAACAAATGGGAAAATATTTCTGGAGCAGGTATACTACACAAATAGGTATTTTCGAGTTATTCAATTATGTCTTTGTTTTGTAAAATGTATCATGTACTCGCAAATGTTTTATCACCTTTCCAATTTTTTTACTGAAAGTACTAGCCGACATCAGAAGAATTTGATTTTTACCGATACCTAATCATGGGATTAGGTCAATTATTTTTCCACATTGACTAAAAAATATTGACGGAGATGCTATTGCAAGATACATATGTATGTTAGTTTTCTTCTCACCATACAGTTTCTTTACTAACTGTGATTTTTATCTTTATTTGCAATTTCTGGTTGAATGCAGTTTCCAAGACAAATTTAATTTCAGTTTCCACAAGCTTAACAGGAGCGCCTATGGTGAAGGCATACATTGCAATTGCTGCCTCTTTGATTTTTGTTTTTTGTATTGCTGCGTTGGGTGTTCATCACTCGGAAAGAAAGTTCAACAAATTCAATAAAGTTTCAATTGATGGTTAGTTTTGATTTTGAAGAAATGCAGATACCTTTTCTTTCCTATTAGTATTGCATGTGAATCTATTTTTTATTTGGTCATTTTGCGTGCAAGTCTAATAGCGACTGCCATTCTAATAGTGAGTAcaattatatttttgatcaattagatttattgatTTTCAGATGTAATTTGAACGAAAAACATTCAATTTGCATTAAATCACCATAAACTCTCTATGacatcaaaatatgtatttcattacagtttgtgacgtctaaaatgtatcccaatacatttagcgacatttcttgaataaccccataacaaaatACACCAGAGATATGAACATCaaaaaaaaaaaTTTCTAACCGGAATAATCAAAGAGAGTGCATATTAATAATTCTATCGTTtacactcaaaatagtaaaactgcgttgcgtgtacacagaaaacccaaattaaatggaaaatcactgagaaaaagcaaaaatcgggaccccaaccaatatcatgccgctgacatctgacgagttctgcgcgccgctgcgtttaacttgcagcgtgcggagaccgctagccacgcccacagtgataaacatatgtagcagtgagcgaaacccgtgagatggcgacaacctgatatcaattgaggtcccaatttttgctttttctccgtgattttccaaaaaaaaaaaggcgtggcttttgggttattcgtgcacgccacgGTTGAAATAACTGAAAATTAATGAAAAGCAAGAATACTAATTTGATAAATGCTATTTTCAGACATTCATAAATCTGATGCAGGAGTTATTCAAGACAACATAAAAACGGAAAACATCAAAAAGTACCTCCGAATATTCACAAAAGATCCACATGTAGCTGGAACAGAAGCTAACAAAAAAGTCGCTTACGAAATTGCAAATGCGTGGTCGGAAGCAGGATTGGAAGATGTTCACACATTACCGTATGAAGTTTTGCTGTCGTATCCTGACTTTGAAAATCCAAATTCTGTTATAATAAAGTCGTCGGCTGGAAAAGAAGTATTCAAGAGCAAGGGAGTTAGTCCAGTTATTATACCAGACGAGCAATCAGGAAAGTGTGAGTGACCTGTTAAATGGGTTGAGATAAAAATTATGACCTACCACAAAACTTTATAAAATCGACAATATAATTAAATAAATCAGACAAAGAATAATCTGAAATATTTTCGTTTCGGTTTCAAAGTGGTCAAAAGTCGTGTCACCCTCAGCGACTGTGCTAAAAACACATTTTGGCGGAGTCCTGAAAGCTTTTCTTAAACTTGTAAAATTCAGATGCTGGGCACCAGTGGCTTGCATATGCCGGCAATGGATCCGCTTCTGCAGACGTCGTCTACATTAATCACGGAACAGCCAACGATTTCAAGAACTTGAAGCTAATGGGTGTAGATATTAAAGGAAAAATTGCTCTGATGAGATACGGTCATGGTTTCCGGGGTGACAAAATTCATAAAGCACAGCAGGCGGGTGCGATTGGAGCTATACTGTTTTCGGATACACAGGATGTTGCTCAGGATGGTGTAGAATCAGGTTTGTAGTGGTGAAGTGAAGCTGTACATTTCCAAGTTGAGCAGTTCAAGATTCAAATTTAAAGAGCAGtttttttttCAGAGAATGTTTATCCaaaaaaaaTTTGGATGCCTAATGAGGGTGTTCAGAGAGGATCCCTTATGCATGGAGATGGAGATGCACTCTCTCCTTACTATCCTTCCAAAAAAGAACTTTTCAAAGGAAGAACTATTGAAGAGGTAGGTGTTAGGTACTTGTGTAGTAAACCTGCCCAAAAAAGTTAATGGCTATATTAGGCTTATGACTAGTGGTTTTCAAAACCTAAAGATATAATTAAATTTCACGTTTGGATTAAATGTTCATTTTCAAAATAAATTAATGAAAACTACATTGATTTGAGTACTTTCAGCGGTTTAAAAATAACTTATTCTTCCTAAATTTCATGATGATACcttgaaaatctcaaaaaattgacaaaacttgaaaaaaGTCTCCTTTGGTTTTTGAACATTTTTGATGAAAATAAATCATACAGATTTTGTTATTACATTTTTAGGCTAAAGAAGACGGCGTTCTACCTTCAATACCAGTTCTCCCTGTCTCCTATACAACAGGATATGAAATTCTGAAACGATTATCCGGTCGGCCGGCTCCATCGGACTGGCAAGGTTGTTCCCTCTCCAAAAAATAATGTCATATTTTGATAGACTTCAGGATTTGTCGGTGGAAACCTCACTTACAAGCTTGGTCCAGGCTTTGTGAATGGAGAGAAATTGTCCATCAATGTGCACAGTGAGCTGAGGACAAAGTGAGTTAGTTTGGAAATTTGATTTCTGCATGTTGAAGAGACACAAAATGAAAGCGTTGAGCGTATGAAAAATGACGTCACCACTTTCGGAAAAGAAGAGAAGAGCTAAACGAAACTAGTAGAGACAAACATTTTGTATTTCTACAAAAGTACCAGGAATTAAAAAATTAAAGGTCCAATTGCaaaaatagttttaaaatatagaaattcacttgatatacctgtgcatagtcttttttttttggctggaacgctagaaaaactgcttaaacgctggctttgggcgcctttctctgatgtttaatataaccaaatttctagttttcagatgaagtgattttctatattttgacactatttgtcaaataaaatcgttTGTAGCACTGCCGAAAATAATTGGCACACATCAACACTAATCAAAAGTAAATAGCACCTTTTCAGACGAATTAGAAATGTTATTGGATATATTCGTGGGTCTGAAGAGCCCGATAGCTATATTATGCTTGGAAACCATTTCGACGCATGGGTCTATGGATCAATTGATCCTAATTCTGGAACAGCTGTGTTGGCGGAGGTTGCGAGAGCCATGATGCAAACTATTAACGAAACCAGTTGGAAACCAGGTCTGAAATTTTTATGATGCACCGCTTTGAGACCCCTTTGTTTGAGAGGGTTTCAGGCATATTTGAACTTTTTCATGAATAAACAATATTGGTGTCTGAGACAGCATACCGAATAATTTAAGTGCCCGGGCGGTCAGTTTTGAACTTTTTGCTCTGTGCGCCAACTCTTGAGATATCAGAACTAATTCCCAAAACGTATTTTGATCTACTCTTGTATTCGAAATGATGttttttttttCAAAAAGCTCGGTAGATAAAACATCTCAGTTTTTGATTTGCCCTTATTTTGCTAGAAATGACGATACGATGTTATTCTAATTTTTTAGCTCGCACTATCGTATTCAACGCATGGGATGCCGAAGAGTTTGGACTTATTGGATCAACAGAATTCGTCGAAGAATTTGTAAATATTTTGCAGAAAAGAGCTGTGGTCTATATTAACATGGATTGTATTCAAGGAAACATAAGTCTGTAAGGTTTATATTATTTAAACAATTACTGACGGTGTACAGTGCCTAAAAAATGTGCACCATTGACTGCTCAGATATGACTGAACAAATTCGTCTTTAAAATAACTCAAACAAGTTGAAATGATCTGAAAACACCAATATTTTATTTCAACAAGTTTTGAACATAGGAGTTATTTTTAAATATCTAACTGGCATTTTATACATTTTAATAACAGAACTTGTTTTGAAAAATGTGttttttttttCAATACTCCATCCCCTAACCGGCTCTCATACAATTTCCTTTTTACTCGCTCGAGTGAAATCATACTTTTCAAGTGAATTGATGTGAATTTTAGGCACGTCGACACAGTTCCGATTCTCGAGCACGCCGTCATTGAAGCATCAAAACAAGTGGAAAATCCATCAAAACGTGAGAGATCTCGCGGAAGAAAAACGCTCTATGACACGTGGATGAAAGTGTTTCCTGATAAGAAAGCGGGTGTTCCAAAAATAAGAGTTCCCGGCGGCGGATCAGATCACGCGCCATTTTTGAATTTTGCTGGTGTTCCGGTGATCAACTTCACTTTCAAAAACTACACAACATGGGACACGTATCCACTGTACCATACAATGTACGAGACGCCGTTTTCCAACATTCATCTATTGGATACAGACAACTTATCAGTGCACAAAGCAATTGGGCAGTATTGGGCTGAGTTGGCGAAGTGaatttttttcgagctaaatttttttaattcagtttttggcaatttttATTGAAAAATGGCCCCCTTTACTGTTTTTTATTGACATGTGGGGCTATTTTTGAAACTTCACTATCTGACTAATTTGATGAGTCAAGCTATAACTTAGATATAAACTCATATATTGGCACTACTATTTTAGAATACGTGATAGGTTATTTgtgagcttctcgttaagctttaatgccttaaaatgtgagaaattagttaaaataaagatttcgattctaattaaaataggaaaaccgagataaaattgagctaataaccacccggtttctatgtcacttgtttgttttttttttgaaaaaagtcaaaaaatgagattttctaggaaaattttaaaaaatcccagggacgcggtcaaccttttaagatttagactgtgcgtgatcagttttgataataaattgaagaaaacatgggaactggaggttttttttttttaatatcttgaatccgcatataaaaataatttccaatgcaaaatgttcagtttccgaatattgataaaaattaagggTTTAATAGAACTGAACTTTTTTCAGGACGTTTGCGGATGATGTAATTCTCCCAATGAATACCACACATTTTGCGTCAGTCATGCTGAAAACCTATCTCCCACAACTGAAAACAACAATCTCCGGAATAAATGTTTCGAGAAGCGATTTCGAAGATATACGCACACAGTATGCACTTCTCTCAAAAAGTGCTCAAGATTTACTTACAATGTCAAAAAAATTCCAAGAAACCATCCATTTTACACAACACAGCTTCTCTCAGAATCCATACGACCCGAAACACGTGAATGCGGTCAATGAGAGATTAAAGAGGTTTGCCACTTTATCATATTTaaaaaaaaaCATTATGTTTTCAGCACGGAAAGATGCTTCATCAACCCCCGTGGCGTTTCAATGCACAATCCCTCAGCTAGACATGTCCTGTTTTCAGTCAGCGATTCTGATTCATACTCGAGTTCTTTAATGGCAGGAGTACAGAATGCGGTTAGTGATATAATATAATTTATGCTAAAGAAAACTTCATTCAGATCAACAGTTACGACTTGAATCCAACCAAAAAAGGCTTGAGGGAAATAATCAACCAAATCTCCATTGTCCAGTACTCTGTTATTTGCGTTGTAAACACTCTACGTGATGTTATTTGATGGGTTTTACTGTAATAATGAACAATTCACATTATAAAACTGAATCTCTAAAAATGAAGTACCAAATAGTTTTAACATGTAACGCTTGAAGATTGGGCTCAGAGCATTCCAGATAGCTGGAACAATTCAACATAATAGGATCAAACAAATTATGAAATATCGGAAATATATTACAAAAAATTTGAGGAAGTGTTTTCGTGCTTCACCACACTTTCCACACAATTGATTATAATGTTATTTTGAGATAACTTCTCAGTTTGGTAAATAGTAAAAGTTAGGGCTTTTGTTTGAGTCCCGCGAGAACACCTCATTACGGTACAACGCCTAAAAATTGAAATAATGATTCTATCAATGGGACCTGTAAGGAATCGTATCACAGTCAATTTACAGGGGCGCAGCAGAATGTGGGCACATTGAAAATAAAATTATGCACAATGTGGACACCGCGACTCACACACTGAGCGCATTGTGATCGGATATGGAAAAGTCGCAATTAGATAAACACTTGGGTAATAGACAACAAATATTTTCAACAGATTATCACTTCATTCGTCTTAAAATGGAATGTGGCGGAACGTCTTAACATATAAAAGCTTTTAGAACAAAATTGTGACAATAGCTTACAATATCCTACTTTCTTTTGATGAGACATTGAATTGGTGAGTAGTAACAAGGCTTGAAACGTTTGTAGATTGGGTCCTTAATCTCGTCGCCATATTGTTTCGAAGCGCCATCCATATAAAACAAGGTGTTCGGCGAGCGTTCTCGCTGTTGCATGTTTGCTCTGGAAAGTATGTACTATAAATTAAACAAGTTTTCAACAGTTCAAAATTCAATTAAAGTTTAAAAAAAGAGACAACATAAAAGATTCATCTCTTTTATAACACTCACTATTCATGCCTTAAACCCTGTTCAACCTTAAGAACGTATGTAGTATCCAGCCGTTTCATCTACGAACAAAATTTATTCGCTTCATGAAAAACCCGCAACAGATCTTGCCTAAATTGTGTTGTAGAATAGAAGTGAAAAGAAACTACATTGCGGGGGATAGGAAATGCAATTGGGTTCTACTCATGACTTCATTCCCTTTTTTAAAGTGAGGATTCTCAAAAATTCGTGAAAAAAGGACTTCATGTAACTGGAAATTATATGTTTAATGTTGTACCAAATTATATGTACCAGTTTTTACGTTTCAACATGTTTTGTATTTGGAAGGGAGTACCAACAGTTTTCCAGTTTGTAAAAGGCAATATGAAAATTGGCAGTTGTCAAAAAAACATTTGTTGAGTAAGATAACGTTTTTATGTTCTGCAATAATGAACAACTTGCATTATAAAACCAAATCTCTGCAAAATATCAAAATAAATTAGCAAACGTATAAGCTACTCTCGGAAAAAATGTTGTCCACTTCGGAAACATAGTTTTTGACTGCAGAACAATTTTCATAAttttttttttCTTTCCAGAAAGCCACGTGAAAACCCTTCAGATTGTGCATTTTAACAATTGAATCGCATCTCAAGctgggctttgcggctcttttctcggcacatctgaatattcctttttttcagtgttttagcaagaaagagtttgcgaatgattatactagttgaacagctagagcaataagcttttcatttaaaaaaaatgaaacttgaaaaaagtgtacacaacattccataccatttgcaatgcgccgagagccgaatgatttgtctctcgcctctcggctcattggcttgaagcgtataaatgaaatattgggatgcgccgaaaaaaagccgcacagcccaAATCTCAAGGTTACTACTACAAGCACTTTTCCTTACACTAATGTTCCTCCTGGCAAGGTGTTGTGCTCTCAAAATATGGTAGATAAGAGTTAATTATGTTTTCTAGCAATTCGTTAATGAAGCAGCATAAAAAACCAGGAAAAACGAGCATGCAAAAATAATTAATTTCATTAATTGCTGTACAATATCAACAATGGCTGATGCTTGCGAAACATGCAATTCTTTTTTATTAGGAATTTATTGGCTACATTTTGCATTTCTTGTTTTGCATTTTCGCATTAGAGTGGGAACAATTGTTAATAGAAAAATGCTTTCTTGCATGTGTTTTTGTTAAGAAATTTAAAGTACATAGATCAGAATTTTGTAGCAGTTGAAAAATATAGGTAATGTTTTCTTAACTTTTGAAAAACAAAATACCTTGAGGTGGTGAATTTAATTGTTTTTGCTATGTTCCCAGTCTGTAGTAAGAAAAAACAAGACAAAACTCTGTTCAGTTGTCATGAAAGTTGGCATGGCATGCTACTTTTTCTTTTGTACCACTTATTGATTTTTCATGTAGAAATAGTAAGAATAAATTAAAATATCTGATTAGAAAGCAAATGTACAAGCATAAAATAGAAAAATGACTCATTTAAACTAGGCCAAGCCTGACATAATAAAATTTACCTAATACGCTTGTACAGTTGGTTTTTATTAAAAATGTGCCCTTTTATTGACCATTTTTTTCAAATATTCGGCAAGAATACACTGAAAAACGACGAATAAAAACAATGACAGGCTCAAATTTAATTCGACGCAAAAATTCAACCGTTTTCAAAACATGTCCTATACAATTTTGCGACAAGGGTAGAAATTAGTGTTTGCCAGCCCTATTTCAACAACTGAAACaaaaaaagaaaaaTGTAAACTTTGTTCACTTGGTGCTTAATAATTGATCAACCTTAGAAGCATACGTTTTTTATAAGTGGGTCCCACCAATATTTACAACATAATTTGCAACAGAACATTCTGCACCGTAACTGTGAACTTATATTAGAGCTGCAGTAATTTTAAATTGTGTTTTGAACAGTTAAGGTGCATTTTATAAATAATGTTTATAGATTCATCTTCttttttttGTTGAAAAAATCGTAACCTGAATGCGGCAGACGGAGTCAGGGATCCCAGTGCAAGCATTGGCTGCAAAATGGAGCAAACCAACATAACAGCAATAATCAGCGTTTTTTGAGCCATCATTTTAGATTGGAATATAGACACACAAGTGAAACGAGGAGAGCTTGAAAAAGCTATGTGAATGAGCAAGAAATCCTGACGCCTTGGGGCGGAGTCTCTGGTATTTTGATGTGAGCGGAGAAAGGCATAGTGACATCATTATTTTTAAAGTATCTGGAAAAATTCACGGATATTATATTGAAAAAAACGAGCGGCTTGTGACTTCCAATTGCGCTCCACTTTCGAACTATCTTTGAACTggcaaccgacaaccaagttgccggtttccaaaatttttagagttccgcaacttcggcagtaattctcaaaatcttctgttctctaaatattgggtgcttttcgatgccctttgtagacaaatcaatgagaaaattgtcaatttctgaaggcagtaattctcaaaatcttctgttctctaaatattgggtgcttttcgatgccctatgtagaccatccaatgggaaaattgtcaatttctgaaggcagtaattctcaaaatctcctgttctctaaatattgggtgcttttcgatgccctttgtagacaaatcaatgagaaaattgtcaatttctgaaggcagtaattctcaaaatcttctgttctctaaatattgggtgcttttcgatgccctatgtagaccatccaatgggaaaattgtcaatttctgaaggcagtaattctcaaaatcttctgttctctaaatattgggtgcttttcgatgccctttgtagacaaatcaatgagaaaattgtcaatttctgaaggcagtaattctcaaaatcttctgttctttaaatattgggtgcttttcgatgccctatgtagaccatccaatgggaaaattgtcaatttctgaaagcagtaattctcaaaatctcctgttctctaaatattgggtgcttttcgatgccctttgtagacaaatcaatgagaaaattgtcaatttctgaaggcagtaattctcaaaatcttctgttctctaaatattgggtgcttttcgatgccctatgtagacaaatcaatgGGAtttttttccttttttttgggatgagaaaattcgcaaaaaattttcccatCTAGGGCAAGAAAATATGTTATCTCTAGATTATTGTGTAGAAACCACATTGACTAAAGTTTGTAGCAAGAAACCGTGTGTTTTGTCACATGAAACCACTTTTTTTCTGACAACACTTTTATCTTCCTGTTATCAACAGCTGGGTTACAATCGTGATAGTATTTTAACAGttttttttagtaatgtttttATAAATTGTTGTTCGTTGCGTTTTTCTTTTGTCATAATAAACACTGTTTGGACCAATTAACTAGTAAAAATAAACAAAATAAAATTTTTATATGTTATCTAGTAAAAAATACGATTTCGACTGAAAAAAGTGATATATTGGGTTTATATGGCTTAGAGACATCAGAAAAAGACGAAACTGTTTTTAAATAAAAGTTCACGTTTGATCACCTATATTCTCTAATTTTCAGAATTCTCGGTGAGCAATCAATAGAATTATGAATTCACAGTATGAatcagggctgtgcggtaaccggcaaccaagctgaaattttcagggttcggcaacttcggcaattgccggttgccgaaaatctcggatgctgcacagccCTGGTCCGGATCCTTAATACATATGCTCAAGTTCAAATTTAAGAATTAATAATGCAAATTGAAAATACGCTCTAATCAAGTTAGAAACACACTGTCTTGTGCTTGTTACGTTACACTGCATAGCGCTTTTCTGTTGCTTGTCCACATATATGAGTACCAAGGTACAATGATTGCCTGCTACCCAACTCTTGTTATCAGTACGACGCGTCGTTTTTTATGAACAATTATCACAAAAAACAAGTGGACCAACTGTTGTGTTTTTATATAAAATATGATGTTTCAGTTGAAAATTATTTCAACAACAAATTCGAAAGACACATAACTTTTCTTCTTGTTATTCAAACTTTAACAAATTTTCAAACAAAATTCTATTTCAGTTATGGTTTACTGGAAGACAGTATCTGACATTTGCCTTGTTACTCTCACTTTTGCTGTTTTAGCAAACTACTTGTGAGTTTATTTACTTTCACATTAATAAAATCAATATGTTTTTAAAAAATTTCCAGTGACGATGCTTTAGCGCATTTATTCCAAGTACTTGTTCCATTGTTTCAGGATTCAACGAACTGAGTATTTCGAGTCATATATTGATTATAAAATGAGTAAATGTTTGACGAATGATGCAAAAATAGTAAGTTACTAACTCGATTTTAGTTTTGCGTGGCGTGTACGAACAACTTTTCCAAATTTAAGTTACTTGAGCGTTGTTTTCATGGATGTAGTCAAAACCCCGATCAAGTGATATATCccgacatctcgcgggttcagcaccccattttgtttggttattttttggtacaactgcgcgccacgcgcactgcgagccaaacattgtggtgtgcggaatcgatgaaatgtcgAAATATATCACTTAGTTGGATCCCGATTTCGGTGTCATCAAATTCCTTCAAAGCAGACGCAAAAATCTGAAAGTTTCTTGATTAACTCGGGTGAAAAAACTCAGAATCATTCAAAAAATTGAACTTTTTGAAAAGCTTTCAAAATGTTCACCTATGCATTCATACTAAAAACATGAAAATTGGCCTCGATTTTACTGATAAAATAAACTGAAAAACATTAGATCGAAATTCGAGAAGCCGAGCGTTGTCTGATTCTTTATTGCACATTAAAGTATTTAAACTGTCAAATTTTTCAAAAAAATTTTAATAGATTTTGTTCAAGCTTCCAGTAAAAATTCTTATTGAAAAAAATATATATATATACATTAAAGTCAACAGCGTAAGCGGGCTCGTCTGAAAACTTAATGTAGGAGTGCATGCTTAGTGTGATCATTTTTAATAAATTTCTAAAATATGTGAATTTATAAAATGGAAATTTAAAAACATCTTGAAAATATTCGCTAAAGCGACGAGTTTACGTAAAAAACGTTCTAGAACATAAAAAAGCGAAAATCCCAATTTTAAACAAACTCATTTTTATGGTTTGATAAGTATTAAAACATGTACTACAATTCTCAATAATTTAATATCATTTTTTAATTGAGTAAAACTGTTAATTTCTCAGGAACAACTGGAAAAATGGGATGCTAACAATAAATATGAAGCTGCACCTCTGAGAAGTCAAGCATCATGGAATTTATATTGGTTCATGTACCGTGAACGAACATATCAAAAATTTCAGCACATTTTCCATTGTGATTATGTGCCTCCACATTTGAGATATAAAAAAATAGTGCTGACAGAAGGTGGAAAATATTTGACCTTTTCTTAAAATTTCTTTATTGTAAATTTGTAATGTCATTTTTTAAATAATTTTCAAACTTATGGGTACTTTTTTATTGAAGTGCTGAATTTCAAAATATTGTTTTTGAAATAATCGAATAAATAACTTCATCGCTTAAATCGAACGTTTTACAAAAAACAAGGTTTTAGGAACTTGATTTTTTATAAAAACCATTAATTCTATGTATGGACCAAGTATGATTATTTCTTGGTTTTAAAAGCCCATGCTTTATGAATGTTTGCTAATTCATCCTTTTTACTTATGTTACAAAAAATTGTGAACCTTTTGTTTCTGAGTTCTGAACTTACAAATTGACTGTTATTCATATTTGTTTTGTGTCTTTCAATAATTATTGGTCAATTTTTAAAAAGTTTATACTTCAATGGCAAATTTCAGCTTTCAAACAAAATTCAATTAAACAAAATTTTAAATCACTTCATTGATTTATCTCAAAGCCAAtttttttttGGATTTTAGATCTTAATCGTTATAATAAGGTTTATtaaaaaatgggcataaaaatcgaaaattgaaaaaaaccttaagcagcaaagttccactctcaacctcgataaatatcgaactgaaaatgtttcagtgcatttcacttttttgaggacctgtagatttgtttcaaaatttttttgcaaacttttaatgtttttgtaacgtttaggagtaggtaaacattttaggaaatttttggaaatttttatttttgttttgaagaaaatctgaaattttttggaccgagtggagtgaatttttccaaaatctcccagaatgttaacatacttctaaacgttcaaaaaaaacaatgaaagtttgcaaaaaaaaacgtttttttggagtaattgcataggcctccaaagtagttaaaaaattcactgaaacaatttcagatcaagtagaaatatcttcatagagaactttaaattgccacttgtctcgttttaaagtctggcggtagaataaaaacccttAATTTGTTAGAGAATGACTATTTGAACATGTGAACTCTTAGCAACACATTTCTGCCGTTTCTACACATCAACACATCAATCAAATTCTTGTACCACATCTACTTCATCTTTTTAATCTACTTCTCTCTTCATTCAATCAATGATATATGGTTGTTTCTTTTGATGATTTGCTATGTGATTTTCAACCGATTCACTAttttttttAACGTTGAAGTTTAAGATAAGTATCCATAGAATGTGTAACCTATATAAATCTAATTTTTCAGTTGTATTTTTAACACTTTATTTTCAAAGTAAATCTAATGGCATACaaaaaataaaaaaCAATTGTTTCAAAATAAGttttttttAGTAAGTACGGTTAACCTGACATGACTAATCGTATAAAAATGAATTAATAAAATACATATCTAAACGGTGTAAACTTATTAGTACATTAGAGTACAAAATGAATAGAAGCTACAGGAATAATTTTTGATCCTAGATGTATAAGACTTATAAGAGGAAAATACGGTTTACGGCTGTAAAAATTGCAACTTTTTCTAAAATAACAAACTATCTTAAATCCAAAAGTTATAAAGTCTCACTAATAAGTTTCAGCTTCGGTGACAATTTTGAATTGATCAGAGCCATTTATTTTGCTTTCCCAACTTtaaaggtggactacaccctgtcgggaaattgctttaaaacacgcctatggaatcacaatgaccgaatatcatgataaaaaaaaatttttttaaattttctagattttatatgattttttgaaaattgaaaaaatctcagttttcccctaattcctgtttgaatttccgccaattgaactcgttcgttggagcgcgcttgcattattttcaataatttgttttatttattttcattacttcactgattttcttcgtttttgggggtttttaatcgaaaaatgaaagaaataaacaagaaaaatgcaaaatgtttattaaTTTTCAGGCTCGTCGTCGTCGGATCGCGTAATTTCAGAGTTTTATGCATTTTCAGtttttttttAAATTTCAGCAATTTCCCCATTGGGCGCACTCCACCTTTAATCCTAAACCTGATATAGAATACAGGGTAAAATTTTTAAAATTGTGAGCAGTTTTGGGGTATACTACACAAATACCCATTACTATTTTGAACAAATGTTTCTCTGCGTATGTTCTATTATATTAATGGTCATTGTGttttttttcctttatttttgggatgaaaaaattcgcaaaaaattttcccgtggtggagagttgaacATCATTAtttttttccttttttttgggatgaaaaaattcgcaaaaaattttcccgtggtggagagttgaaAAAGgtatagcgtatagcgtatagcgtatagcgtatagtgtatagcgcatagcgtatagcgtatagcgtatagcgtatagcttatagcttatagcgtatagcgtatagcgtatagagtatagcgtatagcgtatagcggaaaaattgaatcggcggaaaaatctaccggcggaaaaatctaccggcgggaaaaatataccaacggaaataatcgaaccgacggaaagaatctacctgcgaaaaaactcgaaccggcggaaaaatctatttgcggaaaaaattgaatcggcggaaagaatctacttgcggaaaaactcgatccggcggaaaaatctaccggcgggaaaaatataccaacggaaataatcgaaccgacggaaagaatctacctgcggaaaaactcgaaccggcggaaaaatctacttgcggaaaaactcgaaccggcggaaaaGAGTTGTGAGAGAGTGACGGAGAAAAAATAGAAACAACTGAAACCCCTGGTTTTAAAATCGAGAAAgactagcgggcctatgggcccgccagcccttcgggaatggggatagggttaattcgctctaagttattagcaaggtagctggcgcaggttctcggcttcgcctcgaacctgttaacgggttattcgagatctctttgaaattatttcaggagtggggtatatgtttacaaaacttgactattcaggtttgaggcttcgcctttaaactttgattcattgctccaggaccggcactgtacgaataacttaggctgagattttgttcaagaataatttgaatgtattcaataaaataagcgtgttttcaatcatcactgtgaactacaaaaaacggtgaaggaaaaggaaaactcatgaatacggcctgctctgcttggaataggattaaagccagcccacagttttcaagagtgttcgggcctgcggcactcaaacctggttattaggcttgagtgaataacatatctgcttagaataggatcaaagccagcccatagtttccaagagtgttcgggcctgcggccctcaaacctggttattaggttcgagtgaataacatatctactttttggaaaatcgtgaacgcctgtgggccccccagcccttcgggaatggggattgttttagaaaactgaaaataataaaagctttctaaataaaacttatctaagagtaatcgcatatcaggcctccggcctggcttggtataatgattttttttttCTCTTCTGTTCTGTAAAAAAGCACTTTTTTAATTACCGGAAATAATGATTCTGAGTTCTTCACACGGGGCCGCATATTCGAAAAGTTTGCTCCTGGGAAGTAGAAGAGCACGCGGTCAGCTCTCCCCCCACTTCATCAGAAGGCCTTTTGGGCCTCCGGGGAAGAATTCCGGGGCGGTTCATTCGGTCGGGGTATTCCGGATTAGCTCCGCCCACAAAATCGTGCCTTGCAAAACGATGTTTTCCATTTCGAAACCGTGTGATGGTTGCGGAAAACACAGTTTTGTAAGGCACAGTTTTGTGGCCGGAGCCATTCCGGAATACCCGACCGAATGAATCCACTGAAATCTTTAGCTCTTGGCTTTTTTGTAAATCCTGAATTTTCAGAAATTTTTATTCAGGATTTTTTTAAAAGAAAAATTCGGGTTTGGCaaaaaaaaaaTTGATTCCAATTTTTTGGAATCTTTGATTTTTGAGAACTAAATTTCGAATTTTTGAATCAAAAATGTTAAAGACAAACAAAATCTTACGTCTTACGGTCGTCCTTTTGCTGCTCCTTGCTGTTGCTTGGTGATTATGCAGGTGGTGGCGATAGCTTTGAATAGGAGTTGCTTCTTCATGTGATGCTCTACACCGTAAGAACTGCACATCATCACCCAAGTATTCCATAGAGCAAGAACCGCCCGATCGTATCGCAGTATGGGCCCAACATCGGTTCTCATTGTTCGTTAGGAACAGAAGTACTAGCATGATGTTGGTCATTAGCCTTTATTCGCTACCTCTGAGTACGGTGTATGATGTGTTTAAGCCTCAATTCCGATCTCCCGTTTCAGACAGTTGTCCTAGCGGTGTTATATTTAAACTTCTGTTTTTAGAAGTTTGATACTAAATGAGAAAATGATTGAGAAACTTCTGATTTCAGAAGTTTCGTACTAACTTTCCAACAAAGAGGGGGAGGGGGAAAGAGAGAGGGATGTAGCAGTGTCCATTGATTGTCCGAAGCACGAGAGACTGTTCCAGTAACAGTTCCAGAGAATCCATCCATCGTTCGATCCGCCGATCCATGTTCAAACACAAAGGGGAGCATGCAAAACATAACAGGTGCAGGGATTTGGGAAGGGATTGGGATGAGAAAAAAAGAAGGAAAGTTGGAAAGCGTACTTTTTCTAGAATAATTATTCTAGAAGTCGAGTGAAAATTGAGTAAAAGTCGAGAAGAGTCGAAGAATTTCAACTCTTTTCTTTGGAttttttttgttggaaaaaggttctttttaatttataaaaatttAGATCGGAAATCCGCTTCAAACACGATCAACTCAGGACAAAAAAGGAGTGCTAGTAGCAGCGAAAACAGCTAACAACAACAACAAGAGCATGGTTTCCTTAACTGTTCCAGAACACGAGCCCCTAAATCGGACTGCGGACCTGGTTTATCAAGCAAGGAGCACATCTACAGGGTGGGATGTACTCACAAGAAGGGGGTATAAGCAAAAAGGAGTGAATGACAGAAAAACAATTGGGAGTTTGGATGAACGGAGACCCGGCGTTTCCCCTGAGCAAAGAAAGAGAGAGCGTGATAGAGGCGGAGACACAGACAGGAGGGAGACCATTACAGATCGTCTCCTATAGTGGGCTGCCGGCCGGGGGCGTTGTGGACCTGTGGGAAGAAGGGAAGAAGGGGGAGACGACCGCACGGGCTGTAAATGGGTACCTGGCCGTAATCACAAAAACGAGCACAGTAAAGTATATTTTCAGTTAATTTCCTGAAAGAAAACAGTCAAAAAGATTGTTTAACAGGTGATTCGCCACGGACGCATAATGCCTCAAGACCCATTATGCGCGTGTTTGCGAACGAGGACCTCACATTATGTGCGTTTTTGCGAAGCGTTCGCAGAAGATGCGAACGCTCGCAATGTGCGCATTTTGTTCGGCCGTTATtcccatcacgaaagtgctcatttcagttagtttaaagctatttttgtttgagttctctgtTTATTGACTGttttttttGCTGATACTAACGTTTTTGAAAAACAAAACTCTCGATTTAGAAGGAACTTgtcagatttcgaaaatcataagggtcctcccttatgatataaaatttttgatgaaatttttttgttttgaaaattttttcgaaaacatgttgaacgtgtagaaaatgatcagtttgatattttctacaagcgtgagatttcacaatgaatgttcagccaagaaatcatggaacgtctagagttgggtcattgaaacatagtatgtttgagagctcctaacttccttgagacgtaaaatacaaaattttcttcaactgaaaagttgtcagaaatgaactgaccaacaagttattagttgaccatatttttctatcttgcatgttcgagaagatggacacagttgagtaaaagcaaaacagcactgacttcaacaagccatattttggcacattacacatataggaaacattttttatttttaaaacgttttccataactagctaaacaaatttgtagtcggtcgttttttgatattttgtatgcccaaggatgctcacagcttcaaaaacctATACTATTTTTTGAACCCTACAAGGAATAGTCGTTTTaaaaaaaaaaCTTTCTACATAACGTTTAAATTGACACAAATAGAGTAAATATCATTTACTACTGTATCTGATGATTTAAAAGCAAGTTTTCAAAAAAtttttttttggatttttGAAATTCATAAGGTCCCCCCTTATGATCCGCTTTGAAAATCataagggtcccccctatgaaaattttttttcgtggaaactttttttttcaaaaaaattttgattgtttaattttgtgcaaaaacattatttcagcatgtttcacagttttaaccgctcaataacgtttttgtagcaaaaaatatcgaaatcttcctggatttttcaaatgaacaccttacttgtaacacagtttttctccgttggcagcaggaatacaaaaaagtcgtcaacttaaatgttgtttacaatgaaatgattaacaaatttttaattgacatttttttcctatctcgcattgcttcaaagttatagtcctctcgttttgagcccaatattactgattttcagtgatcatatctaaataatgaacaaagataaaacgtttatgttttataattgtaatatatcatttcaagcttaataattaagtaattgatcgctgtttaatatctttctatcctgaaaagatgtacatcttagacgaaatgatgtatgtggttgaagagttcaagaaatggaggtttttctcgttggaaacgcttagtttgacgttgaaattaacataaataatcacttttgtacttttctcaatatttcaaagttgttacaactttttcaaaaaaattttttttcgagaattttgaattttttttgcaaaaactggaaaaaaatccaaagggtccccccttatgaaaattttcaaaaatttttacaaaatttttttttgaaaacttttcaaaatacgatcagatcttttagaaaaaaaagttcaaaaaaggcattcacttcgaatgcttatatctccgtggaaaaaattattatgacaaagtgattaacaacaaagttgtttatcttgagttgttgtacaactttgtagttaattgttttttatcaaaaaaatcggtggttgagatatacagagagaaagagaaagaaaatacaatcatgaagttgcggcacttctcacaactttatctcaaccaccaatttttttgataaaaaatgatcaactacaaagttgtacttttgattaagataaacaactttgtagttaattactttgccataaaattttttccactaagatataagcatacaaagtgaatgcgatttttaaacataagagttctactatacctccggtttttgtctaagcttgtgtgctgaacatcctaactcaaaaaaacaacaaatattgcaattttgtataacatctaacaaaaatttgagaagttttaagaaaaaaaatttcgaaaaaatttttgaatattttcataaggggggacccttatgattcgaatttcaaaattggaaattctaccgaaaaaacgtatttttttgaaaaatttttcaaaacttctttgatatcgtgggaataactaaaatgtattgtttctgtatattttTATGAGCAAGTTGCACTTATTTTAGTGTATAGAACTAGCTTTTAGCATCGACTCTGCGATTTACAAGCGAAAGAAGCAACGATACTCCGATATTACGGGGTGCGCGTTgtttacagtttcatttttattgaacaatttttccgttttctcatctttttcaacgttttAAAGCAATTTCGCTCGTATTTTATGCAATTTTCATAACAAAAAATGTCGATAATTTTTGATTTTCTCATATTTTCGATAAAATTCGTACTATTCGGCAATTTTTTCGCAATTATCGTAGTTTTTGTTATGAGAATTGGATGTTctttctttttttcactttttctactgtttttGGCAAAGAGAGACGGGATATTATAATTTTTGTTCTTTGAACTCTTATAAACTATGAAATAATGCAAAATTTAAAGATTGCCGAACAGCCACCGACCGTCGTGTCAAGCAGCGCGGAGACGATGGATGAACGCGGCGATATTGAAAATTCGCTTCAGTTTCCAAGGATTTCTTGAAAGAGGTAATATTTTAACTTATTTTAGCTTCAAATGTTTCTTTTATTTTTGCTATTATTCATGCTATCATTCATGGCAAAACCCCAAATTGACTTAACTCTACCTTTAACTTTTCAGTTCATATTGTATTTTCGCAAACAAAACACAATTTTATACAAAAATGTATTTAATTTCAGATTAGCCAATCGGAAACGCCACGGAAATCCATCTACAGAACAAACAAGTGCAGCAGAGACAGCGGATCGAGGGAAAATCCCGAAAAAATCTAatttttttgcattttttgaaatttttCTTAAATAAATTTTATTGAGAACTGAAGTTAAATTTGAAAATTTTTCAGCTGAAATAAGTGAAAAAAGGAAGCATAAATTGTTTTCGCAATGCGCGCATAATGCTCACGTCTGTTCGCAAAAACGCGCATAGTGCCCCCACTATGCCAGTGTTTTCATGTACTTTCTCAAAGCGTGCGCGAACCGCGTCTGAAGCATTATGCGTCCGTGGCGAATCACCTGTGTTAATGCAATTGAACAAATCTTTGGATATAGttttattttgaaacttttcattttaccaagattttttgagttagtactgaatttcattgatttctattaagtttttcgaataattcaaaatgcttaaagcacaggctctgtgagtaattatgttaaataaattaattcgacacatttgaacaaagccggacaaaacaatttttagccaaatatctcaaatagagtttcgaaaaaaattggaaaaattgagtttgaattttgatgaaactttttgaaatcagttaattagtatgttccccatatcaaacccatttaaaatctatgattgttactgagaatttgcaaaaattgaagcatttttcagttcaaacagtaggtataatctgaaaatttttatatctcaaagaaaaaacatttgttgaaaaaatatcaaaaacctttttaattttactttcagaaaatatattttaaactcctgtagctaatcaggttctaaagtttcgtcagtcttgaccacaggtacccGTGTTTTTTTAAAATTTCTGTTGTGATAGCTTGAGAATTTGGAAAGTTCTACATTGGATAAGCAACTTTAAATTTTCCATTTTAAAAATGTTGtctttttcattttcttcttcctttccccttattttttctttttttctctgtagtttttgcttcaaaaaatgatgttttttttCGTGTCGAAGAGGTTCAGACAGGCATACAACTCACACGAGATGATGAATGCATGTGCCTCTTGGCCGGGCCCCGTCTTCTAATGTCGAATGCTCTCTCAGCCCTTCACAAAATAGTAGGCGAATTTTGGAGAGTCATGTTGCGAGGGTTCGAGAAAAAGAAAATTTCAGTCAGCGCGCGCGCTGCGCCGCCACGTCCTTGTTTATGCCCTCTCCTTTCTTTCTCTTTCCGAGCTCCTTCACAAAATAGCAAAAAGCCAAAAATGCACATATACATACCGTGCAAAATTTCATTCTTTTTCTCACTTTCTTCATTTGaaaaaaaaTACTGGTTGTCAGATTTGTCTCCATTTTTGTTTTCTCTTTCAATGATTCGGAATTTTTTCTCATATTCATTAGAATCCAAAAAATCAATAATAGAAAAAACATAATCTATAGCATATTTTTACTACAAAATGTTTACCAGATATTGGCCGTTTCATAAAGTGATTTTGAgccggccgacaattctacaaaatgagacggttcccttgatatttttcattaaactttgatgatactatatagaaaaatattttttctatctgaaagtaaactttgtttgatttggaacaaccgaaaaagtgttcaaaaattgtccgaaagtggcaaagtgccggtgaaaattgccgaaaaattgacatcaattttcaccggcaatttttaactgtcggacaatttttgaacacttccacgatattttaaagtcaaataaaaattattttcaacaaaagccaatatttttctatattgtactattaaattttgatgaaaaaaaccgtctcgttttgtaaaattgccgAGCACCTTTCTTTGGACGTTTTCCATTAGTCACCCTCAAATTTCATTCAAAATCTTATAATTAAACTTCGTGAACTTTGCGGTTAAATTTAACTTCTTAAACTTTTGGTCCAATTTTTTTGTCCCAATGTCGCTTTTTCAAACAAATCCATGGTACTTATGTACACTGGCAAGAATTTTGAAAACGGTCtttttttaaataaatttttttgaaaatttttttaaatcgacattttcaaataaatttCCATTCACTTCGTCAACATTTTCAGCTTGAATAAACAATAAGCACTACTGAAGTTTCGTTAAATTTGGTTCCTATAAACATTTTGGCAGGAGATGAATACCTTGAAACTAAAAACGATAGTTCTTCCCTATTTAAGGATCTTTAAAAATTGCTCAAAAATATTAATTTTTGATATTCAACTTTTGCCGACTTTTGTCTAGTTAAGTGCTTCCCAGTGGAAAACATTTTCAAAATAGGAAAACATAACGTTATTTTTTAAATCTAAGaaaagtgaaaacttagttttcattattttttgagagtcgtcatgcgaaacaaattcgttcagttttatgtttcaattatgttttaaataattatatttcaacatttgtatttcaacattggtgctcaaacatgcgagagagctCTGGAttttttttgtgatttttCCAAAAATACCCACGTATTCCGCCTTTTAATAAAATATGTTATTTTTCTCTCAAACTCGTCAGTTTTTATTGACGAAATTGTTTTAAGAAACATGCCTACTTGCACGTACAAAAAAATCGATAAAATCAAAGACATACATTCCCTTTTCGTGACTGGCGTGTGCAAACACCACCACGCGCAGTTGCGTACTTTTTTCACGGGAACATTTTAGTCAGGTTTTTCTCGCGGTTTTCACGTAGATTGTGTCTTTTTTTCaaatattttttaaaataaaattcaacgaaaaaaatcgttgattcaaatttgtcttttttttATAATTATGTTCAAAATTGAAATAATTGTCAGAAAAAAAGTGAAATCAGTCATTTTTCTAGAAAAATAGTTTATATTTTTAAATATTTTTTCTTGCAAAGTCTCCAATATCCACTTACGGTCAATTTTGTGTTCGGTATATAAACATATATATTTTCAGATGGCAAAAAACAAAACCTATGATCTCAGCAAACTGGAGGAATGGCTCACCGATGACTCAGTTGCTCATGGTACAAAAAACGCCCAACAAAAACCGCTTTCAAGTCGATTATTATTATTATTTCAGAAATTCTGAACTATCACAAATCGGCAAACGCATTCAAGCGACTTGTCAAAAGTGGTAAAAAACGAGCAGTGACATTAGACGCATTTTGCGAAGGTGGGGAAAGAATCGAAGTGACAGCTGATCCGAAAAACCTCAAACTCATTTTGCTGATGTGGGAAGTTATTAAAAAGTGAGTTCTAATTGTAAGCTTTCTTGaaaataaaaaaaaatttaacgaaaaaaaTTGTTCTGAAGTTCTCCTAAAAATTTAAAACAGTTTTTTGGGATTTCTTAAAATGTCCTATTGaagatggagtagcgtcagtgttttgtctaaagacacttacgatcaaatgttttttagattttacataatatccggtcaaagttttggcaaatttaaacaattttgaaaaatatgagtttttgaggaaatccaaagcaatgtagcatgttgcgatctctacaatgttttaatacgaataattataacaaaatcaaagtataaaaaatgtaggaaacaattattttttgaccgacttccaaaattatgagtggtagaaactgagtaatttccactttttaaccgtaaacaaaaaatttgcaaacatttttgaaacgttttattaagatatttgattatgggtttcgttttccccaaaatgttttaattttctaaatttcaattaaccacaaaaacgggaactttttggaacgatttggagaattgaatggttttatttgcagaaatgaatgctctgttttgtactactgttcacgtttttgatttgaaaggtggaaaacagtatttaaaaaaattaaaacattttgggggaaatgaaacctataagtaccagatattctgtcattttggcaccataggagttgtttttaacacttttcccactggcgctactccacctttAACATTTTTCGGGGTTCAAACTTTTGCTGAAAAAGCTTCTGTCACCAAGTATGTAAATTTTCAGAGTCTACTTCAATCTAACAACTTTTCAAGTCGAGATCGACGAGGCGTTAGAGAAAAGCTGTTGTCTCTACCTTGAAATCAAAATTTTCCAATTTAAAAAAGTGATCGAGTCGTGGAAGGAAAACGTGCGTGCCGTATTTTTAAGTTTCAAAAACACTTGTTCAAATTTCAGGGCAAACTGCCTCCGTCAAGTATGGATTATGGAGATTGGGATTGTAGCAAGGCTTCTGCTAAAGTTGCCGAACAGATGATTCTGATTGCAAGAACTTATGCGGGAATGACCGAAGAGGTTGCTGTTCCTGATTTTGTAGCGTTGGAAAACATGCTAGAACATCACAAACTAAGATGGGAGGATCATAAGCAAAAGAAACCGATAGTGATGGCTGGCGCTGGTGATGCTCAAACCGGATGCTATCTTGCTCTCCGGACACTGCGGAAAGTCACTATGTTTGTGAAGGACGAGGAAATGGAATCAGGACGAGAAATGTGCAATGCTATTTCTACAATGTAACCAAACCCACTGTCTACATTATTGTTTGATTAAATTCTAATTTCAGTTTGACTACTCATTTCGCAAAAAGAACCGGCGAGCTGAAAATTAACACTATGAACAGTTTCTACAAGGAGTACAGTCGAGATGATATCTGCACGGAAGCAACATTCTTCTTTCTTCCCAACATCTCAAAACTGGGAATGGCAATGTTTGCAGAAGTCTATGCCTGCCATATCCCATTCTTCTCCGTCGTAATGTCAAATCGTCCCGTGTACTGGTACATGGGTCATCCTCGCTGTGAGTCATCATTTTTGAGTTCGCCTGCCTTACTGAACTTAAATCAAAACGCAAAAATTCATGCCTTAAGCAAATACTTCAGATCGTCTGCTAGCCAATTCTGGAAGATATCGACCATTTAGCTTCAAAAGTAACAATTAACTCTTACCTGTTTTTAATGTGAGACATTGCTTATTTTAGGACCCGTGCCAAACGAGATTCATCTCGTGGAAAAGCAAAAACGCGTTTCGTGGATGCAATCACGCAACTACTATCGATACAGAACCCACAAGGTCGACTTcaaaaaattgctgaaaaaacaaaaaGAGTTTCCGAAAGCAAGAAGGTTTACACGGAATTTTTTGTACAACTGGGAGAAGGTAAATTCGGAAACAGCTTTGAAAATACACAACTAGCCCTAGCCCAAGGTACGATAAAAATAACTTTTTTGTTAAGTCaatcaaaagcaaactaaaaaaaaaaattcaaaatcaaactaaTCAAAAGTTTAGCGAGAAACATTAACTGCACTTGAAAATTTGTAAAATCATCCAAGAATGTCTCCAAATGACTGGCCATAAAAGTGGAAGTACGTAGTTAAAATTGATGTTTTCAGGAATAAAATGATCTAACAGTTTTAACAAAATCAACGTTATTAGTTGCAGTAAAAGCTAAAAATCATAGTTCATTCATTCTATGTATGTAGTTTGATTTCACAATGTGAACATCTTCTTTTAGTTCTCTAAATATTACTCCTTTTTTAAACTTGATATAAACATTTTTAATTTATAATATATTTCCAGAAAAATCGATATTTCAAAAAGACTGATTTGATACTGGCAGTTACTCGTGGTCGCAAAGACCAAACTGATCACCACGCAAAGAAAGTGACGTTACCAGAAAAGAAGACGGATCACATCAAAATGGTCGTGAAGCAAGATGTCGTGCAAGAAGAAATTTCTGTGCACCCTATGTTTTTGGATGAAATGGATATTGCTGATGATGATGAATACGATGCAATTGCTGGGCCAGAGCATCTGCCTGGATCTTCAGATTTTGCTGCGGATAGCAGTTCAAATGAGCTAGCCACGTCCACCACACCAGTATCTACGTCATCCGAGTTTTCACTACCATCATCGACGGCAGAGCTGAAAAAAGAAGACTCGCCAGGCGGGTGTTCCGGATTCCAGAATGAAATTCAAGTGAGTGATTTTTTCTGTTTATAAAAATATGACTTTTTTAGAGCTCCATTAAACAAAATGCCAGCAGTGATGACGACTCGAAAACTTCCAAGATTTCTACACCACGTTCGttttttttCAAGCTTTTGTAACACTGACAGACAAACTATTGAATTTATTATATCTTATCACGGTTGTGAGTTGCGTCCGTTTAGGGCTGAAGTACTCTTCTGCATCCCAGGCATTTGTTCTGTTGCTCAGATAAACTGCACCACCCACGAAACACTTACAAACCGCGCAGAAGCCTGCCAGTTCCTGTGTGGTCTCTAATCGTTGCCTGCTTGGGTGTCTGCAGAAAAGCCACGCAGGCAGCTGAAAACCACGCAGGCAACGTGCGAGGACCACACAGGAGCTCACAGGCTACTGCGCGGTTTCTACGCGTTTCGTGCGTGGTTCAGTTTGTCTGAGTGATAAGCCCATGCATTTCGAAGTAGTTGTACAAATTTCTTTAACTTTTCAAACCCTCCGAGATTAATTAACCGAGCGCCCCAGTCGCACGGCACCCTATTTCTTCATCAAGCATTTTTTAGGAATGCACGCTACATCCGAAACAAATCAACTCAATTCAATGGATTTTACTCTAAATTCTGATGAGAAAGTTGATTTTGCACTTGAACGCCCAATAGCCGCTACACCTCCCGAAGAAGAGCCTCCTGAGACAATGCTCGCCGAAGAAGAAGAACAAAACGAATGGCAGCAACTGCTGATGGGAACCAAATACAAGTGTGCAACTCTTGGAGACGTTGTTCGACAATCAGTCATTCACCCAAACTACGCAGGTCGTCCGGACAAAAAGAGCAATCGGTTGGTGTCCAACAAACGGGAACAGAGAAAACGAAAGCCTGAAAAGGATGTTACTGAGCCGGCATCAGAGGAGGATCCGTATATGACTGCAGAAAGAAAGATTGATGAAGCTATTGCAAGTGAGTTAAAAATTTCAATGGTCGATTTTCCATATTTGCAAATTAATTTaaaaaaaaaaGAGAAGCTAACCTTCTAAAatcattacctatatataaaaaaataattccgtttgttccgtagtttgtagtctgtgacgtcatagcttacaaaggcaaggcgttttcggctgttggagggatattagtttggggttggtagtgggatatggccggggtactgtagtagtactgtagaggtactgtaggagtactgtaggattactgtagtttaggaaaaattgagtttttgtcttttgaagagatataggtttggggttagtggtgggatatggtcggggtactgtagtagtactgtagaggtactgtaggagtactgtaggattactgtagtttaggaaaaaatgagtttttgtcttttgaagagatataggtttggggttagtggtgggatatggtcggggtactgtagtagtactgtagaggtactgtaggagtactgtaggattactgtagtttaggaaaaaatgagtttttgtcttttgaagagatataggtttggggttagtggtgggatatggtcggggtactgtagtagtactgtagaggtactgtaggagtactgtaggattactgtagtttaggaaaaaatgagtttttgtcttttgaagggaaattggaaacttcgggaaaattttggaatgttccagaacctggaaaattctggaaagctctagaaccttctggaaagttcgagaaaattctggaatgttctagaaccttctggaaaattcgaaaaaaaaattctgggattttctagaaccttctggaaaattctgaaaagctttagaaccttctggaaaggtctagaaaattctggaatgttctagaaccttctggaatattcgagaaaattctggaatgttctagaaccttctggaaaattcgaaaaaaaattctggaattttctagaaccttctggaaaattcgagaaaattctggaatgttctagaagcttctgaaaaattcgagaaaattctggaatgttctagaaccttctggaaaattcgagaaaattcgtgaaaattctggaattgttgtggtgagacctatcgtgctgagacccattgtggtgagacccttaaaaattttgggggggggaaattcaaaatttatgagaacatttttttgagggaaattcaagttttctgagaaactatttttgtattagtaccttctggaagtttcaagaactggaaaatttggaaaaattctggaatgttctagaacCCCTGTAGGACTTTTTCTTTGTTTTGCTACAGCAATGTTCAAAGAACTTAGTAATTAATTATTCAGACTTCTCCAGTTAAGGAAAGTTTTTAAGTTATTaaaaaaaaGTATAGCTCTGTAGAATTTTTTCGAAAGCCTGATAATGACAATGTGTTGGGAGAAAAACCAGAAAATTCTAATTGTCTCTGTGAGTTTTCTGAATCGTATACCATGGAAAGTGAAAATGCGATTTCATCGATAAAGTGCCAACTTTATTTTGATGAGGCATTTGTGAATGATTAAAAGGGCATCTATGTGTTTTACattttaaactccgccagccgttggccgcgccggaggcgcggtcatcggctggtTTTTATATATTGTATGCTGTGGTTACTAACCGTTTTGTTTCATTTGAAACCGATTGCTAACTACCCAAAAGATAAACTCTTGCCGAGCTAAAGTACAATATATTTTTTTCAGCGGTTGCGCATCAAGGACGATTAAGACCTGCAGAGTCATATGAAAAACAACCTGTAGCCAAGAAAATCGAGTTGACTGTAGAAAACGCTACTGTGAATAACTTTCCAATACAAACTCAGATTCTTGCTGTCAATGATGCAAATGCTCCAACAGTTGAAAGAATTGCTATTCAACAGATTCAGTCTCAAGCACAACAGAAAACAACGTCAGCCCCGGTTCCGATTGATTATTTGGAGCATCTTTTGAAAATGTATCCAGGACTATTGAGCAATGCGCTCAACACAACAGTGGGAACACCTCCGATGTTGTGGAATCAGCCCCTGGTTGCCAGCAGGTGTTCGAGTTTGGCTCAACACGACACTGTTGCTATGCCTCCTCACCAGAATTTGTTGAACACTCCCAATAAACTCCCTTCCCCGGCGTCTGCGCCCACAGGAGCACTCAATATTTCACAAATTTTAGGCTCAGACTATAATGGGCAAGCCTTGAAAAACTTGGAAAGAATGGTTCCTCCAGAAAATTCGTCGGTTAATTGGAATTTGCTAAAACCGGTTAACATTCCTCAGCCTACAAGTTTAGATCGTCCGTATGCTGGGGTTTCGGTATGTGATTGCTTAAATGATTTTGTCCAATTTGAGCGGAAATTTTTGAGAACAATCCCAAAATTGCGTTATTTTTTGCAGGATGGAAACACACTTCGAATGGCGACACCTCTACCTTCTTTCAATGGTAGGCCTCCATCGGTTGTTCGGCCTAGAACAGCGTTCGACATGAACATACCTTACGGCACTGATTCGAATTTTATTGGAGCAAAACAATTCaaaaaaaaTACGCTTTCGGTTGAGATGACGAATGCAAGACAACGAGCGAACAAGAAAAAGGAAAAAATGAAAGAAGTAGCGATGGCTGAGCAACATCGTCAGATGGCAAGTACACCGGTAGCGTCCAATATTCCAAACATTGGAATTCCGAAGATTGACCCTTTGGTGTTGCAACAGATGATTCTGGCCCAGCAACAGTTGTTAAATCGAAATATGATGGTATGCTCTGCATAATGTATTCTTTTGATTGAACACAGTTTTTCAAAATTTATTCACTCTGTATTTTGAAGGATAAAAATACAATACGTTTTTTAAGCGCTATTCACAGTGAACCTGGGGCTTTGATTTAGGACTGACAAACTGGACATCTGGTTTTACAAAGGTCATCTTTCAAGTATTCATGTCAAGTTCAAGATTTTACTAATTTCGGTTAAAAAAACTGTGTTAACGTACTGTGACAAGACAAAAATCATTAGGAACTATCaaaaaaaaaTAGTTGAAAAACCTCTGCAACACCGAAAAATCCGGAGGACGAACGCCCGGTTTGCCAGCTCTTCTCTGATCTAAGAAAACTTCAAGCTGGAGACTGTAGCCGAAAAAGCACTTGTAGATTGCTTCCTGTTTGAAAATATTAAAAAATTAATTTCCGTACCAAAATGCACCGAAACTTGAAATGTTTATATTTTATTTCCAGGTCCCACAACTTCGCCCTAATGAAGTTCCTATGTTAAATCATCAGAATATCACTCAGCAGGTAACTGAAATAGGCGTATTCTAACTAAAAAATTGAGCATATATTGCAGCTACTAGCACAGTTCAATATCCGTCAAAACAACATGCAATTTTCTACTCCAGCTCCATTTCCTTCATTTTCAAATAATCCAATGCCGGCCTGCCCATCGATGATTCCCTCTTTTCCGGTTTTCAGCCCAGATCAGTTACATCAGTTTAATGCAATCAATTTCAAGTAGCGTTGAAAAATGAAGAAAACATATGTAAGTTGAAAGATTTTTAAAAAAAGTATAGAGTCTCTAGCATAtaaaaaattaggtaaaaaaaaggaacgttcaggcaaaaaaaTTTCGTAGGTCTGTATAACAGGTACCTAAAAATTGGTCGCTTTtatatataatatatatatataccagccgtggacagcacctacggcgcggcctccgacttttttgagaaaacacattagatatacggaatcccaaaatgatcagagatcaaactacatagtgacggaacgacacgcgctttatatatagtaaattgatatatatatatatTTTGGAGTTGGTCGGAATTTTGCCaaaaaaaaaTACCGCCAAAACAAAATTTTGTAAAATTGtttttttttGAATAAAAATCATTCTCTGATTCAAAAACCGTAAAATTATGCCCCAAGTTGTAAAAAGATTATCACTATCGTTACAAATTCTTTGaaaaaaaaTTATATTATTTTTAATCGTGGCAAAAGTAAGTAATAACCGCAAATTTAAAAGCAAGCTGTGTATTTTTCAGATGACTCATGGTTATTTTCTTCTTTGCAACTTCACAGTTCTCTCACCCATCAATTTCTCTGAGTTTAACGATGCATTTGTGTCATtatcttatcctatcgctctccctctctctatctGTGTCACCTTCTTCCACATTTGTATTTCCCCGGTACTGATAAAATCCGATTaaaaaaaaTTACATTTCAATTGTCTTTTTTCGATCGTTCCCCTGTATTTGTTTCTTTATGCAACTTGATCTCAAATGTTTGTAGTTTTTTTCTAACTTATTGATTTTTTGTAAATCAATTTCCAACAATTTTTACATTCAATCAACTGTTTTAATTTTTTTGAGAAACGTTTAAATGATTCATTTTTCTTTGAAGAGAAACCCCAAAAAACACATGGAATTCAGAAAATTAACAGGGATTGTGAGATGGCAATATATCAAACAGAGAGTCACAAAAAATACACAGAAAATAATTGGGAATGGTAAAATTATAAGAGATGGAATGCGAttttttttAACAAAAAAAGGAGTACATCCTACTATGGACTTAAAATTTCAATTGGTTTTAAAAAACCCGGTTTCAAGATACGCAATGGAATTTTAGAATTTTTACTAAAGAATTTGGACTGttttacaatcatttttttgcagactttactttttttCAAAAGTTCCAAAACCTTCAGATTTTTTTAAAACTACAAATTTACAATACTCTCAAAATTCTTAAAAGTCCAAAAACCTCGTTTCTAGAGTAGTTCAACCAAATTTTGATTTAGTGAAAAGTATAGCAATAGCAAAACTAAAACTAATTTCATATTGCAAATCGAAAACTTTAAGAAAAGTTAATCTGACAACATTCAAAGGGAATTTTAGGAATTTTCCAAAATTAGTTTTTTCACCGTAAAAAAGTTATTAACTATTGGCCGTGGTAACGACAAGTCCATAATACTTCTCACATTCAGTTTTCAGCTGATCGAGAACGAGCGAAATTAGGTGAATACTCATCCCAGAGAGCTGCTTTTTCTCCATGAGTTACACATTTTGACAACATTTTCAGAATGCGTGCTTGCTTCGTTTGAAAAATCTTTTTCTGAGCATCCAACTGGCTTGTGTGATTGACTAGTCGTTTCATTCGGGAACTTCTTATTTCATCAACAACAGGAGGAATATTAACCGATTGATCTTTGTTAGAGACTTCATTTCCCGAACTTGTGGGAGTCTCGTGGTGATGGTCTTCCAGGGACGAGAACTGGAATTCCtttttttttGAAAATTTTACATGGCAAGTCAGTGAGTAAATAATTTCGGGGTCAAATTTCAAAACTCCTCAAAAGAAATTTTGACCACCAGAAGGCCTCGTTTTTTTAGGCTTCTGGCCAATTTTGTTTTCATTCAAAGCTTTTTTAAGAGGTTTATGTgtttttaattttaccgtcagatttcaaaacgagacgttgtcatttgaaagtgttctatgaaccactatatgccactacaaaattttatgcggcaaagatctactaaaatttaacccctaaaattttgatctgaaactgtttcagtgcattttgtcactactttgaatgcctgtagaattgctccaaaagctttcaatgctatttcaatgctatttcaatttttcaatattttttaatttcaatttcaaaatttcaaatATTTCAATGCAATGAACGTTTAGTAATTCAAATTTTCCAAAAATCCCCCAAAGTGTTAATCTACATTATAAATTTAATTATTAATTTCTTAATGCAAAAACTGACttaaaggtggactacaccctgtggggaaattgctttaaaatacgcctatggggtcacaatgaccgaatatcatgataaaaatttttttaaaaaattctagattttatatgattttttgaaaattgaaaaaatggcatttttcccctaattcctatttgaatttctgccaattgaactcgttcgttggagcgcgcttgcattattttcattaattttttaaattaattttcattatttcactaattttcttcatttttttgggttttttatcggaaaatgaaagaaatgcaaaatgcttattaaaaagtaactgtaaatgcataaaactcggaataatgccaatttcaggctcgtcgttgttggatggcataatttcagagttttaggcattttcagttactttttaataatcattttgcatttttcttgttcatttctttcattttccgataaaaaacccaaaaaaatgaagaaaatcaatcagtgaaatactgaaaataaatttaaaaaattaatgaaaataatgcaagcgcgcttcaacgaacaagttcaattggcgaaaattcaaaactgcgattttttcaattttgaaaaaatcatataaaatctagaaattttttaaaaattttttatcatgatattcggtcatttgaccccataggcgtattttaaagcaatttccccacagggtgtagtccacctttaaCATTCAAATTTGAAACTTTAAAATTGAGCAGCTCCTAAGATTTTCAAAATGTTTCTTTAAAAAAATATGTTTTCAATCGCCATTTGAATATGACACAGCGAATTTAACTATTTTGTATTTTTAAAAATGGCTTTTACCTGTTTACATTATTTCCAACGCTGTACATATAAAAAATCACTTACTAGCTTGATTCAGTTGATCTTGTTCCGACATGTTTGATATGTAGAATTCATTATGTCCAAGTCTGAGAGTCAAAGGTTTTGTTGGACCAAACTCACCAGATTCCATGATTTCATCAACTGGTGATGTGGATGGAGCTGGCGGTTCACCGAGATTTATTAATCGACGGGTTTCCATTCTTCTGCTCGCAATTGTAGATCGAACATTGAAAGCTAGCTCCTCGACAGTGTTTGGTAGGCTGATCGTTTGTTCATCCTGTTTTCTTGCAAATCTGACTTGTTTTGAAATGTGATAACAAGAAGACGGGAACGGCTCTCCAGACAGACAAGAAAATTCGTTGGATACCATTGGTGCTTTATTTGAAGTTGATGGACTTGTTCCATCAAAGCCAACTGTTGGAAGGTGTGGATCGTATAGTGAACTAGCTTTGCCTTGAGATATCGTAACGATTTTCAAAGAATGACCATCATTCCATTTAAATTTCTTCACAGGGGGACAAGTTTCCTCGAATGAATAAGTTGTTCCATTTTGGTTTTGTATCGTTGGTATAATAAAAGGTTTCGCAACAACAACAACATTCAGTCCATCACAGTCGACGTTTGATTTTTTGATCAATAACTTATTGTTTTTTCTCAATATTAGTGCTTGAATATTTTCGCGTTTTGAAACAAATTTTCTTGGAACTTTAAAAACCGGTGACCTCGGATTTTCATGCCTTTTTGCGGTAGGGGACGGGTGCGGCTGGAGCATACAAGTATTGAGATTGTTCACAGTATCTCCCTTAAAAATCGGTATGGCATTTCCAAATACGGTGACAGGAGACTCACACTTTTCTCACGTCGCAACGGTCGGAAACTATGGGTCGGAGGATATAGGCTGTGTGTCTGTCTGCAATAACGCGATGACCAACTTTAATAATTTAAAATAATAATTCTAGATGTAATACGCTTCACTAATGTTGTTAGCATATTAAAATTAATTAAAGTTGTACAACATTCTAAcacacgctaaagcgcgtgctctgacttgcgtactctgaacttaaatctaaattcaaaactAGAtaccgtatattctctattcgtgcggcacccctactgccttttcaaaaattagtccgccagtctctaatggtgcggcaccccttctttttggttgcgaaagccacctcaaatattcgattactccaatggtaccttgtccatttttcaataatttatcataaattttcacttaaacattgtattacagtgtctttgggggcaaaatacacaattttcatagaatttcacatagaatatgaagtttttttttttctctaatagtgcgcaagtcgcaaaaagcccggaaattagtgcggcagtctccagtagtccggcagtctctaatagtgcgcaagtcgcaaaaagcccggaaatttgtgcggcatactaatagagaatatacggCAATAAACCTTTCTAGATTTATTTCtttttgcagaattatttttccatgtttttaaaattttttaagcatcataaaagttttttGACTAAGTTTTTGGCAGTTATAACTTTGAAAAAGCCTAATGATTCTGGAAACATTTTCAAATTTTGGAAGGAAGAAAATTCAAGGTcacggggattttggtcttcctcattgaatttttcgcgcttcattgacaatcgcttgccggacaacgcgtgggaaagtcgtgtactccacgcggacaaatgcatttagttatacaactacatatatatatatatatatatatatatatatatatatatatatatagccgcgacgcgacatgcaacgcgccgtaaatctaccccagatatggccgagccaaGTTGTCACAAAATTATTACCCAGTTTCTGCGTCAAATTCCACGAAATTCGAATCGCACATCAGCAGAAGATCCTCGCGGTTTTTGGCGATCCAACGTGGTTCACAATTCTGATTGGCAATTAGAACCCATATAATACGAAGATTAATAATAAAATTACGAAATTCTTGATCACGCATAAAATCTGAAATGTTCTCAAAAACTGATCAAATCATTGTTTTCAACTCACCAAAACAAACGTTAATGTTGAATGATTTCGGGTACATTGCTAATGAAAGTTGAACCTGCAAAAAAACATCATTTCCACTTTGAGTACGTAAACAATTTCATACGTTTGTAGCCAAAACTTCAAAACCGGCAGAAGCTGATATTTTGTAGCATTTCAATTTATTTTCTTTGTCAACTGTCACAGTACATTGAGTTTGTTTGTGATTTGGATTGAAACCTAGCACAAGAAACAAGCCACTGAAAAATATATATTCATAATTAAGAATTTGGAAAATTTTTAATTTTTAGAGTTTTAGTTTTGGAAAATGTTGAAGAATTTTGATTTTAttaggttggcaagcaagtcctgtcctatttttcaatcatttatttctcggagcaaactcaaacaagaaatcagtaatatgctccatcatgatcatcaaagttctaccaacgttggggtaacttgtggatcccctgactgtagaacccagcgggccgggattcaaagtatagattcaattccactttgagattttttcttattgtgaaggttcttccttgaacggtttgagtcagataggagaaaattcaataatcacttgaaggagaatacggtggctgaagaagaattatccatccatattttaccagttcctgcatcacttgttttgcaacatgtggttgggcgttattatgttgggaatatactttcttatcctgtaaggctgaacgatcgactgttttcttcaaattccgtagttgtcttgagtgggtctctccggtaataaattcaccctcaggtaacagctcccagtacaatgggccagccagtcccaccaaacagagagcatacttttttttgggtgatggccgagtttcgaaacatcctgtggggtttgtccttctccaatccactaggcttgtctgtggtggttagcgtacagcacccacttcccgtttctagtaataagctggtccaaacaatggtcaacgccgggggagagtgaggagattacatgaaacgtcaacttggcggttaaggatggcaaggtcaaatcacgaggtacgaatcgaccaagaattttactcatgccgagcgatttcaatccatctgctatagagttataaaagaccctaagcttgcttgcaagctcacgggtagtttcaaatggatctgattcaacactggcttttagtgcattcaaatccaactcatgtggtcttttgaccattgcttttcaataaaagaaaagtcgctatttccgaaatgatcaaaccatttctatacgtttttatacgagggagcatgtccatcataaacgttcttcagaagatttttggaatcctctataagggtgagctccaggaacatgtataacagaaaatggtgaagaccaattgaggtaggtatattcagcgtaggGCTGTTAAAAAGAAAAGAAAAGTCAACTCATTTCTCGTTTTTATGAGACAAAGTCGTCTCGTGTCTCACGTAAATGAGACACGATACGACTTTTTCTCAAAAAATAAGAAGAAACAATATTTGTCTCACGAAAAATAGAAAAGCACAGAAAATCTAGCcacaatagttcacggaaatagctaatgactgttgaaaaaaactacttattttattgaatttattaaatGTTTTTCATttaaaaaaaattaaagattaaaggacgatccgttcttcaagtgctatgcactgcggatctggggttcaggtacactgcctggtggtgatcacctctgggctgtaatttaagccacgtcctagccggggactgtggccgataatccagtcgtggattgctccacttcccaatagaggctgggtgaacctaggggggtgagaccagacttgaactcgtgacctccagactgctagcagccaccactaccgactgagctatctgcccccccccccccccTTGAAAAAAGAGACATTATTCGTCATTttttgtcagcttatcaatcactacgagtgaataaacaccgaaattgatttacagcccaccatggcaaaacaaaaaattaggacacgactttcttgccaacctaaTATATGGGCCTGCAGAGGCTAGCAATTTTTATATATATAATATAATACATATTTCAAATCCTGTACCTTGGGTGACATTGATGTATTGGTTTATCTCCAAAATATGATCCTCGTCTAAATCTTCCATATTTATCTGACAAATTTATAATCCGGCCATCAATATTTTTTGTTCTAACAAAAACACATGGTGGGAAGTTTTGTGCTTGGCTAGGAACCATCTGGAAAAAATTGTTTAATAGTTTGTAAACTGCAGTTAAAGTTCATGAAGGTGGGCGAGTTTAGAATCGAAAATAGTTTTTAACCGACACAAAGCTGACACAGAttttttttAATAGATtgtacacaacgtagtgcaaaaggtagttatttggatgcggccaacatgtttggggttccgcgccgcactatacatgcgcatgcatgtggatacattgcggcgccttaccggcaccgGAATGGAAGCCCAACAAAAAAATAATCAACCTACTCAGTAGTGTAACAAAAACAAAtttttttcaaactttttcgtttcttttttttttCACAAGTATCCACAATTAAATATGTCTAAAGGATCACGAGTTCACGGTTCAAAACGTTATCCTTTTTATAACTGTTATAATAATGCTAAATTCAAATTGTTAACTACTTTAGCAAACAAAAAGTATAACGTAGATAATTAAATTGCAAACGAGTTTTATTACTTATTTGCAAACGATAATTTTGTGAAAGTTCATCAAAAAGAATTCTCAACAAACCGTTATATTAGTGATGACATCAAATCCCAAAACATCGCAAGCTCCATCGGACAAGCATAACTTCATTTTTGGTTTGTCTGCATCAAGTATGAAACTTATGGAGGCTGAATTCAAAATTTCCAGCTCAAAGTCTCCGTAGAATATCTGTTGTGGATACATCTAAAATACAACGTTTTTTTATTTCAAAAATCAATAAACTCCAAGTGACCCCATAACTCCAAATTTTATAATAAGTCTTTTCAAAAGTTTGGAAAatattattattcgtttattcgtttttttggctattcgtttttttcggccaacgactaattaggcttaagccgattttcaacattttcggctaacggctaattcggctaaagccgtgtttcaaaagtttcggctaacggcttattcggctaattaggaaaacgtcggctaacggctaaatcggctaatattagccgagttaaaggtggagtagcgcttgtggggaaatttcttcaaaacatgccaatgacagaatatcatatttaaaaaaattataaaatttttctaaattttatatgattttttgaaagttgaaaaaatctcgaattgcatcaaactcccatttgaattaccgccaatagttcgatgttcgatggagcgcgcttgtcattttttaattttatttcatcaatttttcacatttttgactgatttttcatgttttttttgcgtaattttactgaacattcagtgaaaaattcaagataaatgcaaattgttcactaaaaacaagtgaaaaacagagaaagaacgttttccaacgactttgagcctgaaataatcgattgaacgattttacgccttcatctcctctttttaatgaacaatttgcattcatcttgaatttttcacctgaattttcagtaaaataacgcaaaaaaaaacatgaaaaatctgtcaacaatgtgaaaaattaatgaacaaaaactgaaaatgacaagcgcgctccatcgaacatcgaatgtattggcggtagttcaaatgggaatttgatgcaattcgagattttttcaactttcaaaaaatcatataaaatttaggaaatttttttaattttttgtactatgatattcggtcattgtggtaccaggcatgttttaaagcaattttcccactggcgctactccacctttaACCGGTCGGCTGAAATTTGGTTAATTCCGTTAACTTTATCAGTTTCAGGTTTTTTGTTGATTCAGCAAGTTTTTCACTAATTTTGTGGGTAATCAAGTAAGTAACAACAATTCAATTGGTAACAGAAACAAAAAAACACTGAAAGCAATTAAACAATAAAAATTTGTTTGCAAACAATGCAATTGTGCTCCATTGTgttagccgaattagccgaacggatatttcgactaattcgcctgttagccgcccacctctgATCCCCACTGACGACTTTCCATCTTCATAATGAAAATGtaaaggtggtgtaagcaaattttttattgcttcattaggcttaaagttgcctgaaaacatcgaattttataatggaactttatattttttttaaattatggcggatcaaagaatgacctacagttagttaaaagttgaaatatggtcgctttgtcaatgtaacagcggctggaaactagtttttttttttgaaatcacagtctaattttgggtacgtatgttgattatttcacgttttcaactcgatttagattttttaaagccgatagacaaagagatttttttaaatgttttaccatctcttcatccatcgaatttaaaatatctaacttttaagtcgacttgtaagtcttgtaagtcgagttgaaaacgcaaaataatcaacttcggcaccaagaatccgacggggatttcaaaaaagttagtttccagccgcggcgacactgacaagttgatcaaatttcaaatgttaacttattttaggtaattgtttgaaccgcgataacatttttttgagaagttatcaagaagcttcattatgaaatttcgtgttttcagacaattttgagtcATTACTTGTATATATATTTCCTGCCCATGGAATAATGAGTAAATGTCGCCATATTTTACGCGCAAAAAGCATTTGCGTCACTTTTTCTCGCATGCTATCTCAAAATGTCAATGGCGAGGGGGCGTTGGAGAAAAGAGACGCAGGCGTCTCCGCAGTTCTCATCAAATCATAGACACGTaaaaaaaaaTAGTGTCCGTTTGTTTCAgtgacgtcccaacgtggtgagacccattgtggtgtgacccattttagcgggaactcaaattgcttcagaaaaatttcggcgggaattcaaatttcttcataaaattttggcgggaattcaaatttcctcagaacatttATTTTTACAAAATCTTACCGTGCAAGTTATAGCATCATACTTATGTTCAAAATGCCACAGAATCTTATCCACTGTCTTTAATGAAGTTTGGGGAACATCATGCCCCATTGTATTCTCGTAATAGCAGTTCACTTCATTTTCTGTTTCTTTCAACTCTGCCAGCAGGGGCTCAATCTTTTTCCACTTTGCTTCTCCCCATTGATAATGGTGAGATGGATTAACTTTCGAAAGATAAGAAATATCGATATTTTTGACTTTCTCCTGATCGTCCACAATTAGCATATTTTCAAGATATGTTGGTGTTGACTTTTCAATTGCCAAGCTGGGCTTTGCCGCGGTTTTAAATTTTATTTCGTGAAGTTCTTGACACTTTTGGTTGATGATTTCCTCTTCTAATAATTTATTAGCTTTAACAAGTGATTTGAATTGATTCCAGACTTTCAAATTTCCGTGTTTACTATATCTTGCATTTCTCAAAAAATCAACTTCATTTCTTTCCATGCTCATCATTTTTTTGGCCAGCTCCCGATTATTTGCAGTTTTCAGTTGGCTTCGTCTCTGGTATCGGTCGTTGTCTCTTTTCAACGCCATTTCAGATCCACTCCACTCCACTGGTTGAAGATTTTCGTTTTGCAATACCAGATCCTCAATCATTGTTCTTAGTCGCACTTGATCTGAGACCTTTTCAAAAGATGTCCCCTCGtttttctttgattccacttctttttgttgccattttttctttgCTGAGGGTTCTGCCACTAACGCATCGTCCCTTCGCCTCTCCTTGGTCAATTCTTTCAATTGTTTCACTGCTTGATCTTCACTTAATGATCCTATAGGAACAGTCAGTATTTTTGACTTCTGCTCTTCTTCACGATGTGCAGTTTTACGGGACCTTCTTTTTGTTTCACTTGATTTTTCTTGTTTCTGTTTGTAGGCTTGCGCCCATTCAGTGAGATTCTCGATTTGCTCATTTTCGGAGACTTCTGCTTGGACACGTTCAGCTAAACTTGCTGATAACAACTCATCCTCTGAGATGGAGCATTCTGTTTTTTTAGGTTCTGACAAAGACGTCGGCTTCGAAGCTTTTTTTGGTCCGGAAGTTGTTTCCGGTTTTGGTCGCTTCTGAAAATTTGGCGTATGACTTTTTTACAGGTAGGCAAAACATGAAATCTTCAGGCGCCTGCTACTGCGCTGCATACCGGAAACCCTCGGATTTTTGCCCTAATTATACGACTTTCGTATTGATAAGAACACAgaaaaaaagtcaaaaacatacaatacgctaaacaccaaaaaaTAGATAATAGAAGATAAGAGCATTTCACTAGTTGCTAGAAAGTATATTTCATAGAAAtttttttttggaaattgttttttcacgcgtccacaatttttttATTGTTTGTATTGTTTTACTGttaaaggtggtgtagttgaatttttttattgctttattagactcaaaattttctgaaaacaccgaatttcataatgaaactttttgaaaacttctcaaaaagttatgaaggctcaaaaatggcctaaaattagttaaaatttgaaattagactgacttgtcaatatGATATGTATTCCCCCAAAAAGttgttttttgatcaacttgttccttgttgcctagttcacttACCTATGCTTTCGTCGTTGAATTTAAAAGACTAATTGTAAGATGAACATGAAATAAGCTACACAGAATACTAAATTTCTAACCTTGATTGTACTTTGTTGAAGTTTTTGAGGATTGCGATACTTTTGTTGACCTTGATAGGTTTGGGTATAACCAATCCAAGGTGGAGCTGCAGCGGCTCGTTTATTCGGAACCGCACTTTCTCTCGGATCTTCCATCATTTTTCTATCATTTTCATTTTGATTCGAAAAAGCATTATATTGTTCCTGAACTTGTTGATTGGGCCCAACTCCTGTATTCAGCGGCCTTGAAACCAGCCCCTCCGGGGACAGAGCATTGGGATCAGGCGGTCCTACTGTGTTGCGAGGCAACGATGCATGTCCTTGCGTACTTCTTGAGCTGTCTCCCGATTCATGTCTTGACAGTGAATTTCTTCCAGGTTGGTTCTTATTTGTATAGCGCACTGGATGCGTAAAATCATGCGATGACATTATGGGAGTATCTGCAGATATTTTGTATGAAAGTTTGTTAttttgcattcaaaaactaggaatgttcgcctattaatttcataaagattttcgtcgaccgcaaaaaaaactgtgaactgattttttcaacttttctgtgagtttgcattttattttaaactaagcaaaatcagcacaagaactttaaAGGAAGCTCCAGAAAATTGTTTCCGGGCTAGGATGCCAAAAATTTGTGATGGTAATGTTTGCTCTGAAAACTGTATGAGCAAAACTCAAGTTATGATCAAAAATCTCAAATATTGTTCAAATAAATGAGCATGTTCAATTAGAAAGGCTTGAATTTTGCAATTTTCTAAAGTTTATCTaaaaaaaatgaaatgcaacaaaaaaCTCATGACGTGTGACCcagggctgggaattttttggtttttttgttttttgttttttggtttttttggtattttgacgaaaaatcgattttttagttttctcggttttttgggaccaaaaaaaccaaaaaatccaaaaaacaaatgtttaccgtgtctagtctcgactcgagactattctgtattaaaatacattgaaacatgtattttaacacagttgtgacgtcataaatgtattttaatacattttgcaacattacttgaataacgccattaaaaatgaacttaagcatcaaaaattttttggtttttttttgggttggttttttgggttttccgaaaattccaaatttttggtttttggtttttttttttggtcctagccctgGTGTGACCCTAAATGTTTTGTTACCCTGTTTAATTTTAAGACCAGAATTTTCCAACAAAAAAATACCTACCAGTTTGTGCTGTAAAGTTTGGAATAGCCCGTATATCAGGTGGGTCGTTTACATTCATTTCGACTTACGAATATCTaaaaaaaaTATGTTATAATATATAACGCAGAAAAGCAATTAAAAGATCTCTTGCAGTAGAATAACAAACATTGAAAAAGATTGAGTCAAGAAAGAATACCtcggcattcagaggcaacttcctgccacactttggcaacttatttagtgccactaaaataatttgccgaattgctggcaggaagttgccgagttgttggcaggaagttgccacgtagtggcagcaagtgggaaagaacgctcctcggcattcagaggcaactttctgccaaactttgcttacttgcaacttcccgccaaacttttgcacattcctgccaacatttagatgttgctgagcgttctttcccacttcctgccaacaactcggcaacttcctgccagcaattcggcaacttattttagtggcactaaataagttgccaaagtgtggcaggaagttgcctctgaatgccgagACTACTTAAaaagcatgtattttaatacagttgtgacgccattaatgggtttaaatatgtacattttgcaacattacttgaatgactccattaGGTTTTTGTGAATTTaaaggtagagtagcgccagtgggaaaagttttttgactactctagttgggccaaaatgcccacataacattttttatcaatttttttggaaatttattatttactgtcagaatgtaagaattactcagctttcgccactcaaaacttggaagtcgaccgaaaaaaaTGTTTTCCAAAATGCACACATTGGATTAGGATTAGTGTTGTTTTAAGCCTAAAAATGCAAATCGATTTCACTTTTTAATTAAATTATCATTttgaaagaaaattgataaaaaacgtgttgaaaaaaaaaTTGTTGACTAGTTATACTACACAAGTACCAAACAAAATTTTCAAAAAATATTACACAAATCGATGTTTGCAGAAAAATTAAATTTTTAAAGATGTGCTTGCAATCAAAAGATTTTGAACATCATTTGACTAACGGAATGAAGAAAGCATAGAAAACAGTAGAAAAGGAAAAGACCAAGGCGGCGAGACCATAAATTTGCCGGATAGAGAGGACACATCAAGTCGCTTCACCGGCTGCGTCTCCAGCCTTTCAACACGTTTTCTTGCGTTTCTTTGCTTACTGCACTCTCTTTCAGTGTCATATCGATTGCCATTAAACACGAAGAGCGAGCACGTGAACCACTGAAAAATTGACCGTTTGATTTGCAAAATATTTCTATATTaaaaaaaaGCATTTCTGTAAGAGCATTTGCTTctttgacggcgctgtcaggctttcgttacttaacgaaccaacaagtgttttacgtcagctaatatgaaaatatttcagctattaaaaatatgtatatcaaatccgtgtctttcaagttgtagagcaagcataaatagagattttgtgagcacaacaacgctcccataattatggaccaccctgtaACCCGTtaaaggtggactacacgctgtgggaaaattactttaaaacatgcctatggggtcacaatgaccgaatatgatgataaataaattcgaaaaaaaatctagattttatatgatttttgaaaatttgagaaatctcagttttcacctagttcctatttatatttccgccaattgattcattcgaaggaccgcgcttgcattgtttattcattagttttatttattatcattattccactgattttcttcattttgtttatatttttttaaatgaaaattgaaacgaaaaaaaacaagataactgcagaatgcttgtgaaaaggtaattgaaaatgcgtaaaacagtaaaattataagtttcgacgacaacaagcatgaaattagtatatttcacagttttatgcactttcaatgactttttagcacacattctgcatttatcttgtttttttttcgattcaatttccatttaaaaaacacaaaaaatgaagaaaaacagtggaataatgagaataaatgaaatcattacttatatatttttaaaaaaatacagcttatttttcctgtccgtaccgtttgtttgtttgtttttgtgacctcacacccaactatactaagaactgttggcggggtccgtctcccttcgtggtcaggcccatcgtggtgagacccatcgtggtgagacccattgtgtcgagacccgtcgtggcgaaacccatctagatgagacccatcgtggtgagacccaaaactttggcgggacattcaaattttctgagaagaaacatttgggcgggaaattcaaactttctgagaaaaaattttggcgggaaatttaaattttcagagaaaatattgtggcgggaaattcaaactttctgagaaaactttttggcgggaaattcaaattttccgagaaaaacttcgcgacaaattaggtgaaaactgagatttttcgaatttttaaaaaatcatataaaatctagaaaattttttggaatttttcaatcatgatattcggtcattgtgaccccatgggaattttaagcaatttcttcacagagcgtagtccacctttaAGTGTTGAACAAAGTTATAGTTTTCAGTTCGAAAACAAGCTGAATATGTGTTTATGATTTCTGATTTGCACTTGATTGTATTCACTTACTTTTCGAAATAAATAATAAATTATTAAGGGTAAATTAGTTTAAAATGAGCAAAGATTAAAAAAATTGTTTCTTTTTCAGAACTCAAAATTATCGTACTTCCTCCAGTTGAAATAAAATCTTCTATATCTATATTTTCAAAATCAAACAAATTGACAGGTTATCTTTGTATTATTGAATTTAAATGTTTTATCTTATTGAACAACAGTTATATTGACGTTATAAGCCGGAAAGGTGAAGGGGAGTTTTTCCAAAAACATTCCTGTAATAATTTCAAAAAATCAATTTGGAGTTGTCCTACTTTTTGGTATTTAATGCATGTGTTCTCGAAGGAAAATATTGGCTAAAATATTTTCTGAAACGTGAGATGTTTTTAATTCATTATTAATGAGAAAAATTACATTAAGTGACAAACATACAACGGTTTCTCCATTCATTGTAGAAATTAATGCAAGTTTCTAATTTTCGAAGCAAGTGAGATCAGCCAAAAGTAGAATACGGAATCATTTTGATTGAAATTGGATGGGATGAACATTGAAATGAACGAAAAACTAAGAGTTTATCTGATAAACTTTACTTTTAATAAAGTATATAGTTAAATGTTGATTTTGAAAATTATACGAAGCATAAGTTTTAATTAAATAATGAAACAGGGCTGGgcggcaattgtcgttcggcaaattgatttgtcgacaaattcggcaaatcggccaattgccggaaattttaattttcggcacattgccgatttgccgtttgccgggcatcagatttgccggaaataatcaaagggagggccactgttttgaagcataggtctcaccacgacaaaacttactactgtaaattttaaatttttcccgttttaattttgtgtttttgtataattccgttgttttttatgataacgtctcacactaattgatgattgacaaaatagcctttgaaaaatcagaaaaaattaagcgtttattttttccagtaatttgccgacaattttcggcaattgccgtttttccggcaaatcggcaaattgccggtttgccgatttgccggaaatattcaattccggcagtttgccgatttgccgggaaaaattgtttaccGCCCTGTTCTGAAACAGACTCTGAAGTTAGACAGCACAACTTCCGTTCAAAGTCCAGaaaaaagacaaaaaaaaaGCAAGCGGTGCAGTAAAAATAGAGGCTACAGAAAAGCCAAGAAACaaaaaaaaaaTTGTCAAAAACGAGTATATAGATGCATGTTATCTGGGTGAACTCACAAGTACAGTTTGACGTCTGACCCTTTCCAAACGCTCGAGTCGTAGGAAGTTATTTGACCCCGGAAGATTTGCAGGAAAAAATAAATGCCCATAGATCGATTGGCAAGGACTAGTAGTCCAGAACACGTAGGAAATATGtttttttttCAGTTCAAAAATAAAAAGGACAGACACTGCGTATCGCATTTTATACTTATGCATTTTCTGTCAATTCATGTTTATTAAGATAgactagcgggccctgcggcccgccagttgcagggggtgtagggcgagtcccccaatcggacgtaggttctcggcttcgcctcgaacctgtcagagggttcgtgacaattgcagtgagccaatgggagGagaggagacccactcatattttgcttaaaatcgagcatttctattcgaatcccgattagcaaaaaaacatttgtcagttgggggaatcgagcaaacgagcaaaatattcacagccatacacactaaccactcggccatgcgggagagacccgacagggagatgcagggaagggaaatttctggagggagtcgtttttcgattccgctttcttcaataattacattttgagaaaaggcgttcgaaaaccgtttattactgatatgtcagcgggaaaacgaatttttgaaaattttattacaggattgtactcattattgatttcccaaaaaggagacgtatagttgagggctatatcttgtacacagacagatgtatagaaaaaaaacaagttttggcctgaaaattaataaaaataatatctcttggcagagtatttctaatgcgacgaaacttcatcttccatcaaataaaatcaaaaactatgaattaaaaatacattccgcaaaactttagtggataaaatgttcaggagacgcaggaaaccactccccccagtactaaatttttgaattatttttttcttgaaaaattttcccactgaactttttacaaattttatatgtctcgatgcgtcttgatgagacctacacgtcaatttttggaaaactaagaaaactcgaaaactgaccgagttatgattgaaaaagtagattcgcgaaaatgggaaagtgtgcaaaatgtggcacttattcgtcttgctcggccgactcataaaacttttcttaattctgagttgaaaatcgtgtttagcgaacttttttacgtggggtagaaaaaaaagtatcgaaaaagatgaagtagaacttgagataaagacgaaaaacaactttttgccttttgcacttatgaactcaaactttctttcaaaaaattcacctctctgagtagtatcttgcacataaatttggaacaaaaccgagcaaaacccgaattttaattcaattaaaacatggttttttgggggtaaaaagagcaacaaaaatttttttcaaactaaggaaaaccgccctgagctcagttttgctccaaactttgtgcagttttttgctcccccgtggtgaaatatttctagtaagctgtcaaatattataaaattcagtcaaacggctctagagttattaatgaaaacgaagtgtgacattttttcgcaagccaaaaaaaacgcgaaaaaacgcgaaaaaggggcggagtcgccacactcggcatttattagaggctgcttggcagaATTGAAATGTATCCAcaccagggctatgcggcaaccggcaaccaagttttcggttgccgaaactttttgggtttggcaactttggcaattgccggttgccaaaattttcagagttcggcaacttcggcGTCGCACATCCCTGATCCACACGTTTTATACTAGTTTCCATAAAACAGGTGTCACACGTTGACATGTATGTTTGGTACACATTTCTCCTCCTGCTGACCCACATACCACTCAGCACCGAATCGATAACTATTGGTATGCGGCCATCTCTCATAATGCCTTCATTCTCATAGTCTTATTTGATTTTCTCAGATTTTAAAGTTTATATTTACCACTAATTTTGAAAGTTTAAATGCTGATTTCAATAAGATTTTTGCTTATTTTGAAAATATTGTTTTCACTATAAAAAATATGTATATATACTGTTGCATTGAACATGCTATTTTTGAATGATTTTATTCAAAATTAATAAAAAAAGACTGAAGAGAGTGGGATTCGAACCCACGCCCCCGAAGGGACTGGTGCCTTAAACCAGCGCCTTAGACCGCTCGGCCATCTCTCCACATTTTTCTCTTTTCACTCAAGCTGTTGACATGTTGAAAAAACCCCAACCGattttcttttctgtctctttctctttctctgcctctccaccgtctctcactacacctctctTGACGCCACAAACAACATTCCGATATTCCGATGGTGTCGTTGTTTAGAGTGTTATTGTAATTACTGCAGATGGAGAAATTTTTTATTTATAATTCTTGTTCTCCACTTTACTAAAACAACTCAAAACGTTTTCAGATAATTCTTAACTTATTCAAATAAATATTTTCAGGATGGACACAACGAATCAGTCAGAAGACATAAAACCTTGCGTAAGTATTGAATATTTGGCACTCATTTTACTTGTTTCACGTCAAAATTattttaattccggcaatttgtcggtttgccgatttgcaagaCCACCTCAGCTTCATACCCTTCTAAAACAGTTCTAATTTTAGGATTCTGATTTGATGGAATCAATTTTGATGTTTGATGAGCCCATTTCCGACATTTTAGCGCATAATAAATTGTGGATTAGTCATGCCAGGGTATTTCCAACGCAATAGTTAAGGCGAACTTCTTTGttttttttttCAGACGAGATCCAATTTCTTTCCACAAGAAGGTCGCCACATTTCCAATCAACACACCGAAGCAGCGACATCGTTGAAAATGTGGATGCTTTCAAAAAATTTGGTGGTCATTGTGAAAAGAAAGGACGATATATTCCCTTGCAAAATTCTGGTTGGTTTTTTATCAAATAATACGGTTGAAAATTGTGATATTTTTTCGCTAAAGTAAGCATCGAAAATGACTTCCCGATAATAATATTAGTTTTTTAACTTTATAATAGTATTGCATCTaaaaaacagccaaaaagagtgcaaaactcattaaaaaacgttatataaagaaaaaGTTATTTTTGATACCGATTTCCCTAGGTGCTCCAAAATAAGGATGGgcggcagttgccgttcggccaatttttttttgtcgacgaatttggtaaatcggcaaactgccgattcgttgttggattcgttgttgaaatcgttTGTCGTCCACCCCTGTTTCAAAATCACTTCACTGCAAAATCACTACAAAATAACTGCACGAAAAAATGTGCTGAACAAATGAAAAGCCAAACTTCCATTTTTATTTAAACTAGAATTATTCAAAGTCAGTCATGaaaaaaaaCAATATGGTATTATTTAAGTACCTCTATGTTTTTTCTTCCAATGTTTAAATTTACGTTCACATTATCCTCAAAGTTTCAGACACGCAACCCGGAAAACCTATTTGTGGCTCGATTTCTTGAAAGCGGAAAAGAAAAGCATATTCAGGTAGAGTATTCGGATATAATAATGACAAGAAGTGAACTCGAAAAAGCCCTGCCGTAAGTTTTAGGAAACTACTAGTATTATTTCTGAATAGtttttttttCAGATTGTGCCAACACTTGATTCCAGCGAGAAACTGGGACGACTTTTACATAATCCGCGATTTTGAGAAAGCGACTCCGTATTTTGAACAAGGCTTGTCCGCATTAGTGAAACCTGGACAGCAATTTGAATTGCAACTTGAAGATGCACCGGATTTTTACGTCATGGCCACTGTTGTCAAAAATTATCGTGGTTTCCTGTTGGTTGAATATCAAAACGTCAGTTGTGTGCAAAAGTAAAATCTGGGTGCATCAAAACTTTGTAATAAACTTTTTTTGGTGTTTTGGAAACTTGAAAAACGGAAAATATTCAGAAAAACAATGCCAGTCtttttgtttcattttttaatgctttttCAGTTCAAACGATGGATACATATGCTCAGCCCATACTGTCATGAAATCGGTTGGGGCAAAAACGAGAAGCAAGAGTATTTGAAACGTAAGTGGAAAAAAATCCAAATTGGCGCTTTCTCACAGCCAAGTAGCTATTATTTAAAGGTGGATGTGCGCCAGTGGGGAAAATTTAAAGAAACGTTTAAAAAAGTTAAAAATTACGGTACTTatcagggctgtgcaaccaagttgccggctggcaaaattttcagagttcggcaacttcggcaattgccggttgcgaaatttttcagagttcggcaaTAAACTGAGTAATGTAAAAGTTTAGATTTTCAATTAAAGTAATGAGTTTGATCGAGATTTTTCAATGATTACTTGCAATTTCCCCTAGCAAAAATAGTTTGAAAATCATTTGCAAAATCGAAGAGAAGTGATTTTACGATTTTTTCAGGAGGCCCCTACAATCGACACATGAACGTTGACCTGGTTGCCGGACTCGTGAAACAATCGACAAATCAAAAACTCGGCGCTGTTCCAGAAATAGTCTTTAGAAACAATTGCCCAGTTCCCCATCGTATTCCAGTAAGTGATTTGGTATACTGTAAAAATGTTAGAAGAAACTCAAAAAACTGTTTTACAGGAATACAGTGCATGTGTCTATCTGGACTTGGATCAGAAACGCTTTTATTTTGCTCACAAGGTCACTACAAAAACTTGCAGGAACAACCGTCATTTTTTCAATATTTCAATTGGAAAAAATCTTGTGACCAGTAAGCAAAATAATGTAAGTTTATTGTTCTAGTTCTTTTTGTTTCAATCGAGTAATTTTCCAGAGACCCTACGAGTTTCATGTCTATCATCCAAGAATTCTACCATATTCAGTTGCTAAACGGATGGAAGTTCAGATAATTCTACCGCCTGATGTCAAGCTGCTTCCTGATGAATCAAATTTAGATGGTTACCTTCGTACGTATTGCAATCCGTGTGATGTAAGTAATCAGAAAATATATATATAAAATCAAATACATTAAAGGAGTAAAGAAGAGAAACAGATGAACATATTTTGGGATGAGACAAGGGATGGAGAGAAAAATATGCCATTTGAATAAAATAAAATTTCAAATTTGAATTACACGAAATACGttttttttttCAGAAACACAAAACAAGTGACCGAGTGCAGCCTTCGCCAAAAATTGCTAAGAAAAAGAACGGACCTCTTTTGCTTGACGATACTCCGGACGCAATGTTCAGAAGCAGGGTATGTAACTTTAATGTGTAGTGTTGCTTGTTTTTCTATTTTTCTTTTCTGAACAGATGGTAATTCTCCTTTAAAAATTTAAAAATTCCttttttgactttttttttttgactttttACATAGGCTCTTCAAAAGCAAGAGATATTCAACAAAACAATCATCATACATACATTAGACCAATGTCGAGAGAATTCGAAAATTTAATTGGAATTCTTCAAAATTTCTACCACTTAATTTTCCAATAATAAATTTCAGCCGCTGCTCGGAGACAACATTGGCGCGCACAAAGAGTGGACAAATTTCATGAATCATATACCAGATTACAAACGAAAGGATTTGCTTAAGAGCATGGATACGCTCAAATTTTGTGAGGTATTAAACGCTCTTTGTTTTTTATATTATTTTATCGATCAAAATCTTGTTCAGATTTTCCGGCCTACACCTACAGGAGCGTTGCAGTTGACGGCTGCCGAAGTGACTGGACAGCAAGAATGCATGCTACGGCTAAAAGTGAGCGGCGAGGATGAACCTGTGTACATTCACAATGCGTTAGtttttttttGTGGAAATATAAAGTATTGGATGTGAGAAAAATGATTAAGTTTGAAGTGTCAATTTTATGACCAAGAAAAAATAGGAACATTTAAATTAGTGTGATGAAAACCACTTTAAGTTAAGCAAATTTGAAAGAATTTGAATGATTTTAAAACTTGAATTTGCAAAACTTGTTGCTCGTTTCCTTTTTTGTATCTTTGAAGTATTCTGATATTGCATGCAATCATTGAAGTAAAGTTGCCAGCAAAATTGTTAGGTTGAATTTTCAGAATTAGAACTCTTGGTGTAGGCATATTTACTTGGGTAAAAGTAGGTGTGAGTACACCGGCTTAAACTCTTAGACATTACTTTAGGTTTTTAAGCCAAAAAACCAAAACAGTTGTAATTTTAACGAATTTTCATTATTATTCGAATCCTTCTCAAACTCCTCAAAATTGAAAGTTATAGGTTTCCAGGCTGAAAATGTTGTCCTAAGTTTAAGGAAAAAAACAACTTACCAGTCTCTCAACCTTTTGATGAAGGGTTACAATAATCCAACGGTACCACaaaaaaaaaaTAGTAACTGTAATTTTCAAATATCCACATAGACACGTTCATTTTGTCTCAAACTTACTCACTCTCACTCTCAGTTTATTTTTTCAGCGATCCACATTTGTACCATCTGGGAGCTTGTCTTGACATGGAGCTTGCTATCAACTTTCACGGAGAGTTTTTCGATGAGAAGCCCCTCAAAAAGAACAAAAACGCCAACAACGGATTTTCGAGTTTTTGACTGGTCTCTCACTCCAATTCATTTTTCATACGCTTTCATTCATATGATTTGTCATAAATTACCGCTATTATTCTATCCTCCTTGGGTATATCTCTTTTCATACCTCGCAAACATTCGTTCGTTTCAAATGTGTAACTCACTAGCAACCTTCGTGTTCCCTTGTTTTTAAGTGTGCTGTTTATATATTTTGATAATATTAGAGTAAATATGATATATGTATGTAAAATTTTATTACAAAAGTAAAAGGTGGAGTATGTGTTCGGACGAAAGTATAGATCCAAAATACTTTTGTTATAAAAGTTGTTCGAATGGTAAGTTATAATTTCATATCGAAAATAGTGATTTTGAATTTTTTACAAAAGAGATGATAAGttttttttttCATTGAGGGGGCCGAAGATGCAACCCCGACCTCGACCCGCCCAAACCAAAAAAGTGCACACTACAGTCCAAGTCTGGGTCAAAAttcaaaaagtttcatattcgatgttttcaggcaagtctaataatgcaataaaatttggctacaccatcattaaCTATTCTAGTAGTTGCTGCCAAACAATTCCGCGTTGATAGGTTCAATGAGAGGGAATTGTCCTGCTTTATTCTTACTGTAGATATGATTGCTGCTCACTCGCAGCCACAACACTCAAATTTGCCGGTGAGTTTAATGTAACACACTCAAATTTCCGTGCGAGGTTTTTAGTTTGCAGATATTTTGGCCTAGTAGTTAAAACAACAGATGTATGGCAGTCATTCGTCACAATTTGTTGAAACGTTTTCGAATGCTTCCATCAGACATGTTTTGCAATTGAATATTCTTCTGCACATGAAACGACAGTCACGCCCCTCATTTTTGACTCATACGGTGTCGCTGGTCAAATCactctcctcattttttctcatctcttttattctttcctatctttttttGTTGGCACTTCAGATATGATTTTGCTTCGGGATTCTGAGCGTGCTGACCTCGAGCAGATGCATGGTCTTATCAAGCGCAAGATTCGCTATCAGGTGAATTAAAGTTTTCGAAAACATTTCCACAAAGATGTCTTTCCAGGTGTCACTCAACTCTCATGATCCGGCCATAAATAGGAAGCTCGAGGCTTACCGTTCGTTTCTTGTCAGAATAATGCACATTCTGCGTTTGGAGACATGCCTGCTGCATCAATCGGTGAGTCAGTAAAGTTAGCGGAAATTGATGAACTAATAAGACAGCTACGTGCAATACAATTTCCGTAGCCAGAAATAGTTGTTGAAGCAGTTTTAACAGACTGTAATCCTTATGCCATTCTAGAGTCAAAAACTAGAAATAATTATTTTTCATTAATGCTTGTTTCTTATTTTGTTCTACACTGTTTCAATAGGCCAAACAAAAAAGATCCCGAAAGAGAGAGGTTACAGTTCACTCTGTTTCTTTGTTGTTTTCCGGTTGTTTAGGTGGACACAGAAATTGAAATATTGTGAATGTACATAGTTTGATTGCGAGATTAAGTAAGATGCATCTGAATTCATGGTTCAACTTCACAATGATATAAGTCTGCTTTAACTTTTATCGAGATAAAGTCTTGCAGTCTAATAACACTACATGCATACTATGTAGAGCGCTTATCGTGTACGGTGTCGTCGATGGTCTAATCATTCTTCACAAATAAATATCTCTATGTTTTGTAAGCCAGAAAAAAGAAAGAAACTATTCTAGGAAGAATTTCCACTCTTCCGAGCTCATTCCTCAGAATACGAATAACGGTGTTATTTGAACAGTCCCGTTGAGAGGGAGTTTTTCAACCAATCATTTTTTGCACATGGTACGGAAGTCAGACATCTGACTCACCGCGAATGATGAACCTCGAGTAATCACTCTCTACTTATACTTGCCCGCTTTGCAAGCACTTTTGTACTATCGACTGCGAGCGAATGAGAAATAAGCAATAGAGTTTAATTATTAAGTGACCAGTACAAACTATGCTGGTGAAAAATCGCTTCCAAAGTAAAAAATGTTATATGATTTTTACTAGGGACTCTTTTTTCTCCAGACAACAGGCACCTGACCGGAAAAATAAACGAATCGATAAACGAATAATTTTACAAAACTAATTTGAATTAAAATTATGTTCTATTTGCCTCTATATCTGTAATCTTTTTTCTATAAACTTAATACTAATTTGTAAGCCAGAAAAAAATTAATTTGATTCTAAGTGTGACCACGGCAATTTTTTTAATTTGCCTTTCCGTACAAATCAAAATTGATTTTATAAGAAACATATTGTTACAATTTGTTAGAAGTTCATTAAAAATTACTCCATTTTCAGGCAAGCCGCAAAATGATCCGCGCCGAAATTCGTCAACTCCGCGAGCAAGAAAAATGCCTTATCGAAATTGTTGCCGACCGTCCACCACCACCTCCGCGCAATCATTTGCTCCGTCGCTTCATTCGTATTTTCACTACATGCTTCCAGTAGAATAAAGTTGTTTTTTTACTCAAAAAATTATGAGATCGGCTCTGGTAACGAGTAATTCCACTATGATACAATTTTTCGCTGTTATGTATGGTGCTTTGACATTCGGTTAGTGAATTTCAAAAATATTTATCGTTAATTTCTGATTGTAAGTTTTCTACTGAATTACGATAATTTGGTGTTTAATTAAGTACTTTGTGACTATTTTCATTCATCAACTTTCTTTAAAACAGTATTTTTTTCAAAACATGTCTAAGGGGTTTCATTGCGAGATTCGGTTTACTTGTGTCAATTTGAATCAATTAAAGTAATCAACAAAGTTTCGCGCCTCCACTTTTGAGAAAATACTCCTGACCCTCAACTTGTTCATCGTAGTAATTTCTAGAAAAACTTTTTTGGCCTATTAAGACCATGCGAAACTCACCAAAAGGAATATTTTTTCTCATTCCATTTCGTTTCAGGCGTGCCCTTTATTTGACATCAAAATGGATGCTAAAAGGATTTGTTTTTTTCTCACTTAAAAAAACGTCAGTTTTGTCTAAAACTTTTTGCGGCGCTTCCCACTTGCTTATATTGTTTCCGTACATTGTCttttttttctttcatattttgctttcagtttcctcatttcTCGATaaaaaaaaGAAACGTCAGAGAAATGTCTTCTAAAAGACAATCTGACTTAGAAATCAGAACACATCTTCGTCTTCTTCCACGGAAAGTTGGTAGTGGCTCGGAACAGGTAACATATTTTTCAAGAATTTTTTAGCTTTTACTTTCATTTCAGCAAGAACTGCTCCGTAATCGCAGCCAGCTCAACATTTGGCTCTGTCAACCGGAAGAAGATATTGCAAAATCGATTGTTGCAAAAATGATTGAAGAGCACAACAAGGTGTACAACTTATCAATTGAATTTTACACAGAGGCATGAGTTTTGTTTTGACTACTTATCTAGTAACTCGGCAGATTAAAGCTATTTATGACATGCAAATATATTAGATTTTCTACAAAAACTAAGTAAAAgtatacttcacgagaatattacatttgatgaaactacaattctttcatctccgtaaactttcttcacgtccaatcaatagtgacatgaatccttccggccaacgtcatgaagattggagctggcgagattgaaaaggtaccaactatgcttgttggttgttggtacacacaatttcacgtcactacatattgacagtttttcccCACAGTTGGACACATTTATTCTGCACAagattatgtcagctccaaaatttgtacaggctcatctgctaaagggcactctcttgcagaagaGCTAGGAGGCAGTTATGCTGTCTGTGTATCACAGGCTCACCTTTCTCTATAAGCTCACAAACCATCTgggggggggggggggggaaactgtcacggcattgtgacatagaaattgtatgtaccaagtaccaactacatagttggcacgtctttcattttgccatctccagtccttatgacgttggtcggttggattcatgtcactattgggtgtgaaggaggtttacgggcctgaaacaattgtagttctattaaaagtcgtagtcttattcagtacacaataaataatttgtccAATCTCGGATGTTTAAAATGTCCCTATTGAGATTTTTGAAAATGCCCCCTAAGAACACGATGCCCGCTAATTTTTTGCCCCCGTCTCAGTTTTCCCCGAAGTTTCTTTACTAGAACAGACTTGAAATTTTCACAAGTGAAAAGTAACTGTGATATTGTAACAGCAAGCAATTCAGCTATTTTATTCCAAAATTGTCAATTAGTTTCAGTCAAACCATGTTCTTTCAAATTTTTTTCGGAAAGCCCTAAcaagggaaggctctgaattcgttatcggacttcgttacgccactgtatacattcgatagagaatggttacagatgatcactccaaaagatttacctgctttagagcaggttcgaccaagttacgacactttaaagttgccgaaaaaaaatccttgaagacctctgaacctttgaaaaaaatctaaaatttccactgaaaaattgtttttctgcaagttgataaaatagttgtaatcgatttaaaatagtaaaaaaacatatattatacaagttttagcccatcactctcaaaaaaaacccttaaaataatctacatatcctgagaaaaataccaaaaagtagatgttcatgtagatcaattcaaggatttttttgagaattatgaactgaaacttgtatggtatgatttttccattatttccaactatttgaaaacgtttaaatcaacttttcgaaaaaaattttttttgaatttttaaaaaggggtattttggcactttcaaaatgtcgtaacttggtcgaacctgctctgaagcagctaaattttttggagtgatcatctgtaactattctctatcgaatgtatatagtggcgtaacaaagtccaataacgagttcagagccttcatttgAGCCTTCTTTCGAACAAAGTTTCATTTTCCGAACGCGGACTCTAACATTTTAATTTAATATTTAGAAACGGCGAGAACGGTTTGATAGGATGAAATGTTCACTCCGGCACCGTGAAAACGCATTTATTCAAGAAGTTATTCGTCGCAAACAAAAAATGGTTGAAAAGAAGCATTACGATGGCACAACCCAATTTTCAAGTTGTGATTATGTAATTATGGGAATTAAATCGATGTTTTGCTTCAAATGAATAATTCAATAAAGTTTACAGTAAAGTTTTATATATATTGTATTTGTATATACTTTAGATACTTGCGTATTACATGTCgcttttaattttcaaaattatttttctcatttttaacgcgagaccgttaattttttCTGCAATTGTTTTGAAGTAttaggttggcgggaaagtcctgtcctatttttcactcatttatttctcgaagcaaactcaaacaaaaaatcagttataggctccatcatgatcaacacagtcctgccaacattgatctaacttgtggatttcctgtctgtagaatccagctggcagggattcaaagtattgcttgatatcagttttgagattttctcgtgttgtgaaggttatacctcaaagggcacaagccagattggggaaaagccaataattgtttggagcaatgtcagaagaataagatagttgaaggataatcggctatccatattttgccagttcctctttcatatgtcttgcaacatgtggttgagcgttattgttttggaaaaatacttacttatcctgtaaggctgaaggattcactgttttcttaaaattctgttgttgtcttgaatgagtctctccggtaataattttatcctcgggtaacagctcccagtagaggagccttgcactcaagaccaaacagagaccatacttttttcgggtgaaggccgagtttcggaacatTTCGGAACACACCCACAGGTTACTTACTAAGTAAGTAAGTAAcctgtggggtttgtccttctccaatccactggtactgtgtgtggtggttagcgtacaacatccactcctcgtttccagtagtgagccagttcaatcaacggtcaccgccgtagagagtgggagattatataaaacatcaactcggtgggaaagattggaacgggtcaaataataaggcacgaatcgaccaagttttttcctcattccgagcaatttcatgttatctgttatggagttatgagagactgtaagcgtgcttgccatctcacgggcagtttgaaatagatccgatgcaatattggcttttagtgcattcaaatctaattcatgtgggttttagagcataccttttcattcaaaaaaagtcgcttttttctgaaacgatcgaactatttctgtattgttttatacgagggaacaggtctatcataaactctcattagaagagtttttgaatccttcattgtgttgtgcgccagaagcatgtataacagaacataccgaacaaaaattgaggtaggttcacttatcgcaagttaacttgaaccaagagagagggagagagatagggggttaattactgaaaacacttttttctgcttatcaaaccctaagagtgaataaacagcaaatttgatattcatttcacaatgacaatacaaaaaattaggacaggactttcccgccaaccCTTATTAATTTTTCTTCGGTGTAATGAGTACACTTTTTTCTCTCATCAGATTTGTTTTCTTCTCATTATTTTTGGACATTTCCTGGTGATTTCTGAAAATTTTTTGAATTTTCGGGATGCGGAGTTTCTCAGAATTCAGGTCACCCATTCTTCAGAAAACGTTCCGTTTCAAATAATTTTGAAAATTCCCTTCGACTCTAAATTCATATTTATACAGACTAGCGAGGAAAAAAACAAGTCTGATGAACATCAAAAGTGAGAAGAGAACTTATCAAGCCATTAAGCCATTTCACACTAAAAATAAAGAAAAATATCAATTATTAGAGACTAATCTTTTTTACCTCTGGTCACGGTAAGTAAGATGTGGAAAGTCATCttgaaaatgaaggcatgtaatatacaagtaccaTACTTTATTAGGAGATAATAAGTTCCGGGTCAAATATCATACATTTTGGTTATTTGGTTAACGTAAATTTGAAGTTAAAAAACAAAATTTTAAATTGCTCGGAAAGTTTTTGAGATGATGCGAGCGGTTCTACTGGTAAGAATTGCGTGCAATACGAAGAAGATGAACTCTATGTAGCATATACTAGTGTAGAAAGAATCTCTCAATTCTCACTCTGACGGCGGAAGCATGTGAGAAACAGTTGGTAAAAAACAAATCGCGGCTGTGGAATAACTCGACGAGTAGGCAAAGTGCTCGATTGGATCTCCTGTCTTGGATTGACAAACCTCTTGTTGAACATGAACTCAATCTGATGAATGTTTCTCAACATCACGTTGAAACTAGCCCGACGCTCCTGAAAAGATAGATGaaaaaaaattgtagaaaaaaaaagaagcttgattgttgaaactccctccgtttgtctatgttttgtttcagcttgttccagctttgattcagttttttcagaatttttttttggaaatgagcaaattgactgtagttgctgcaaatttattaaaaaattaattcaaaatatattttctctatttaagaaaaacaacaatgaaatattgctagaaagacaatatttcgacctaaatatctcaaaattcccttaaatttgttatcttgaccttcacaagtacactaatcaaattgagaAAACAACAATTTTCTCAAAAAACCACCTAAAAATATGATTTCAATTTCAGCAAAAGTGAGCTGGCTGGAAATCCCTTCAAATTATTTCTCTCAAACTTTTCCATTAAACTAAATCGACAATTTTGGTATACTCAAAAACACTTGGCATGCATACTTTCGGAGCAGTGCTTCGACAAAGTTGTGTTCAGACCTAAAAATTGAAGATTTGTTCCAGTTAAAGTGCCCTAGCTTAAAATTTCTTTAAATTTTTTCCTTAATCTTTACTAGTATATCAAACCGGCAATTGCCTATGAATCTATATAAAGACACTAGATTCATAGTTTTAGGTGGTTTTTTGAAAAAAATTGTcgtttttctcgaaaacgaagtaggcaagagggtataaaagtttattaaaattgtagatctcaatttgattagtgtatttgtgaagtttaagaaaacaatttaaggaattgttgagatatttaggtagaaagattgtcattttattaatatttcattgttgtttttcttagatagagaaaatatattttgaattaattaataaaaaaaaacaaagctggaacaagctgaaacaaaacatagacaaacggagggagtttcaacaatcaagcctctctcgtgagaaaaaattaaattttggaacatcttttttcgaatttttgtttaaaaatccacactgtTTCTAGTGAATTCATGAAATTAAAGTTGTGTGACGTTTCCCAAAATTTTTAGAGGTCAAACTATGTGCCACACAATAACATTCGCTTACTTCGGTGAACGAGTAGTTGCCAAACTGAAACGCGTTTTGATAGCATCGATACAAGTCCAAGATCAATACTTGAATTCCTTTGCGGCGGTTTTCGGCAGTGAACTGAAAATATTGGGTGAATTGGTTTTGTAAAATATTCATGAACAACTCAAGGACTGACACAGCCACTAAATAAAGCAGGGATTTCAGaaaaaaacactcaatttccatacaaaaaattccaactttacaaccaagcttaacaaagtagccaaagatttaatattttatttgaagtttgttttgtcttcctagaaattacacacttaacgttattcctttagttagTAAGaaatttcgttcacagcttcattggtttctgcaacttctaaagggattttaacaactttttataaatgttttgtttcaagttgcaaggatttgctttaatgttggtacgttttgccCAGCATATGAAACATTTTCATGGTCGTCACTTTATTTTAGTacccacaatgttgaaaataagtttttttagaaaaaaagttaagtgcaaaaattattttcacaaagttttctacagtttgcagcttgttgtttgatcacagattgactgggaaataaatataatgcaaaattttaaacgtagaactcaaatttcatacttagaacataattcaaaaaagcccattcaattgtttgacagagcagtggttatattgaaaCACAAAATTAAAAATGGATGCAAAAAAAGTGTAAACAACGTATTTCTAAGAAGATTCAAAAACTGGTTTtttgtgaatcatgttttattttttgtatgaactgacatggtagattttgacagaatagcaaaatgcattaaattgaaaatttggcggaaattattttcttatcaaaatttgtttcctagtttcaaagttgtgggtcacttagtaattctactgaaaaaaggacccatcggatggtagctcctgtaTGCTATTTTCATGCGACATTTAAGTTTAATATTGCTCCTCAAAAAATGGGGATAAAAACCTCAGTTCTCATACTGTTTTGACAAATAATCTAACTTGAAAATATTATAGAACAACTACAAAATGTGTTACGGGCAAACTTTGTCTCTGATAGTGAGACTAGCAGACTAAAAGAACAGATTGTATCTGTTTTAGTTTTTTTCTACTTACCAAAACTTCGCAGTGCTCCTCCAGAAGTGCGTTTTGCTCACGAAGCTTGTTCTAAACTTGAGATTTGTTTCTACAAAATGGATATTCTAAACTCACGAGTTCTTCTGGGGTTGCCACACGATTCCTCGGAGGAGAGGCTTGGTTTGTCGGGCTTAATTTGGAAAGCGTCTGCATTTTCAGCAAGTATCTGAATAAGTGATAAAAAATCCTGAATACAAAAGTTTTGGAAATGGCTCACCTCATTCGCCACCTCATTATACCTCATTTTTTCTTAGTTTTTGCGTGGGTAATAAATTGTGCATTATGTTTCTTAGAAATATTCTGTGTCACGATATGAAAATGTAGCAGTTTGCTCGAGAGGTTATTAGGTGTGCCTAATTGCTTACAATTTAAGATGTGATTTTGCCAAAATGGTGGAACGGGCTCAACGGTCACCGGACTGAACAAGTAATCTTTCAAGAAAGGGTCGAAAACAAGTAAATTTCGGCTTGGCGGAAAATAGTCaaaaaaaaTGTAATATCAACATTTTAACAGTCACagtgggtggcaatttttttttgtttttgtcgacgaattcggcaaatcggcaaatcgacggtttgtcgatttgccggaaataatccattccgacaaattgccaatttgccgattgctggatatcagattttccggaaatgtttggtagaattcggaaacactcaaaactgtgcctttttgaaatttttcctcgttttcttcagatattctcatcgaatttgtttacgtttaaaaatatatgcaggaacattcataggttgcgtacaactttgccgattgaaatttaaattctgaaattttcaaaaaaagtgcaaaaccgcaatttgcagaaaatgtttggtaattgctgttttttcggtaaattcggcaaatcggcaatttgttggttttttaatggcaaatcggtttgccaatctgccatAAAAGTTTCATAAAGTGCCAGAAATTTTGCAGGCttttttttttgtttttttgtggtgtaatcgaattcaagactatgctcaaaaacgttTAATTTTAAACATGATAGTTTGTGGTTTTGAATTGAAAATTTGAAACATAGTTAGTTTTTTAATAAAAGTATAATGCCGTGAAAATAAACACATAACGAGATGAAAATCCATTACAAACCTATTAGCTTTACCGCTACAATTGCAAGAGTTGCAGAAAAAATTATTGTCATCAGAGATAGAACTAATAGTAAGGCCAATTACTATCCCCACGTGCTCTTGAGCAATCGGAGCTGTGTGGATTTTTTCACTTGTGCCACACCCGATGGATAGCTAAAAACTTTTTTTATTAAATATGTCTTATATTCTCACTTAGCCGTGAAttttttttAAACCTATTCCAGCATGACTAAATGCATTATTAGTAGGTTTTTAGAAACTTACGATCAAACATTTTTTCCAAATCGCGAGATGTTGAGTGCCATTTTTGACATTTTTTAATGTAAATTTCAAAATCATGTGTTACTTTAATTTAAGTTTCGAGCAAGACCCATTCCTTCAATACACCAATTTATGAAACAAAAATACATTTTCACAACTATTGACATGTTCATCTGCATAAGAGCATACTAACTTGaaggtggagaagcgccagtggggaaagtggtaaaaactactcctatggtgccgaaatgaccaaatatcatagtaaaattttatttttatttgaaaatttttttatatactgtcaaaaagtgacaattactcagttattgccattcataattttggaagtcggccaaaaaaattgtttttcctacggtttttatattttaattttgttttaattagttgtattaaaacattgtaggggtaggaacatgcgacattgctttatattttctcaaaagctcatgtttttgaaaattttggaaatttgtaaaaactttgaccaaaaattatgaaaaatctaaaacatttttgagtgctttattatcatatttgattgttttggatcattataaatttatttaaacaaaatccccactggccttactccacctttAAGCTTTAAAGAAAATAATTtttctgcgcacttttttacctttgaagtccgtgggattgttccttaatttgattattgcaaacttttgataaacttaaaataattaaattatgggaaaagtctgacatttttggaaactttcttctttttttaaaaTCTAATTATTATATTATTTGACCCGAAAATGCCAAAtttttttttctttagaacatgcctttataccacgatgaccaagtatcatagtaaaaaaaatcaaaaaatttttctatattttatatgatttttgaaaattggaaaaatcgcaattttgcctttttcctgtttaagttatcgccaagagaattcgttcgatgcaggaagcctgtacgttctaacttttcaattttttttctctcattatctaccaattttcatgttttcagtgttttttgcacgaaatttaaagataaagtcgagatgaatgcaaatttAAAATTGTTAttttttttCTTTCTTACGCTTGTGAAGTAGCCATTGTATTTAATTCTATTCTATGCAAAATCAAttttttttCCATACATTGCTCTTCGAGGTAAAATTTACCCCGTTTACAATCCATGCATCTGCTACCATCTGCTTTGTGTCTTTTCCCCCTCTAAGAAAACCTTATTCCAGCCTCATTTGTCCTTTTTTTCTCTGTCAGTCTCTCACTTGTTTTTATTTTCAACGCTCAACCAAAATCATTGACTGAGTTATGCCCATTTTAGTTTAGCATTTTAGCAAAATGTATGTTTAGTTAGTTTTTAAATTGTAATAATCTGCGTCTTTTGTGTTATCAATTTTCCGGAAAATGTTATTTCTGAAAAAAATGTAAAAATGTTGGGGTTGCTTGAAGTTTTCAAACTGTTGAATCGCTTCAGTAATCGCCATTGAAAAAAACAAGTAGAATAATCCAGTGGGAAAAAAGTTGAAACAATTGAACCACTTTTTCAAAAATCTAAAGAACCGCCGCTGAAATAAAATATTTATTTTTAGTCCGAGTGAGTACATAATGTATTGTTTCTATGTAGTAGAACTGAAATCTTTTCATTTTTTCCTGAAAAATGTGTCCTCAAAAAAACTTTTAAAATGTTAAAatatcaaaattctattttatatttttcccttatatttatatttTAAAAAAAGTAAAACTTTGCCGTATTTCAAAAATTCTATTAAATTTTACACTTTCAATTTCTTCCAATAGATTGATTGACCGGAAAACTGAAATTCTTAAACTCTACGCAACCTGCGTCCGCTGTAGATCAGAGTAACAATCGAGCAATAAAATAAAAACTTTTTCTGTTTGCGCTGGCTTTTTGTAATCTTTTTGCACTTACTTCTAACATAATTGCAATCATTTTTACAATTTTATTGACGGACTCGCTAAGATACTGAAATGAAATTGTAGATTTTTCAATAATTATGCATTTGGATCAGGGGTGGGCAGCAATTTCTGTTTGGCAAtttttttatccacatgtttattttttagtttttatccacaaaccggcaatttgccggtttgccgatttacagggaattttcatttttggcaaattgccaatttgccgtcgatcaagtttgccggaattgtttagagtaattttttcagaagacggaactactttaaacttagccttgttgaaattttattcccgttttctcttgatattttttataggatttgcttatttttcagaatagatttaggaacattcacaggatacaattttgccgattgaaattaaaatattgaaatttcaaaaaaaaaaagtgcaaaaccacaaaaacaatttaccgaaactgttcggcaaatttggcaaatcgcccatttgccggtttatcgattttccggaaattttcaattccggctatgtgccaaatcgccggaagtttcaattccggcaattttccgatttgtcggaaaAAACAACGATTGCATTGAGAAACCACTCCCGCAAAAAATAATAAAAAATCTTGAGTACTAAGTTTGTTGCAGATTGTGGAGTGTGCAGGAGTTGCTCCAAACTAGACAAAACTCCCGAAAGGCTAAGATTGTAGCAAAAATCCCTAATTTCTATGAAAGAATATGTAGGAGTTTCTCTTTACGCAAGAGTTTCACTTCATTTAGGACTTTTTATTTTTGCCCGAGcatgagatcatgagaattcctaccgttcctcgtagtgaagggacctgcgtttctattcgaaacatgctccacggcacttcgatatttcgcgccaaaccggtaagcattatgacgatctcatggtttcttaTTATTCATGTCTTCGTTAACGATCAGCGATGAAGGAGGAGTCTCCCCGATAACCGATCGATACGTTTATTCCGCGTTGCACCACACACACTCGTCTGTTACACAGTTCTTCATCTGGTGCGCGCTCTTTTTGATCGATCATACCTGCGTACGCATTCACCCTACACCCTCTTCCAATACCATTGCACACTAACCTCTTCTGTGCGCGCGCTCTGTTATCTTGCGCAAGAGACACATCTCACCCTCTCTCTTTCAAATGCCTTTGAATTTAGTTGGTGTTGCCTTTCATTCCTTTGCTGTGCGACTGTGCTGACGCTGTTTTTCTATTGATCTCTATTCTAAAATATAATTAACTAAATTATAAATACACAAACTATTCTTCTATTTTTTCTCGCTCTCTTTTTTCAGTTTCTTACATAAAATTTTCAAGTTCATAAAATTTCTTTCAGGTAATTTGCACAACTAATCATGGATCTCCTAGACAAAGTAATGGGTGAGATGGGCTCTAAGCCAGGCTCAACTGCCAAAAAACCAGCCACATCTGCGTCATCCACACCACGTACAAATGTTTGGGGCACTGCAAAAAAGCCATCCAGCCAACAGCAGCCACCGAAGCCACTTTTCACTACTCCGGGCTCACAGCAAGGATCTCTTGGAGGTCGGATTCCAAAAAGAGAGCATACCGATCGCACAGGTCCCGATCCAAAACGAAAGCCACTGGGAGGATGTGGGTTTTTTAGCAAGCGAAATTTGCACATATAATTGATTTTTAGTGTCGGTGCCGGATTCATTCAATAATTTTGGTACGTTTCGGGTACAAATGAATGCTTGGAATTTAGATATTTCTAAAATGGACGAGAGAATTAGCAGAATAATGTTTCGTGCCACATTGGTTCACACGGATGGACGTCGCTTTGAACTTTCTCTTGGCGTTTCGGCATTCTCCGGAGAGTAAGTGTATTTCTTTTTCATATTATATACAATTAAATGAATATTTTAGCGTCAACCGTCAACAAAGACGTCAAGCTCAATGCCTGCTCTTCCGGGCATGGTTCAAACGAAATCCTGAGCTGTTCAAAGGTATGACTGATCCGGCAATCGCTGCATACGACGCTGCGGAAACTATCTATGTGGGATGTAGCTTCTTTGACGTCGAGTTGACCGAGCACGTATGCCATCTGACAGAAGCTGACTTTTCGCCACAAGAATGGAAAATCGTTTCTCTCATCTCACGTCGGAGTGGGTCGACATTTGAAATTCGCATCAAGACAAATCCACCAGTGAGTTTCTTGAGCCGTCTATATCTTATCGACGCTGAAAATTTGAAACAGGAATTTTGACTTCAAAAGTTCACAAAAAGTTACCAATGAAGACGACTGTAAAAACATAAGTCCTGAAAGCACGGTATGACAACGTTTTCAGATTCTTAACTCATCTTTTAGCGTCTTTTCCTTTTGTATTTTGGCTGTCCCCGAGAACTTAAAGTGAAATGTTTGGGCGCTCTGATTTGAGCAAATTTCATGTTGCAGTTTTTATTTTTATTTAAACGGCTTCTTTTCAAACTACTACACAAACCTATATAAAAAACATGTCATTCTCCTTTTTATTTTTTCaaaaaaaaaTTACAGATCTACACGCGTGGACCAAACGCTTTGACATTGGAGAACCGTTCTGAGCTAACACGTATCATTGAAGCTATAACAGACCAATGTCTTCACAATGAGAAGTTTTTGCTCTATTCGTCGGGAACTTTCCCCACGAAGGGGGGCGATATTGCCAGTCCCGACGAGGTTACTCTGATTAAGTCAGGATTCGTGAAGACTACAAAAATTGTGGATCGGGACGGTGTACCAGATGCAATTATGACCGTTGACACAACAAAATCGCCATTCTACAAAGATACGTCTCTCCTCAAATTTTTCACTGCCAAAATGGATCAACTTACAAATAGTGGTGGAGGACCCAGAGGCCACAATGGTGGCAGAGAGCGTCGCGATGGCGGCGGGAACAGTAGAAAATACGATGATAGACGCTCACCGCGTGATGGTGAAATTGATTATGACGAGAGAACTGTCTCACATTATCAAAGACAGTTTCAAGACGAACGCATTTCGGATGGTATGCTGAACACTCTCAAGCAGTCTCTCAAAGGATTGGATTGTCAGCCGATTCATCTTAAAGACTCGAAAGCCAATCGTTCAATCATGATAGACGAAATTCACACCGGAACAGCAGATAGGTCAGTTTCTCCAAAAACACTTTTATGCGTATATAATACTAACAAATTTCAGTGTCACATTTGAACAAAAACTTCCCGACGGAGAGATGAAGCTCACTTCCATCACAGAGTATTATTTACAACGGTACAACTATCGTCTCAAATTCCCACATCTTCCGTTGGTGACTTCAAAACGGGCGAAATGTTACGATTTCTATCCTATGGAACTCATGTCCATTCTTCCTGGCCAGAGAATCAAACAGTCACATATGACTGTTGATATTGTGCGTTACTTTTTAGTTTAAAAATAATATCGTTCGAGGAAATCTTGAATCTGGGCCAACTGTCGGCTTTTTCTTTGCATCATCATGTCTTACCTTGCAGATTGGTATAATGACCACGGTCGTTGTCAAGCCAAAAACAttagtcaattatttcattttgttatttcaatttattcattttcattttcaatcaatatatttatttCAGCAATCTTATATGACTGGAAAAATGAGCAGCCTGCCTGATCAGCACATCAAACAGTCGAAATTGGTTTTGACGGAATATTTAAAACTTGGTGACCAGCCTGCAAATCGCCAAATGGATGCTTTCCGTGTGTCGCTCAAAAGCATCCAGCCAATTGTCACGAATGCCCATTGGCTCTCCCCACCAGACATGAAGTTCGCAAACAATCAGCTGTACAGTCTAAATCCAACCCGTGGTGTGCGTTTCCAGACTAATGGCAAGTTTGTCATGCCAGCCAGAGTAAAGTCGGTGACGATTATCAACTACGACAAGGAATTTAATAGAAACGTCGAGTAAGAATTTTCTTTTCGAAGAAATACTTCAATGATTATTTTTACAGTATGTTTGCCGAAGGGCTTGCCAAGCATTGCTCCGAACAAGGAATGAAGTTTGATAGCCGCCCGAACAGCTGGAAAAAAGTTAATCTCGGCTCATCAGACCGACGAGGTACAAAAGTGGAGATAGAAGAAGCCATTCGAAACGGCGTTACGATTGTGTTTGGAATTATTGCCGAAAAACGACCAGATATGCATGGTGAGtttttttttGTTGGATGAATTTATCCTACCAAATTGGGAGAGTGAATGAGGATGGCCACTAGGGCTggtatcatttgggtcgcaatgcgatctaggtcgccagatcgcaagtagcaTTGCGACCTAACACCTTATGTTGCAGGTCTACTTAGGTAGAGCACCACTTTACTAGCCACAAGCATTAAAGGTTAGTTGTGTGCGAGGACGCAAGGCATTAATTGTTACATTCGAAACTAAATACAAGAGTGTGCATGGAAAATTCTGAAATTTCTTATGTCAAAAACCGCATCACATTCTGATTCTGAAATTGCTTTTTCAGACATTCTCAAATACTTTGAGGAGAAGCTTGGACAGCAAACCATTCAAATTTCTTCTGAAACCGCGGACAAATTCATGCGTGACCATGGTGGAAAACAAACCATTGACAATGTCATCAGAAAATTGAACCCCAAGTGTGGAGGAACTAACTTCCTAATTGACGTGCCCGAGTCGGTTGGCCATCGAGTCGTTTGCAACAATTCTGCTGAAATGAGAGCAAAACTGTACGCAAAGACGCAATTTATCGGATTCGAGATGTCGCATACAGGCGCTAGGACCAGATTCGACATTCAGAAAGTTATGTTTGACGGAGATCCAACTGTCGTCGGAGTTGCGTACTCTCTCAAACACAGTGCTCAGCTTGGAGGGTTTTCATATTTCCAGGAAAGTCGTTTGCACAAGCTCACGTAAGTTTGAATTTTTCCGTGTTCTTAATCTATTTGATAGTTTTAGAAATCTTCAAGAGAAGATGCAAATTTGCTTGAATGCTTACGAGCAATCGAGCTCGTATCTTCCTGAGACAGTTGTTGTCTATCGTGTCGGAAGTGGTGAAGGAGATTATCCGCAAATTGTCAACGAGGTTAACGAGATGAAGCTGGCTGCAAGAAAGAAGAAGCATGGTTACAATCCCAAGTTTCTCGTTATTTGCACACAACGCAACTCTCACATCCGAGTATTCCCTGAACACATTAATGAACGTGGAAAGTCCATGGAGCAAAATGTAAAATCCGGCACTTGCGTCGATGTGCCAGGAGCCTCTCACGGATACGAGGAGTTCATTCTTTGTTGCCAAACACCTCTGATTGTGAGTTGATTTTAGCAAGGGATGTTGAGCACAAATGTTTTATGATCAATATTCAGGGAACAGTAAAACCAACAAAGTATACTATCATTGTCAACGATTGTCGTTGGAGCAAGAATGAGATCATGAATGTCACCTACCACTTGGCGTTTGCCCACCAGGTCTCTTATGCACCACCAGCTATCCCCAACGTGAGCTATGCTGCTCAAAATCTTGCTAAACGTGGTCACAACAACTACAAAACACACACGTGAGTTTGACCTGCTTCCAAGACAGTTTTAATTAATCGGTATCACAGAAAGCTTGTGGACATGAACGACTACTCTTATCGAATCAAGGAAAAACATGAGGAAATCATTTCGTCAGAGGAAGTTGACGATATTCTGATGCGCGATTTCATTGAGACAGTTTCCAACGATCTAAATGCAATGACCATCAACGGACGCAACTTTTGGGCATAATTGCCGTTTTTCCATTATCATTTTGCAATCTGTACTCTTTTGCCACCTCATCCTGttttttttttCAAATCTCTATCAACTGCTCACTTTGCCTTACAATTCTTGATATCAAACTCTCATCCCCTTATACTTTAAGAAGTGTCAATGTTGTTTTTTTACTATTTATTCATTATGTATTCCTTATTTCTAACACTATGAACTTCAATATTAATTTTTTTAACCAACCAATAAATTCATGGTTTACCAGGGATTTCACTTGATGACTTGAGGGCGAGACATATAACGATCGGGGAGCACACTTTCAATGTTCAAATTTGaaaaaaaaaTGGCAGAGGAGCACCTTGCACTGAAAAATattgacctgaaaatgtttcagtgcatttttacagcactttagaaagtctgATTTTACATTTgtttaggattaggcaaactatctgggagcttcttggaaaattttatttaaaaaaaatctTTTATTCTAATATATAATTTCACTTTAGTTAACAAATGATTATTTGATTAATTAATTGttgtttattcggatctagataagatagaacatttaaaaaatgagcatcggggtgaatcgaataacacacaaagtaagaaagaagcatcagagtacatcctatgtaagaaaagtaaaATATAATTCCCTTTGGTAAAATAAACCTTTGGATTTATACTATTTTATTTTAGTTCTCGAGATATTTTCTTAATACATCACTGCGGGTTTCACTGGTTTTTTCCTCGTTTTTTCGGTGGTGCTGATGTGCACGGCTGGGAGCATTCTGGAAAAAAACAAATTATTTAAAAGAACACAATTAACTAACAACCTCTTTCTGAACTGGTATCTTCGTTATTTTGCCGTTTTAGTTCATTCTCTACTAGCAAAAGTTCTTCACGTTCCGCATTATTTGAATCAATTTTTTCATCGTCCGAATCGTCGTCCGAATTTTCGGAATCATCAATGGATGTTAGTGTAGTTGGAGGCTCTGCAATGTTTAGAAAATTATTTTGAAATTTTGTGAAATATAATTTTCTGCTCCTTAAATTATCAATGTCGTGTGTTTGATTAGAAACATAAATTAATAGGTTTTATTTTACTGTTATTGGATCATTTTCTTTATTTTGGACAACTTTGGTTAAAAAATGATATAATAAAAATCAGTTGAAAATCGATGTATTTGCTGTTGAAAAACATGTTATATATTTCAGCTTTTTTAAAAATTTACTCATAGTAAACCTTTACCtttttttttattatgcaatttaatttttggtttttgtttCCTTATATTGTTTTCTTTAGAATAATTATAACAGTTTCTGACATTTAGTTGGATTATGCTGAAGaaggattaaaggattgaaggattaaaagacgacccgttcttcaagtgctatgcactgcggatctgggattcagttacactgcctggtggtgaccGCAAAGGTGACCGCtaaatatttaaatatttgaatttttttgagatttttaactgatttttggggttatttaaCTAGAGAGCCCCGTCAACTTATGGTGGCCAATTTGCAGGGGCTCCCTAGTAAGATAAGTCGAAAACCCGAAGAACCAGCAGGCCTGATAAAACCTCTAAAAACTAACGATATTTAAAAGTCAAAAGTTCCCTTCCGTTTGATAGTTGCCGTGTTGTTTCTTTGGGTAATAATCCAAAAGTTTTATAATGTTTTGTATAGTTTCGCTCATCAAGACAAACTGAAAAAAGTATAAAATCATGGTAACAAATTAAGAAAAATTACCAAATAAATTCATACATTCCGATTTTGTCCATTTCAAAGAGACAAGCTGGTTCATCCAATCGTTATCTATCTCAAAAAGAAAGCATTGGTTTAGTTTTAGGCAAAATCATGAAGACCGAGAGAACCTGCACAAAACATGCCCGCTTTGTAAATCTGAAATTAGAACCAAAAAGAGAGCCATATTTTTCAGCGCACAATTAACATTGCAAGGttttttttttCAAAAGTGAGACTCAATTTTAACAGTAGAAAATTGATGTTGGAAAGTTGCTTTTTTTGTTATAACTTGTATTGAACTGTCAATCAAACATATCAATACAATTAGTTGCTTTTTATTCTAGTTTGTATTTGCTcacgtggtgtcaggttttcccatttttgtttgatctacgtagatctacgttaagaacgtgctgacgccacatattttttgggaaaagcccatttcccccattttttgtagatctaactctaatgggacagcctgataccacttgTTTGCTTAtttttgattttttttttCTCTAATTTGATTCTTGTCATTACATACTAATAATAGACTTATAGAAACCAACTAATTCCAGACGTTTTCAGACCACAACATCTAGAAAACTTGTTTTGTTCGGTTTGTTTGTTTTGCACTATTATATGTCTCTAAGTTATCATCTCCAAAATTTCAAAATCTACACATTTGTATTTTTCCTAAATTTGATGTTCATTTTAATATTATCTCGGAGGAAAGTTAACATATAAATAACTGTATTTTATACGTATTTCTTCTGTTACCGTACGTTGTTCGTGCATAGAAAACCCAACTCACAAAGTGAAAAAAGTAAGTCGTTTCTTCTGTATATGAAGTCATGGTTATTTCCTTGACGTTGTTTTCACAAACAAAACGGTTGGTATTCGAAGGATCAATAACAAACATTAGTGAACTAAAATTATACGATACTTCAACAAATAAAAACTTGGCCTTACTCCGAAAAACACTGGAAGGTTTTCTGTTTATTTTTAAGCAAACTTTCCCACTTTTTCACATTCACCGGAACTTTCTCAATGATTTTTTGAATGCCTTGAGCAGACAGACGGAGTATAAGAGATGTAGGTAGACTACAGCAAAGTTGAGGGCTTGAGTACTGCAAAAATTGTTGTTATACAACaaaaaaaaaTGATCCGGCACACTTCGGCACCTCGAATTTTAAAAGTTTTCCGAAGAATTGTGTAAGTACATATCAGggctgtgcggcaatcgagattttcggcaaccggcaattgccgaagttgcgaacccaaaaaattttggcaaccggtaacttttggtcgccgaaacttcaacaacttttcggcaaccggcaaacttgggttgccggttgccgcacagccctggtACACATCTTATATTGCAGTCAAACACGGTCAACCCCGCTTTGTTGCTACTCATAATTTTATAATAGAAATCAACAGTCAATCCAACTTTTTAAAAAAATTCTGAAAATTTTCAAATTTTCCATGAGAATGTGGTTTGTGCAAAAAGTTATTTCATTCAAACATTTCCGACCGTTTCAGaaaaaaaaaTCACAATAAATTTTGACTGAAAATTTATGACGCTTTTTAAAATGACAGATGCCACAGTTTTTACTCACCAGTACTTGAGACACATCAACGGCAGAGAGATTAATTGAAACACTGTTCTGTTTGTCGAGACTTGGTACCGGGAATTCAAATGCTACTTCACGGGTGTTTCCAGTCTGAATTTATCTGTATCCTAAATCATTTTCATTTTCAGAGTTTTTAGGTAACTGCAAAATTGTGGAAAAATTCTCAAATTGAATACTTTGCAAAAATTGATTATCATAtaccgtatttcctctattaatattgcagccgactacttaactttgaAACGTTAGGTACTTTATAAATTTCTTTTTCAGTTGGACAACAAAAAAACAAACATTTCTAACGGAAATTCGAAGAGATCTTATTTCCTTTTTCTTGTAGTTAAATTTGAGATCACCCCACCATGCTTGGCAAATTGAATACTGCaaaaaaaaTTTGGACAAATTTTCGACGAAAAATCCAACCGTAAACTCCATTTCTTCCAAGCGTTTCATTCGGTTCTCATCCATTTCCCCATTTAATTACAATTCAGGACAGATGAATAAGCTGTAAAATTTGTAATTAAACAAGCTTAACGCAGAATTTTTGCTTAAAAAGTTTTCCACCATTTGTATGTTTAAACGTTGTCTTTTTTAAATTCAATAAAAGTTTTTAAAGAAATGCTGTTTGGTTTCAACACTGGATAATGCTAAGAAAATTGAAAAATTCTGTGGTTCATTATTTAAGAAATGTTTGTTTTCCATTAGACAATTTTAAAATCTTGTCTAATTAATTTTCAAGCTAATTAAAACCAAATTAAAATTAAATGTTTTCCATTGAACACTTAgaactttgaatattttccgaggggtaggttttcacggcggcagacaatttccgagtttggccactgattataagagtggcctaactcggaaattgtcagccgccgttcacggtatcctaccctttggaaaatttcgaaaatcctacacaccggacgcaatgaatgtatccggtcCGGACGCTATACTTCAAAATTTGTCTTGAAAACCCAATAGACTTTTTGTGCtacgtatccatgtgagggtgagaaaaatcgccatatcttacgcgcaaaAAGCACCTGTGTCTCTTTTCTCGAACGCTGTCTAACGTCTAGGCAAAACGCCTATCGCGAGAgagcgtgtggagcgtgtggagAAGAGAGACGCGGGCGTCCGCAGTTCTCATCAAATCATGGACACGTTATAAGTCAGTTTGTAGTTTTTGaaaaaaaaaaTCCAGAAAACTAAGTGATGATAATACACTCTTTTTTTATTCAGTTGAAGGAAAACACAGATATAAAACATTCGTTCATTTCCGCAAGCCAACCAAATAAAAACATTTCAACAAGTGAAGAACATGTTAAAATACGACGTGAATACGCATTAGGATTTaaaaaaaaaCAAGATATATGTTAATAAAAATAACGCATCAAAAAGAAATTTAAGTGGCTGGTGTGGCAGGAGTCTCGGTTGAGACTGGAACTGGGGCTTTCTCCTCGCGTGGCTCCACCGCGTAAATGGCGTGCTTCGCTTTGACTCCTGAGCTCGTCTTCTTCTGGCAACTCTCATGATCCTCATAACGGAGAACGTCGTAGAGTGGTCTCTGATGGATCATGCTTGCATTGTTGAGCACTTGCTTCAAGACGCCTCTGCAAAATTGAAAGTTTCACTTTAGTTACTCTACAGTTGCCTGTCAATTTTACATGTACCGCTGCTTTAACATAATTTTGGAATTTCGCTGACCATTAAGCAATCAAATTCTGTGGTACATATGAAAGATGCGCTAGACTGGTTTCATAACCAATAACGTTATGTGTTGCAAACGGTTAGCAGTGGAAAATTGTTTTTGAACGGATGAATTGCGTCTTGTAACACCCAGAAGTTGTCTGTGGCTCAATCAAATGTAATGATCAACTAGACTAGTTTCATAACCAATAACGTTATTTCTACAACCTCATTAGTTTTTAGACTATAAAAACCTACCCAATTCTCAGATTTGCCCCGTCATCAGCACTGTTTGTAGTCCAAACTGAGATTTTTGAGCCCTTTCCACGGACGTTGCAGACAATTCCGCACAGACTTTCGATATCGTCGGAAAACTGCTCTCCGATCATCGCCATAAGAATTTCGGTCCAGATAGTGTCCATGATTTCCGGAGTGCGTCCTTTCTCGATAGTGATAAGCCATCTTCCTCCATTCTGATTTTGTGGCACCTGAAAACACATTGGAATGTGTTTATGAAAATATTTATACCACGTGTGCATCAGCGCaaaaatcaaaaaaaaaaTTCACCTCCCACATTGGCTCAATTCCATCTCTGAAAACATTATAATCTGATGGTGGATTGAGCCCACTTGGCGGCTTAATAGAGTCGTGAAGTGCCCAGAACTCTCCGACGCTGCTAAAGGTTTTCACGTTCTTGAGACGCTCCTCCCACGATTTGTTGCGCTCGTCGTTCAGATACCTACAAATTCGTTTATTCCTTATGTTCAAAAATTTATTCAAAATCTTGATGCCTAGGGAAAAGTGTCAATAGCTTACCACCAGGTCCAGTTGCGTTTCAGTTTGTAAACTGGGTGGGAGATGGTTCCAGGAGCTGCGACTGGTTCTTCGGACATTACTTGCTGAAAAGAAAACAATATGTGTGGCAAAATATCAGGCAGTAGTTTAATGTCGAAAAATTGAAATAGTCAAGTGCTAAATTAGGTAAAAACAAATGTGATATTGAAACAGAGACACGCAAAAACCGATATTTCCCAAAATAAGTCTGCAAACACCGTGACGGAACAATGCAGACGCGCGAGCGGTTTCTCTGTGTGATGCGGCGAGTGGCTGCAGCACCGGTGACAAATAAAAAAGAGGTACGCGCAGAGAAAACTATAAACAGAGAAGAAATAGTGTTGGAGTGTGGTGAATCAatatatatatcaatatatatTTCTGAGTTGCAAAACGGATAGAAATGAGAAGCCGGTGAAGTGAAACATTTCAATTTTTGAATTTTTAGAGGATTGAGAGATAATTACTTAAATGTCAAAAAGTTCCAAATTAATCATTTTGCTGTAAATACTGAACCTGGAGATTTTTTAACCGTCAAAATTGTTCGACTTTTTGCCCGGCAATGGATGCAAACAGGTATACACCGTTCTGAAACATATTAAATATTTGCATTCTTTGTTTTACAGTCGGATGGTGATACAAACAGGGGTgagcggcagtcggaaatttcctgcaaatggcaatttcagcaatagccgaaattgccggacattttcggcgattttcaaacctaattttatttcggaaattgaaaaaaaatttaccttgtattttagtgttcaataagtcattttctagaacgaaactgtcaatcctcaaaagatcatttactatatttaaagggctatgcccttccgtttctatgtagtttgaactttgatcagagcaacgaaattttgggaaaccttatgctaaatgcgcagtaggcatcgattgaggtccgcgatacgcaccgtatatcctatgtcttttctaaaaaaaagtaagggggccgcgccgtatgtgcggtccacggttggttaaattacattgcgcttgaaaaaagaacattattcactattagtaacatgcatgtttaggctcttaaatctacaaaaagtgtcaaatttgtatttcctgtaattctgatttccggcaatcggcagtttccacaattgcgggttttggacattgccgaaaattcgattggcaaaacgcaattgccgCGCACCCCCAATACAAATCATGAGTTCTTATAGCAACTTCTAAGTATTTTGAGATTTTCTCAAACTCGACGTTTTATATTCTATTTTTTCGTATGTTTGAAAATTGCTTACATTAGATCTTTTTACATCGCTGCTGTGCAAAAAATAAAAGTTTTCCGCGAAATGAGCGCATCAACCttaaattaaagatggtagttcataacagaaattacacaatatcagaaaaagcggtatgtaaccaaaaaaattgttgaattttgacccgtaactatttTCCCCTCCTTACATATTTGAACATTCCTATCAAACGGTGGCCGATTCTGATCACGAGCAACCATTTTACATAGTTTTTATAAGAAGCTGAACTAGCTTTTGGAAAGCTTCTGGCTCTTTATTTGTATAGCATCTAACAATTGACCGTGATATTTTAATACAATTTGGTACGACTACTGGTGAGTCCGGTCAAGAAAATACACAACTGTAATAGAAATTTAATATTTTTTAAGATTACCTATTAATTATCCTAAAACAGACAAAGTTTCAATGTTTATTTCAAACTCAAAAAATTACTTGTACCCttaaaatttaggaaaaggaaatcattcaaaattaaaaaaattgttgaaagaaaaacaactattcaattataaaaaaGTCACGACTGACATTTATTCACTTTGCCTTGCCAGCATATATCGACTTTTGCCAGTCGATGAAGCTGCAAAGGGTGATGTGGGAAACTCCAAGACGATTTGCAATCTGAAAATTAATTAGAAATTGTTAAATCATTACACAAAAAATGTattcggcaaatttgccatgctgaaaaaactggagacaaaatcaatagttagaaattgtattgccgtgctcgggaaattaggcgaacggcaaactcggcgagtttgctgctctcccccggcaaatcggcaaaccggcatcttgccgatttgccgaatttgccggaaaaACGgcatcctatgaatcttcctacgtctattttgaaaagtaagcaaattctaagaaaatatgtagaaaaaacgggaaaattcaaaaagacagtgcttccgtcttataaaaaatctctcTAAGCATTtccggcaaatctgatatccggcaaacggcaaatcggcaatttgccaaaaatgaaaatgttcggcgaatcgacaaactgacaatttgccgatttgtcgaaCGGCAATTGTCGCTCATCCCCGTTtagatgtaccttatttaataaaaaaaaaagtgtgataaacaattgaaatatgcgacaaaaaaacataattgaaaaagttgaacttctaacagctgtgacccgaaaaaaaagacatttgaaattttagctaagataagcttaatttgcttaaaatttcaaacATAAACGCGAAACCAATACAAATATTCTAGTAAAAATTTAAACAAATCTTACTTGAATATATTCATCATTCGGTTTTCTTCGTTCCTCAGCAATTTTCATCATTTCATCAACTGTTTGCTTAGAGAGAGTTAAAAAGTCCTTCGGCGCATCTTTCCAAACTTTCAGTTTTCTTTCGGTAATCCGCTTCTTATTGAAATAGTTTCTGACTTGACGTTCACTGAGCCCTAGTTTCTTTGCGATTTTTTCTCGTTGTCTCACACCAGGCTTGTTGTTTTTTGCAAAGTATTTGTTCAACCCTTCAATATTCAGTTTTGGCAGTCTCCTACGACAAGATGCAAAGATTCTCAAAATGTTGTGTTTTTGCTGCTGCTCGGTAGAGTTTGATCCCGATGTTGCTTCAGTTTTCTTAGCAATCCAATTTTCAATTTCTTTTTCATTAATCTCCAATTGAGTTGAAAGAGCCTTGATATCTTTTGGTCGTAGCGTTTTATCCTCGCGGTTATTTGTTCTTTGCAGGAATGCTTCTTCGAGTTGTTTTGAAACTTCAGCTGACAATACACTGTTTTCTGAAAAAAAGTCTATATTATCAACCGTCAAGTTCCTGATGTATTAACACATTATTCTCACAGAAAACTTGTGAGTGTTGTTGCCTTCAACTTTAGTTTTATCTTATTCAAAATTAAGACAAAGTTTAAAAATAATTTGTTTCAGAAACAATTTGACTAATGATAAAATGTGTAGTAGTTAAAAATAACAATAAAAAACAGTTAGATTTTTGAAAAATTTCAGGCAAAACTTTGAAAAATTGTCACTTTTACGAATAAGTGTGTGTTTTTTGATTAAATGAACGGgcggcaattgtcgttcggcaaattttttgtcaacaaactcggcaaatcggcaaattgtcggtttgccgaaaactttcaattttggaaaattgccaatttgccgtttgaaggatatcagatttaccggaaacatttagaaggatttttataagacagaaacacttaaaactgtacttttttgaagttttttcccgttttctttagatattttcaaagaattcgctcacttttcaaaatacatgaacattcataggatgagtacaattttgccgattgaaattgaaactctgaaatttcgaaaaaacagttgccaaaccacaatttgccaaaaattttcggcaattgccggtttgccgattttccgggaatttcaatttctgcaatgtgccggattgccaaataaactttgaTTGTTGTTCGCTAGTTAAAGGAGGAGTTTAGGTTCTAGGTTTTTTTATGTAACTCAAAATGTGCTATTTTGTAGTGAGAATTTTCAATTTTTTTCAAAAACGTCTTATAGCGGTtcaaaaaaattttaaaggttttaaattaactttaattaattaaatagcataaataacgtaaatATTTCCGCTTTTTACAAAACTCTCTCCTTTTAAGATATTTCCTTACCTGCTTCACTATCCCCGATTTTCCACGATCCACGATCCTTTGTCGAAAGCTTCCTTCTCCAGTTTTCATATTGTGCACGAATGTAGGAAGGTGCTAAGTCAGTTTTCTCCATTATCTGAAAACAAAATTTTTTGTTCAAATGCTTTATTCATCATATTTGATTTATTTTACCACATGAACATATCCAAGAGTGAACCTTTTCCGTGAGAGAAGGTGAAGTTCAATCTCGTCCTCCAATACAGTTTGCACTTCGTTCGTAATTTCTATGTAGGAAGTAGTATCCGTTTCACGAGACAAAAACTCCCGAATTCGACAACACGCGTCATTTGTCTCACATTCAATTTTTCCGTCTTTTCTAATTGTCTCAAAATTGTCAAAAATTGTCTTGTATCGTATTCCACACCGTTCGGATAGTTTCTGCATTCCAATCGCTGTTGGGTGGCAGTTTCTTGCAAAACTAGCGTTCAACTCTCGTCTCACTTGGCTTTCAGACATGATCCTTTTGTTGGATGGAATACTTCCCACTGAAATTTTGATATTAGATACATTTTGTCTGCACAGCGATCGACATTTCCGGGGCTGCCTTTTAATTACTTTGGCGTGTGTATAAATTGCATCATACATCAAAAAATCAAACTTTTTTTCTACAAACTATCTAGAAATATCAGACGATTGATTAAAAGttattcattatcaagttattatttattcattataaagttatacttatcattatcaatttagtatAAATTAGATGATATGATTTATAGCTGAaccagccgtggaccgcaccttcggcgcggcccccgacttctgtggctgaaaattaatttttttataaaactaccgtaaccctacagtattcctaccgtaccactattgtaccactacagtaccccgactatatccctacactaaccccaactcactatccctccagaagccaaaacttcacagactacaaagactacattgaccacaaactatggacacacagaataagcgctttatatatagtagctgaATAGTATTTTATTTGTAGCGCAATTCAGTTACCTTTCTTTGGGAATCCTGGACAGATCTTTTTAATTGGCAAAGACGAATCCGGGCGATCAAACAGCACAGAACTTCCCAGTGACATTTCGCAATCAAAATCAGTTGTATCATCTTTGAGAAGATCAGAAATGCACTGAAACTTTGGTTTCCAACTCGGAGTTTGAATCTGGAATAGAAACTGAGTTGAGCATGGGAGTTAAGTAAAGTTATCATTAAAGTTATGAGTTGTCAAAAAAAGCACTTCTTTCATTTGCGTGATTCTGAAAAAAGAAATACACAAAAAACAAAGACTTCCAGTCTTCATTACCTAGTACCTGACTAATTTTCGAATGTGCTACATTTTGaaaaaaaaaTACTTCGTTTGGTGACGTTAAGAACTGAAAGGTTGAGCAGTTTTTCATAGTTTCAGTTTGATCATCTGTCAGTGAGAAATAACAAAAATTCCACAGCTAGTGTGACAGGAAACCAATGAAGAAATATTAGGGCTACAAGTAATCTTACAAATTATTGCAAAGTTCTATTCTACTATTTCTATTCTAAAATCTATTATTGAAAATTGTTAGTTTTGCATTTGACGTTCACTGTGGTAGATATTAGGATCGGTTTGTATATCTTATTATTTTCTCTTAAAAACTTACGACGTTCACATGTGTAGCTTCTTCAATAGGTTCTGTTTTTATGTCGTCAGATAGCAAATGAGTAGGTTTTTGTTCATCATCATGCAAACGAACTCCCACCTTTTCCAGAGCCGATCGTGGAATTTTAATCACTTTTCGAACAGTTGAGCAAATCTGTGTAAACAAACTAATCTAGTAGGTAAAGTCTAATATTTCTACCTTATCGGGAAGTTCTTCTTTGATATATCCTTTTGTAAATTTTTCCGGTTCAGTTTCTTCAAATAAATTTACATCTTGAATCTGaaaaacatggaaaaattgtaagaaaaaaacattaaaaaaCTTGCATTCTCAGGCTCCTCCAATTTTGGAATCTTCCACTCAAATTCGTTTGATCTGTTCATTGCATTCTGAAATTAGCTTGTTTTCGTTCGATGGAAAAGCAAAAGAAAATAGAGTAAAATAATGGAGTAAAACTGAATCGTTTCAGAATCGATGATTGGTGGGGTACGCGGGAGACAATTCGAAGAGAGTGTGTGTGAAGAATTAGAGACGCAGTGTTATGTTTGTGTTGGAGCGCGGTTGCATTCTGAAACGACAAGAGCAAAAAATATAACAATTTTTTCTGTCAAAAGAACGGTTTAAATTTTTAATTCGaaaaaaaaaaCAATAATTTTCGCTTTGAAACTTGCACATAAAAAGTTCTCACTCGAAACAACtttttttatttttGACGCTAATCGCTGCTTTTCAATACTTCTCGtgttgaattcgtttgccgaatttgcagtttgccgagctcagcaaatttgctgaatttgccgaacacgccactaattggattataaaaaatttgaccgaaactattgattaatttaaaaagttacagtaaaatattataaaattgagttattttaaatgctatgtaggccgacataaactaatgttttttttaattacacttgtgcttagaagtcagtaattttggtgctcttagaaatatcaacaaattttcttgactttcgtagtttgtccagcatggcaaattgatcgaatttgccgttcttgaaatcttgaaGCAAAATTCTGAAGATGAGGTAATATTAATCAAATTTGTTGATAACAGAATAATGAATAAATTTTTATACACGGTTTCTAAGTGAACTTTTGTTAGTAAATATGATTAAAATAAAATTTTGGGGAAAAATCGTTCCAGGAGGTGCTCCGATTGTGCAATGATTTTTGTGAAGTCTTCGCCCAAAATAATGGTTCTAATTAATGCATCTTCAACGATTCGAATTCTCCTGATCAAAAAATCGCATTTCGCTTTGTCCGTCTGGAAGAAAACGTGATGTGTTCTTGTAATGAAAGGCttttttttCCAAATTTATGAAAAAATCATGCCCACGTTTTTAAAAATCTTCATGAAATAATTAGTTTCAGAACTTACCTTATTGTACTCCTGTCTTCCAATTGATAAAAGATACATAAACCCTTTTTGCACAAATTCTATATAGTCAACGTTTTCATCCAGTTTGCGATATTTCTGTAAAAATCACGTTTTATCATACAACTATCCGTTGaaataagttctgggtcaaaaatcataacttttttcgtgggctttcgatttttctgacaatttgagaatgtatgttgttaactatcagtttttgcttgacggaatttttgaaaagttttgaccgtcttaggtatcgtcctaggtatagttcgaagcacttttttcaTTTTAACAACATATTATAACACATTTCAAAATGTGTTTTGACAAATTGCTaaaaagcaaaaaaaaaaaaCCTTCACCTTATTCGATAAAAGTCGATGTAATGCCAGCACTTTACCGTTGTATTTTTTCTGAAAGCAATGAACAAATTTTTTATGAAGGCTAACAAATTAGTTGTAATTTTCCAAAAAGAAACAAAACAAATCGACCTACAATTTCCTCCTCTGTCAAAACCATATCACTTTTTACATTTAGATTGGGCATCACCTTGCTTTGGTTTTTGTTTTTATTTAAAATCTGaaaaaaaaaTTCCGTATTTTGTAGTTTTAAAATCAGATGACTAGATTACCCTACCATTTTCTTCTGGACTCATCGAGAAAAACAATAAAAAGAGTTCCAAAACGTGTGTATATGTAGTCTgaaaaaaaatgtgttggggaggaaaaaaaaCAGAACAAATTTCATTGAACATACGAAAACTTTACTAACAATTAAGTTTCACTTTTTTCAATCTTGAAGACAGATTGATAAGAATAGAAAGTCTGATTTGATATTGATTCCAAGAAAAAAGAGAAGATGGAAAGTTTGATTTTTTTCTACGTTAGATTCGTCAAGTTTACCACTCTAATGAAAACACTTTTATATTCaaaaaaaaaCACCTATAAAATCTATCAAAACATATTTGAGTTGGTTGTAATTAAGTAACATAAAAAAACTAATTATCAGTTAACTGAGTAAATATTTaaaaatcgaaaaaaaaaTCCACATGAGGTTCTAATTTAAAAGTTTGAGttttttttGAGTTGATACTGCATAGGTAGAAGACAACCTTTTTCTCAAAAATCGATAAAATAACAAAGAAATAGGTTTTCGTCCATAGGAAGATGGTTAGGTAATTATAGATGACAGAGCACACAAATGGAGTACGCAACAAAAGACAATGTGGTACTGTATTCTACAACAATATGGCCCACTTTTGCAGAATGATGTATCAGGCTGGTCAGATACAGTTAGAGCTTCGATTGAGGCGTTGTAAAAGcgcctcgggcgtcctcacgacgcgacccgtgccctagctattgtgcggcacgcaaccagaaagtgtcgaccgctacaaaacaactatcgcactgaatgtacaaacaccaagcctttgattccgcaccaagttgcggaaaagcggcgtaaggcGCCCCGCGCCATATTATCATGGTCCTAAAAGACAAAATACTAATGTTTTATTTTTTTCCGGTAATTGTAGAACTCATATGGACTGTACTCAAGAACCAGGGGACATTTGTAAAAATAAAATGATTTTCAAATAATCGTTCAATTTTTCATTCATAAACTTTGAACTTTTCATTAGATTTGTTAAGAATAAGATATTATttgaaaacaataattggcaaaaaaattattacaatttttgaaaaatgcatggaaattggaaaatGGCATAAAATGAGAGAAACCCGAAAACAAGAAAAGTTGCAGAGCTTGAGAATTAGGCACATTGAAGTTGGGGAGCGGTAACTACGTTATTGGTGGTAGTCAATCTGGAAGAGAAGGTTTTCTTTGTTTTGAATAGTTTCTAACTGATAAAAAAATTTAGAATTTAACCCGAAAACATTATTTTCATAAAATTGCAAATATGATCTCATTAAAAATGAAACAAAGTTTGCAATACCATTAAAGTAGTTTTTCaaaaaaaaCTCTTAGATATTAAAGATACCAAAAATAATAATACTTGAAATGTTGTGAATATGAAATGTTTAAATAGGTATCTTTCGTTATTAtttaaaagtgtagtagagtcatttccaaaagttgattcaaatgataaaaaatgggccgtaatgaccgaatataactggaaaaattaaaatattatgataaatgttcaatgatttttgttttcaatttttcgaaaatgaaTAATGCAATACCGGAATTCAACCTTCAAATAAAAATTATTTTTATTGTACACAATTAGGAAAAATGTCATAAttttttaacaactatatcaggacattgtggtttagtttatgtcatatgaaacaaaaaaaaacattttttgactctactccaacttcaGTTTTTTTAATATCTAGAAGTTGCTGAGTTTTTGCGTGAACTTTGATTTTTGGTGGAAAAATCCACGCAAAAATTCAAAAATCTGGTCGTATGCGGTTTTGTCGGCAGGCGTTATATAAAACCGTATACAAAATTTAAAAGTACCTCTTCGCCATAAGTGTAGACAAAATAATCTGAAAATTGGTCCCAAAACGTACTTTCTTGCGGCACTTGTCGTTTTTCTTGTTTCTTTAGTTTTTGACGTTCGATTGAAATTGAACCCATTGAAGAGATAATTCCTTTCCTCATTTTCAGTTACAATCGCTTTACAAGGAGACTCTTCCGGTGCGATGCTTGTAAAACTTTCATCAAAGTGAGAGACATCCTCTAGATTTGCGAGAGTAGGTTTGAATGGTGGCTCAAAATCATGAGCCATCAGCTTATCCCAATCGATTTCTTCAAAGAACTCGTGTTCTTTGATATCAGGAATTGTAATTCGAAGCGTCGGGTCTCGCTTGATAATTCTTTTGATAAGGTCTTTCCCACTCGCCGAAAGTTTTGGGGGGAGTCTCACTTTTCCTTTCAAAATGCTTTTATCCTTATCCGCAGGTGTTTCTCCAGTAAACGGTGGTCCTCCCATGAACATATCATACATGAGGATGCCGAGTGCCCAGACATCAACAGCATGATCATGCCCGACTTTTCGAATCATTTCCGGTGCCATATATTCATGTGTTCCACAAAATGTCAACGTCTTCTCGCCTTTCTTAAGTTTATACTTGCATAGTCCGAAATCTGTGAGCACCACGTGTCCGGCTAGATTCAGCATCACATTGTCTGGCTTCAGATCTCGATAGACGATATCATGGCCGTGAAGGTGCTCAATAGCGAGAATTATCTCACTGAGATAAAATCTTGCATACTCTTCGGGCCAATCAGATTTTCTTTCCAGAAGAGTGTATAGTTCTCCTCCGTGCAAGAACTCAAGCACAAGGTACAACTTTTCATTTGTTTGAAATGCATAGTGCAGGTCGCACAAGAACGGCGAATTTATTGTTTCCAAGATTTTTCTTTCGTCTCTGGCATGCCTCAAGTCTTTCTCAGTTCCAGTTACTTTTCTTTTTGTGATTACTTTCATTGCGTAAATTGTTCCTTTGTCCTCGCCAGTTTGTTTTCGCACTTGGAATACCTAAAAtggaatttttaaaaatataattttgactagccaaaacgactagtgcaaaaattattatttgctctattagtcttgcatgcaagactaattctcaattggtcagtaggggtacaagacAGggctgagcggcaaccgagattttcggcacgcggcaattgccgaagttgtcaaacgctgaaaactccggctaccgacaaccaggtttcaaagcccattttttgtggaaacattttttgagcgttttggaaaaaagcgtggtcgttttttgtttaccgtgaaacgttagctttttcaggctctctgaatgttttttcaaagctacaaactgtttgacattgatatcggcaattgctgaaattgctgaacacaaaaacttcggcaaccggcaacctggttgctaattttcgaaagctccataactttggaaaagttactatttttgttaaaaacttagcttggtgcagtttaaagcatgaaaatacactctttccaatatcatcagatatttaagtttaatttaatttaattacttttaagtttaattcaaccgaaaaattacaaatctgtaaagttttctggactaaatgactaataggggtggaagcctaatagaggctgcaagaataatagaagaaatacggtAAACTCGTTCATAAGGtgccaaaatgaccaatagaaattcttgagttaaaaaatctaaagcagcgatgcacgttcgagcccttacaattttgaagtttgacgattccaaacataaaaagaacataaaactttaagtataaatgtttcttttgattaatatttacaaaaaatggtaaaaacttagttttccccgctttttgactcaaaacaaaaaaatccttcctaaatttttaaaaaagttgtttcatgatattttgtgattattgcaccatagcaggtattttcaaATGTTCAATTTTTAATCAAGAACTTGGTTTTCATAAACTGGATAATAATACATCTTCTGAGTTAAATGAGGTGCTTGCTCACAATGCGATAAAGTATCTTACCTTCCCGTAACCTCCTTCTCCGACGAGCTTCAACCTTTCAAAGTCCTTTGGTGCTACGTCATCCGGGTAAAATAATTTTTCAAATTTTTGCATTGAAACTTGCTTCATCATTTTTTCTAATTGATCACAATTGTCTACCACATTTGCATGGGTTCTGTAATTAGCGAAACGTTTTTGCATAGACTCTTTTAGAATTTAAAAAAATATATAAATGTCGCGTCTGCAATAAATTCTATTGGCTTTAATTTACAATCTAATTCAAAATTTTAGAAACTTGGTTATGGAAAGTTGTAGCAACAAATTTTTGCATAAAAACTTACAGTTTACTGTTTTCGGTTACTTTGCCGCTCATTATTCAAAGAGAAATCAACAGAAATAGTACTTTAAAAATCAAATCTAAGAAGAATGTATATGGCAATCGAGTATTGTGCAATGTCTGTAAGATCTGACATAAGATGCACACAAGAAATAGTGTACGGTTAAGAGAGGGCAGACATCAGAAGTGCATACCATTGGCAGGtgttcttgtcgtcgttgttgtcgtcgttgGCAGAGAGCCAAGAATTAGATGGCTGCATGGTAGATAAAAAAAGAGACAGTCCAGTAATTACTGACATGTTCCGCGTCTTGAAAACAAATGATTTACACTTTCAAATCGATAGTaaatatacaaataattttatcattcacacttttttcatggaaacgtaacgtttccttcttaaattgtagacattttgaaagacgctacccaaaaatgaacctgcaagacgtcGATTGCTTCATATCCGCTTATTATTGTGATGGAATACAttaaaggtggagtagcgaaatctgataaatatttttaaatcactccaaattttcttctgattccgaatatcgatgtgaaaaaattcaaaaaaatttccaaaaaaaccgataaaatacgacaaaatgtatgaaaatagttgaaaaactgaaagaagtaaaaatatatggagaaaattaaatgaggctaccgcgcttcaggaagaatttatttgggggcgcatttaaaaatgcgcccggggacgcaaatgaaatttgcgatttcaagctcaaataAGGCAAATGTaggcctcactccattctctcttttctgtattattccacattattcaatataatttttatttttccttatatttccccatttttacgttcaaataaacgtattaaataataataataataataaaaaaataaaatcaaggaattttttgaattttttcacatagatattcggaatcaggggaaaatttggagtaatttaaaaatatttcccaaatatattttgctactccatccttaaCCACAATAAACAAATGAACAAACTTGTGAACAATATGTTATCGGTAATAttttttttGCTAAAGATTCTGGTTTAAGAGTTATAACTCTTCAAAAAACATGTAATATTACTGAAAACACTATTTGGGTCCGACTGTCCAAAATGGGAATTaaaaaaaaGAGTCAAATGTGTTGTTTATTTACGTGAGCATCATACCTACATAGTTTCCTAAGTTTTTATTCTAAAATTTTGTCCAAAATCGCTTCTCCAATCTGTGCTTCTCTCAATGCAGCCTTTGTCTCATTTCCGTATCTGTTTGCATCAACGTATCAATATTTAATGGTGAAGAAAACTAGATGAAGAAGAAAAACGGACGAGTGAACTTAAAGAGAAAAAAAGCAGCGGAAAATAGATAGGTTTAGAGAAAGAGGAAATTGTGAAAATGGCTATCATTATCACAGCTCATGTGCGATTTTTGTTGGttatatttttattttcttgtgtccttttatttatactatttgaatttacttttatAATAGCAAAAACATTAAGTTATGTTTTCAAACAATTTTTGGAATTATTATCAGAAATCGTATTATattttttaaagtttgattcattttttttGACTGCTCAAATTTTTATAGAAATTTGCCGCATTCTTTACTGTCTTTCAATTTCTATGATAACTTTTAAGATGATTTTTTGAGGAATTTTTGTAATGTGCTTTTACATTTAAAACCAAACTAGAAACATTATCTGTATTCTCGCTCGGAAAGCCAGTTTTCAGTTTTTCCAAAACACTATCATTTtttattatataaaaatcaacacacatttattatattaaaatcaacacacatAATCCGAAAATAATTTGTTTCCCAACCTTATCATTATAATACTGTAAAATTTAGTCGATTTTCGTCAAAAGTTTTATTTTTGAAATACTCTGCAAAAATTCGAAACACTTGAATTTTCCAAAAGTTTCAAAAAATGTAGCAGTGGACAATTTTTAAGAACTGGGGAAAAAAACTATAGAAACATTGAAATTCTCATAGATTCCAGATTAAAAATCCACACATTTCAAAAAATCCCGAAGCTTCGAATATCAAAAATTCAAAACAAAGtatatatatatatatatatatatatatatTGGACGATGTTGGTAGGAAACGTACAAAAAATGTGAGCAATTTAGAAGTTATCATTAGTTTCAAGTTGTTCAACATTTGAAATTCGAGCCTTGCAAACTTTTTTAAATTTGAGATTTTTGACAATTGCCGTCTGCCATTATTGTTTTAATTTGTTTTGTGTTGATTCCTAATAGTTTATTAAAACATTTTCTAAATATAATTATGACTCACATGAAAGCCTGGCTATTCCCTTGTTAATTCACATACTACTCTGCATTCTCTTGACTTTCACTTTTTGTGTTTACAGGTAAAAAGCGTATGTACTTGTTTTGTTTGAAATGACAAAGTGATACCATAAAAAATTTAATTTGAAAAAAATTCAAATTTCAGTTTTACAAAAAGTTTTAAATTCCGCCATTTTGTGATTTTCTTAatttttatcattttatttatattacctgtttttttgaatttCTGAATAAACAAAACATCGTAGTGTACTCATGAACTCTAGCAGCTATTAAAATTTATTTTGGCTAGAAACTAAGCTGAATTTTTCGAGAAACTAGAATTTTAGATTTTCTACGAGTTGTGTTTGGCAAATTTAAGCCACTTGGTGTGTTGTTATATCATTGAATTGTATTTTATTCAACaaaaaaaaTCAAATAAGTTTTTTTCAGATATGCCTGATCAGGCGAGCTTCCGAACCCCCAAACGAAAAACGTCTCACAATTATGAACTGGAAATCAGGAAAATCGTAGAATCTGTGGCCGTGCCGAGCTCGTCAGTGAGTTCGTCTCCTACTGGGACAGAAATAACAAGTTATAAGCAGTTATTTGATGATTTTAATGAGCATTTCAGAGTTGAGGTAAGAATTTGAGAATAAATTTCGCAATTTTCATCTACTTAATCATTACTAGATGGAGAGTAAACAAGTTTTTCTTGGTGGCCAGCAAATTTCAATGCGGACCAATTGCGATCATACCATGTTTTTCATAATCAACACGGAATCAAAAGTGGTTTTGACATTTGGGCGTCACTACGTCAGCCTTCCCTTTGCTGAAATAGTTAAATTCACTGTAAGCTAACTTTGTTTTCTGGTTGATTATCTGAGAAAAATGCCATATTCAGATATACAGATCAACACGATTCGGATTTCGACACGCCATGCTTCTTCATTTGACTAGTCGTGGTAGTGAAATTGTCATTGAGGTTTCAATCTTTCAAAAAATGTTTTCAGTTTTTCCAAAATGAATATTCCAGAAGTTCCAATCTTTGAAATATCGTCTTTTAAAGTATCATGACGATGGCGTCGGTCCAGATTATATTGATCTGCaaaaaaagtgagttttaaaaaaaGACGAGATCAGATCCTAACAAGGGGCTTTTGTGCCAAAAATTAGTGTGCCATATCAAAAACCGCTGTGAATTCACAGCAAACCCTCTTGAGCCCCTAGTTTTTTCTATGCCGTAATCTCTAAGCCATAAGTATTTAATCATATGTTAAGTCTAACTTTAATACTGAACCTAAGCTCAATCCTTAATTAAATATTTCAGAACGCTGATTGTGTCCTTAGCGGAAAGAAACGTCTTTGCAAGTACCCCTGTGGCAGTGCTTCGAAGCTTATCGGAAAATGGTAAAGCTTTTCAAGTGAACGAAGGAAATTGGATCCGTATTTTCCAAATGATCAAAATTAAGCTGAGGCGCAATAATAACTTAGAATTGAATTTAGGTTACGTTTTATTTCTCTTGTAAAATGTCTTAATGTTTCTTTTTTATTAGAGCAATTTGATGAATACGAGATGGAAGAAACAATGAACACTCTTGGACTGAGTTGGTTGAAAACTGACAATATTTTTGAAATGAAAGACAGAAATCATTTGTTGAATATGATTCCGACAATGTTTATGGAGAGCACTTTGCAGTAAGTTGATTGGTACAAAATTCTGTTTTTGCGTAGAATGCGGTGATTGAAGATCACACAGTATGTTTCTAACGTTcaagggtgtcgatttttcgactttttgaaaattgaaaaatcgaaaaatttcggtttttcgttttttcgagtttccgattttcgattttccgatttttcgaaaaaattttcggtttttcaaaaattagcttgatattttggccattattcttcattttagaagaaattttattgtttttcttatcaatataaacaaaattagataaaaatcatattttatggttaattttctgaaaattttttttcgatttttcgtttttccagagattcgaaaaatcgaaaaATGCCACCCTTGGTCGGGATCAGAGATCATCATTGGCACATGCCGAACAAGTCGGCActttttgccgatttttttcggtttttcaaaaattagcttgatattttggccattattcttcattttagaagaagttttattgtttttcttaacaatataaacaaagttagataaaaaatcacattttctggttaattttctgaacattttttttttCGGCACTTCGGCACATTTGCAATGATACTGAATGACTTCTCAAACAAATAACATTCGATTTAGTATTGAAGCTAGTGTACTATACAATTAAAAGTAAACTATACAATTAAATGGCAAATTCCGTACATATTAATCAATTTTTGAAGTTTCTTTGGATTTTTAAAATTTAAAAATAAATTTTGGTGAATATGCCGAAAAGTGTCGAATGTGCCGAAATGTGCTGAAAAAAAGGTCGGCATATGCCGCACATCTCTGGTCGAGATCGTGATAGGCCTTCCCCTAGGGCACTAATCTCGCCCGCGCGCACCACACCGCGCCCTACGCTCTCACCGCCTTCGCACAATCGCCCTTTCCTGTTGCACACAGCTATAGTGGCGCGAGGTCCCGCGCAGCGTCGGCCGCAGTATACAGAATGCGATCGTGCGGGCAGACGCCGTGCGCCTTTTTCGAGCCGATCATTCGTCGAACGCTAAGTTCGTGACTTCGACCCCAAATAGTTTGCCGGTCGGTTCATCACGACATCACACTCCAATTTCACAGTAAAGATCTTAGAACTTCTA
[truncated: 17,331,068 more chars]
