# Supplementary material for: Short- and long-range roles of UNC-6/Netrin in dorsal-ventral axon guidance in vivo in Caenorhabditis elegans
Source: PLoS Genet. 2025 Jan 17;21(1):e1011526. doi: 10.1371/journal.pgen.1011526 (PMC11760026; doi:10.1371/journal.pgen.1011526)
Supplement: S2 Data — (ZIP) [file pgen.1011526.s002.zip › S2_data/Caenorhabditis_elegans.WBcel235.dna_sm.toplevel.rois.fa.fai]

X	17718942	60	17718942	17718943
ELUN01_unc_6_lq1	12044	17719023	12044	12045
