# Supplementary material for: Short- and long-range roles of UNC-6/Netrin in dorsal-ventral axon guidance in vivo in Caenorhabditis elegans
Source: PLoS Genet. 2025 Jan 17;21(1):e1011526. doi: 10.1371/journal.pgen.1011526 (PMC11760026; doi:10.1371/journal.pgen.1011526)
Supplement: S3 Data — The dataset for each figure is indicated. (ZIP) [file pgen.1011526.s003.zip]

Archive with 17 entries (16 files):
- Supplementary Data 2/
- Supplementary Data 2/Figure 6.xlsx
- __MACOSX/Supplementary Data 2/._Figure 6.xlsx
- Supplementary Data 2/Figure 7.xlsx
- __MACOSX/Supplementary Data 2/._Figure 7.xlsx
- Supplementary Data 2/Figure 8.xlsx
- __MACOSX/Supplementary Data 2/._Figure 8.xlsx
- Supplementary Data 2/Figure 4.xlsx
- __MACOSX/Supplementary Data 2/._Figure 4.xlsx
- Supplementary Data 2/Figure 5.xlsx
- __MACOSX/Supplementary Data 2/._Figure 5.xlsx
- Supplementary Data 2/Figure 2.xlsx
- __MACOSX/Supplementary Data 2/._Figure 2.xlsx
- Supplementary Data 2/Graphsfinal.prism
- __MACOSX/Supplementary Data 2/._Graphsfinal.prism
- Supplementary Data 2/Figure 3.xlsx
- __MACOSX/Supplementary Data 2/._Figure 3.xlsx
