# Supplementary material for: Short- and long-range roles of UNC-6/Netrin in dorsal-ventral axon guidance in vivo in Caenorhabditis elegans
Source: PLoS Genet. 2025 Jan 17;21(1):e1011526. doi: 10.1371/journal.pgen.1011526 (PMC11760026; doi:10.1371/journal.pgen.1011526)
Supplement: S3 Data — The dataset for each figure is indicated. (ZIP) [file pgen.1011526.s003.zip › Supplementary Data 2/Figure 6.xlsx]

## Sheet: B - PROTRUDING
lqIs379;JuIs76		Protruding		Passing midline		Reaching DNC							lqIs379;unc-6(lq154)		Protruding		Passing midline		Reaching DNC							lqIs379;unc-6(ev400);JuIs76			Protruding		Passing midline		Reaching DNC		lqIs401;JuIs76		Protruding		Passing midline		Reaching DNC
1		18		18		18							1		16		16		16							1			16		16		16		1		16		16		16
2		16		16		16							2		17		17		17							2			16		16		16		2		16		16		16
3		16		16		16							3		16		16		16							3			16		16		16		3		16		16		14
4		16		16		16							4		16		16		14							4			16		16		16		4		16		16		15
5		17		17		17							5		16		16		16							5			16		16		16		5		15		15		15
6		17		17		17							6		16		16		16							6			16		16		16		6		16		16		16
7		16		16		16							7		17		17		17							7			16		16		16		7		17		17		16
8		16		16		16							8		16		16		16							8			16		16		16		8		15		15		12
9		16		16		16							9		16		16		16							9			16		16		16		9		16		16		16
10		16		16		16							10		17		17		17							10			17		17		17		10		16		16		16
11		16		16		16							11		16		16		16							11			15		15		15		11		17		16		15
12		16		16		16							12		16		16		16							12			17		17		17		12		16		16		16
13		16		16		16							13		16		16		16							13			16		16		15		13		16		16		16
14		16		16		16							14		17		17		16							14			16		16		16		14		15		15		15
15		16		16		16							15		16		16		16							15			16		15		15		15		16		16		16
16		16		16		16							16		16		16		13							16			16		16		16		16		16		16		16
17		16		16		16							17		16		16		16							17			16		16		15		17		17		17		17
18		16		16		16							18		16		16		16							18			16		16		16		18		17		17		17
19		16		16		16							19		16		16		13							19			16		16		16		19		15		15		15
20		16		16		16							20		16		16		16							20			15		15		15		20		17		16		15
21		16		16		16							21		16		16		16							21			16		16		16		21		17		17		17
22		16		16		16							22		16		16		16							22			16		16		16		22		16		16		16
23		15		15		15							23		16		16		16							23			16		16		16		23		16		16		16
24		16		16		16							24		17		17		17							24			17		17		17		24		17		17		17
25		16		16		16							25		16		16		16							25			16		15		12		25		17		17		17
26		16		16		16							26		16		15		15							26			15		15		15		26		16		16		16
27		16		16		16							27		16		16		14							27			16		16		16		27		16		16		16
28		15		15		15							28		17		17		17							28			16		16		16		28		16		16		16
29		16		16		16							29		17		17		17							29			16		16		16		29		15		15		15
30		15		15		15							30		17		17		17							30			16		16		16		30		16		16		16
31		16		16		16							31		15		15		14							31			16		16		16		31		16		16		16
32		16		16		16							32		16		16		16							32			16		16		16		32		16		16		16
33		15		15		15							33		16		16		15							33			17		17		17		33		16		16		16
34		16		16		16							34		17		16		15							34			16		16		16		34		16		16		16
35		15		15		15							35		16		16		16							35			16		16		16		35		15		15		15
36		16		16		16							36		16		16		16							36			16		16		16		36		16		16		16
37		15		15		15							37		16		16		16							37			16		16		16		37		16		16		16
38		16		16		16							38		16		16		16							38			16		16		15		38		16		15		15
39		16		16		16							39		16		16		16							39			16		16		16		39		16		16		16
40		16		16		16							40		16		16		16							40			16		16		16		40		16		16		15
41		16		16		16							41		16		16		16							41			16		16		16		41		15		15		15
42		16		16		16							42		16		16		16							42			16		16		16		42		16		16		16
43		16		16		16							43		17		17		17							43			16		16		16		43		16		16		16
44		16		16		16							44		17		17		17							44			16		16		16		44		16		16		14
45		16		16		16							45		16		16		16							45			16		16		15		45		16		16		16
46		16		16		16							46		16		16		16							46			16		15		15		46		16		16		16
47		16		16		16							47		16		16		16							47			16		16		16		47		16		16		16
48		15		15		15							48		16		16		13							48			16		16		16		48		16		16		16
49		16		16		16							49		16		16		16							49			15		15		15		49		15		15		15
50		16		16		16							50		15		15		15							50			17		17		17		50		16		16		15
51		16		16		16							51		17		17		17							51			17		16		16		51		16		16		16
52		16		16		16							52		16		16		15							52			16		16		16		52		15		14		14
53		15		15		15							53		17		17		17							53			16		16		16		53		15		15		15
54		16		16		16							54		16		16		16							54			16		16		16		54		16		16		16
55		16		16		16							55		16		16		16							55			16		16		16		55		16		16		16
56		16		16		16							56		16		16		15							56			15		15		15		56		16		16		16
57		15		15		15							57		16		16		16							57			17		17		17		57		16		16		16
58		16		16		16							58		16		15		15							58			17		17		17		58		15		15		15
59		16		16		16							59		17		17		17							59			16		16		16		59		17		17		17
60		16		16		16							60		16		16		16							60			16		16		16		60		16		16		16
61		16		16		16							61		17		17		16							61			16		16		16		61		16		16		16
62		16		16		16							62		16		16		16							62			16		16		16		62		17		17		16
63		17		17		17							63		16		16		14							63			16		16		16		63		16		16		16
64		16		16		16							64		16		16		16							64			16		16		16		64		16		16		16
65		16		15		15							65		16		16		16							65			16		16		16		65		16		16		16
66		16		16		16							66		15		15		13							66			16		16		16		66		16		16		16
67		15		15		15							67		17		17		17							67			17		17		17		67		15		15		15
68		16		16		16							68		16		16		16							68			16		16		16		68		16		16		15
69		16		16		16							69		16		16		16							69			16		16		14		69		16		16		16
70		16		16		16							70		16		16		16							70			17		17		17		70		16		15		15
71		16		16		16							71		16		16		16							71			17		17		17		71		16		16		16
72		17		17		17							72		17		17		17							72			16		16		16		72		16		16		16
73		16		16		16							73		16		16		15							73			16		16		16		73		16		16		15
74		16		16		16							74		16		16		16							74			16		16		16		74		16		16		16
75		16		16		16							75		16		16		16							75			15		15		15		75		17		17		17
76		16		16		16							76		16		16		16							76			16		16		16		76		16		16		16
77		16		16		16							77		16		16		16							77			16		16		16		77		16		16		16
78		16		16		16							78		16		16		16							78			16		16		16		78		16		16		15
79		16		16		16							79		15		15		15							79			16		16		16		79		16		16		16
80		16		16		16							80		16		16		16							80			17		17		17		80		16		16		16
81		16		16		16							81		16		16		13							81			16		16		16		81		16		16		16
82		17		17		17							82		16		16		16							82			16		16		16		82		16		16		16
83		16		16		16							83		16		16		16							83			15		15		14		83		16		16		16
84		15		15		15							84		16		16		16							84			16		16		16		84		16		16		16
85		15		15		15							85		15		15		14							85			17		17		17		85		16		16		16
86		16		16		16							86		16		16		13							86			16		16		12		86		16		16		16
87		15		15		15							87		16		16		16							87			17		16		16		87		16		16		16
88		16		16		16							88		16		16		15							88			16		16		16		88		15		15		15
89		16		16		16							89		16		16		16							89			17		17		17		89		16		16		16
90		16		16		16							90		14		14		13							90			17		17		17		90		15		15		15
91		16		16		16							91		16		16		15							91			16		16		16		91		16		16		16
92		16		16		16							92		16		16		16							92			15		14		13		92		16		16		16
93		16		16		16							93		16		16		15							93			16		16		16		93		16		16		16
94		17		17		17							94		16		16		16							94			16		16		16		94		16		16		16
95		16		16		16							95		17		17		17							95			16		16		15		95		16		16		16
96		16		16		16							96		16		16		16							96			18		18		17		96		16		16		16
97		16		16		16							97		15		15		15							97			16		16		16		97		16		16		16
98		16		16		16							98		16		16		15							98			17		17		17		98		16		16		16
99		16		16		16							99		16		16		14							99			16		16		16		99		15		15		15
100		16		16		16							100		16		16		16							100			16		16		16		100		16		16		16
Total		1595		1594		1594							Total		1610		1607		1568						Sum	Total			1611		1605		1588		Total		1596		1591		1574
Average		15.95		15.94		15.94							Average		16.1		16.07		15.68							Average			16.11		16.05		15.88		Average		15.96		15.91		15.74
#defective		5		6		6							# defective						32						Sum	# defective			0		0		12		# defective		4		9		26
q		0.003125		0.00375		0.00375							q						0.02							q			0		0		0.0075		q		0.0025		0.005625		0.01625
Percent defective		0.003125		0.00375		0.00375							Percent defective						0.02							Percent defective			0		0		0.0075		percent defective		0.0025		0.005625		0.01625
sep		0.279071		0.305612		0.305612							sep						0.7							sep			0		0		0.431386		sep		0.249687		0.373944		0.632178
stdev		0.47697		0.48621		0.48621							stdev		0.519615		0.533948		1.0284							stdev			0.527162		0.572276		0.874986		stdev		0.508331		0.530943		0.715821
SEM		0.047697		0.048621		0.048621							SEM		0.0519615		0.0533948		0.10284							SEM			0.0527162		0.0572276		0.0874986		SEM		0.0508331		0.0530943		0.0715821
[truncated: 20 more columns]

## Sheet: C - MIDLINE
lqIs379;JuIs76		Protruding		Passing midline		Reaching DNC							lqIs379;unc-6(lq154)		Protruding		Passing midline		Reaching DNC							lqIs379;unc-6(ev400);JuIs76			Protruding		Passing midline		Reaching DNC		lqIs401;JuIs76		Protruding		Passing midline		Reaching DNC
1		18		18		18							1		16		16		16							1			16		16		16		1		16		16		16
2		16		16		16							2		17		17		17							2			16		16		16		2		16		16		16
3		16		16		16							3		16		16		16							3			16		16		16		3		16		16		14
4		16		16		16							4		16		16		14							4			16		16		16		4		16		16		15
5		17		17		17							5		16		16		16							5			16		16		16		5		15		15		15
6		17		17		17							6		16		16		16							6			16		16		16		6		16		16		16
7		16		16		16							7		17		17		17							7			16		16		16		7		17		17		16
8		16		16		16							8		16		16		16							8			16		16		16		8		15		15		12
9		16		16		16							9		16		16		16							9			16		16		16		9		16		16		16
10		16		16		16							10		17		17		17							10			17		17		17		10		16		16		16
11		16		16		16							11		16		16		16							11			15		15		15		11		17		16		15
12		16		16		16							12		16		16		16							12			17		17		17		12		16		16		16
13		16		16		16							13		16		16		16							13			16		16		15		13		16		16		16
14		16		16		16							14		17		17		16							14			16		16		16		14		15		15		15
15		16		16		16							15		16		16		16							15			16		15		15		15		16		16		16
16		16		16		16							16		16		16		13							16			16		16		16		16		16		16		16
17		16		16		16							17		16		16		16							17			16		16		15		17		17		17		17
18		16		16		16							18		16		16		16							18			16		16		16		18		17		17		17
19		16		16		16							19		16		16		13							19			16		16		16		19		15		15		15
20		16		16		16							20		16		16		16							20			15		15		15		20		17		16		15
21		16		16		16							21		16		16		16							21			16		16		16		21		17		17		17
22		16		16		16							22		16		16		16							22			16		16		16		22		16		16		16
23		15		15		15							23		16		16		16							23			16		16		16		23		16		16		16
24		16		16		16							24		17		17		17							24			17		17		17		24		17		17		17
25		16		16		16							25		16		16		16							25			16		15		12		25		17		17		17
26		16		16		16							26		16		15		15							26			15		15		15		26		16		16		16
27		16		16		16							27		16		16		14							27			16		16		16		27		16		16		16
28		15		15		15							28		17		17		17							28			16		16		16		28		16		16		16
29		16		16		16							29		17		17		17							29			16		16		16		29		15		15		15
30		15		15		15							30		17		17		17							30			16		16		16		30		16		16		16
31		16		16		16							31		15		15		14							31			16		16		16		31		16		16		16
32		16		16		16							32		16		16		16							32			16		16		16		32		16		16		16
33		15		15		15							33		16		16		15							33			17		17		17		33		16		16		16
34		16		16		16							34		17		16		15							34			16		16		16		34		16		16		16
35		15		15		15							35		16		16		16							35			16		16		16		35		15		15		15
36		16		16		16							36		16		16		16							36			16		16		16		36		16		16		16
37		15		15		15							37		16		16		16							37			16		16		16		37		16		16		16
38		16		16		16							38		16		16		16							38			16		16		15		38		16		15		15
39		16		16		16							39		16		16		16							39			16		16		16		39		16		16		16
40		16		16		16							40		16		16		16							40			16		16		16		40		16		16		15
41		16		16		16							41		16		16		16							41			16		16		16		41		15		15		15
42		16		16		16							42		16		16		16							42			16		16		16		42		16		16		16
43		16		16		16							43		17		17		17							43			16		16		16		43		16		16		16
44		16		16		16							44		17		17		17							44			16		16		16		44		16		16		14
45		16		16		16							45		16		16		16							45			16		16		15		45		16		16		16
46		16		16		16							46		16		16		16							46			16		15		15		46		16		16		16
47		16		16		16							47		16		16		16							47			16		16		16		47		16		16		16
48		15		15		15							48		16		16		13							48			16		16		16		48		16		16		16
49		16		16		16							49		16		16		16							49			15		15		15		49		15		15		15
50		16		16		16							50		15		15		15							50			17		17		17		50		16		16		15
51		16		16		16							51		17		17		17							51			17		16		16		51		16		16		16
52		16		16		16							52		16		16		15							52			16		16		16		52		15		14		14
53		15		15		15							53		17		17		17							53			16		16		16		53		15		15		15
54		16		16		16							54		16		16		16							54			16		16		16		54		16		16		16
55		16		16		16							55		16		16		16							55			16		16		16		55		16		16		16
56		16		16		16							56		16		16		15							56			15		15		15		56		16		16		16
57		15		15		15							57		16		16		16							57			17		17		17		57		16		16		16
58		16		16		16							58		16		15		15							58			17		17		17		58		15		15		15
59		16		16		16							59		17		17		17							59			16		16		16		59		17		17		17
60		16		16		16							60		16		16		16							60			16		16		16		60		16		16		16
61		16		16		16							61		17		17		16							61			16		16		16		61		16		16		16
62		16		16		16							62		16		16		16							62			16		16		16		62		17		17		16
63		17		17		17							63		16		16		14							63			16		16		16		63		16		16		16
64		16		16		16							64		16		16		16							64			16		16		16		64		16		16		16
65		16		15		15							65		16		16		16							65			16		16		16		65		16		16		16
66		16		16		16							66		15		15		13							66			16		16		16		66		16		16		16
67		15		15		15							67		17		17		17							67			17		17		17		67		15		15		15
68		16		16		16							68		16		16		16							68			16		16		16		68		16		16		15
69		16		16		16							69		16		16		16							69			16		16		14		69		16		16		16
70		16		16		16							70		16		16		16							70			17		17		17		70		16		15		15
71		16		16		16							71		16		16		16							71			17		17		17		71		16		16		16
72		17		17		17							72		17		17		17							72			16		16		16		72		16		16		16
73		16		16		16							73		16		16		15							73			16		16		16		73		16		16		15
74		16		16		16							74		16		16		16							74			16		16		16		74		16		16		16
75		16		16		16							75		16		16		16							75			15		15		15		75		17		17		17
76		16		16		16							76		16		16		16							76			16		16		16		76		16		16		16
77		16		16		16							77		16		16		16							77			16		16		16		77		16		16		16
78		16		16		16							78		16		16		16							78			16		16		16		78		16		16		15
79		16		16		16							79		15		15		15							79			16		16		16		79		16		16		16
80		16		16		16							80		16		16		16							80			17		17		17		80		16		16		16
81		16		16		16							81		16		16		13							81			16		16		16		81		16		16		16
82		17		17		17							82		16		16		16							82			16		16		16		82		16		16		16
83		16		16		16							83		16		16		16							83			15		15		14		83		16		16		16
84		15		15		15							84		16		16		16							84			16		16		16		84		16		16		16
85		15		15		15							85		15		15		14							85			17		17		17		85		16		16		16
86		16		16		16							86		16		16		13							86			16		16		12		86		16		16		16
87		15		15		15							87		16		16		16							87			17		16		16		87		16		16		16
88		16		16		16							88		16		16		15							88			16		16		16		88		15		15		15
89		16		16		16							89		16		16		16							89			17		17		17		89		16		16		16
90		16		16		16							90		14		14		13							90			17		17		17		90		15		15		15
91		16		16		16							91		16		16		15							91			16		16		16		91		16		16		16
92		16		16		16							92		16		16		16							92			15		14		13		92		16		16		16
93		16		16		16							93		16		16		15							93			16		16		16		93		16		16		16
94		17		17		17							94		16		16		16							94			16		16		16		94		16		16		16
95		16		16		16							95		17		17		17							95			16		16		15		95		16		16		16
96		16		16		16							96		16		16		16							96			18		18		17		96		16		16		16
97		16		16		16							97		15		15		15							97			16		16		16		97		16		16		16
98		16		16		16							98		16		16		15							98			17		17		17		98		16		16		16
99		16		16		16							99		16		16		14							99			16		16		16		99		15		15		15
100		16		16		16							100		16		16		16							100			16		16		16		100		16		16		16
Total		1595		1594		1594							Total		1610		1607		1568						Sum	Total			1611		1605		1588		Total		1596		1591		1574
Average		15.95		15.94		15.94							Average		16.1		16.07		15.68							Average			16.11		16.05		15.88		Average		15.96		15.91		15.74
#defective		5		6		6							# defective						32						Sum	# defective			0		0		12		# defective		4		9		26
q		0.003125		0.00375		0.00375							q						0.02							q			0		0		0.0075		q		0.0025		0.005625		0.01625
Percent defective		0.003125		0.00375		0.00375							Percent defective						0.02							Percent defective			0		0		0.0075		percent defective		0.0025		0.005625		0.01625
sep		0.279071		0.305612		0.305612							sep						0.7							sep			0		0		0.431386		sep		0.249687		0.373944		0.632178
stdev		0.47697		0.48621		0.48621							stdev		0.519615		0.533948		1.0284							stdev			0.527162		0.572276		0.874986		stdev		0.508331		0.530943		0.715821
SEM		0.047697		0.048621		0.048621							SEM		0.0519615		0.0533948		0.10284							SEM			0.0527162		0.0572276		0.0874986		SEM		0.0508331		0.0530943		0.0715821
[truncated: 20 more columns]

## Sheet: D - DNC
lqIs379;JuIs76		Protruding		Passing midline		Reaching DNC							lqIs379;unc-6(lq154)		Protruding		Passing midline		Reaching DNC							lqIs379;unc-6(ev400);JuIs76			Protruding		Passing midline		Reaching DNC		lqIs401;JuIs76		Protruding		Passing midline		Reaching DNC
1		18		18		18							1		16		16		16							1			16		16		16		1		16		16		16
2		16		16		16							2		17		17		17							2			16		16		16		2		16		16		16
3		16		16		16							3		16		16		16							3			16		16		16		3		16		16		14
4		16		16		16							4		16		16		14							4			16		16		16		4		16		16		15
5		17		17		17							5		16		16		16							5			16		16		16		5		15		15		15
6		17		17		17							6		16		16		16							6			16		16		16		6		16		16		16
7		16		16		16							7		17		17		17							7			16		16		16		7		17		17		16
8		16		16		16							8		16		16		16							8			16		16		16		8		15		15		12
9		16		16		16							9		16		16		16							9			16		16		16		9		16		16		16
10		16		16		16							10		17		17		17							10			17		17		17		10		16		16		16
11		16		16		16							11		16		16		16							11			15		15		15		11		17		16		15
12		16		16		16							12		16		16		16							12			17		17		17		12		16		16		16
13		16		16		16							13		16		16		16							13			16		16		15		13		16		16		16
14		16		16		16							14		17		17		16							14			16		16		16		14		15		15		15
15		16		16		16							15		16		16		16							15			16		15		15		15		16		16		16
16		16		16		16							16		16		16		13							16			16		16		16		16		16		16		16
17		16		16		16							17		16		16		16							17			16		16		15		17		17		17		17
18		16		16		16							18		16		16		16							18			16		16		16		18		17		17		17
19		16		16		16							19		16		16		13							19			16		16		16		19		15		15		15
20		16		16		16							20		16		16		16							20			15		15		15		20		17		16		15
21		16		16		16							21		16		16		16							21			16		16		16		21		17		17		17
22		16		16		16							22		16		16		16							22			16		16		16		22		16		16		16
23		15		15		15							23		16		16		16							23			16		16		16		23		16		16		16
24		16		16		16							24		17		17		17							24			17		17		17		24		17		17		17
25		16		16		16							25		16		16		16							25			16		15		12		25		17		17		17
26		16		16		16							26		16		15		15							26			15		15		15		26		16		16		16
27		16		16		16							27		16		16		14							27			16		16		16		27		16		16		16
28		15		15		15							28		17		17		17							28			16		16		16		28		16		16		16
29		16		16		16							29		17		17		17							29			16		16		16		29		15		15		15
30		15		15		15							30		17		17		17							30			16		16		16		30		16		16		16
31		16		16		16							31		15		15		14							31			16		16		16		31		16		16		16
32		16		16		16							32		16		16		16							32			16		16		16		32		16		16		16
33		15		15		15							33		16		16		15							33			17		17		17		33		16		16		16
34		16		16		16							34		17		16		15							34			16		16		16		34		16		16		16
35		15		15		15							35		16		16		16							35			16		16		16		35		15		15		15
36		16		16		16							36		16		16		16							36			16		16		16		36		16		16		16
37		15		15		15							37		16		16		16							37			16		16		16		37		16		16		16
38		16		16		16							38		16		16		16							38			16		16		15		38		16		15		15
39		16		16		16							39		16		16		16							39			16		16		16		39		16		16		16
40		16		16		16							40		16		16		16							40			16		16		16		40		16		16		15
41		16		16		16							41		16		16		16							41			16		16		16		41		15		15		15
42		16		16		16							42		16		16		16							42			16		16		16		42		16		16		16
43		16		16		16							43		17		17		17							43			16		16		16		43		16		16		16
44		16		16		16							44		17		17		17							44			16		16		16		44		16		16		14
45		16		16		16							45		16		16		16							45			16		16		15		45		16		16		16
46		16		16		16							46		16		16		16							46			16		15		15		46		16		16		16
47		16		16		16							47		16		16		16							47			16		16		16		47		16		16		16
48		15		15		15							48		16		16		13							48			16		16		16		48		16		16		16
49		16		16		16							49		16		16		16							49			15		15		15		49		15		15		15
50		16		16		16							50		15		15		15							50			17		17		17		50		16		16		15
51		16		16		16							51		17		17		17							51			17		16		16		51		16		16		16
52		16		16		16							52		16		16		15							52			16		16		16		52		15		14		14
53		15		15		15							53		17		17		17							53			16		16		16		53		15		15		15
54		16		16		16							54		16		16		16							54			16		16		16		54		16		16		16
55		16		16		16							55		16		16		16							55			16		16		16		55		16		16		16
56		16		16		16							56		16		16		15							56			15		15		15		56		16		16		16
57		15		15		15							57		16		16		16							57			17		17		17		57		16		16		16
58		16		16		16							58		16		15		15							58			17		17		17		58		15		15		15
59		16		16		16							59		17		17		17							59			16		16		16		59		17		17		17
60		16		16		16							60		16		16		16							60			16		16		16		60		16		16		16
61		16		16		16							61		17		17		16							61			16		16		16		61		16		16		16
62		16		16		16							62		16		16		16							62			16		16		16		62		17		17		16
63		17		17		17							63		16		16		14							63			16		16		16		63		16		16		16
64		16		16		16							64		16		16		16							64			16		16		16		64		16		16		16
65		16		15		15							65		16		16		16							65			16		16		16		65		16		16		16
66		16		16		16							66		15		15		13							66			16		16		16		66		16		16		16
67		15		15		15							67		17		17		17							67			17		17		17		67		15		15		15
68		16		16		16							68		16		16		16							68			16		16		16		68		16		16		15
69		16		16		16							69		16		16		16							69			16		16		14		69		16		16		16
70		16		16		16							70		16		16		16							70			17		17		17		70		16		15		15
71		16		16		16							71		16		16		16							71			17		17		17		71		16		16		16
72		17		17		17							72		17		17		17							72			16		16		16		72		16		16		16
73		16		16		16							73		16		16		15							73			16		16		16		73		16		16		15
74		16		16		16							74		16		16		16							74			16		16		16		74		16		16		16
75		16		16		16							75		16		16		16							75			15		15		15		75		17		17		17
76		16		16		16							76		16		16		16							76			16		16		16		76		16		16		16
77		16		16		16							77		16		16		16							77			16		16		16		77		16		16		16
78		16		16		16							78		16		16		16							78			16		16		16		78		16		16		15
79		16		16		16							79		15		15		15							79			16		16		16		79		16		16		16
80		16		16		16							80		16		16		16							80			17		17		17		80		16		16		16
81		16		16		16							81		16		16		13							81			16		16		16		81		16		16		16
82		17		17		17							82		16		16		16							82			16		16		16		82		16		16		16
83		16		16		16							83		16		16		16							83			15		15		14		83		16		16		16
84		15		15		15							84		16		16		16							84			16		16		16		84		16		16		16
85		15		15		15							85		15		15		14							85			17		17		17		85		16		16		16
86		16		16		16							86		16		16		13							86			16		16		12		86		16		16		16
87		15		15		15							87		16		16		16							87			17		16		16		87		16		16		16
88		16		16		16							88		16		16		15							88			16		16		16		88		15		15		15
89		16		16		16							89		16		16		16							89			17		17		17		89		16		16		16
90		16		16		16							90		14		14		13							90			17		17		17		90		15		15		15
91		16		16		16							91		16		16		15							91			16		16		16		91		16		16		16
92		16		16		16							92		16		16		16							92			15		14		13		92		16		16		16
93		16		16		16							93		16		16		15							93			16		16		16		93		16		16		16
94		17		17		17							94		16		16		16							94			16		16		16		94		16		16		16
95		16		16		16							95		17		17		17							95			16		16		15		95		16		16		16
96		16		16		16							96		16		16		16							96			18		18		17		96		16		16		16
97		16		16		16							97		15		15		15							97			16		16		16		97		16		16		16
98		16		16		16							98		16		16		15							98			17		17		17		98		16		16		16
99		16		16		16							99		16		16		14							99			16		16		16		99		15		15		15
100		16		16		16							100		16		16		16							100			16		16		16		100		16		16		16
Total		1595		1594		1594							Total		1610		1607		1568						Sum	Total			1611		1605		1588		Total		1596		1591		1574
Average		15.95		15.94		15.94							Average		16.1		16.07		15.68							Average			16.11		16.05		15.88		Average		15.96		15.91		15.74
#defective		5		6		6							# defective						32						Sum	# defective			0		0		12		# defective		4		9		26
q		0.003125		0.00375		0.00375							q						0.02							q			0		0		0.0075		q		0.0025		0.005625		0.01625
Percent defective		0.003125		0.00375		0.00375							Percent defective						0.02							Percent defective			0		0		0.0075		percent defective		0.0025		0.005625		0.01625
sep		0.279071		0.305612		0.305612							sep						0.7							sep			0		0		0.431386		sep		0.249687		0.373944		0.632178
stdev		0.47697		0.48621		0.48621							stdev		0.519615		0.533948		1.0284							stdev			0.527162		0.572276		0.874986		stdev		0.508331		0.530943		0.715821
SEM		0.047697		0.048621		0.048621							SEM		0.0519615		0.0533948		0.10284							SEM			0.0527162		0.0572276		0.0874986		SEM		0.0508331		0.0530943		0.0715821
[truncated: 20 more columns]
