# Supplementary material for: Short- and long-range roles of UNC-6/Netrin in dorsal-ventral axon guidance in vivo in Caenorhabditis elegans
Source: PLoS Genet. 2025 Jan 17;21(1):e1011526. doi: 10.1371/journal.pgen.1011526 (PMC11760026; doi:10.1371/journal.pgen.1011526)
Supplement: S3 Data — The dataset for each figure is indicated. (ZIP) [file pgen.1011526.s003.zip › Supplementary Data 2/Figure 7.xlsx]

## Sheet: A
lqIs379																														Above midline		cone id	measurement	area	new area	area um	mean	min	max	length	length um	protrusion/growthcone				Polarity
Below midline		cone id	measurement	area	new area	area um	mean	min	max	length	length um	protrusion/growthcone				Polarity				GC		Dorsal		Ventral								1	1	1723		7.45758	40.037	23	64	0		3
		1	1	777		3.36305	31.097	23	45	0		5								1		4		1									2	17			46.042	39.24	59	15.532	1.02184
			2	12			30.113	28.867	32.5	10.75	0.707237									2		3		0									3	11			46.284	42.92	54	10	0.657895
			3	18			24.797	22	28.25	16.898	1.11171									3		4		1									4	14			32.728	24.5	42.615	13.153	0.865329
			4	14			24.346	20.722	26.197	12.944	0.851579									4		2		1								2	1	738		3.19425	76.022	42	153	0		2
			5	12			32.863	27.417	35.545	10.609	0.697961									5		2		0									2	20			67.562	57.583	83.5	18.856	1.24053
			6	15			35.466	30.583	40.98	13.671	0.899408									6		3		0									3	14			47.909	43.25	52.167	13.421	0.882961
		2	1	1033		4.47109	29.139	12	192	0		3								7		0		0								3	1	759		3.28515	48.783	35	79	0		2
			2	10			54.175	35	77.167	8.746	0.575395									8		6		0									2	12			42.147	37.167	46.5	11.402	0.750132
			3	21			31.311	16	137	19.981	1.31454									9		1		1									3	15			31.791	25.667	37.466	14.349	0.944013
			4	14			16.996	13.692	24.5	12.981	0.854013									10		5		1								4	1	972		4.20706	35.191	21	51	0		3
		3	1	1370		5.92971	55.43	32	99	0		5								11		1		1									2	16			19.257	15	22.25	15.133	0.995592
			2	11			40.324	30.361	46.167	9.545	0.627961									12		3		2									3	10			36.694	25.75	41.028	9.481	0.62375
			3	11			38.489	28.528	47.667	9.545	0.627961									13		3		0									4	11			26.687	20.417	30.056	9.758	0.641974
			4	8			39.333	31	47.667	6.872	0.452105									14		0		1								5	1	1190		5.15062	64.918	39	255	0		3
			5	11			44.553	34.3	63.133	9.551	0.628355									15		1		1									2	29			54.171	48.714	58.5	28.111	1.84941
			6	8			24.582	22.583	28.75	7.008	0.461053									16		2		0									3	12			69.568	66.05	74.405	11.402	0.750132
		4	1	1179		5.10301	45.012	35	57	0		3								17		3		1									4	22			95.703	65.977	255	20.887	1.37414
			2	16			37.689	32.84	43.476	14.765	0.971382									18		1		0								6	1	1196		5.17659	53.883	39	71	0		3
			3	19			43.739	35.75	53	18.118	1.19197									19		3		1									2	12			52.795	46.273	66	11.045	0.726645
			4	10			41.533	36.833	53.5	8.746	0.575395									20		0		0									3	9			61.778	51	68	8	0.526316
		5	1	1674		7.2455	83.633	47	170	0	0	2								21		1		0									4	17			71.757	58	79.875	16.279	1.07099
			2	16			83.533	69	105	15.033	0.989013									22		0		2								7	1	1553		6.72178	49.658	25	111	0		6
			3	9			92.792	87.75	102	8.062	0.530395									23		3		0									2	15			46.422	33.929	66.224	13.601	0.894803
		6	1	1630		7.05506	31.816	20	59	0	0	3								24		1		1									3	15			29.708	26.23	34	14.213	0.935066
			2	14			21.503	19.5	22.57	13.314	0.875921									25		3		0									4	13			34.404	27	42	12.369	0.81375
			3	14			21.22	19.426	27	12.54	0.825									26		0		0									5	12			53.716	37	62	11.402	0.750132
			4	10			29.208	28.401	30	8.86	0.582895									27		4		0									6	13			49.218	39	62.667	12.166	0.800395
		7	1	784		3.39335	50.772	36	94	0		0								28		3		0									7	17			39.294	35	53	16	1.05263
		8	1	1169		5.05973	71.463	37	144	0		6								29		2		1								8	1	1396		6.04224	46.993	25	76	0		8
			2	18			77.078	56.105	146.417	16.925	1.11349									30		0		0									2	20			36.666	25.667	50.278	19.313	1.27059
			3	12			44.222	34	55.934	11.402	0.750132									31		2		1									3	12			34.353	24.361	45.25	10.672	0.702105
			4	14			51.562	31	63.014	12.552	0.825789									32		1		1									4	19			21.472	16.944	25.778	17.742	1.16724
			5	11			35.276	29.667	38.5	9.843	0.647566									33		1		1									5	10			23.53	19.167	31.75	8.692	0.571842
			6	9			41.271	35.417	48.833	7.601	0.500066									34		3		1									6	21			27.194	24.083	39.083	20.344	1.33842
			7	7			41.925	31.417	53.583	5.821	0.382961									35		2		0									7	14			34.628	30.389	43	12.824	0.843684
		9	1	1154		4.99481	50.098	33	87	0		2								36		3		2									8	9			40.282	33.417	44	7.951	0.523092
			2	10			42.064	31.167	51.611	9.153	0.602171									37		1		1									9	22			22.441	17.052	35.194	21.481	1.41322
			3	15			43.483	39.696	47.997	13.812	0.908684									38		1		0								9	1	1363		5.89941	47.506	27	85	0		3
		10	1	1185		5.12898	49.634	42	65	0		6								39		4		0									2	9			44.975	43	50.667	8.117	0.534013
			2	17			46.002	43.25	48.234	16.194	1.06539									40		1		0									3	14			33.005	28.616	44.556	13.119	0.863092
			3	14			46.802	45.327	51.5	13.038	0.857763									41		1		0									4	17			34.942	31	43	16.09	1.05855
			4	12			46.936	42.57	53	10.77	0.708553									42		4		1								10	1	1809		7.82981	40.097	23	64	0		2
			5	9			44.396	41.969	47	7.81	0.513816									43		3		0									2	11			42.321	36.778	55	9.944	0.654211
			6	16			47.371	42.88	54	15.207	1.00046									44		3		0	`								3	16			48.171	42.427	57.556	15.202	1.00013
			7	15			53.517	51.755	55.625	13.73	0.903289									45		1		0								11	1	1123		4.86063	58.364	38	102	0		2
		11	1	1267		5.4839	33.135	20	53	0		2								46		0		1									2	17			66.398	59.583	70.75	16.292	1.07184
			2	14			24.201	17.25	33	12.5	0.822368									47		1		1									3	12			46.136	41.608	51.667	11.333	0.745592
			3	19			20.449	16	25	17.529	1.15322									48		0		0								12	1	1183		5.12033	49.861	28	108	0		3
		12	1	916		3.96468	52.825	39	93	0		5								49		2		1									2	12			32.604	31	38.5	11.424	0.751579
			2	14			39.601	35.408	54	13.454	0.885132									50		1		2									3	21			33.079	30.625	38	20.125	1.32401
			3	10			42.802	38.222	48.333	8.602	0.565921																						4	18			58.3	42.056	90.01	17.393	1.14428
			4	17			72.759	44.5	89.406	16.378	1.0775										Total	99		29								13	1	906		3.9214	33.742	23	59	0		4
			5	9			37.785	33.875	41.75	8.139	0.535461																						2	43			20.661	18.363	25.667	41.934	2.75882
			6	12			45.363	36.702	64.25	11.336	0.745789										% dorsal	77.3438											3	28			29.722	22.611	37.917	27.455	1.80625
		13	1	1231		5.32808	31.646	15	70	0		3									q=	0.773438											4	9			36.705	27.972	43.278	8.014	0.527237
			2	10			51.201	47.833	57	8.707	0.572829										Sep	7.4											5	15			29.49	21.917	34.161	14.181	0.932961
			3	11			42.141	37.75	48.304	9.65	0.634868																					14	1	1281		5.54449	44.931	32	64	0		1
			4	9			48.677	39	53.75	8.201	0.539539																						2	15			35.75	33.653	39	14.422	0.948816
		14	1	1006		4.35422	36.125	22	117	0		1																				15	1	925		4.00364	128.145	88	212	0		2
			2	27			34.066	21.917	39.716	25.831	1.69941																						2	17			105.994	100.444	120.25	16.125	1.06086
		15	1	1152		4.98615	51.562	39	73	0		2																					3	18			116.365	93.194	137.16	16.776	1.10368
			2	15			70.717	65.5	73	13.509	0.88875																					16	1	1240		5.36704	83.512	57	157	0		4
			3	17			49.309	44	56	16.279	1.07099																						2	15			65.373	51.429	90	14.422	0.948816
		16	1	1123		4.86063	52.638	28	138	0		2																					3	13			72.065	55.833	91.75	12.042	0.792237
			2	12			37.499	31.313	47.972	11.455	0.753618																						4	15			68.46	55.417	79.833	13.536	0.890526
			3	12			32.743	30	36.389	10.899	0.717039																						5	10			68.638	64.333	81.528	8.692	0.571842
		17	1	1048		4.53601	51.507	23	160	0		4																				17	1	1161		5.0251	47.735	29	89	0		3
			2	27			33.778	23.231	60	26.235	1.72599																						2	31			56.429	43	74.181	30.27	1.99145
			3	18			33.246	28.25	44.25	17.088	1.12421																						3	15			49.157	37.694	69.347	13.601	0.894803
			4	16			45.949	35	69.25	15.435	1.01546																						4	13			74.433	66.708	87.25	12.349	0.812434
			5	17			53.997	34.25	67	16.325	1.07401																					18	1	1331		5.76091	35.073	24	76	0		5
		18	1	1614		6.9858	82.645	55	175	0		1																					2	12			29.877	22.972	49.472	11.494	0.756184
			2	14			75.506	61	90	13.038	0.857763																						3	13			31.754	20.5	46.222	11.912	0.783684
		19	1	1076		4.6572	54.48	33	119	0		4																					4	10			30.365	24.722	38.75	8.975	0.590461
			2	19			48.233	46.355	54.75	18.336	1.20632																						5	16			26.928	20.806	33.556	15.015	0.987829
			3	17			50.439	48.083	56	15.846	1.0425																						6	15			32.781	19	43	14.036	0.923421
			4	8			64.371	57.917	69.821	7.333	0.482434																					19	1	1476		6.3885	48.946	23	189	0		4
			5	11			72.083	57.5	88.222	9.758	0.641974																						2	11			58.2	42.75	82.25	10.296	0.677368
		20	1	699		3.02545	82.682	59	116	0		0																					3	32			48.325	35.5	63.5	30.696	2.01947
		21	1	1071		4.63556	92.164	48	255	0		1																					4	16			46.472	38.5	52.622	14.714	0.968026
			2	15			77.283	59.991	131.583	14.213	0.935066																						5	19			30.849	25.5	37	18.028	1.18605
		22	1	506		2.1901	46.014	26	85	0		2																				20	1	1082		4.68317	57.557	30	205	0		2
			2	11			29.818	24	37	10.308	0.678158																						2	10			46.663	33	56.846	8.944	0.588421
			3	10			33.917	25	42.25	8.515	0.560197																						3	12			43.661	36	57.5	10.512	0.691579
		23	1	840		3.63573	90.596	41	255	0		3																				21	1	1005		4.3499	61.342	51	83	0		3
			2	23			52.474	45.007	62.347	22.461	1.4777																						2	9			77.453	74.573	81.889	7.696	0.506316
			3	16			43.792	35.25	64.25	14.56	0.957895																						3	10			84.491	69.333	95	8.857	0.582697
			4	12			50.658	44	62.5	10.817	0.711645																						4	17			57.211	52	62.74	15.878	1.04461
		24	1	1081		4.67884	89.214	46	202	0		2																				22	1	1115		4.826	32.436	19	58	0		6
			2	12			67.098	62	73.5	10.92	0.718421																						2	26			67.044	55.7	106	25.466	1.67539
			3	20			40.174	37.378	52	18.561	1.22112																						3	16			69.025	53	88	15.033	0.989013
		25	4	1429		6.18508	64.251	39	139	0		3																					4	18			68.876	44	90	17.464	1.14895
			5	14			45.999	36.5	54	12.649	0.832171																						5	13			54.712	45.875	72.5	12.369	0.81375
			6	22			44.318	39.857	53.143	20.839	1.37099																						6	12			50.542	43	63.5	11	0.723684
			7	15			43.421	33.5	65	14.08	0.926316																						7	13			24.267	18.927	29.5	11.853	0.779803
		26	1	1081		4.67884	71.878	42	126	0		0																				23	1	1312		5.67867	47.768	35	67	0		3
		27	1	798		3.45395	81.39	45	225	0		4																					2	15			64.019	56.5	73.214	14.009	0.921645
			2	9			66.417	57.75	73.25	8.062	0.530395																						3	12			65.137	57	72	10.794	0.710132
			3	12			55.798	47	71	11.336	0.745789																						4	12			62.547	58.25	68	10.794	0.710132
			4	9			92.921	72	101.902	7.906	0.520132																					24	1	1063		4.60093	51.632	31	89	0		6
			5	7			77.202	62	93.5	6.021	0.396118																						2	8			38.643	36	43.5	7.159	0.470987
		28	1	1156		5.00346	74.372	44	147	0		3																					3	9			48.008	35.75	53.449	8.276	0.544474
			2	14			57.523	54.589	61.5	13	0.855263																						4	14			42.478	40.923	45.115	13.086	0.860921
			3	28			47.659	41.5	60.333	27.042	1.77908																						5	13			40.417	38.167	47	11.597	0.762961
			4	10			44.279	41.833	50.5	9.394	0.618026																						6	8			50.354	48.643	51.73	6.519	0.428882
		29	1	758		3.28082	43.206	27	77	0		3																					7	7			38.554	33	43.5	5.701	0.375066
			2	13			40.287	38.875	43.333	12.042	0.792237																					25	1	1219		5.27614	70.799	41	147	0		2
			3	17			43.502	39.222	49	16.128	1.06105																						2	10			46.913	37	53.5	8.631	0.567829
			4	30			29.429	26.028	31.3	28.771	1.89283																						3	7			55.571	51	65.5	5.657	0.372171
		30	1	1038		4.49273	68.793	51	117	0		0																				26	1	1345		5.8215	50.698	28	91	0		2
		31	1	865		3.74394	49.816	33	71	0		3																					2	17			37.503	29.07	50	15.652	1.02974
			2	24			28.518	24	36.5	22.541	1.48296																						3	14			38.571	31	53	13	0.855263
			3	11			45.612	39.25	49.423	9.69	0.6375																					27	1	1320		5.7133	39.133	32	60	0		2
			4	19			41.915	39.204	47	18.361	1.20796																						2	16			39.062	36.5	41.5	15	0.986842
		32	1	579		2.50606	40.672	31	53	0		2																					3	12			37.515	36.182	40	11.011	0.724408
			2	19			37.496	33.59	49.667	18.49	1.21645																					28	1	1810		7.83414	53.427	35	76	0		2
			3	17			42.432	40.642	44	15.951	1.04941																						2	11			37.496	34	41.08	9.708	0.638684
		33	1	962		4.16378	70.83	49	137	0		2																					3	10			50.074	42.5	59.731	8.846	0.581974
			2	13			49.74	45.094	62.125	11.643	0.765987																					29	1	1008		4.36288	63.855	43	98	0		2
			3	16			49.487	47.417	52.5	14.5	0.953947																						2	13			76.823	69	98.333	11.823	0.777829
		34	1	1022		4.42348	81.165	48	127	0		4																					3	10			66.133	51.583	73.312	8.975	0.590461
			2	9			57.573	53	62.75	7.632	0.502105																					30	1	773		3.34574	71.801	58	93	0		4
			3	12			54.023	50.439	57.625	10.854	0.714079																						2	17			85.153	68	95.49	16.348	1.07553
			4	8			48.322	39.25	60.25	7.267	0.478092																						3	10			90.133	84	98	9.487	0.624145
			5	9			45.198	38.312	51.344	7.653	0.503487																						4	9			75.472	71.562	80.5	7.906	0.520132
		35	1	927		4.01229	117.29	59	244	0		2																					5	14			70.592	68.531	74	12.748	0.838684
			2	14			68.373	51.333	79.667	12.875	0.847039																					31	1	1092		4.72645	92.538	46	219	0		5
			3	6			85.844	71.667	100.111	5.375	0.353618																						2	11			55.891	49.5	65	9.862	0.648816
		36	1	1004		4.34557	144.521	79	252	0		5																					3	12			62.356	55.5	73.5	10.7	0.703947
			2	15			77.594	69.75	86	14.129	0.929539																						4	12			55.648	48	59.531	10.607	0.697829
			3	19			151.421	131.125	166.755	17.63	1.15987																						5	7			53.789	48.062	64.25	5.701	0.375066
			4	8			101.165	92.5	119.25	7.04	0.463158																						6	8			71.17	55.5	112.75	7.071	0.465197
			5	8			40.402	37.893	46.75	6.973	0.45875																					32	1	1367		5.91672	79.647	52	144	0		1
			6	8			156.013	133.25	170.036	7.018	0.461711																						2	12			102.892	64	123.227	10.548	0.693947
		37	1	738		3.19425	53.383	22	96	0		2																				33	1	1281		5.54449	56.83	38	114	0		3
			2	17			33.342	31.333	37.333	16.465	1.08322																						2	7			45.75	41	49	5.831	0.383618
			3	10			21.079	18.444	23.111	8.667	0.570197																						3	9			69.25	60	92	8.246	0.5425
		38	1	1082		4.68317	40.715	26	71	0		1																					4	16			49.225	40	56	15.297	1.00638
			2	10			31.016	28.049	32.835	8.537	0.561645																					34	1	1370		5.92971	60.978	41	97	0		3
		39	1	1112		4.81302	50.936	27	255	0		4																					2	16			45.781	39.633	56	15.403	1.01336
			2	15			58.703	39	119.5	13.895	0.914145																						3	27			55.953	47.216	65	26.086	1.71618
			3	11			34.486	26.75	40	10.277	0.676118																						4	17			42	37.945	54.5	16.008	1.05316
			4	11			35.337	31.61	39.75	10.13	0.666447																					35	1	1193		5.16361	64.312	35	108	0		1
			5	8			36	24.625	44.25	6.562	0.431711																						2	9			56.961	50.75	59.917	8.055	0.529934
		40	1	920		3.98199	58.127	30	250	0		1																				36	1	1180		5.10734	81.93	53	117	0		5
			2	14			29.435	19.5	39.875	13.309	0.875592																						2	13			90.815	81.375	113.167	11.853	0.779803
		41	1	949		4.10751	49.832	29	125	0		1																					3	6			87.283	80.5	102.5	5.148	0.338684
			2	8			24.366	23	29.5	7.433	0.489013																						4	15			73.464	58.75	86.25	14.318	0.941974
		42	1	1270		5.49688	37.41	21	66	0		5																					5	20			76.755	65.506	98.263	19.313	1.27059
			2	17			32.45	28	37	16.255	1.06941																						6	17			61.406	50.5	67.513	15.572	1.02447
			3	20			36.427	29.222	45.459	18.679	1.22888																					37	1	1190		5.15062	77.146	47	130	0		5
			4	11			42.54	28.667	54	9.944	0.654211																						2	11			75.591	63	91.5	10.112	0.665263
			5	20			37.376	33.607	43.333	19.437	1.27875																						3	9			70.299	58	80.75	7.906	0.520132
			6	13			42.841	38.382	48	12.374	0.814079																						4	12			54.157	42.25	72	11.068	0.728158
		43	1	937		4.05557	115.101	77	148	0		3																					5	12			54.167	49.5	58	11	0.723684
			2	13			112.182	100.333	133.333	12.351	0.812566																						6	9			63.222	52	78	8	0.526316
			3	10			103.378	90.222	114.667	9.339	0.614408																					38	1	1466		6.34522	60.983	37	99	0		4
			4	12			101.778	97	108.667	10.883	0.715987																						2	25			49.154	36.5	63.944	23.964	1.57658
		44	1	858		3.71364	51.172	22	155	0		3																					3	10			58.554	54.5	68	8.602	0.565921
			2	14			27.885	25.143	33	12.824	0.843684																						4	14			46.577	37.031	60.75	12.748	0.838684
			3	12			39.764	37.917	43.167	11.175	0.735197																						5	15			62.811	45.75	84.25	13.928	0.916316
			4	16			38.139	36.386	39.694	15.391	1.01257																					39	1	862		3.73096	57.95	32	108	0		4
		45	1	655		2.83501	27.901	15	56	0		1																					2	11			47.148	43.528	53.861	9.809	0.645329
			2	15			21.454	18.045	24.451	14.395	0.947039																						3	15			98.999	77.417	131	13.992	0.920526
		46	1	899		3.8911	53.94	27	129	0		1																					4	8			79.358	65.583	93.917	7.364	0.484474
			2	10			25.443	20.778	30.833	8.989	0.591382																						5	9			49.926	41.5	60.361	7.782	0.511974
		47	1	796		3.44529	71.603	42	122	0		2																				40	1	1032		4.46676	55.121	39	72	0		2
			2	28			51.294	43.75	59.392	27.354	1.79961																						2	14			58.233	55.962	60.938	12.816	0.843158
			3	7			60.282	50	67.375	6.403	0.42125																						3	15			63.577	54.25	70.5	14.009	0.921645
		48	1	1025		4.43646	91.267	55	168	0		0																				41	1	914		3.95602	50.859	21	110	0		1
		49	1	1061		4.59228	61.373	35	128	0		3																					2	7			56.2	40.639	72.528	5.676	0.373421
			2	7			60.074	58.5	63.094	6.25	0.411184																					42	1	1336		5.78255	75.989	43	137	0		1
			3	14			58.02	50	62.875	13.153	0.865329																						2	13			72.349	57.222	88.844	12.445	0.81875
			4	23			61.11	52.375	66.625	21.704	1.42789																					43	1	907		3.92573	31.696	20	45	0		2
		50	1	849		3.67469	54.65	27	134	0		3																					2	11			27.956	23.722	30	10.077	0.662961
			2	14			44.705	35.779	62.833	13.371	0.879671																						3	14			36.982	28.5	49.102	12.758	0.839342
			3	17			29.821	26.5	41.333	16.344	1.07526																					44	1	1247		5.39733	73.601	39	107	0		2
			4	14			47.24	35.167	60.639	12.565	0.826645		128	Total Filopodia																			2	9			69.591	59.375	80.125	7.603	0.500197
										Filopodia/growth cone		2.56																					3	13			65.529	59.25	76.125	12.374	0.814079
				Average		4.44555			Average		0.830952																					45	1	1431		6.19373	44.51	27	77	0		6
				st dev		1.0718			stdev		0.332888																						2	21			37.38	27.333	48.244	20.177	1.32743
				SEM		0.151576			SEM		0.0294234																						3	15			26.16	25	27.648	13.768	0.905789
																																	4	13			29.369	25.667	32.926	11.823	0.777829
																																	5	26			39.356	35.333	47.6	24.848	1.63474
																																	6	9			38.879	30	48.667	7.902	0.519868
																																	7	15			23.821	20.333	27.333	14.181	0.932961
																																46	1	1126		4.87361	54.514	32	86	0		4
																																	2	20			55.54	29	66.464	19.394	1.27592
																																	3	7			41.624	34	49.889	6.368	0.418947
																																	4	13			35.284	26	40.79	12.12	0.797368
																																	5	9			45.831	38	63	7.674	0.504868
																																	6	24			47.683	28	58.456	22.676	1.49184
																																47	1	872		3.77424	74.954	54	103	0		3
																																	2	20			65.642	60.5	72.75	19.269	1.2677
																																	3	19			76.145	67.769	89.5	18.2	1.19737
																																	4	8			84.393	78.306	92	7.267	0.478092
																																48	1	1080		4.67452	33.309	23	48	0		7
																																	2	11			24.34	20.25	29.5	10.18	0.669737
																																	3	8			28.295	21	33.5	7.433	0.489013
																																	4	8			28.311	24.75	33	7.075	0.465461
																																	5	8			21.931	19.5	26.562	7.382	0.485658
																																	6	10			24.819	22.5	27.333	9.22	0.606579
																																	7	8			73.694	61.625	98.25	6.657	0.437961
																																	8	12			81.509	76.364	99.5	11.47	0.754605
																																49	1	1045		4.52303	77.358	53	110	0		6
																																	2	9			68.385	58.5	79.5	7.906	0.520132
																																	3	10			64.013	56	69.333	8.846	0.581974
																																	4	9			73.685	61	78.002	7.504	0.493684
																																	5	9			28.448	26.312	30	8.112	0.533684
																																	6	10			28.603	25	31.306	9.192	0.604737
																																	7	14			32.132		33.5	12.789	0.841382
																																50	1	762		3.29813	50.335	29	83	0		5
																																	2	12			35.922	30.997	44.472	11.333	0.745592
																																	3	14			53.896	48.28	69.778	12.548	0.825526
																																	4	10			54.84	40.333	66	9.153	0.602171
																																	5	16			65	55.073	76	15.085	0.992434
																																	6	12			118.437	74.788	244.333	11.245	0.739803		167	Total Filopodia
																																								Filopodia/growth cone		3.34
																																		Average		5.11859			Average		0.845806
																																		st dev		1.09595			stdev		0.35685
																																		SEM		0.15499			SEM		0.0276139
lqIs379;unc-6(lq154)
Below midline		cone id	measurement	area	new area	area um	mean	min	max	length	length um	protrusion/growthcone				Polarity				GC		Dorsal		Ventral					Above midline		cone id	measurement	area	new area	area um	mean	min	max	length	length um	protrusion/growthcone				Polarity				GC
		1	1	1223		5.29346	100.807	40	135	0		1								1		1		0							1	1	1254		5.42763	49.4	30	90	0		4								1
			2	23			39.369	26.401	66	21.587	1.4202									2		2		0								2	11			46.978	40.417	58.667	10	0.657895									2
		2	1	538		2.3286	86.344	59	116	0		2								3		4		0								3	8			50.592	42.083	64.5	7.364	0.484474									3
			2	22			67.402	58.095	80.683	21.169	1.3927									4		2		2								4	21			41.558	39.566	46.25	20.358	1.33934									4
			3	9			62.698	50.25	80	8.138	0.535395									5		1		0								5	9			40.863	35.889	47.25	8.333	0.548224									5
		3	1	747		3.23321	41.967	29	68	0		4								6		2		0							2	1	1296		5.60942	20.598	14	29	0		4								6
			2	12			38.503	37.508	40.356	11.245	0.739803									7		6		0								2	20			17.924	16.665	19	19.313	1.27059									7
			3	14			29.593	26.472	34.306	13	0.855263									8		4		0								3	9			16.047	14.694	16.781	8.199	0.539408									8
			4	18			27.046	25.224	29.874	16.66	1.09605									9		3		0								4	13			17.79	16	21.389	11.513	0.757434									9
			5	10			42.491	40.844	45.917	9.195	0.604934									10		1		0								5	18			19.023	17.417	19.669	17.092	1.12447									10
		4	1	661		2.86098	144.496	109	184	0		4								11		5		1							3	1	1411		6.10717	67.982	41	104	0		3								11
			2	15			155	148.675	170.812	14.252	0.937632									12		2		1								2	20			70.142	57	78.605	19.164	1.26079									12
			3	19			175.471	138.906	223.708	17.553	1.1548									13		3		1								3	14			61.13	52	68.533	12.855	0.845724									13
			4	12			112.45	99	133	10.817	0.711645									14		1		0								4	14			56.592	50.5	60	13.2	0.868421									14
			5	31			100.819	79.681	119.085	29.927	1.96888									15		3		0							4	1	1489		6.44477	67.553	48	113	0		9								15
		5	1	891		3.85648	29.696	24	54	0		1								16		1		0								2	32			78.319	71.503	83.361	31.127	2.04783									16
			2	40			42.289	36.481	53.653	39.179	2.57757									17		3		0								3	18			55.722	52.083	63.52	17.117	1.12612									17
		6	1	702		3.03843	30.104	15	52	0		2								18		0		0								4	11			92.535	70.861	104.778	9.899	0.65125									18
			2	12			22.243	17.667	30.528	11.045	0.726645									19		2		1								5	14			54.953	47.972	65.083	13.437	0.884013									19
			3	27			24.633	18.583	30.994	26.173	1.72191									20		2		0								6	26			47.023	41.833	51.917	24.842	1.63434									20
		7	1	702		3.03843	31.778	22	48	0		6								21		4		0								7	25			53.963	40.556	62.292	24.122	1.58697									21
			2	14			39.84	34.5	45	12.51	0.823026									22		3		1								8	38			47.974	38.722	55.937	36.753	2.41796									22
			3	11			27.172	25	33	10.062	0.661974									23		4		1								9	64			48.443	40.77	65.341	62.968	4.14263									23
			4	12			26.471	20	32	10.63	0.699342									24		2		1								10	12			62.763	53.833	74.583	11.081	0.729013									24
			5	15			27.736	24.5	36	13.537	0.890592									25		0		2							5	1	1204		5.21122	30.574	21	64	0		8								25
			6	14			26.223	23.423	29.834	12.54	0.825									26		2		1								2	17			26.159	23.864	28.676	15.652	1.02974									26
			7	13			30.546	24	38	11.63	0.765132									27		2		0								3	25			25.947	23.102	31.25	23.674	1.5575									27
		8	1	842		3.64439	23.981	17	35	0		4								28		4		1								4	14			25.053	21.25	30.75	13.271	0.873092									28
			2	16			27.677	24.5	32	15.008	0.987368									29		2		1								5	13			29.386	24.694	34	11.643	0.765987									29
			3	17			24.39	21.125	29	16.031	1.05467									30		2		0								6	15			32.406	27.333	40.667	14.004	0.921316									30
			4	14			19.733	17.385	22	12.816	0.843158									31		2		0								7	12			33.577	32.5	34.59	10.593	0.696908									31
			5	21			15.549	13	21	20.056	1.31947									32		3		1								8	11			32.368	29.68	37.972	9.672	0.636316									32
		9	1	869		3.76125	72.587	37	125	0		3								33		4		0								9	14			25.932	23.75	30.417	12.983	0.854145									33
			2	22			47.225	32.472	62.235	21.011	1.3823									34		4		2							6	1	1544		6.68283	104.567	73	150	0		5								34
			3	14			45.601	31.917	56	13.333	0.877171									35		3		1								2	11			82.194	74.5	90.278	9.894	0.650921									35
			4	8			60.72	43.25	66.403	7.401	0.486908									36		4		1								3	10			98.968	90	115	9.434	0.620658									36
		10	1	1349		5.83882	29.914	21	48	0		1								37		2		0								4	13			108.962	97.5	128	11.662	0.767237									37
			2	50			41.231	26.818	58.429	48.858	3.21434									38		3		0								5	9			72.917	58	92	8.246	0.5425									38
		11	1	1013		4.38452	34.158	17	62	0		6								39		4		0								6	12			70.484	54.667	84.083	10.817	0.711645									39
			2	16			34	26	39	15.297	1.00638									40		3		1							7	1	1072		4.63989	31.521	25	44	0		2								40
			3	10			28.696	24.296	41	8.602	0.565921									41		4		1								2	15			31.156	28.833	33.622	13.744	0.904211									41
			4	9			31.444	25	36.25	8.062	0.530395									42		5		0								3	10			36.555	33.25	40.833	9.171	0.603355									42
			5	10			25.356	18	32	9.22	0.606579									43		4		2							8	1	1354		5.86046	57.73	41	99	0		3								43
			6	10			30.633	25	35	9.055	0.595724									44		3		1								2	15			47.591	42	51	13.509	0.88875									44
			7	9			28.625	17	35.125	8.062	0.530395									45		2		2								3	10			42.589	32	52	9.22	0.606579									45
		12	1	1154		4.99481	30.742	24	41	0		3								46		1		0								4	9			44.106	36.375	46.938	7.521	0.494803									46
			2	12			26.131	23.167	28.639	11.47	0.754605									47		4		0							9	1	915		3.96035	47.887	37	67	0		0								47
			3	16			26.253	23.25	28.481	14.533	0.956118									48		2		0							10	1	1138		4.92555	49.233	25	84	0		3								48
			4	18			34.173	32.338	35.73	16.971	1.11651									49		3		0								2	15			33.616	26.25	45.5	14.213	0.935066									49
		13	1	2004		8.67382	43.707	22	117	0		4								50		1		0								3	12			24.81	20	32	10.77	0.708553									50
			2	17			32.329	27.911	36.89	15.585	1.02533																					4	12			29.649	24	38.5	11.102	0.730395
			3	43			25.225	20.492	34.134	41.679	2.74204										Total	134		26							11	1	1244		5.38435	31.227	13	85	0		3
			4	15			26.514	25.353	27.476	14.252	0.937632																					2	11			19.367	16	25	10	0.657895
			5	15			55.146	53.079	58.222	13.536	0.890526										% dorsal	83.75										3	9			19.778	17	22	8.062	0.530395
		14	1	768		3.3241	50.365	36	68	0		1									q=	0.8375										4	9			14.017	12	19	8.139	0.535461
			2	10			40.663	39.005	43.806	8.769	0.576908										Sep	5.83296									12	1	1204		5.21122	95.814	67	163	0		4
		15	1	1183		5.12033	51.531	35	92	0		3																				2	16			115.695	104.324	125	15.042	0.989605
			2	22			48.546	37.972	53.917	20.747	1.36493																					3	10			63.317	54	75.25	8.746	0.575395
			3	9			62.285	55.083	65.556	8.028	0.528158																					4	18			47.892	45.99	50.106	17.103	1.1252
			4	11			43.635	34.75	52.667	9.809	0.645329																					5	18			46.645	38	55.941	16.808	1.10579
		16	1	865		3.74394	37.723	27	68	0		1																			13	1	1257		5.44062	38.46	25	69	0		4
			2	12			24.828	18.903	32.889	10.541	0.693487																					2	9			41.045	38.25	48	8.139	0.535461
		17	1	1067		4.61825	47.928	32	78	0		3																				3	15			37.401	34.918	41.5	13.928	0.916316
			2	22			35.971	28.776	45	20.616	1.35632																					4	13			41.638	34	46.597	12.207	0.803092
			3	15			46.229	33.571	72	14.142	0.930395																					5	16			46.255	43.5	52	14.807	0.974145
			4	15			46.481	35.5	63.5	13.601	0.894803																				14	1	1047		4.53168	48.272	26	82	0		4
		18	1	1019		4.41049	38.09	25	82	0	0	0																				2	19			46.198	34.506	68.5	18.344	1.20684
		19	1	973		4.21139	55.363	27	232	0		3																				3	15			46.976	41.5	56.5	13.946	0.9175
			2	16			38.502	21.167	56.833	15.202	1.00013																					4	9			42.477	30	63.75	8.078	0.531447
			3	28			31.287	23.135	47.25	27.497	1.80901																					5	39			30.603	16	65	37.503	2.4673
			4	15			44.777	37.187	64.583	14.441	0.950066																				15	1	1243		5.38002	38.566	20	75	0		3
		20	5	1278		5.53151	47.965	26	180	0		2																				2	10			38.607	25.688	56	8.867	0.583355
			6	19			38.51	31.444	47.694	17.978	1.18276																					3	15			33.283	25.919	45.562	14.076	0.926053
			7	23			30.234	25.415	35.139	22.161	1.45796																					4	10			36.57	30.5	41.407	9.014	0.593026
		21	1	1161		5.0251	57.845	32	108	0		4																			16	1	672		2.90859	74.923	42	112	0		3
			2	15			50.629	47.857	53.714	14.142	0.930395																					2	11			61.356	55.21	75.11	9.708	0.638684
			3	13			40.603	34	48	12.083	0.794934																					3	19			55.884	48.75	60.553	18.434	1.21276
			4	12			35.081	32	36.86	11.18	0.735526																					4	12			76.072	64.625	88.511	10.527	0.692566
			5	22			53.125	44.94	68	20.649	1.35849																				17	1	801		3.46693	82.799	59	126	0		5
		22	1	768		3.3241	36.551	28	46	0		4																				2	15			71.168	46	92	13.502	0.888289
			2	14			36.941	31.667	42.167	12.552	0.825789																					3	11			60.315	52	65.25	10.041	0.660592
			3	11			54.711	51.003	57.704	9.621	0.632961																					4	10			57.371	49.875	62.5	9.031	0.594145
			4	8			50.606	47.5	53.41	7.454	0.490395																					5	19			94.708	78.737	113.741	18.293	1.20349
			5	8			51.08	46.75	53.643	7.008	0.461053																					6	10			59.733	48.25	80.5	9.424	0.62
		23	1	1059		4.58362	52.014	34	84	0		5																			18	1	1013		4.38452	29.961	17	67	0		4
			2	28			40.923	32.722	51.704	26.907	1.7702																					2	12			20.395	16.5	22.864	10.842	0.713289
			3	14			34.407	28.067	50.028	12.548	0.825526																					3	10			17.101	14.028	22.222	9.428	0.620263
			4	11			30.512	24.778	34.833	10.419	0.685461																					4	15			20.259	16.194	26.667	14.004	0.921316
			5	9			35.545	32.833	41.083	8.253	0.542961																					5	12			19.583	15.25	23.568	11.101	0.730329
			6	11			38.278	28.333	56.917	10.176	0.669474																				19	1	1309		5.66569	36.568	24	65	0		3
		24	1	833		3.60544	60.14	32	122	0		3																				2	26			38.154	35	40.296	24.515	1.61283
			2	17			47.763	38.5	53.734	15.788	1.03868																					3	22			37.496	30.714	56	21.378	1.40645
			3	15			52.277	36	70	13.537	0.890592																					4	26			22.782	20.32	25.44	25.08	1.65
			4	16			55.929	34	67.15	15.403	1.01336																				20	1	1325		5.73494	74.292	37	150	0		6
		25	1	936		4.05125	69.147	40	122	0		2																				2	22			41.081	29.118	61.861	20.537	1.35112
			2	10			69.731	64	76.5	9.341	0.614539																					3	7			46.19	41.13	50.963	6.009	0.395329
			3	14			64.935	60.37	73.429	12.748	0.838684																					4	33			60.243	51.931	89.833	32.277	2.12349
		26	1	780		3.37604	57.212	42	88	0		3																				5	16			80.127	51.217	118.623	14.533	0.956118
			2	13			50.192	41	56	11.662	0.767237																					6	14			80.754	65.75	94.25	12.693	0.835066
			3	13			45.919	40	55.5	12.42	0.817105																					7	14			83.924	70.944	99.115	13.199	0.868355
			4	18			32.835	30	37.009	16.688	1.09789																				21	1	881		3.81319	31.465	18	51	0		3
		27	1	723		3.12933	28.941	19	44	0		2																				2	17			27.003	23.847	31.222	15.794	1.03908
			2	20			40.582	37.289	43.924	18.768	1.23474																					3	12			40.965	35.556	48.04	11.081	0.729013
			3	14			38.36	32	49.5	13.038	0.857763																					4	11			24.677	21.111	27.667	9.809	0.645329
		28	1	850		3.67902	78.294	47	163	0		5																			22	1	1297		5.61375	74.226	55	104	0		0
			2	14			46.194	31.306	55	13.437	0.884013																				23	1	1197		5.18092	55.977	38	81	0		2
			3	11			47.324	43.25	51.733	9.667	0.635987																					2	12			42.934	38.25	46.25	10.667	0.701776
			4	16			45.894	39.411	52.5	14.727	0.968882																					3	12			44.548	39.5	52.861	10.525	0.692434
			5	14			116.784	111.237	121.463	12.671	0.833618																				24	1	1354		5.86046	30.888	19	57	0		4
			6	11			63.039	53	73.583	10.05	0.661184																					2	20			24.999	22.693	27.214	19.394	1.27592
		29	1	1066		4.61392	75.421	48	178	0		3																				3	13			21.053	18.833	24	11.949	0.786118
			2	11			86.249	80.5	91.96	10.124	0.666053																					4	11			23.531	21	25.34	9.621	0.632961
			3	14			68.924	59.277	91.627	12.981	0.854013																					5	10			43.86	39.722	46.583	8.75	0.575658
			4	19			58.643	53.5	66.25	18.31	1.20461																				25	1	1194		5.16794	37.7	27	55	0		6
		30	1	913		3.9517	96.706	66	195	0		2																				2	18			28.812	21.833	37.583	16.55	1.08882
			2	14			81.97	71.5	92.327	12.671	0.833618																					3	11			36	31.917	41.983	10.467	0.688618
			3	11			77.809	64.417	92.25	10.382	0.683026																					4	15			27.576	22	36.929	14.036	0.923421
		31	1	877		3.79588	46.233	33	125	0		2																				5	14			44.011	36.769	60	13.038	0.857763
			2	13			41.297	38	43.609	11.853	0.779803																					6	26			29.215	21.583	40.417	24.716	1.62605
			3	26			43.44	40.08	52.526	24.839	1.63414																					7	15			39.901	31.528	52.667	14.422	0.948816
		32	1	783		3.38902	49.281	27	90	0		4																			26	1	796		3.44529	62.74	41	119	0		6
			2	8			45.901	36.5	54.5	7.211	0.474408																					2	14			51.658	47.361	57.833	13.068	0.859737
			3	14			42.669	30.5	55.5	12.53	0.824342																					3	10			50.096	42.083	61.667	9.41	0.619079
			4	11			37.077	32.775	41.7	9.862	0.648816																					4	8			44.436	42.349	47.833	6.574	0.4325
			5	11			36.273	28	50	10.112	0.665263																					5	9			45	35.194	55.333	8.233	0.541645
		33	1	1008		4.36288	79.023	60	114	0		4																				6	6			44.732	42.083	49.667	5	0.328947
			2	14			52.441	47.2	64.5	12.54	0.825																					7	12			58.672	50.75	68.639	11.353	0.746908
			3	12			44.282	41.835	47	10.966	0.721447																				27	1	1098		4.75242	87.616	52	131	0		1
			4	12			44.6	37.5	51	10.607	0.697829																					2	23			80.879	72.719	94	21.662	1.42513
			5	10			46.172	42.21	51	9.434	0.620658																				28	1	1108		4.79571	78.616	49	126	0		2
		34	1	1377		5.96001	80.779	46	207	0		6																				2	19			82.875	73.944	101	17.717	1.16559
			2	16			75.31	69.267	87.5	15.403	1.01336																				29	1	756		3.27216	67.769	43	114	0		2
			3	15			63.089	54.01	82	14.422	0.948816																					2	11			45.533	39.5	57.5	9.657	0.635329
			4	24			59.311	53.217	76.935	23.265	1.53059																					3	22			135.263	70.75	255	21.095	1.38783
			5	11			45.633	42.6	48.73	9.962	0.655395																					4	16			54.17	48	58.363	15.232	1.00211
			6	11			55.155	52.4	57	9.862	0.648816																					5	10			69.048	65	76	9.22	0.606579
			7	14			105.98	60.25	196.899	12.54	0.825																				30	1	1056		4.57064	46.137	26	77	0		5
		35	1	1074		4.64855	110.265	67	235	0		4																				2	13			38.354	31.5	55.056	12.351	0.812566
			2	12			110.901	104.861	115.212	10.75	0.707237																					3	17			48.271	35.444	67.083	16.169	1.06375
			3	14			94.55	83.917	113.667	12.944	0.851579																					4	13			34.004	22.472	49.333	11.724	0.771316
			4	16			79.139	60.667	98.917	15.18	0.998684																					5	14			33.8	23	52.917	12.579	0.827566
			5	20			100.703	84.763	113.395	19.026	1.25171																					6	20			30.996	25.862	41	18.558	1.22092
		36	1	817		3.53618	60.153	39	99	0		5																			31	1	1582		6.8473	31.479	22	47	0		3
			2	19			143.291	95.037	251	17.951	1.18099																					2	18			23.562	21	28.176	17.263	1.13572
			3	10			62.607	58.75	65.666	9.244	0.608158																					3	20			30.276	28.474	33	19.026	1.25171
			4	15			65.2	56.833	80.5	14	0.921053																					4	23			33.002	28.364	44.091	22.023	1.44888
			5	24			61.724	52.666	77.917	23.405	1.5398																				32	1	1201		5.19823	53.599	35	80	0		1
			6	29			55.039	41.833	63.5	27.588	1.815																					2	27			53.107	43.959	71.663	26.249	1.72691
		37	1	1200		5.19391	38.727	21	63	0		2																			33	1	1033		4.47109	47.371	25	104	0		7
			2	11			36.064	30.5	38.9	9.5	0.625																					2	12			41.413	36.707	55.5	10.817	0.711645
			3	18			32.028	28.672	33.687	16.683	1.09757																					3	10			33.183	28.833	47.5	9.22	0.606579
		38	1	1523		6.59193	54.578	33	97	0		3																				4	17			32.141	29.504	38.25	15.953	1.04954
			2	11			55.819	51.812	58.938	9.823	0.64625																					5	13			44.858	39	52.5	11.673	0.767961
			3	10			38.829	35.5	45.75	9.014	0.593026																					6	11			36.526	30.5	39	10.404	0.684474
			4	30			51.541	45.897	59.534	29.017	1.90901																					7	18			31.722	29	35	16.643	1.09493
		39	1	1281		5.54449	101.765	76	154	0		4																				8	11			38.695	28	51.75	10.062	0.661974
			2	13			85.46	67	120	11.705	0.770066																				34	1	1084		4.69183	50.569	23	84	0		10
			3	24			84.468	70.019	108	22.589	1.48612																					2	21			29.568	23.2	41	20.427	1.34388
			4	10			87.068	77.25	103	8.944	0.588421																					3	18			30.564	20	37	16.808	1.10579
			5	10			82.634	78.259	95	8.631	0.567829																					4	13			35.7	33	38.583	11.8	0.776316
		40	1	936		4.05125	59.564	33	118	0		4																				5	13			37.631	30.667	47.75	12.042	0.792237
			2	15			54.077	47.25	60.417	14.004	0.921316																					6	22			33.193	25	44.738	21.219	1.39599
			3	7			58.015	46.444	62.111	5.935	0.390461																					7	14			38.066	29	49.5	13.038	0.857763
			4	10			40.46	24.944	54.917	9.44	0.621053																					8	27			28.405	20.607	45.722	25.71	1.69145
			5	15			110.158	53.412	252.966	13.683	0.900197																					9	13			43.106	27.25	57.5	12.093	0.795592
		41	1	1232		5.33241	37.284	24	61	0		5																				10	25			38.662	27.871	58.884	24.135	1.58783
			2	9			31.981	25.667	36.25	7.775	0.511513																					11	19			40.44	25	64.75	18.385	1.20954
			3	8			30.59	21.722	35.833	7.318	0.481447																				35	1	1033		4.47109	63.684	45	90	0		1
			4	12			48.054	42.533	55.17	11.035	0.725987																					2	19			54.735	48.185	68.75	17.601	1.15796
			5	13			30.724	27.75	32.865	11.689	0.769013																				36	1	1042		4.51004	81.743	59	119	0		4
			6	8			28.458	24.861	30.25	7.318	0.481447																					2	28			85.357	72.131	105	27.333	1.79822
		42	1	932		4.03393	55.298	36	100	0		5																				3	13			95.212	82.75	103.25	12	0.789474
			2	8			53.962	42	65	6.5	0.427632																					4	18			91.392	81.167	99.48	16.607	1.09257
			3	13			36.492	34	38.182	12.104	0.796316																					5	16			79.072	70.889	88.083	15.015	0.987829
			4	17			44.182	38.5	58	15.89	1.04539																				37	1	1216		5.26316	53.77	36	91	0		5
			5	11			52.734	41	59	10.062	0.661974																					2	15			43.376	31	59	14.318	0.941974
			6	14			56.004	49.75	60.574	13.086	0.860921																					3	16			58.738	37	78.48	15.264	1.00421
		43	1	820		3.54917	58.391	39	101	0		6																				4	18			51.564	43	59.325	17.088	1.12421
			2	20			57.283	52	64.108	18.788	1.23605																					5	9			44.74	36	49.5	7.81	0.513816
			3	27			37.384	34	42	26.249	1.72691																					6	11			38.536	28	43.5	10.44	0.686842
			4	11			39.909	33	49	10	0.657895																				38	1	1277		5.52718	64.077	41	108	0		5
			5	19			38.178	32	47.685	18.028	1.18605																					2	17			50.306	45.058	56.917	16.09	1.05855
			6	18			34.003	32.083	41	16.763	1.10283																					3	16			69.836	60.461	79.431	14.553	0.957434
			7	10			35.911	34.333	38.667	9.055	0.595724																					4	13			71.713	68.67	75.355	12.351	0.812566
		44	1	800		3.4626	76.836	54	116	0		4																				5	8			70.851	66.167	75.611	7.032	0.462632
			1	13			77.274	70.423	94	12.134	0.798289																					6	11			68.186	63.983	77.3	9.597	0.631382
			2	24			76.096	70.666	81.455	23.364	1.53711																				39	1	854		3.69633	45.967	31	94	0		2
			3	10			59.503	56.421	69	9.41	0.619079																					2	33			37.957	26.054	60.25	32.128	2.11368
			4	13			71.524	56.833	81.778	12.494	0.821974																					3	12			39.712	34.778	52.778	10.667	0.701776
			5	17			64.944	51.75	84.333	15.755	1.03651																				40	1	1619		7.00744	92.068	61	169	0		3
		45	1	668		2.89127	42.177	24	80	0		4																				2	18			94.988	92.893	99	16.568	1.09
			2	14			39.742	34.543	52.25	12.966	0.853026																					3	17			88.961	78	104.125	16.378	1.0775
			3	19			32.411	28.982	38.5	17.878	1.17618																					4	17			90.86	81.75	98.875	16.125	1.06086
			4	7			28.601	25	30.696	5.755	0.378618																				41	1	1006		4.35422	46.035	28	71	0		6
			5	20			29.597	24	35.416	18.942	1.24618																					2	18			60.629	37.608	187.222	17.159	1.12888
		46	1	1238		5.35838	67.736	41	123	0		1																				3	15			41.693	33.472	56.25	14.461	0.951382
			2	23			64.224	58.5	69.211	22.136	1.45632																					4	15			20.445	16.667	23.705	14.461	0.951382
		47	1	949		4.10751	80.056	49	147	0		4																				5	14			24.608	21.656	29.972	12.526	0.824079
			2	15			53.353	50.143	56.449	13.901	0.914539																					6	14			20.743	17.033	26.041	13.408	0.882105
			3	17			78.068	72.583	88	15.572	1.02447																					7	16			29.962	23.458	43	15.264	1.00421
			4	12			83.161	80.5	85.744	10.7	0.703947																				42	1	1164		5.03809	25.607	18	42	0		4
			5	29			57.834	52.386	77	27.919	1.83678																					2	11			31.452	28.556	39.444	9.911	0.652039
		48	1	680		2.94321	71.135	43	124	0		2																				3	8			28.237	22.917	32.5	6.749	0.444013
			2	10			57.351	40.917	83.333	9.098	0.598553																					4	19			24.992	19.333	36.074	17.667	1.1623
			3	16			49.841	41.694	62.667	15.103	0.993618																					5	11			24.015	21.222	25.378	9.894	0.650921
		49	1	909		3.93438	26.54	18	45	0		3																			43	1	1156		5.00346	41.706	27	69	0		2
			2	15			25.752	22.738	31.667	13.892	0.913947																					2	15			29.59	27.333	33.5	14.099	0.927566
			3	10			23.765	22.037	26.917	9.262	0.609342																					3	14			34.247	27.917	38.089	13.437	0.884013
			4	18			30.066	25.677	42.194	17.208	1.13211																				44	1	1068		4.62258	61.827	49	82	0		1
		50	1	419		1.81354	79.542	48	181	0		1																				2	8			49.375	45	55	7	0.460526
			2	20			52.607	45.753	70	18.818	1.23803		160	Total Filopodia																	45	1	1570		6.79536	83.546	60	121	0		6
										Filopodia/growth cone		3.2																				2	21			63.32	55.875	76	19.506	1.28329
				Average		4.19494			Average		0.942599																					3	15			81.889	74.571	90.602	13.647	0.897829
				st dev		1.17833			stdev		0.434542																					4	9			69.924	63	80	7.81	0.513816
				SEM		0.166642			SEM		0.0343536																					5	13			74.862	67	86.609	11.511	0.757303
																																6	15			68.088	55.25	77.546	14.009	0.921645
																																7	13			63.871	52	83.75	11.597	0.762961
																															46	1	1361		5.89075	74.007	46	119	0		6
																																2	24			71.498	64.94	81.25	22.638	1.48934
																																3	9			86.056	76	105.5	8.246	0.5425
																																4	10			84.27	75	96.5	9.192	0.604737
																																5	11			74.068	52	88.75	9.605	0.631908
																																6	12			68.807	50.5	82.5	10.977	0.722171
																																7	10			103.08	68	116.25	9.014	0.593026
																															47	1	1582		6.8473	54.837	36	84	0		8
																																2	15			49.867	46.714	54.5	13.829	0.909803
																																3	15			44.12	41.974	49.25	14.08	0.926316
																																4	11			48.08	42	52.5	10.062	0.661974
																																5	11			46.336	37	53	9.605	0.631908
																																6	9			65.562	54	70.75	8.322	0.5475
																																7	11			60.164	50	79	10.44	0.686842
																																8	10			59.976	52	68.111	8.944	0.588421
																																9	17			63.302	57	72.5	15.89	1.04539
																															48	1	879		3.80454	59.819	30	103	0		5
																																2	17			62.038	52.781	89.5	16.401	1.07901
																																3	15			62.797	55.184	99	13.901	0.914539
																																4	12			34.145	29.25	40	10.512	0.691579
																																5	8			35.393	25	42.5	7.018	0.461711
																																6	15			47.67	36.5	64	13.865	0.912171
																															49	1	1141		4.93854	40.268	27	63	0		3
																																2	13			35.641	26.833	42.25	12.019	0.790724
																																3	12			37.616	30.75	44.822	11.494	0.756184
																																4	13			44.768	32.389	53.333	12.257	0.806382
																															50	1	693		2.99948	43.309	32	58	0		5
																																2	10			37.578	32.5	46.5	9.055	0.595724
																																3	11			49.641	38.5	55.9	9.862	0.648816
																																4	7			63.627	57	69	6.403	0.42125
																																5	7			73.454	66	77.778	6.042	0.3975
																																6	20			36.553	32.144	42.5	18.883	1.2423		198	Total Filopodia
																																							Filopodia/growth cone		3.96
																																	Average		5.02857			Average		0.928969
																																	st dev		1.00631			stdev		0.43421
																																	SEM		0.142314			SEM		0.030858
lqIs401
Below midline		cone id	measurement	area	new area	area um	mean	min	max	length	length um	protrusion/growthcone				Polarity				GC		Dorsal		Ventral				Above midline		cone id	measurement	area	new area	area um	mean	min	max	length	length um	protrusion/growthcone				Polarity				GC
		1	1	946		4.09453	109.66	76	146	0		3								1		1		2						1	1	853		3.692	42.176	27	91	0		2								1
			2	27			49.331	33	70.26	25.942	1.70671									2		2		0							2	9			49.222	45.5	51.656	7.5	0.493421									2
			3	9			59.532	56	66	7.649	0.503224									3		2		2							3	6			34.75	31	40	5.408	0.355789									3
			4	12			47.815	46	51	10.595	0.697039									4		4		0						2	1	1090		4.7178	30.312	23	42	0		2								4
		2	1	652		2.82202	61.982	35	89	0		2								5		3		0							2	20			22.5	19	26.053	19.026	1.25171									5
			2	8			42.496	41	45.204	6.576	0.432632									6		5		1							3	13			27.558	26	29	12.042	0.792237									6
			3	17			42.287	36.031	54	15.66	1.03026									7		0		0						3	4	792		3.42798	28.615	21	40	0		1								7
		3	1	1073		4.64422	73.944	48	196	0		4								8		1		0							5	14			26.573	25.154	27.497	13.416	0.882632									8
			2	12			52.017	46.75	55	11.011	0.724408									9		2		0						4	1	1203		5.20689	26.143	17	40	0		2								9
			3	10			62.022	46	81	9.055	0.595724									10		2		1							2	11			24.547	22.5	29	9.708	0.638684									10
			4	12			63.705	54	80.5	10.595	0.697039									11		4		2							3	13			27.192	24	29	12.042	0.792237									11
			5	18			43.861	39.5	47	17	1.11842									12		6		2						5	1	1227		5.31077	44.148	22	89	0		3								12
		4	1	1111		4.80869	42.567	27	78	0		4								13		1		2							2	21			39.59	32.375	66	19.78	1.30132									13
			2	8			42.614	40.857	44.806	7.341	0.482961									14		2		0							3	17			62.061	48.014	81.094	16.348	1.07553									14
			3	9			38.075	31.156	50	8.253	0.542961									15		0		0							4	6			43.893	40	46.5	5.315	0.349671									15
			4	15			31.09	27.583	34.376	13.744	0.904211									16		0		1						6	1	963		4.16811	41.652	24	76	0		3								16
			5	12			36.537	29.5	48.333	11.338	0.745921									17		1		0							2	11			35.464	33	41.5	10.44	0.686842									17
		5	1	941		4.07289	30.685	22	47	0		3								18		2		0							3	15			35.455	31	41.464	14.009	0.921645									18
			2	10			25.904	21	30	8.515	0.560197									19		1		1							4	8			26.116	23	30	6.946	0.456974									19
			3	15			40.273	37.5	48.5	13.601	0.894803									20		1		0						7	1	1193		5.16361	39.221	24	65	0		0								20
			4	17			30.394	28.25	32.344	15.532	1.02184									21		3		1																								21
		6	1	1128		4.88227	48.449	27	216	0		6								22		2		0						8	1	1443		6.24567	42.886	29	57	0		2								22
			2	15			33.444	27	38	14.08	0.926316									23		0		0							2	10			29.9	23	36	9	0.592105									23
			3	29			30.24	26	32.429	27.514	1.81013									24		5		0							3	10			47.798	44	51.117	8.86	0.582895									24
			4	7			36.786	29	43.25	6	0.394737									25		1		1						9	1	1013		4.38452	54.974	38	77	0		2								25
			5	10			41.496	38.333	44.759	8.631	0.567829									26		1		0							2	7			55.163	54.5	56	5.59	0.367763									26
			6	8			44.857	37	55	6.671	0.438882									27		0		1							3	11			123.081	58.25	255	9.823	0.64625									27
			7	10			97.756	72.5	123	8.944	0.588421									28		2		1						10	1	1334		5.77389	34.047	21	64			8								28
		7	1	798		3.45395	36.482	25	53	0		0								29		0		2							2	27			27.739	19.876	35	26.196	1.72342									29
		8	1	897		3.88244	32.486	23	48	0		1								30		2		0							3	19			31.153	21	40.745	17.614	1.15882									30
			2	25			36.753	29	48.833	24.331	1.60072									31		0		1							4	10			35.594	27.5	45.593	9.301	0.611908									31
		9	1	984		4.259	46.379	29	76	0		2								32		2		2							5	6			35.97	26	44	5.408	0.355789									32
			2	15			38.317	23	54.107	13.946	0.9175									33		2		0							6	12			29.946	25.219	36	11.18	0.735526									33
			3	10			41.965	29.25	55	8.515	0.560197									34		1		0							7	17			30.788	21	37.216	16.14	1.06184									34
		10	1	1178		5.09868	34.648	29	49	0		3								35		5		1							8	7			30.756	23	36	6.103	0.401513									35
			2	36			35.559	31.979	44	34.886	2.29513									36		2		1							9	17			34.225	29.804	41.434	16.263	1.06993									36
			3	9			31.286	30.156	32	7.616	0.501053									37		0		0						11	1	788		3.41066	81.006	63	109	0		5								37
			4	10			33.578	32	35.667	9.22	0.606579									38		3		1							2	11			71.4	68.5	74	10.05	0.661184									38
		11	1	650		2.81337	50.325	39	67	0		6								39		4		1							3	10			65.357	61.296	72	8.944	0.588421									39
			2	12			48.833	46	51	11	0.723684									40		3		1							4	12			62.197	55.091	71.091	11.045	0.726645									40
			3	17			46.008	42.781	52	15.788	1.03868									41		4		1							5	14			64.242	55.538	71	13.038	0.857763									41
			4	14			44.288	41.231	48.25	12.54	0.825									42		2		2							6	12			48.174	45.909	51	11.18	0.735526									42
			5	8			40.045	36	44.5	7.018	0.461711									43		5		0						12	1	709		3.06873	54.35	39	75	0		2								43
			6	15			36.96	35.214	40.75	14.142	0.930395									44		0		2							2	13			42.133	33	48	11.885	0.781908									44
			7	9			33.944	33.203	35.422	7.616	0.501053									45		2		1							3	12			45.61	35	57	11.413	0.750855									45
		12	1	1076		4.6572	37.654	26	61	0		8								46		1		1						13	1	1393		6.02926	30.694	24	40	0		2								46
			2	17			43.64	33.938	60	16.031	1.05467									47		4		0							2	12			32.814	32.045	33.364	11.011	0.724408									47
			3	21			36.988	34	42.5	20.025	1.31743									48		3		0							3	19			30.75	29.25	33.5	18.062	1.18829									48
			4	19			37.363	33.139	41.5	17.868	1.17553									49		2		0						14	1	1688		7.30609	36.581	20	60	0		5								49
			5	17			38.575	32.25	48	16.194	1.06539									50		5		2							2	9			37.181	24	47	8.062	0.530395									50
			6	12			34.767	29.715	40	10.92	0.718421										Total	106		37							3	22			24.896	18.5	36	21.225	1.39638
			7	11			32.933	27	36.5	10.124	0.666053																				4	7			31.024	22	39.5	6.403	0.42125										Total
			8	17			31.232	27	38.5	16.031	1.05467										% dorsal	74.1259									5	15			24.475	22.485	29	13.537	0.890592
			9	9			33.64	28.5	40	7.826	0.514868										q=	0.741259									6	27			29.382	27.654	32.5	26.12	1.71842										% dorsal
		13	1	775		3.3544	34.293	20	140	0		3									Sep	7.32453								15	1	1217		5.26749	79.698	52	116	0		2									q=
			2	12			15.148	12.789	16.777	10.595	0.697039																				2	10			52.167	49	57.5	9.124	0.600263										Sep
			3	10			60.87	41	91.5	8.515	0.560197																				3	15			73.633	63	85.5	13.657	0.898487
			4	34			30.546	20.5	38.728	33.33	2.19276																			16	1	682		2.95187	44.985	23	69	0		3
		14	1	1058		4.57929	33.522	21	93	0		2																			2	20			31.532	25.985	38.985	19.143	1.25941
			2	24			31.314	27.5	33.63	22.594	1.48645																				3	8			33.287	27.917	40.417	6.749	0.444013
			3	23			35.968	29	41.465	22.147	1.45704																				4	14			32.201	27.992	41.09	13.208	0.868947
		15	1	1155		4.99913	24.854	18	38	0		0																		17	1	1035		4.47974	51.413	36	108	0		3
		16	1	1125		4.86929	53.199	32	121	0		1																			2	10			57.661	46.75	61.667	9.22	0.606579
			2	10			38.869	34.806	42.417	8.673	0.570592																				3	19			55.589	38.5	78	18.118	1.19197
		17	1	663		2.86963	20.988	17	29	0		1																			4	9			43.069	40	45	7.762	0.510658
			2	16			21.335	19	22.773	15.182	0.998816																			18	1	1082		4.68317	25.561	17	44	0		0
		18	1	1117		4.83466	57.474	35	86	0		2																		19	1	1239		5.36271	44.725	34	67	0		5
			2	11			23.836	19.25	32.25	10.05	0.661184																				2	10			41.629	37.944	44.071	8.667	0.570197
			3	10			36.867	31	42.889	9.055	0.595724																				3	8			43.979	37.417	47.779	7.341	0.482961
		19	1	814		3.5232	41.601	19	68	0		2																			4	11			41.909	37	46.5	10	0.657895
			2	12			31.174	23.5	36.25	11.314	0.744342																				5	8			45.12	42	49	7.071	0.465197
			3	12			32.242	19	44.5	11.402	0.750132																				6	10			49.487	43.5	52.056	8.732	0.574474
		20	1	733		3.17261	34.318	26	51	0		1																		20	1	1243		5.38002	69.789	41	168	0		2
			2	31			26.313	23.591	37	30.083	1.97914																				2	12			48.93	42.449	62.583	11.392	0.749474
		21	1	790		3.41932	25.806	15	43	0		4																			3	25			45.652	37.75	59.641	24.134	1.58776
			2	14			17.648	14.528	23.028	13.22	0.869737																			21	1	1004		4.34557	47.963	35	63	0		4
			3	8			22.595	20.759	27.5	7.032	0.462632																				2	9			50.681	47.375	58	8.016	0.527368
			4	7			19.284	15.083	22.722	6.342	0.417237																				3	23			25.89	20.519	38.194	22.023	1.44888
			5	8			16.583	15	18.25	7.379	0.485461																				4	25			23.814	20.333	30	24.352	1.60211
		22	1	946		4.09453	27.679	14	63	0		2																			5	13			35.937	31	39.247	11.543	0.759408
			2	23			27.66	22.364	33	22.204	1.46079																			22	1	879		3.80454	32.68	23	72	0		3
			3	38			29.221	23.649	40.814	37.014	2.43513																				2	32			29.357	26.476	34.556	31.257	2.05638
		23	1	1578		6.82999	19.917	13	32	0		0																			3	15			32.371	22.75	39.536	14.009	0.921645
		24	1	975		4.22005	27.433	13	69	0		5																			4	30			25.095	23.128	26.062	29.347	1.93072
			2	19			12.711	11.722	14	17.678	1.16303																			23	1	1316		5.69598	46.986	36	64	0		3
			3	11			15.164	11	20	10.44	0.686842																				2	11			40.525	37.5	44.54	9.708	0.638684
			4	9			10.207	9	13.5	7.5	0.493421																				3	7			42.074	41.25	43	5.523	0.363355
			5	10			12.676	10.75	16	8.515	0.560197																				4	19			41.864	40	43.583	17.5	1.15132
			6	11			44.504	37.5	56.5	9.618	0.632763																			24	1	1054		4.56198	50.862	36	70	0		0
		25	1	1090		4.7178	27.041	16	46	0		2																		25	1	1066		4.61392	44.066	26	67	0		5
			2	9			28.106	22.379	39.5	7.906	0.520132																				2	21			24.094	20	36.5	19.912	1.31
			3	8			19.334	15.25	23	6.5	0.427632																				3	28			30.83	27.778	37.815	27.06	1.78026
		26	1	861		3.72663	29.861	22	42	0		1																			4	8			30.96	28	31.964	6.519	0.428882
			2	12			28.54	24.802	36.5	10.63	0.699342																				5	17			32.8	28.969	34.812	16.008	1.05316
		27	1	1037		4.4884	25.135	15	49	0		1																			6	14			37.107	34.811	40.5	12.981	0.854013
			2	14			17.797	15.846	22.077	13.038	0.857763																			26	1	1352		5.8518	45.338	27	70	0		2
		28	1	1101		4.76541	30.905	17	61	0		3																			2	14			27.148	25	28.462	13.153	0.865329
			2	11			15.427	14	18.5	9.862	0.648816																				3	13			49.24	39.5	63.444	12.168	0.800526
			3	8			24.17	17	32	7.433	0.489013																			27	1	1137		4.92123	36.888	25	55			2
			4	9			23.281	20	28.5	7.826	0.514868																				2	9			46.095	42	52.5	7.616	0.501053
		29	1	1151		4.98182	43.769	27	58	0		2																			3	30			36.258	30.2	43	28.692	1.88763
			2	12			30.256	25	35.5	10.966	0.721447																			28	1	912		3.94737	50.445	24	95	0		6
			3	17			65.352	51	71	15.532	1.02184																				2	10			54.4	51.75	62	9.341	0.614539
		30	1	1127		4.87794	30.677	19	56	0		2																			3	9			46.724	44	55	7.906	0.520132
			2	16			29.019	25	34	14.866	0.978026																				4	18			51.884	48.279	58	16.771	1.10336
			3	12			23.846	23	28	11.18	0.735526																				5	14			48.409	42.038	56.5	13.21	0.869079
		31	1	703		3.04276	27.289	19	40	0		1																			6	23			45.689	36.5	55.955	22.023	1.44888
			2	21			19.417	16.7	24	20.224	1.33053																				7	10			32.883	29.5	35	9.014	0.593026
		32	1	1333		5.76956	36.577	19	62	0		4																		29	1	1060		4.58795	36.189	20	108	0		3
			2	16			21.375	17.5	27	15.443	1.01599																				2	18			26.921	18	36.163	16.643	1.09493
			3	9			36.375	20	50.312	7.81	0.513816																				3	12			34.817	29	45	10.77	0.708553
			4	7			34.308	29	38.75	5.523	0.363355																				4	21			27.664	23.5	32.003	20.291	1.33493
			5	9			31.173	28.316	35.102	7.906	0.520132																			30	1	762		3.29813	55.626	30	97	0		5
		33	1	1095		4.73944	47.739	40	64	0		2																			2	20			32.401	26.367	43.583	18.696	1.23
			2	17			45.881	44	48	15.811	1.0402																				3	13			34.286	29.657	44.972	12.134	0.798289
			3	16			49.075	45	54	15	0.986842																				4	24			52.787	33.84	69.167	22.847	1.50309
		34	1	938		4.0599	48.816	30	76	0		1																			5	16			38.06	29.158	45.962	14.851	0.977039
			2	10			40.448	36	43.75	9.301	0.611908																				6	16			50.101	42.03	60.28	14.667	0.964934
		35	1	717		3.10336	33.05	20	58	0		6																		31	1	1194		5.16794	57.163	37	92	0		3
			2	11			23.505	22	28.5	9.5	0.625																				2	12			42.178	40	43.909	11.402	0.750132
			3	9			30.602	29.238	32.5	7.517	0.494539																				3	10			63.867	51	74	9.487	0.624145
			4	15			24.601	18	35.5	14.009	0.921645																				4	8			50.755	43.755	59	7.211	0.474408
			5	19			28.693	20	34.704	17.734	1.16671																			32	1	1276		5.52285	30.425	22	48	0		1
			6	14			23.522	20.154	25.846	13.038	0.857763																				2	22			44.777	24	77.429	21.378	1.40645
			7	10			25.097	21.836	28.9	9.265	0.609539																			33	1	600		2.59695	41.483	27	67	0		2
		36	1	816		3.53186	66.275	27	144	0		3																			2	27			33.683	28.027	42.25	26.405	1.73717
			2	14			27.989	23	30.385	13.342	0.877763																				3	50			27.209	17.959	51	49.449	3.25322
			3	10			27.317	24	31.25	9.124	0.600263																			34	1	1169		5.05973	46.453	30	79	0		3
			4	11			51.994	47.965	58.365	9.708	0.638684																				2	8			34.121	26.361	38.25	7.454	0.490395
		37	1	773		3.34574	25.539	17	50	0		0																			3	16			63.435	58.333	68.25	15.041	0.989539
		38	1	884		3.82618	65.586	42	97	0		4																			4	11			48.222	45.367	50.977	9.718	0.639342
			2	12			61.427	48	74	10.512	0.691579																			35	1	1177		5.09436	42.285	21	63	0		1
			3	10			65.587	39	82	9.192	0.604737																				2	11			41.287	31.639	48.639	9.615	0.632566
			4	11			48.286	40	63	10.308	0.678158																			36	1	1028		4.44945	38.69	28	63	0		2
			5	19			46.921	37.5	65.444	18.439	1.21309																				2	13			35.228	31.5	39	12.176	0.801053
		39	1	520		2.25069	35.448	19	59	0		5																			3	11			25.032	23.57	27	9.849	0.647961
			2	10			49.735	38.698	67.111	8.559	0.563092																			37	1	1050		4.54467	24.603	15	53	0		4
			3	27			46.867	31	61.942	26.12	1.71842																				2	13			23.971	20.438	29.549	11.927	0.784671
			4	29			36.014	23.42	61.018	27.722	1.82382																				3	15			19.87	17.071	28.5	14.08	0.926316
			5	16			31.25	25.5	36	15	0.986842																				4	8			25.79	22.5	31	7.433	0.489013
			6	15			26.708	22.5	31.25	14.08	0.926316																				5	8			23.438	20.5	24.571	6.519	0.428882
		40	1	1610		6.96849	40.754	24	73	0		4																		38	1	1336		5.78255	40.981	30	77	0		2
			2	7			33.978	30	38.5	6.103	0.401513																				2	16			35.058	32.333	38.8	15.033	0.989013
			3	8			33.374	29.75	40	6.519	0.428882																				3	12			39.243	36.091	44.054	10.512	0.691579
			4	8			30.765	27	36	6.708	0.441316																			39	1	935		4.04692	35.4	16	61	0		5
			5	5			37	33	42	4	0.263158																				2	18			30.375	25.311	34.72	17.205	1.13191
		41	1	1134		4.90824	23.601	16	63	0		5																			3	12			24.481	19.5	31	11.281	0.742171
			2	19			28	24	32.75	17.804	1.17132																				4	10			29.183	20.75	32.651	8.602	0.565921
			3	15			20.974	15.964	26.607	14.009	0.921645																				5	20			27.75	22	30.756	19.105	1.25691
			4	10			20.965	19.519	22.5	8.846	0.581974																				6	20			43.94	30	55.017	19.259	1.26704
			5	17			24.064	19.75	28.5	16.225	1.06743																			40	1	1151		4.98182	66.855	44	87	0		4
			6	10			26.4	23	30	9	0.592105																				2	15			56.99	53.74	59.903	13.601	0.894803
		42	1	569		2.46278	42.613	24	74	0		4																			3	8			31.634	28.5	34	7.071	0.465197
			2	16			32.613	25	43.213	14.603	0.960724																				4	8			33.661	31	38	6.946	0.456974
			3	14			30.779	28.077	35	13.01	0.855921																				5	10			43.733	40.75	46.5	8.559	0.563092
			4	26			24.406	21.41	31	25.387	1.6702																			41	1	1170		5.06406	30.981	24	43	0		4
			5	8			83.837	64.5	102	6.519	0.428882																				2	13			28.894	25.5	30.625	12.093	0.795592
		43	1	1174		5.08137	54.68	22	178	0		5																			3	9			33.839	29.25	41	7.5	0.493421
			2	18			53.751	48.578	58.126	16.763	1.10283																				4	9			30.526	29.75	32	7.5	0.493421
			3	8			57.429	50	77	7.159	0.470987																				5	8			26.817	24.75	29	6.519	0.428882
			4	8			56.813	53.071	70	6.801	0.447434																			42	1	962		4.16378	54.354	29	96	0		1
			5	13			53.545	48	60.556	11.687	0.768882																				2	16			57.22	36	73.606	15.435	1.01546
			6	23			61.336	51	70.633	22.456	1.47737																			43	1	1009		4.36721	30.932	22	44	0		3
		44	1	1216		5.26316	37.111	20	91	0		2																			2	17			34.115	23	39.117	15.556	1.02342
			2	10			29.444	24.352	34.5	9.301	0.611908																				3	17			38.176	32	47	16	1.05263
			3	11			24.36	21	33	10	0.657895																				4	9			37.604	34	44	8.062	0.530395
		45	1	569			45.062	28	68	0		3																		44	1	1001		4.33258	43.139	31	60	0		4
			2	11			30.231	23.75	36	9.962	0.655395																				2	7			39.536	37.833	41.167	5.831	0.383618
			3	19			38.426	29	53.5	18.125	1.19243																				3	8			35.349	31.333	39.861	7.18	0.472368
			4	24			30.718	26.671	44	23.431	1.54151																				4	12			49.319	47	53.056	11.101	0.730329
		46	1	667		2.88695	40.016	24	69	0		2																			5	12			42.842	32.889	46.076	11.479	0.755197
			2	22			51.042	39.5	57.988	21.471	1.41257																			45	1	1141		4.93854	31.063	19	53	0		2
			3	11			31.582	28.6	34	10.198	0.670921																				2	17			27.86	24.875	35	16.378	1.0775
		47	1	854		3.69633	33.155	22	66	0		4																			3	16			21.188	16.844	28	15.116	0.994474
			2	12			24.657	21.5	28.5	10.548	0.693947																			46	1	884		3.82618	26.236	19	48	0		4
			3	16			14.469	12.5	17.644	14.866	0.978026																				2	13			24.346	21.667	28	11.662	0.767237
			4	8			13.985	12.408	16	6.801	0.447434																				3	28			16.131	13.549	22.5	26.926	1.77145
			5	14			19	14	22.5	12.659	0.832829																				4	12			23.167	21.11	25.5	10.92	0.718421
		48	1	899		3.8911	32.103	22	51	0		3																			5	10			18.252	15	24.5	9.22	0.606579
			2	9			31.948	30.5	33.5	8.322	0.5475																			47	1	1029		4.45377	37.745	25	64	0		5
			3	12			29.773	28.5	31	10.977	0.722171																				2	9			38.595	36.188	41	7.5	0.493421
			4	22			27.97	25.068	34.184	21.36	1.40526																				3	28			33.913	31	39.25	27.189	1.78875
		49	1	666		2.88262	39.093	29	62	0		2																			4	9			38.229	31.75	42	8.139	0.535461
			2	23			28.285	24.448	36	21.731	1.42967																				5	6			30.225	26.5	35.5	5.025	0.330592
			3	13			39.308	34	43	11.662	0.767237																				6	7			37.667	30	48.5	6.265	0.412171
		50	1	1189		5.1463	36.495	24	78	0		7																		48	1	805		3.48425	24.588	17	39	0		3
			2	9			47.873	45	52.25	7.5	0.493421																				2	8			18.161	14.5	20.75	7.018	0.461711
			3	10			38.046	36.454	42.25	8.544	0.562105																				3	13			20.42	18.75	23	12.379	0.814408
			4	15			36.771	31.878	45.5	13.601	0.894803																				4	45			27.754	20.727	41.682	43.729	2.87691
			5	14			36.495	32.305	46.5	12.816	0.843158																			49	1	1060		4.58795	59.686	32	153	0		3
			6	18			45.588	35	55.204	16.711	1.09941																				2	10			70.211	58.722	111.5	8.5	0.559211
			7	9			44.248	30.5	60	8.276	0.544474																				3	23			63.462	39.194	165.504	21.708	1.42816
			8	31			44.403	33.263	109	29.518	1.94197																				4	9			40.028	32	47	8.062	0.530395
										Filopodia/growth cone		2.86	143																	50	1	1226		5.30644	36.34	23	51	0		4
				Average		4.17694			Average		0.862013																				2	17			33.139	27	37	16.401	1.07901
				st dev		1.01956			stdev		0.42173																				3	12			30.051	28	33.884	10.77	0.708553
				SEM		0.144188			SEM		0.0352668																				4	7			26.841	21	32	5.657	0.372171
																															5	13			20.564	15	26	12.166	0.800395
																																						Filopodia/growth cone		2.94	147
																																Average		4.66863			Average		0.876122
																																st dev		0.917016			stdev		0.466628
																																SEM		0.129686			SEM		0.0384868
lqIs401;unc-6(lq154)
Below midline		cone id	measurement	area	new area	area um	mean	min	max	length	length um	protrusion/growthcone				Polarity				GC		Dorsal		Ventral				Above midline		cone id	measurement	area	new area	area um	mean	min	max	length	length um	protrusion/growthcone				Polarity				GC
		1	1	1109		4.80003	34.67	16	62	0		5								1		2		3						1	1	718		3.10769	70.786	35	113	0		6								1
			2	10			23.894	20.389	26.787	9.153	0.602171									2		0		0							2	17			44.145	40.25	50.194	15.976	1.05105									2
			3	11			24.828	16.667	31	9.894	0.650921									3		0		2							3	12			66.887	55.028	74.607	11.494	0.756184									3
			4	14			21.685	19.583	23.639	12.671	0.833618									4		2		1							4	5			64.839	52.75	69	4.384	0.288421									4
			5	23			24.178	22.045	30.917	21.512	1.41526									5		2		0							5	8			56.661	52.821	59.008	7.28	0.478947									5
			6	19			34.052	29.463	36.949	17.617	1.15901									6		2		1							6	6			58.724	52.639	67.472	5.011	0.329671									6
		2	1	1126		4.87361	49.511	29	73	0		0								7		1		0							7	21			54.615	46.64	72.25	19.565	1.28717									7
		3	1	836		3.61842	76.794	40	166	0		2								8		3		0						2	1	926		4.00796	42.427	28	61	0		5								8
			2	20			47.353	42.5	56.5	19.164	1.26079									9		2		2							2	19			28.226	23.963	32.432	17.889	1.17691									9
			3	10			61.933	57.5	64.472	8.5	0.559211									10		4		0							3	19			27.09	23.08	33.75	18.035	1.18651									10
		4	1	1214		5.2545	67.077	32	126	0		3								11		4		0							4	13			24.371	22.861	26.75	12.298	0.809079									11
			2	28			41.47	29.056	53.39	26.635	1.7523									12		3		1							5	17			36.882	33.316	43	15.882	1.04487									12
			3	10			34.926	28.944	39.75	8.518	0.560395									13		3		0							6	19			38.259	32	45	18.007	1.18467									13
			4	19			87.316	66.562	122.833	18.068	1.18868									14		4		1						3	1	878		3.80021	58.058	40	94	0		5								14
		5	1	835		3.61409	54.982	33	98	0		2								15		1		0							2	20			40.767	35.655	44.25	19.047	1.25309									15
			2	14			40.655	34.139	46.944	13	0.855263									16		3		1							3	15			46.871	44.505	52.111	14.067	0.925461									16
			3	12			41.789	34.806	50.333	10.817	0.711645									17		3		0							4	11			45.867	40	57	10.296	0.677368									17
		6	1	621		2.68785	33.338	23	48	0		3								18		2		1							5	8			48.758	41.417	54.917	7.126	0.468816									18
			2	11			40.522	36.633	45.333	10.088	0.663684									19		3		0							6	13			63.091	58.417	71.75	12.078	0.794605									19
			3	9			29.718	26.333	31.5	8.117	0.534013									20		2		0						4	1	1102		4.76974	56.769	42	81	0		1								20
			4	23			26.827	21.545	31.253	21.731	1.42967									21		2		1							2	17			61.711	55	66	16.455	1.08257									21
		7	1	719		3.11202	26.488	17	40	0		1								22		3		2						5	1	925		4.00364	65.761	45	92	0		5								22
			2	20			27.442	24.966	29.598	18.722	1.23171									23		4		2							2	13			52.538	48.5	59.444	12.374	0.814079									23
		8	1	566		2.44979	68.682	36	99	0		3								24		5		1							3	16			59.708	46.5	70.083	14.907	0.980724									24
			2	7			69.812	57.583	78.358	5.821	0.382961									25		2		0							4	9			48.792	42.306	57.667	7.601	0.500066									25
			3	10			48.76	46.111	55.111	8.876	0.583947									26		2		1							5	20			52.27	47.004	58.513	19.29	1.26908									26
			4	12			71.171	54.75	81.417	11.096	0.73									27		4		1							6	27			54.054	37.25	69.667	26.352	1.73368									27
		9	1	762		3.29813	56.61	30	83	0		4								28		0		0						6	1	965		4.17677	56.15	27	95	0		3								28
			2	13			85.23	51.215	180.75	12.273	0.807434									29		3		1							2	9			56.678	38.278	67.528	8.498	0.559079									29
			3	14			48.917	34.562	54.284	13.153	0.865329									30		2		1							3	15			34.885	29.837	49	13.928	0.916316									30
			4	6			42.076	30.938	48.5	5.274	0.346974									31		3		3							4	7			37.552	31.25	47.75	5.676	0.373421									31
			5	7			46.376	37.375	51.625	6.25	0.411184									32		1		1						7	1	1081		4.67884	54.121	32	84	0		1								32
		10	1	844		3.65305	35.145	25	59	0		4								33		2		1							2	26			52.954	45.5	61.6	24.703	1.6252									33
			2	11			49.301	40.194	59.216	9.758	0.641974									34		3		1						8	1	776		3.35873	99.78	70	144	0		3								34
			3	16			71.456	64.411	78.544	15.333	1.00875									35		1		0							2	10			82.835	74	90	8.732	0.574474									35
			4	11			40.585	28.056	49.333	10.296	0.677368									36		3		0							3	12			93.423	90	104	10.817	0.711645									36
			5	15			29.588	24.278	40	13.597	0.894539									37		4		0							4	9			82.863	72.5	88	8.322	0.5475									37
		11	1	1062		4.59661	53.837	39	82	0		4								38		2		0						9	1	984		4.259	39.619	28	64	0		5								38
			2	10			47.924	46.704	48.914	9.192	0.604737									39		2		0							2	10			40.296	34	44.5	8.5	0.559211									39
			3	12			46.093	41.5	48.256	10.595	0.697039									40		0		1							3	13			31.306	28.014	34.25	11.769	0.774276									40
			4	23			51.013	45.307	55.886	22.142	1.45671									41		4		1							4	16			34.667	30.556	39.86	14.534	0.956184									41
			5	23			53.482	46.5	66.648	21.708	1.42816									42		2		1							5	19			33.892	29.333	44.75	18.358	1.20776									42
		12	1	642		2.77874	41	24	65	0		4								43		2		2							6	46			27.288	21.8	40.5	45.169	2.97164									43
			2	8			40.947	38.183	42.857	6.7	0.440789									44		1		2						10	1	1038		4.49273	54.25	32	115	0		5								44
			3	7			36.209	28.694	43.917	6.128	0.403158									45		3		1							2	10			52.253	43	56.284	8.515	0.560197									45
			4	17			33.673	31.472	36.667	16.492	1.085									46		2		1							3	7			45.524	38	49	6.265	0.412171									46
			5	19			40.694	36.083	47.139	18.342	1.20671									47		3		0							4	7			52.413	46.5	58	6.403	0.42125									47
		13	1	1109		4.80003	45.375	24	122	0		3								48		3		0							5	13			44.584	41.042	51	12.42	0.817105									48
			2	17			31.451	27.917	40.75	15.878	1.04461									49		3		2							6	70			43.888	33.053	61	68.632	4.51526									49
			3	11			32.563	26.083	35.8	9.843	0.647566									50		3		1						11	1	890		3.85215	32.266	19	55	0		4								50
			4	9			31.374	22.917	40.861	7.696	0.506316										Total	120		41							2	14			39.886	27.5	51.75	12.5	0.822368										Total
		14	1	663		2.86963	71.661	41	117	0		5																			3	10			33.317	26	44	8.746	0.575395
			2	10			48.613	40.583	61.25	8.673	0.570592										% dorsal	74.5342									4	16			32.14	26	38.6	14.603	0.960724										% dorsal
			3	9			57.403	52.25	62.333	8.199	0.539408										q=	0.745342									5	7			27.933	26	30.5	6.103	0.401513										q=
			4	10			66.131	58.833	69.5	9.055	0.595724										Sep	6.86711								12	1	755		3.26783	55.768	34	127	0		3									Sep
			5	12			54.598	47.428	70.667	10.76	0.707895																				2	13			48.426	39.266	57.417	12.481	0.821118
			6	14			48.692	34.944	73.917	13.337	0.877434																				3	9			57.338	32.083	73.583	8.333	0.548224
		15	1	791		3.42365	42.914	23	76	0		1																			4	12			34.43	22.583	46.167	10.817	0.711645
			2	22			32.111	24.75	40.143	21.021	1.38296																			13	1	852		3.68767	34.646	25	45	0		1
		16	1	913		3.9517	23.079	15	32	0		4																			2	13			32.821	29.417	37.167	11.898	0.782763
			2	13			19.339	17.889	20.944	11.949	0.786118																			14	1	990		4.28497	47.975	36	67	0		0
			3	33			19.069	16.833	22.291	31.939	2.10125																			15	1	793		3.43231	30.523	19	54	0		1
			4	17			37.941	34.792	41	16.469	1.08349																				2	14			22.841	20.827	24.26	12.552	0.825789
			5	11			31.913	28.25	37.583	10.138	0.666974																			16	1	933		4.03826	47.235	32	72	0		5
		17	1	486		2.10353	30.078	23	46	0		3																			2	10			31.134	28.75	35.333	9.268	0.609737
			2	16			34.143	27.667	40.528	15.467	1.01757																				3	15			44.611	29.083	61.417	14.099	0.927566
			3	9			27.321	23.333	31.25	7.867	0.517566																				4	20			48.765	37.75	60	19.351	1.27309
			4	8			30.674	24.417	36.806	6.6	0.434211																				5	11			52.744	46.5	57.913	10.371	0.682303
		18	1	573		2.48009	60.353	43	87	0		3																			6	18			47.049	39.031	69.333	17.036	1.12079
			2	12			52.621	42.972	59.898	11.324	0.745																			17	1	877		3.79588	43.927	30	72	0		6
			3	34			62.568	33.5	90.104	32.953	2.16796																				2	14			38.192	31.14	43.132	12.53	0.824342
			4	12			57.58	39.917	64.802	11.377	0.748487																				3	8			41.246	36.5	45	6.839	0.449934
		19	1	1102		4.76974	102.675	51	176	0		3																			4	11			36.352	29.667	43.583	9.667	0.635987
			2	12			64.774	43.333	91.194	11.377	0.748487																				5	10			39.271	34.272	48.833	9.339	0.614408
			3	15			58.379	43.472	76.357	14.174	0.9325																				6	11			33.759	26.583	41.306	9.545	0.627961
			4	14			60.499	37	101	13.416	0.882632																				7	22			33.564	28.895	37.74	20.811	1.36914
		20	1	519		2.24636	38.447	28	51	0		2																		18	1	1102		4.76974	50.784	33	76	0		6
			2	6			33.278	30.5	37.75	5.408	0.355789																				2	16			45.224	34.333	62.361	15.059	0.990724
			3	31			29.281	24.285	38.75	30.373	1.99822																				3	22			39.728	33.067	49.222	21.468	1.41237
		21	1	983		4.25467	79.707	65	102	0		3																			4	21			53.411	48.68	57.19	19.799	1.30257
			2	12			72.533	68.694	75.556	11.035	0.725987																				5	9			65.563	56	71.615	7.696	0.506316
			3	11			45.237	41.54	49.833	9.718	0.639342																				6	16			39.132	34.75	49.844	14.761	0.971118
			4	14			42.68	39.17	49.333	13.132	0.863947																				7	27			35.956	29.757	45.861	25.701	1.69086
		22	1	970		4.19841	57.405	34	105	0		5																		19	1	1045		4.52303	43.233	30	74	0		6
			2	8			53.657	46.5	56.577	6.872	0.452105																				2	13			42.508	34.639	47.611	12.019	0.790724
			3	8			45.813	36.5	53.139	6.872	0.452105																				3	9			43.58	38.722	48.5	8.172	0.537632
			4	9			46.639	31.5	57.389	7.923	0.52125																				4	16			35.344	30.75	43.5	14.61	0.961184
			5	9			35.039	31.052	42.833	8.413	0.553487																				5	11			34.651	29.472	39.833	9.615	0.632566
			6	6			42.939	40.306	47.389	5.497	0.361645																				6	16			46.909	39.361	51.346	15.162	0.9975
		23	1	797		3.44962	63.508	37	107	0		6																			7	10			42.092	34.583	51.833	9.387	0.617566
			2	16			88.193	52.9	217.5	14.916	0.981316																			20	1	952		4.1205	40.69	30	56	0		4
			3	31			81.342	54.6	195.6	30.067	1.97809																				2	23			37.513	32.722	44.3	21.922	1.44224
			4	12			46.897	38	50.926	10.77	0.708553																				3	8			31.798	29.75	32.833	6.708	0.441316
			5	26			52.358	44.488	66.8	24.627	1.6202																				4	10			37.233	33.417	39.222	8.602	0.565921
			6	18			53.069	40	62	17	1.11842																				5	35			37.317	30.108	48.5	33.704	2.21737
			7	12			51.653	41	59	10.92	0.718421																			21	1	1085		4.69616	50.508	29	69	0		3
		24	1	1317		5.70031	35.052	21	60	0		6																			2	8			46.254	40.5	49.5	7.018	0.461711
			2	15			27.229	22.833	30.417	14.051	0.924408																				3	12			35.337	33.05	39.5	11.402	0.750132
			3	9			30.968	26.833	36.139	7.667	0.504408																				4	21			39.309	36	42.632	20.112	1.32316
			4	16			39.102	36	43.35	15.059	0.990724																			22	1	962		4.16378	60.765	33	104	0		1
			5	22			28.763	25.607	38.004	20.939	1.37757																				2	12			64.209	51.972	72.77	11.279	0.742039
			6	13			26.958	23.5	36.833	11.795	0.775987																			23	1	1113		4.81735	40.891	27	67	0		2
			7	8			34.49	30.167	37.464	7.333	0.482434																				2	9			38.677	31.528	44.306	8.233	0.541645
		25	1	928		4.01662	35.722	24	63	0		2																			3	12			35.984	32.111	42.528	11	0.723684
			2	9			26.806	25.75	28.458	8.199	0.539408																			24	1	621		2.68785	59.337	36	99	0		5
			3	10			33.137	32.139	33.753	8.75	0.575658																				2	13			41.791	37.306	48.444	12.387	0.814934
		26	1	811		3.51021	96.467	35	175	0		3																			3	16			54.268	35.389	68.667	14.806	0.974079
			2	9			38.657	35	42.833	8.062	0.530395																				4	18			56.324	37	80	17.448	1.14789
			3	8			45.233	36.167	50.556	7.491	0.492829																				5	18			48.526	34.778	54.167	16.67	1.09671
			4	15			83.582	75.083	103.417	14.15	0.930921																				6	10			44.015	34.787	66.639	9.387	0.617566
		27	1	1180		5.10734	40.166	24	68	0		5																		25	1	698		3.02112	48.771	28	76	0		5
			2	17			31.466	27.471	35.519	15.502	1.01987																				2	29			41.286	33.167	73.417	27.817	1.83007
			3	17			35.159	31.819	45	15.56	1.02368																				3	14			35.214	31.458	39.139	12.776	0.840526
			4	17			39.408	30.125	54.25	15.947	1.04914																				4	9			35.37	32.333	42.917	7.775	0.511513
			5	15			32.22	26.875	38.5	14.153	0.931118																				5	4			36.704	32.833	43.25	3.48	0.228947
			6	9			38.181	33.297	44.5	7.566	0.497763																				6	7			47.853	40.25	55.083	6.037	0.397171
		28	1	823		3.56215	42.241	21	63	0		0																		26	1	1150		4.97749	72.838	61	88	0		1
		29	1	578		2.50173	31.355	19	76	0		4																			2	27			59.939	56.69	67	26.342	1.73303
			2	8			29.94	25.056	32	6.741	0.443487																			27	1	941		4.07289	32.554	23	47	0		3
			3	12			16.005	12.167	19.417	10.995	0.723355																				2	19			28.994	26.694	30.944	18.111	1.19151
			4	13			24.598	22.583	27.611	12.166	0.800395																				3	23			28.684	25.939	35.444	21.667	1.42546
			5	13			15.761	13.417	18.083	12.12	0.797368																				4	7			37.123	35	39.889	6.438	0.423553
		30	1	899		3.8911	29.929	15	51	0		3																		28	1	960		4.15512	38.946	27	51	0		4
			2	13			25.446	20.083	28.833	12.019	0.790724																				2	13			30.35	27.083	32.833	12.134	0.798289
			3	7			28.775	21.417	36.75	6.009	0.395329																				3	8			28.221	26.57	31.075	6.574	0.4325
			4	13			26.791	22.444	31.222	12.387	0.814934																				4	13			26.651	24.259	31.167	12.333	0.811382
		31	1	578		2.50173	67.739	30	122	0		6																			5	18			34.481	29.25	39.333	16.607	1.09257
			2	18			48.211	37.032	64.167	16.55	1.08882																			29	1	956		4.13781	58.674	34	105	0		4
			3	10			57.236	48.167	67	9.068	0.596579																				2	12			55.787	42	76.471	10.7	0.703947
			4	9			63.416	53.028	76.333	8.34	0.548684																				3	21			55.593	46.475	65.631	19.66	1.29342
			5	7			53.567	48.056	58.167	5.831	0.383618																				4	12			50.899	44.5	55.045	11.236	0.739211
			6	35			100.754	82.468	128.422	34.442	2.26592																				5	12			41.741	37.5	52	11.336	0.745789
			7	26			76.24	32.667	93.281	25.309	1.66507																			30	1	669		2.8956	38.146	24	71	0		4
		32	1	925		4.00364	47.441	31	97	0		2																			2	15			28.615	26.194	30.524	14.391	0.946776
			2	32			52.868	43.925	61.42	31.159	2.04993																				3	14			26.987	19.611	33.833	13.499	0.888092
			3	15			38.184	31.917	45.5	14.036	0.923421																				4	14			24.703	22.056	27.128	12.875	0.847039
		33	1	631		2.73113	51.846	32	76	0		3																			5	11			29.856	26	41	9.899	0.65125
			2	10			37.821	34.556	42.361	8.537	0.561645																			31	1	1121		4.85197	46.012	29	77	0		4
			3	10			41.012	39.012	46.139	8.969	0.590066																				2	28			38.098	34.836	44.361	27.4	1.80263
			4	7			53.972	46.333	62.25	5.831	0.383618																				3	10			47.975	34.167	57.75	9.104	0.598947
		34	1	1058		4.57929	41.064	25	68	0		4																			4	14			39.302	35	43.462	13.153	0.865329
			2	20			38.964	32.735	46	18.554	1.22066																				5	16			40.539	29.556	46.25	14.907	0.980724
			3	11			38.297	28.5	50	9.513	0.625855																			32	1	783		3.38902	46.883	30	78	0		3
			4	9			29.656	26.281	37	8.016	0.527368																				2	16			32.2	27.859	39.861	14.636	0.962895
			5	14			26.66	24	33	12.5	0.822368																				3	6			35.248	33	39.167	4.773	0.314013
		35	1	1252		5.41898	56.82	26	125	0		1																			4	19			52.947	32.733	90.315	18.442	1.21329
			2	17			40.107	28.5	47.5	15.508	1.02026																			33	1	692		2.99515	74.373	45	109	0		4
		36	1	950		4.11184	47.82	28	91	0		3																			2	15			65.716	58	74.5	14.23	0.936184
			2	7			36.223	29	42	6.364	0.418684																				3	8			70.973	67.857	74.571	7.28	0.478947
			3	11			40.716	37	46	10.259	0.674934																				4	22			56.088	46.27	67.75	20.597	1.35507
			4	14			30.24	26.186	34	12.54	0.825																				5	11			45.008	36	66	9.513	0.625855
		37	1	715		3.0947	51.994	30	75	0		4																		34	1	834		3.60976	39.005	25	59	0		2
			2	10			38.535	37.185	39.871	8.8	0.578947																				2	21			31.168	25.847	37.467	19.533	1.28507
			3	9			41.383	37	49.194	8.498	0.559079																				3	20			31.421	28.805	34.148	18.821	1.23822
			4	21			51.857	38.612	69.134	20.047	1.31888																			35	1	846		3.6617	46.609	33	70	0		5
			5	39			38.664	29.502	57.697	37.783	2.48572																				2	10			41.57	38.5	47.833	9.171	0.603355
		38	1	875		3.78722	57.001	31	91	0		2																			3	10			39.143	34.25	46.5	9.104	0.598947
			2	9			34.407	31.5	39.167	8.36	0.55																				4	9			44.238	34.611	53.25	7.696	0.506316
			3	12			35.432	31.083	39.606	11.353	0.746908																				5	13			28.9	25.873	35.278	12.134	0.798289
		39	1	997		4.31527	24.261	18	32	0		2																			6	12			36.853	33.015	50.333	11.045	0.726645
			2	13			32.863	28.5	36.594	12.349	0.812434																			36	1	955		4.13348	32.198	22	63	0		7
			3	16			25.085	23.244	27	14.714	0.968026																				2	7			27.02	23.917	32.778	6.342	0.417237
		40	1	946		4.09453	52.626	30	85	0		1																			3	23			31.449	22.972	38.924	21.677	1.42612
			2	7			39.405	29.5	53	6.021	0.396118																				4	24			23.371	20.5	28.75	23.214	1.52724
		41	1	937		4.05557	83.068	38	178	0		5																			5	13			23.284	21.485	24.944	12.351	0.812566
			2	12			48.692	35.528	62.111	10.853	0.714013																				6	11			24.304	19.75	29.167	10.16	0.668421
			3	15			49.852	40.667	61.667	13.606	0.895132																				7	8			23.667	20.566	28.5	6.667	0.438618
			4	11			66.068	38.333	101.5	10.022	0.659342																				8	9			25.086	21.417	32.833	8.28	0.544737
			5	8			87.177	52.5	114.722	7.071	0.465197																			37	1	777		3.36305	38.802	24	55	0		5
			6	6			59.439	41.25	80.611	5.497	0.361645																				2	13			37.472	34.875	39.75	11.823	0.777829
		42	1	1082		4.68317	26.643	19	39	0		3																			3	18			32.446	28.415	34.937	17.337	1.14059
			2	13			21.483	19.833	24.167	12.083	0.794934																				4	10			26.542	22.907	31.028	9.055	0.595724
			3	24			24.6	22	29.917	22.959	1.51046																				5	9			26.062	24.708	29	8.333	0.548224
			4	9			25.089	20.111	27.536	8.233	0.541645																				6	8			31.899	28.167	36.75	6.667	0.438618
		43	1	852		3.68767	24.732	20	31	0		4																		38	1	1604		6.94252	25.472	15	46	0		3
			2	11			23.683	22.7	24.9	10.29	0.676974																				2	8			22.546	21.611	24	7.341	0.482961
			3	13			23.397	21.083	26.333	11.609	0.76375																				3	6			23.858	20.75	25.833	5.207	0.342566
			4	12			28.476	27.527	29.49	10.75	0.707237																				4	8			24.272	20.167	32.306	6.574	0.4325
			5	11			23.218	20.528	29	10.05	0.661184																			39	1	1057		4.57497	34.777	23	56	0		4
		44	1	1128		4.88227	34.683	25	56	0		3																			2	16			42.031	30	92	15	0.986842
			2	14			33.321	25.5	40.577	13	0.855263																				3	8			34.492	26.5	39.5	6.708	0.441316
			3	18			33.161	26.5	36.75	16.621	1.09349																				4	8			38.352	29	48	6.708	0.441316
			4	22			32.156	27.551	39	20.7	1.36184																				5	11			22.802	22.312	23.6	9.925	0.652961
		45	1	720		3.11634	47.779	31	82	0		4																		40	1	890		3.85215	51.425	24	83	0		3
			2	11			53.069	46.92	68	9.708	0.638684																				2	8			55.455	50	60.802	7.087	0.46625
			3	18			39.49	30.26	63.287	16.971	1.11651																				3	15			60.729	42.639	82.62	13.872	0.912632
			4	26			45.948	32.266	71.223	24.698	1.62487																				4	13			42.76	34.75	51.444	12.12	0.797368
			5	44			41.146	30.826	58.5	42.8	2.81579																			41	1	566		2.44979	42.664	24	67	0		1
		46	1	934		4.04259	75.591	43	138	0		3																			2	33			23.413	16.562	44.75	31.504	2.07263
			2	8			44.718	40.111	50.75	7.454	0.490395																			42	1	1279		5.53584	32.238	19	57	0		4
			3	15			93.721	90.107	101.383	14.016	0.922105																				2	13			24.158	21.5	26.625	11.853	0.779803
			4	11			102.066	95.667	107.75	9.69	0.6375																				3	20			27.5	23.969	32.089	18.507	1.21757
		47	1	673		2.91292	88.565	35	160	0		3																			4	12			29.782	29	30.864	10.548	0.693947
			2	32			56.251	31.624	91.691	30.806	2.02671																				5	15			41.224	37.571	48.429	14.318	0.941974
			3	14			51.962	37.385	66.692	13.153	0.865329																			43	1	775		3.3544	65.031	39	116	0		5
			4	28			44.8	34.444	62.332	26.856	1.76684																				2	14			47.791	40.03	61.101	13.124	0.863421
		48	1	925		4.00364	62.071	22	135	0		3																			3	11			46.991	36.5	60.75	10.308	0.678158
			2	17			30.743	27.833	35.314	16.035	1.05493																				4	10			47.806	38	62	9.179	0.603882
			3	9			33.678	31.729	38.833	8.333	0.548224																				5	41			35.657	29.25	49.611	39.953	2.62849
			4	14			52.362	47.417	57.111	13.068	0.859737																				6	11			39.954	33	57	9.552	0.628421
		49	1	833		3.60544	40.312	30	61	0		5																		44	1	925		4.00364	31.29	21	47	0		4
			2	10			35.894	32.5	38	9.055	0.595724																				2	11			25.009	23.75	26.25	10.198	0.670921
			3	9			57.031	49.25	64.5	7.5	0.493421																				3	27			22.117	19.308	25.518	25.933	1.70612
			4	9			69.442	65	72.844	7.517	0.494539																				4	10			29.916	23.75	37	8.515	0.560197
			5	9			57.09	53.438	66.75	7.632	0.502105																				5	20			36.91	32.472	40.411	19.138	1.25908
			6	8			50.286	46	57	6.5	0.427632																			45	1	687		2.97351	56.646	23	128	0		3
		50	1	853		3.692	27.121	15	44	0		4																			2	15			52.554	34.167	63.575	13.924	0.916053
			2	8			20.054	18	22	7.28	0.478947																				3	33			39.983	26.861	69.948	32.376	2.13
			3	12			17.722	14	21	10.63	0.699342																				4	16			39.994	36.367	44.178	15.004	0.987105
			4	12			18.86	18	20	10.63	0.699342																			46	1	956		4.13781	47.202	32	105	0		4
			5	14			43.717	39	53	13.454	0.885132																				2	17			39.072	34.097	49.694	16.055	1.05625
										Filopodia/growth cone		3.22	161																		3	14			48.568	40.75	54.833	13.271	0.873092
				Average		3.77787			Average		0.86684																				4	14			38.574	31.833	44.639	12.863	0.84625
				st dev		0.880265			stdev		0.455182																				5	11			36.662	30.5	46.139	10.371	0.682303
				SEM		0.124488			SEM		0.0358734																			47	1	1232		5.33241	42.334	24	66	0		4
																															2	9			35.105	28.833	41.014	8.253	0.542961
																															3	39			44.812	34.486	62.012	38.438	2.52882
																															4	14			32.708	30.912	33.972	13.149	0.865066
																															5	13			25.823	23.444	28.917	11.935	0.785197
																														48	1	1275		5.51852	40.344	19	72	0		2
																															2	15			25.823	21.667	31.528	14.349	0.944013
																															3	8			32.111	27	36.709	7.311	0.480987
																														49	1	899		3.8911	35.693	22	51	0		6
																															2	20			30.675	27.011	34.806	18.906	1.24382
																															3	7			33.049	27.278	39.5	6.009	0.395329
																															4	9			29.136	26.889	30.75	7.52	0.494737
																															5	12			37.041	27.167	43.925	10.919	0.718355
																															6	12			43.652	36.5	49.278	11.338	0.745921
																															7	13			37.374	35.179	40.5	12.405	0.816118
																														50	1	996		4.31094	64.745	24	174	0		6
																															2	12			30.718	22.988	41.917	10.687	0.703092
																															3	17			43.322	34.5	69	16.347	1.07546
																															4	13			64.05	52.25	71.25	12.134	0.798289
																															5	17			63.674	30.156	136.562	15.538	1.02224
																															6	18			53.8	31.5	112.333	16.997	1.11822
																															7	47			34.497	19.425	94.276	46.295	3.04572
																																						Filopodia/growth cone		3.72	186
																																Average		4.05869			Average		0.915524
																																st dev		0.817993			stdev		0.535649
																																SEM		0.115682			SEM		0.0392757
lqEx1241
Below midline		cone id	measurement	area	new area	area um	mean	min	max	length	length um	protrusion/growthcone				Polarity				GC		Dorsal		Ventral				Above midline		cone id	measurement	area	new area	area um	mean	min	max	length	length um	protrusion/growthcone				Polarity				GC
		1	1	1257		5.44062	59.272	30	113	0		4								1		3		1						1	1	1131		4.89526	42.039	28	71	0		5								1
			2	10			31.208	25	34	8.732	0.574474									2		2		1							2	13			31.885	29.5	38	12	0.789474									2
			3	6			37.35	29	44.5	5.099	0.335461									3		1		2							3	10			48.392	44.25	51.25	8.944	0.588421									3
			4	13			42.423	32.5	51.583	12.166	0.800395									4		1		0							4	13			47.476	44	55	12.093	0.795592									4
			5	15			121.756	98	141.388	13.928	0.916316									5		2		0							5	8			55.621	52	60.5	6.519	0.428882									5
		2	1	972		4.20706	87.185	45	164	0		3								6		1		1							6	5			30.819	27.75	34	3.536	0.232632									6
			2	13			48.388	41.5	53	12.176	0.801053									7		0		2						2	1	1514		6.55298	103.839	75	166	0		3								7
			3	11			54.771	51.8	58.028	9.618	0.632763									8		2		0							2	12			133.754	117	151	11.18	0.735526									8
			4	16			54.941	48.58	71.5	15	0.986842									9		5		2							3	7			113.667	102	137.5	5.59	0.367763									9
		3	1	745		3.22455	95.263	50	131	0		3								10		2		0							4	12			85.67	82.864	91.5	11.402	0.750132									10
			2	6			72.66	65.072	82.778	5.088	0.334737									11		1		0						3	1	912		3.94737	59.794	37	91	0		8								11
			3	6			63.434	54.167	71.167	4.534	0.298289									12		5		0							2	25			73.856	62.625	98.583	23.61	1.55329									12
			4	17			71.136	58.972	85.931	15.723	1.03441									13		0		1							3	8			59.132	48.444	92.5	6.6	0.434211									13
		4	1	1180		5.10734	64.393	25	170	0		1								14		2		0							4	10			48.936	48.043	50.583	8.807	0.579408									14
			2	11			39.171	25.639	54.75	9.718	0.639342									15		1		1							5	11			57.865	48.75	69.04	9.621	0.632961									15
		5	1	1072		4.63989	32.084	14	47	0		2								16		4		2							6	12			48.067	39.417	54.091	11.245	0.739803									16
			2	10			24.426	20.083	28.333	9.098	0.598553									17		1		0							7	19			50.356	44.148	61.667	18.406	1.21092									17
			3	7			35.329	28.583	45.667	5.548	0.365									18		1		0							8	10			78.601	75.944	85.333	9.098	0.598553									18
		6	1	1373		5.94269	49.465	29	91	0		2								19		1		1							9	12			101.187	92.5	107.119	10.734	0.706184									19
			2	15			35.125	33.111	37.75	13.683	0.900197									20		1		1						4	1	1125		4.86929	168.024	101	255	0		4								20
			3	7			40.67	38.494	43.611	6.263	0.412039									21		0		1							2	7			138.881	106.5	171.417	6.333	0.416645									21
		7	1	886		3.83483	74.74	31	139	0		2								22		1		0							3	7			138.881	106.5	171.417	6.333	0.416645									22
			2	35			74.491	50.824	242.889	34.101	2.24349									23		2		1							4	11			144.165	122	158.25	9.545	0.627961									23
			3	9			53.27	34.333	62.75	7.732	0.508684									24		1		1							5	11			152.777	144.167	163.362	9.758	0.641974									24
		8	1	1165		5.04242	128.621	47	225	0		2								25		2		0						5	1	1262		5.46226	59.452	37	99	0		6								25
			2	7			80.563	72.5	90	5.523	0.363355									26		1		0							2	13			39.548	34.292	51	11.5	0.756579									26
			3	7			68.873	55	78.833	5.59	0.367763									27		2		0							3	11			44.556	38.92	59	10.062	0.661974									27
		9	1	1000		4.32825	39.163	22	55	0		7								28		2		2							4	20			53.014	44.205	68.59	18.561	1.22112									28
			2	25			40.024	31.972	56.667	24.288	1.59789									29		0		1							5	9			60.722	50.25	78.25	8.062	0.530395									29
			3	13			42.65	31	49.167	12.387	0.814934									30		1		0							6	14			55.699	48.75	65	12.903	0.848882									30
			4	7			40.331	30	49.5	6.368	0.418947									31		0		1							7	7			57.465	48.5	64.5	6.042	0.3975									31
			5	14			34.744	28.25	41.917	13.153	0.865329									32		1		0						6	1	1430		6.1894	49.896	28	72	0		2								32
			6	13			27.001	24.775	29.5	11.595	0.762829									33		2		0							2	14			43.821	38.639	48	12.579	0.827566									33
			7	10			20.297	17.667	24.578	8.825	0.580592									34		3		0							3	8			57.308	52.25	59.029	6.872	0.452105									34
			8	15			21.867	14.58	32.929	13.8	0.907895									35		1		1						7	1	986		4.26766	56.12	39	73	0		2								35
		10	1	961		4.15945	45.345	24	84	0		2								36		0		1							2	8			49.548	45.25	52.028	7.333	0.482434									36
			2	22			33.375	28	38.5	20.555	1.3523									37		1		0							3	14			73.562	52.591	168.861	12.728	0.837368									37
			3	14			31.174	29.592	33.479	12.54	0.825									38		1		1						8	1	1248		5.40166	45.502	32	62	0		2								38
		11	1	1140		4.93421	87.176	45	166	0		1								39		1		0							2	10			52.628	50.453	54.666	8.876	0.583947									39
			2	9			46.472	44.875	49.5	8.062	0.530395									40		3		0							3	14			48.201	43.763	58	13.416	0.882632									40
		12	1	1179		5.10301	43.463	31	73	0		5								41		3		1						9	1	854		3.69633	99.698	56	174	0		2								41
			2	9			39.836	36	41.75	7.649	0.503224									42		1		0							2	10			75.238	66.583	84	9.153	0.602171									42
			3	13			39.327	30	46	12.369	0.81375									43		1		0							3	8			122.293	114.702	131.25	7.008	0.461053									43
			4	10			40.05	33.5	42.5	8.944	0.588421									44		1		0						10	1	1189		5.1463	54.174	29	122	0		3								44
			5	8			42.515	33.5	49	7.106	0.4675									45		3		0							2	7			47.476	41.5	56.5	5.831	0.383618									45
			6	10			56.228	49	60	8.846	0.581974									46		6		0							3	9			48.403	45	51.5	8.016	0.527368									46
		13	1	1243		5.38002	57.647	35	148	0		1								47		1		2							4	9			39.215	31	46.5	7.632	0.502105									47
			2	8			25.172	22	30.667	7.454	0.490395									48		0		1						11	1	1091		4.72213	93.922	61	167	0		0								48
		14	1	1190		5.15062	35.773	25	61	0		2								49		3		1						12	1	1624		7.02909	70.331	50	116	0		1								49
			2	8			30.804	29.917	32.525	7.134	0.469342									50		1		1							2	11			65.589	55.75	78.25	10	0.657895									50
			3	17			28.22	27.5	29.172	16.445	1.08191																			13	1	785		3.39768	51.868	28	85	0		3
		15	1	630		2.7268	91.667	62	141	0		2																			2	19			49.743	39.985	57.222	17.667	1.1623
			2	7			82.224	78.444	87.458	5.852	0.385										Total	81		31							3	6			38.389	35.472	46.333	5.207	0.342566										Total
			3	15			67.286	63.939	69.49	14.142	0.930395										% dorsal	0.723214									4	5			50.717	43.75	56.5	4.055	0.266776										% dorsal
		16	1	810		3.50589	39.895	20	80	0		6									Sep	8.45525								14	1	1201		5.19823	77.599	42	112	0		3									Sep
			2	31			29.565	22.164	45.1	30.407	2.00046																				2	27			70.261	63.5	80	25.739	1.69336
			3	8			29.206	21.417	35	7.401	0.486908																				3	19			54.51	45	64	17.586	1.15697
			4	10			34.558	30.833	38.396	8.8	0.578947																				4	19			63.858	54	76.667	17.586	1.15697
			5	18			36.002	30.333	45.083	16.898	1.11171																			15	1	957		4.14214	62.879	42	101	0		3
			6	10			34.271	30.833	39.972	9.171	0.603355																				2	14			47.21	41.972	57.806	13	0.855263
			7	16			32.891	27.833	40.333	14.727	0.968882																				3	10			57.527	47.083	66.417	8.667	0.570197
		17	1	1160		5.02078	57.701	33	106	0		1																			4	19			49.542	43.25	60.794	17.544	1.15421
			2	10			54.551	46.139	65.157	9.434	0.620658																			16	1	673		2.91292	45.999	24	88	0		5
		18	1	1310		5.67001	67.221	43	168	0		1																			2	7			37.048	28.639	41.25	6.403	0.42125
			2	9			57.483	48.444	65.75	8.36	0.55																				3	16			34.273	28.667	45.917	15.391	1.01257
		19	1	1377		5.96001	78.381	51	119	0		2																			4	8			53.085	42.583	65.5	6.7	0.440789
			2	19			90.462	59	109	18.028	1.18605																				5	9			40.605	30.25	54.25	8.233	0.541645
			3	11			64.992	48.75	72	9.513	0.625855																				6	8			45.015	40.75	54.361	7.454	0.490395
		20	1	1116		4.83033	53.754	25	87	0		2																		17	1	889		3.84782	46.81	25	86	0		4
			2	11			60.16	52.672	69.083	9.551	0.628355																				2	16			39.672	31.722	50.778	15.442	1.01592
			3	11			51.325	42.472	59.367	9.894	0.650921																				3	13			44.226	30.694	49.333	12.481	0.821118
		21	1	1237		5.35405	43.352	20	100	0		1																			4	22			37.903	30.168	59.028	20.529	1.35059
			2	8			55.28	48	63.417	6.839	0.449934																				5	6			39.927	38.617	41.356	5.385	0.354276
		22	1	1348		5.83449	93.125	56	173	0		1																		18	1	990		4.28497	57.089	32	107	0		5
			2	14			99.379	97.083	104	12.565	0.826645																				2	5			54.8	51.833	57.896	4.447	0.292566
		23	1	1052		4.55332	107.321	78	160	0		3																			3	9			39.927	34.389	46.306	7.601	0.500066
			2	7			96.239	88.25	105.5	5.676	0.373421																				4	7			48.23	33.5	58.75	5.667	0.372829
			3	7			60.358	58.75	62.778	6.009	0.395329																				5	9			45.792	43	49.5	8.062	0.530395
			4	8			62.132	56.972	65.233	6.616	0.435263																				6	10			46.21	39.583	56.139	8.769	0.576908
		24	1	1203		5.20689	71.311	35	222	0		2																		19	1	1397		6.04657	66.021	48	96	0		2
			2	7			82.605	79.593	86.123	6.128	0.403158																				2	16			98.273	89	104.72	15.232	1.00211
			3	36			39.784	34.1	67.389	34.998	2.3025																				3	12			35.531	33.667	39.722	11.04	0.726316
		25	1	1098		4.75242	68.095	36	238	0		2																		20	1	1543		6.6785	59.901	42	85	0		1
			2	27			36.278	29.554	42.538	25.987	1.70967																				2	18			39.504	31	48	16.978	1.11697
			3	20			60.516	46.312	90.888	18.822	1.23829																			21	1	1437		6.2197	36.003	21	59	0		5
		26	1	1044		4.5187	77.562	46	115	0		1																			2	17			24.176	22.5	26	15.953	1.04954
			2	7			48.412	39.833	55.833	5.676	0.373421																				3	15			40.61	36.5	45	13.892	0.913947
		27	1	1230		5.32375	35.116	22	61	0		2																			4	13			22.545	18.5	27.25	12.042	0.792237
			2	10			34.7	26	43	9	0.592105																				5	6			24.512	22.5	27.75	4.61	0.303289
			3	12			28.212	20	42	11.18	0.735526																				6	18			24.592	20	32	16.508	1.08605
		28	1	804		3.47992	44.434	28	66	0		4																		22	1	807		3.4929	38.545	21	111	0		4
			2	13			32.437	28.528	34.367	11.571	0.76125																				2	6			34.833	32	39	5.099	0.335461
			3	6			32.242	27.694	34.289	4.955	0.325987																				3	5			29.75	28	32.5	3.606	0.237237
			4	13			57.108	52.361	63.019	12.238	0.805132																				4	11			29.582	25.25	36	9.962	0.655395
			5	9			57.839	46.583	75.5	8.34	0.548684																				5	6			32.473	31	36	5	0.328947
		29	1	1068		4.62258	46.907	33	69	0		1																		23	1	797		3.44962	43.6	33	63	0		6
			2	15			50.934	45.146	61.333	13.8	0.907895																				2	20			31.748	28	39	19.294	1.26934
		30	1	1526		6.60492	82.067	50	255	0		1																			3	27			33.949	25.828	43	25.739	1.69336
			2	9			63.467	51.25	67.342	8.34	0.548684																				4	9			44.056	38.5	49	8.062	0.530395
		31	1	1194		5.16794	32.733	24	45	0		1																			5	7			46.429	42	48.667	6.083	0.400197
			2	16			43.027	32.5	48.117	14.61	0.961184																				6	6			42.177	37.5	46.25	5	0.328947
		32	1	924		3.99931	34.97	21	46	0		1																			7	6			45.73	43.3	51.5	4.528	0.297895
			2	10			26.7	23	28.667	9.341	0.614539																			24	1	997		4.31527	35.197	24	56	0		2
		33	1	1197		5.18092	30.336	21	44	0		2																			2	7			47.705	45.062	49.562	6.364	0.418684
			2	9			28.313	24.167	32.139	8.014	0.527237																				3	7			38.571	30.75	47.25	6	0.394737
			3	20			26.282	21.106	35.139	18.526	1.21882																			25	1	1489		6.44477	63.76	38	127	0		2
		34	1	1405		6.0812	54.487	36	95	0		3																			2	11			93.849	75.5	119	9.708	0.638684
			2	11			67.457	55.75	74.194	10.138	0.666974																				3	10			72.114	55	87.5	8.515	0.560197
			3	13			67.929	61.667	79	12.042	0.792237																			26	1	1858		8.0419	84.314	45	142	0		5
			4	14			54.138	50.361	58	13.387	0.880724																				2	8			47.466	44	50.25	7.254	0.477237
		35	1	991		4.2893	57.851	38	85	0		2																			3	8			93.643	84.938	100.25	6.946	0.456974
			2	19			40.578	38.833	43.778	17.667	1.1623																				4	25			60.236	54.297	69.5	23.648	1.55579
			3	15			71.557	68.086	73.811	13.744	0.904211																				5	7			70.626	65.5	74.375	6.388	0.420263
		36	1	918		3.97334	47.691	25	162	0		1																			6	6			86.833	82	97	4.717	0.310329
			2	21			34.496	24.875	45.25	19.79	1.30197																			27	1	1121		4.85197	47.715	38	63	0		2
		37	1	1365		5.90807	52.979	33	94	0		1																			2	14			45.78	44	47.068	13.068	0.859737
			2	16			44.941	41.083	51.583	14.716	0.968158																				3	11			42.545	40	47	10	0.657895
		38	1	1120		4.84765	31.601	20	53	0		2																		28	1	1373		5.94269	56.353	38	77	0		1
			2	6			18.581	16.833	19.91	4.773	0.314013																				2	8			43.555	38.583	48.083	7.157	0.470855
			3	13			25.377	20.333	31.139	12.401	0.815855																			29	1	906		3.9214	107.526	71	150	0		2
		39	1	1002		4.33691	90.944	41	255	0		1																			2	14			97.158	86.333	101.132	12.737	0.837961
			2	14			60.81	52.435	79	12.59	0.828289																				3	9			95.239	87.417	106.111	8.233	0.541645
		40	1	851		3.68334	48.966	24	83	0		3																		30	1	869		3.76125	100.86	69	149	0		3
			2	11			40.227	33.289	49.472	10.05	0.661184																				2	10			74.671	70.556	90.25	8.975	0.590461
			3	15			63.209	35.327	198.25	14.38	0.946053																				3	15			88.863	82.417	95.861	13.618	0.895921
			4	9			29.758	26.472	32.833	8.333	0.548224																				4	8			69.752	64.917	76.5	7.491	0.492829
		41	1	1074		4.64855	55.59	34	111	0		4																		31	1	1077		4.66153	47.886	29	78	0		2
			2	6			38.436	30.694	46.083	4.714	0.310132																				2	6			40.645	38.487	46.167	5.375	0.353618
			3	11			69.72	61.306	82.861	10	0.657895																				3	12			49.032	39.917	58.167	10.883	0.715987
			4	12			113.086	61.712	248.811	11.18	0.735526																			32	1	1068		4.62258	43.116	27	73	0		6
			5	22			85.816	40.917	249.433	21.336	1.40368																				2	11			40.796	39.056	42.276	9.944	0.654211
		42	1	1558		6.74342	64.843	44	97	0		1																			3	10			47.433	44.5	50.491	9.339	0.614408
			2	9			44.699	42.25	49.083	7.902	0.519868																				4	9			36.952	33.611	39.167	8.062	0.530395
		43	1	1021		4.41915	69.929	39	109	0		1																			5	13			33.001	26	36.541	12.445	0.81875
			2	8			61.923	43.194	79.056	7.341	0.482961																				6	11			30.042	25.917	34.389	9.718	0.639342
		44	1	1180		5.10734	50.829	35	79	0		1																			7	17			39.695	33.278	48.388	15.538	1.02224
			2	8			50.392	44.694	61	7.008	0.461053																			33	1	1052		4.55332	68.808	41	114	0		5
		45	1	1122		4.8563	57.544	35	83	0		3																			2	9			75.492	66.417	80.361	8.028	0.528158
			2	17			43.096	36.25	49.691	16.035	1.05493																				3	5			69.736	60.778	82.917	4.346	0.285921
			3	10			37.148	28.278	49.25	8.857	0.582697																				4	9			59.959	49.583	66.75	8.413	0.553487
			4	15			39.853	25.694	56.833	14.337	0.943224																				5	7			77.607	61.556	95.278	5.657	0.372171
		46	1	904		3.91274	102.918	66	136	0		6																			6	7			81.226	69.25	86.707	6.128	0.403158
			2	8			71.867	65.312	80.75	7.08	0.465789																			34	1	1077		4.66153	59.018	32	88	0		2
			3	13			68.498	58	81	11.739	0.772303																				2	16			44.054	39.25	52	14.916	0.981316
			4	14			69.795	58.5	93.5	12.748	0.838684																				3	14			46.379	38.399	61	12.54	0.825
			5	12			74.99	61.5	109.375	11.328	0.745263																			35	1	1235		5.34539	58.072	36	92	0		3
			6	14			70.885	59.923	111	12.916	0.849737																				2	16			54.946	46.222	61.982	15.322	1.00803
			7	17			61.508	52.422	88.188	15.734	1.03513																				3	8			33.422	31	34.93	6.96	0.457895
		47	1	755		3.26783	36.363	27	52	0		3																			4	19			39.43	27.778	56.522	18.345	1.20691
			2	28			22.812	21	26.231	26.683	1.75546																			36	1	1081		4.67884	55.958	34	85	0		2
			3	31			42.134	27.667	58.083	30.203	1.98704																				2	10			35.347	33.278	36.722	9.22	0.606579
			4	12			43.255	25.167	57.139	11.402	0.750132																				3	9			27.853	21.417	32.917	8.333	0.548224
		48	1	1130		4.89093	41.263	27	59	0		1																		37	1	1221		5.2848	105.512	58	158	0		4
			2	18			44.972	36	51.608	17.464	1.14895																				2	8			65.358	55.194	75.75	7.379	0.485461
		49	1	1135		4.91257	100.546	74	203	0		4																			3	27			89.645	75.25	108.624	25.889	1.70322
			2	10			89.15	77	107	9.124	0.600263																				4	7			68.646	66.546	70.667	5.548	0.365
			3	16			85.275	79.5	91.096	14.534	0.956184																				5	17			76.541	60.25	107.139	16.465	1.08322
			4	7			70.024	62.5	80	5.701	0.375066																			38	1	1053		4.55765	95.787	54	192	0		4
			5	10			106.767	91.5	125	9.22	0.606579																				2	10			81.796	60	89.208	8.551	0.562566
		50	1	1229		5.31943	92.545	67	129	0		2																			3	8			70.326	64.857	80.75	7.04	0.463158
			2	6			86.228	69.583	99.917	5.185	0.341118																				4	7			88.551	70.312	117.875	6.265	0.412171
			3	7			85.243	77.611	95.75	6.128	0.403158																				5	8			65.143	54.625	72.434	7.115	0.468092
											Average	2.20408	112																	39	1	1212		5.24584	128.511	65	245	0		4
					Average	4.80012				Average	0.774295																				2	7			114.132	97.5	133.25	5.884	0.387105
					stdev	0.852907				stdev	0.401328																				3	13			104.035	80.25	123.5	12.023	0.790987
					SEM	0.120619				SEM	0.0379219																				4	15			106.856	66	122.566	13.647	0.897829
																															5	8			113.167	75	144.375	7.357	0.484013
																														40	1	1429		6.18508	74.139	51	113	0		3
																															2	9			60.845	55.333	65.958	8.333	0.548224
																															3	10			54.393	53.444	55.886	8.647	0.568882
																															4	7			77.824	71.667	82.75	6.368	0.418947
																														41	1	1350		5.84314	68.058	45	162	0		4
																															2	6			66.589	50.083	77.75	5.497	0.361645
																															3	24			73.38	47.25	98.861	22.676	1.49184
																															4	13			72.946	60.333	92.417	11.87	0.780921
																															5	12			62.583	55.773	68.411	10.919	0.718355
																														42	1	1199		5.18958	91.477	39	163	0		4
																															2	15			57.089	47.5	69.5	14.444	0.950263
																															3	6			74.893	54.812	82.5	5.256	0.345789
																															4	7			49.86	40	63.312	6.005	0.395066
																															5	6			56.447	42.25	66.5	5.315	0.349671
																														43	1	1541		6.66984	48.511	26	82	0		3
																															2	15			46.817	31.833	72.167	14.252	0.937632
																															3	22			39.508	32.176	57.167	21.429	1.4098
																															4	8			36.977	31.476	48.861	6.839	0.449934
																														44	1	889		3.84782	47.007	26	80	0		4
																															2	30			27.275	23.23	36.417	29.069	1.91243
																															3	7			53.155	43	64.75	6.333	0.416645
																															4	7			43.858	31	49.5	5.735	0.377303
																															5	7			41.102	30.028	61.833	6.146	0.404342
																														45	1	1034		4.47542	36.936	26	56	0		3
																															2	8			31.863	24.194	43.861	7.071	0.465197
																															3	13			33.061	30.333	43	12.207	0.803092
																															4	8			24.323	21.556	27.5	6.96	0.457895
																														46	1	1153		4.99048	50.743	27	92	0		6
																															2	19			46.938	42.583	50.667	17.867	1.17546
																															3	13			53.258	46.833	57.91	12.083	0.794934
																															4	18			49.25	40.945	65.412	17.159	1.12888
																															5	17			47.129	30.639	64	15.67	1.03092
																															6	23			49.671	29.917	71.576	22.284	1.46605
																															7	11			37.518	30.583	43.5	9.597	0.631382
																														47	1	812		3.51454	37.926	25	71	0		1
																															2	10			31.514	29.041	34.5	9.455	0.622039
																														48	1	904		3.91274	54.314	31	95	0		4
																															2	12			44.149	36.125	60.75	11.003	0.723882
																															3	10			59.953	44	67.111	8.533	0.561382
																															4	6			50.072	41.812	57.25	5.202	0.342237
																															5	10			56.453	40.5	64.625	8.764	0.576579
																														49	1	1320		5.7133	60.531	26	231	0		1
																															2	11			53.4	45.833	60.889	10.028	0.659737
																														50	1	976		4.22438	41.226	24	98	0		1
																															2	20			32.899	26.15	43.614	19.241	1.26586
																																							Average	3.24	161
																																	Average	4.94616				Average	0.693601
																																	stdev	1.09588				stdev	0.341829
																																	SEM	0.154981				SEM	0.0269399
lqEx1241;unc-6(lq154)
Below midline		cone id	measurement	area	new area	area um	mean	min	max	length	length um	protrusion/growthcone				Polarity				GC		Dorsal		Ventral				Above midline		cone id	measurement	area	new area	area um	mean	min	max	length	length um	protrusion/growthcone				Polarity				GC
		1	1	577		2.4974	51.373	40	63	0		2								1		2		0						1	1	917		3.96901	43.138	28	65	0		4								1
			2	10			90.103	49.722	196.667	8.724	0.573947									2		3		0							2	18			33.808	30.396	38.75	16.643	1.09493									2
			3	6			49.062	46.5	51.577	5.344	0.351579									3		2		0							3	12			22.967	21.479	25.75	10.512	0.691579									3
		2	1	1325		5.73494	40.238	24	65	0		3								4		1		0							4	18			46.059	42	50.765	17.263	1.13572									4
			2	8			37.283	33.917	39.5	7.491	0.492829									5		2		1							5	12			30.557	28	32.636	10.548	0.693947									5
			3	6			22.312	21.667	23.5	5	0.328947									6		3		0						2	1	1089		4.71347	58.656	44	84	0		5								6
			4	7			19.078	18.167	20.167	6.368	0.418947									7		5		0							2	21			65.588	60.467	75.417	20.138	1.32487									7
		3	1	709		3.06873	29.956	19	47	0		2								8		3		0							3	22			71.916	60.026	116	20.529	1.35059									8
			2	17			42.006	29.75	98	15.656	1.03									9		3		0							4	11			46.631	37.833	50.089	9.894	0.650921									9
			3	11			19.427	16.75	21.828	10.326	0.679342									10		2		0							5	7			56.464	49.5	63.917	6.119	0.402566									10
		4	1	1180		5.10734	55.002	21	104	0		1								11		2		0							6	7			31.219	26.667	35.75	6.342	0.417237									11
			2	26			41.842	32	59	25.318	1.66566									12		2		1						3	1	1011		4.37587	66.181	54	94	0		3								12
		5	1	729		3.1553	78.897	42	128	0		3								13		3		0							2	15			54.041	48.306	62.861	14.441	0.950066									13
			2	7			46.324	39.139	53.833	6.472	0.425789									14		4		2							3	8			44.35	41.417	46.917	7.087	0.46625									14
			3	5			48.144	38.056	55.167	4.055	0.266776									15		3		2							4	14			74.904	72.376	76.821	12.579	0.827566									15
			4	13			80.083	66.395	114.75	11.743	0.772566									16		1		0						4	1	1077		4.66153	79.147	57	115	0		3								16
		6	1	595		2.57531	76.998	55	105	0		3								17		2		1							2	12			58.596	51.417	64.417	11.141	0.732961									17
			2	18			104.588	97.124	121.25	17.366	1.1425									18		2		0							3	16			89.879	67.833	99.411	14.614	0.961447									18
			3	11			88.392	75.75	93.922	9.753	0.641645									19		1		0							4	6			77.526	71.9	88	4.534	0.298289									19
			4	13			92.542	79.25	106.5	12.065	0.79375									20		3		1						5	1	847		3.66603	76.615	46	110	0		9								20
		7	1	1284		5.55748	77.065	25	141	0		5								21		4		0							2	26			51.6	46.194	59.028	25.467	1.67546									21
			2	14			42.928	39.417	45.103	12.737	0.837961									22		1		0							3	8			56.677	49.512	65.917	7.032	0.462632									22
			3	11			31.866	24.472	44.583	10.16	0.668421									23		1		0							4	7			62.413	59.25	64.623	5.935	0.390461									23
			4	9			35.346	28.917	43.083	8.498	0.559079									24		1		0							5	9			51	48.25	55.75	8.11	0.533553									24
			5	6			37.029	28.417	43.917	5.344	0.351579									25		3		2							6	14			61.931	58.917	64.59	13.068	0.859737									25
			6	7			39.606	30.417	48.083	5.518	0.363026									26		2		0							7	16			60.808	57.75	65.5	15.202	1.00013									26
		8	1	1567		6.78238	72.2	55	97	0		3								27		2		0							8	13			59.269	52.667	73	12.166	0.800395									27
			2	9			82.417	79	85.5	8.062	0.530395									28		3		0							9	11			57.716	52.278	69	9.667	0.635987									28
			3	7			66.305	61.151	72.5	6.052	0.398158									29		2		0							10	5			62.094	54.556	70	4.485	0.295066									29
			4	11			55.451	51.85	61.5	9.89	0.650658									30		1		0						6	1	1065		4.60959	49.316	32	71	0		4								30
		9	1	1129		4.8866	93.898	52	255	0		3								31		2		0							2	11			34.276	28.5	41.083	9.809	0.645329									31
			2	8			63.043	55.833	66.514	6.872	0.452105									32		5		0							3	14			36.116	29.603	47.75	13.017	0.856382									32
			3	13			61.385	52.917	68.056	12.297	0.809013									33		2		0							4	12			28.972	25.23	37.083	11.479	0.755197									33
			4	19			65.05	58.944	73.5	18.003	1.18441									34		6		0							5	11			46.47	38	55.75	9.69	0.6375									34
		10	1	839		3.63141	95.744	66	126	0		2								35		2		1						7	1	933		4.03826	48.312	28	80	0		7								35
			2	12			89.692	81.75	101.389	10.817	0.711645									36		0		0							2	21			39.47	34.444	46.833	20	1.31579									36
			3	16			90.433	76.25	119	14.916	0.981316									37		1		0							3	10			26.446	23.583	29	8.975	0.590461									37
		11	1	811		3.51021	36.053	20	61	0		2								38		0		0							4	12			35.49	29.333	40.752	10.883	0.715987									38
			2	8			26.752	24.083	28.861	6.872	0.452105									39		1		1							5	8			28.727	26.083	32.024	7.157	0.470855									39
			3	18			23.619	18.917	29.25	17.036	1.12079									40		1		0							6	13			30.881	28	34.407	12.494	0.821974									40
		12	1	939		4.06423	77.229	49	126	0		3								41		2		1							7	16			48.521	36.167	95	14.795	0.973355									41
			2	7			85.641	80	92.583	5.907	0.388618									42		1		0							8	11			49.701	33	85.281	10.371	0.682303									42
			3	9			72.073	68.885	78.583	7.923	0.52125									43		1		0						8	1	1524		6.59626	81.509	55	112	0		5								43
			4	14			61.918	59.081	65.09	12.983	0.854145									44		1		0							2	23			87.747	79.808	97.806	21.954	1.44434									44
		13	1	762		3.29813	91.302	49	202	0		3								45		2		1							3	31			70.448	63.48	85.53	29.614	1.94829									45
			2	9			115.352	96.75	138.5	8.28	0.544737									46		3		0							4	14			66.551	56.917	74.194	12.758	0.839342									46
			3	10			76.755	66.75	85.889	9.055	0.595724									47		2		0							5	10			56.126	53.25	61.917	9.068	0.596579									47
			4	9			55.948	50.948	69.917	8.233	0.541645									48		3		0							6	10			79.625	71.667	86.139	9.41	0.619079									48
		14	1	692		2.99515	89.756	60	118	0		6								49		4		0						9	1	961		4.15945	60.058	39	94	0		3								49
			2	11			83.981	80.528	87.913	10.355	0.68125									50		1		0							2	6			44.044	43.145	46	4.507	0.296513									50
			3	17			66.313	60.232	75.455	15.624	1.02789																				3	13			39.895	34.062	45.812	12.298	0.809079
			4	9			79.542	67	88	7.81	0.513816																				4	8			43.172	37.5	47	6.519	0.428882
			5	15			76.558	61.191	102.668	14.43	0.949342										Total	109		14						10	1	1068		4.62258	66.184	34	128	0		4									Total
			6	16			65.072	55	81	15.264	1.00421										% dorsal	0.886179									2	7			55.57	36.25	75.167	5.963	0.392303										% dorsal
			7	9			104.222	85.806	116.812	8.333	0.548224										Sep	5.7273									3	9			57.119	40.028	63.703	8.498	0.559079										Sep
		15	1	633		2.73979	35.55	27	48	0		5																			4	12			50.297	38.917	66.5	11.479	0.755197
			2	6			29.518	28.333	30.917	4.714	0.310132																				5	8			49.435	42.25	56.437	6.675	0.439145
			3	11			29.385	25.167	35.472	9.667	0.635987																			11	1	1048		4.53601	97.11	61	156	0		6
			4	7			26.51	21.556	30.833	5.706	0.375395																				2	32			77.803	70.554	88.529	30.755	2.02336
			5	8			46.271	42.917	49.5	7.28	0.478947																				3	9			79.037	65.25	100.75	8.333	0.548224
			6	7			48.306	46.861	50	6.119	0.402566																				4	10			93.942	88.024	102.222	8.825	0.580592
		16	1	1236		5.34972	93.41	67	141	0		1																			5	15			91.374	72.583	102.29	14.252	0.937632
			2	14			72.682	68.271	78.015	12.971	0.853355																				6	11			70.707	64.583	75.074	9.69	0.6375
		17	1	899		3.8911	66.703	48	158	0		3																			7	6			101.882	96.05	113.5	4.955	0.325987
			2	16			51.759	47.7	58	14.5	0.953947																			12	1	1358		5.87777	81.077	63	110	0		5
			3	13			60.468	58.125	65.25	11.673	0.767961																				2	13			73.281	70.167	74.5	12.293	0.80875
			4	9			47.938	44	53.25	8.016	0.527368																				3	17			74.98	68.694	90.389	16	1.05263
		18	1	1284		5.55748	88.948	57	138	0		2																			4	14			73.108	64.361	89.861	13.321	0.876382
			2	7			75.57	64.5	86.111	5.667	0.372829																				5	28			78.892	72.292	85.719	26.685	1.75559
			3	8			73.594	65.583	86.75	6.616	0.435263																				6	11			74.534	71.467	77.117	9.667	0.635987
		19	1	1369		5.92538	73.587	42	131	0		1																		13	1	756		3.27216	40.709	25	63	0		4
			2	8			73.869	64.278	80.194	7.008	0.461053																				2	16			35.013	29	43.778	15.348	1.00974
		20	1	787		3.40634	54.468	34	84	0		4																			3	11			35.27	27.167	42.533	9.597	0.631382
			2	11			57.63	52.25	73.778	10.154	0.668026																				4	9			29.283	25.306	38.417	8.36	0.55
			3	9			74.453	70.333	79.826	7.601	0.500066																				5	10			32.828	28.25	40.194	9.068	0.596579
			4	9			67.772	53.556	85.667	7.601	0.500066																			14	1	892		3.8608	79.846	64	106	0		3
			5	5			48.711	44.111	51.778	4.028	0.265																				2	8			75.583	72.278	79.833	6.799	0.447303
		21	1	757		3.27649	31.617	20	54	0		4																			3	18			75.373	73.136	83.083	17.442	1.1475
			2	24			37.687	29.052	55.318	23.191	1.52572																				4	11			81.545	78.5	85.25	10	0.657895
			3	12			30.858	25	33.586	11.385	0.749013																			15	1	1013		4.38452	51.873	43	72	0		1
			4	14			27.068	25.857	29.25	12.75	0.838816																				2	11			74.486	70.133	83.333	10.077	0.662961
			5	17			45.727	41	53.255	16.281	1.07112																			16	1	1086		4.70048	60.785	35	97	0		6
		22	1	969		4.19408	51.205	23	126	0		1																			2	11			47.398	37.417	53.917	9.809	0.645329
			2	7			29.349	26.444	32.583	5.821	0.382961																				3	15			52.625	41.667	59.333	13.892	0.913947
		23	1	1150		4.97749	78.527	51	131	0		1																			4	6			45.659	37.389	54.778	5.375	0.353618
			2	8			60.434	56.417	65.972	7.341	0.482961																				5	15			46.961	42.833	57.917	13.892	0.913947
		24	1	964		4.17244	76.911	53	104	0		1																			6	6			40.26	31	51	5	0.328947
			2	8			75.357	72.182	80.668	7.134	0.469342																				7	16			28.406	25.506	34.25	15.235	1.0023
		25	1	1063		4.60093	107.634	76	146	0		5																		17	1	956		4.13781	104.444	61	152	0		6
			2	22			84.767	73.611	107.861	20.562	1.35276																				2	21			71.658	54.5	84.403	20.366	1.33987
			3	10			93.798	85.667	100.909	8.75	0.575658																				3	12			73.858	55.75	98.25	10.899	0.717039
			4	8			93.199	85	102.853	7.032	0.462632																				4	11			50.184	41	60.667	9.597	0.631382
			5	8			91.252	83.556	96.417	7.364	0.484474																				5	10			68.011	46.472	90.25	9.393	0.617961
			6	16			98.592	84.5	115.083	14.981	0.985592																				6	12			68.921	64.556	83.917	10.565	0.695066
		26	1	479		2.07323	63.645	28	155	0		2																			7	15			82.635	70.361	99.194	14.016	0.922105
			2	11			52.788	47.915	63.75	10.13	0.666447																			18	1	934		4.04259	110.99	66	184	0		6
			3	18			52.238	45.809	65.838	17.007	1.11888																				2	7			84.533	68.5	97.625	5.551	0.365197
		27	1	1029		4.45377	53.258	33	91	0		2																			3	5			104.944	89	116.625	4.366	0.287237
			2	9			45.756	40.361	54.694	7.601	0.500066																				4	12			89.359	81.983	104.125	11.328	0.745263
			3	9			47.435	38.333	57.167	8.353	0.549539																				5	13			69.332	58.289	84	12.117	0.797171
		28	1	1034		4.47542	64.487	51	111	0		3																			6	7			77.448	63	83.111	6.21	0.408553
			2	15			51.022	48.417	53.607	13.679	0.899934																				7	5			73.162	68	81.375	4.07	0.267763
			3	20			79.959	76.75	83.5	19.186	1.26224																			19	1	1038		4.49273	83.832	58	117	0		1
			4	9			70.775	65.833	80.25	8.233	0.541645																				2	11			59.228	53.417	61.333	10.154	0.668026
		29	1	929		4.02095	65.436	35	106	0		2																		20	1	983		4.25467	44.172	29	69	0		5
			2	7			69.546	55	76.333	6.438	0.423553																				2	15			45.117	40.486	52.833	13.828	0.909737
			3	30			38.11	26.486	74.75	29.214	1.92197																				3	8			51.835	49.167	54.59	6.872	0.452105
		30	1	969		4.19408	85.253	56	157	0		1																			4	12			60.956	52.861	74.167	11.205	0.737171
			2	8			82.684	78.556	93.667	7.491	0.492829																				5	7			52.635	49.667	55.778	6.146	0.404342
		31	1	569		2.46278	54.74	42	72	0		2																			6	19			43.419	39.074	50.444	17.978	1.18276
			2	11			62.305	61.444	63.647	10.138	0.666974																			21	1	762		3.29813	91.572	56	153	0		6
			3	13			64.966	61.333	67.833	12.387	0.814934																				2	15			56.312	46.727	80.833	13.744	0.904211
		32	1	930		4.02528	96.111	64	131	0		5																			3	29			58.097	50.007	63.535	27.586	1.81487
			2	15			71.611	66.513	81.666	14.422	0.948816																				4	17			51.997	44.333	62.806	16.275	1.07072
			3	15			47.218	44.857	51.972	14.461	0.951382																				5	13			63.108	54.083	76.417	11.823	0.777829
			4	8			66.014	60.333	71.917	6.675	0.439145																				6	7			62.106	55.667	74.222	6.412	0.421842
			5	5			51.383	48.417	54.583	3.59	0.236184																				7	14			66.952	62.036	77.5	13.271	0.873092
			6	21			54.818	48.333	70.5	20.125	1.32401																			22	1	872		3.77424	116.101	83	185	0		9
		33	1	625		2.70516	114.288	48	251	0		2																			2	11			152.71	145.562	159.75	10.041	0.660592
			2	10			94.27	59.722	148	8.769	0.576908																				3	8			130.651	120.102	149.25	6.964	0.458158
			3	15			66.132	57.474	100.333	13.908	0.915																				4	8			143.848	132.5	157.5	6.828	0.449211
		34	1	1189		5.1463	96.339	70	131	0		6																			5	5			164.242	147	178.484	4.451	0.292829
			2	10			85.177	78.333	89.481	8.537	0.561645																				6	7			110.351	84.5	130.75	6.31	0.415132
			3	16			77.088	62.167	103.639	14.866	0.978026																				7	12			166.328	150.75	195.688	11.194	0.736447
			4	7			86.853	80.25	95.75	5.657	0.372171																				8	10			142.9	136.188	147.556	8.591	0.565197
			5	13			93.443	75.75	118	12.019	0.790724																				9	12			132.272	124.585	139.312	11.18	0.735526
			6	11			95.98	80.917	111	10.382	0.683026																				10	7			131.536	116.5	148.875	6.047	0.397829
			7	14			96.25	77.917	110.538	13.017	0.856382																			23	1	1120		4.84765	54.402	33	81	0		5
		35	1	1095		4.73944	82.237	58	132	0		3																			2	11			39.411	30.5	51.167	10.333	0.679803
			2	10			60.669	55	68.5	8.515	0.560197																				3	10			36.902	28.869	46.26	8.75	0.575658
			3	26			74.042	62	92.411	24.839	1.63414																				4	5			42.317	37.5	46.333	3.902	0.256711
			4	21			54.03	44.75	60.9	20.125	1.32401																				5	8			46.143	33.361	54.583	6.667	0.438618
		36	1	1140		4.93421	122.13	73	179	0		0																			6	8			45.574	34.5	54.25	6.799	0.447303
		37	1	1179		5.10301	49.265	28	87	0		1																		24	1	1202		5.20256	90.678	60	182	0		3
			2	9			41.957	38	45.968	7.945	0.522697																				2	9			92.343	90.672	95.094	7.906	0.520132
		38	1	885		3.83051	36.362	25	58	0		0																			3	6			86.767	81	96	5.099	0.335461
		39	1	815		3.52753	70.066	43	118	0		2																			4	9			58.587	55.703	63.75	7.906	0.520132
			2	5			91.557	90.18	93.688	4.373	0.287697																			25	1	580		2.51039	66.497	44	116	0		4
			3	7			68.587	64.222	73.438	5.963	0.392303																				2	13			49.991	36.836	63.972	12.078	0.794605
		40	1	889		3.84782	92.386	58	146	0		1																			3	23			45.791	30.379	66	22.201	1.46059
			2	8			55.751	53	57.5	6.801	0.447434																				4	19			49.68	34.333	63.833	18	1.18421
		41	1	1115		4.826	123.444	89	251	0		3																			5	14			61.151	46.75	69.384	13.4	0.881579
			2	8			90.061	78.167	97.502	6.642	0.436974																			26	1	1249		5.40599	77.745	49	177	0		4
			3	13			60.284	56.556	66.556	12.374	0.814079																				2	15			71.035	62.798	83.417	14.488	0.953158
			4	4			63.035	61.833	65.972	2.828	0.186053																				3	16			55.517	50.083	71.25	14.926	0.981974
		42	1	1081		4.67884	112.449	69	195	0		1																			4	21			55.167	43.767	69.5	19.936	1.31158
			2	6			99.047	85	104.72	5	0.328947																				5	8			69.268	64.419	73.889	6.799	0.447303
		43	1	1081		4.67884	87.605	57	155	0		1																		27	1	895		3.87379	80.497	60	112	0		3
			2	19			79.53	65.833	99	17.72	1.16579																				2	6			92.387	89.56	97	5	0.328947
		44	1	1078		4.66586	83.76	49	133	0		1																			3	12			87.257	83.884	90	11.314	0.744342
			2	6			74.954	65.25	85.917	5.375	0.353618																				4	23			74.476	67	88	21.541	1.41717
		45	1	898		3.88677	98.216	57	153	0		3																		28	1	699		3.02545	85.734	50	114	0		5
			2	8			72.287	70	73.571	6.801	0.447434																				2	7			66.03	53.556	81.333	6.472	0.425789
			3	9			63.292	58	66.25	8.139	0.535461																				3	11			67.274	62.389	76.917	9.597	0.631382
			4	22			113.551	102.944	126.689	20.797	1.36822																				4	9			85.938	79.625	97	8.333	0.548224
		46	1	773		3.34574	93.181	69	129	0		3																			5	8			61.305	60	63.262	7.032	0.462632
			2	12			84.351	76.586	94.25	10.883	0.715987																				6	16			58.89	46.5	69.5	14.655	0.964145
			3	6			68.54	65	72.278	5.217	0.343224																			29	1	893		3.86513	133.128	94	173	0		4
			4	9			81.634	73.333	85.25	8.028	0.528158																				2	22			139.44	125.632	163.239	21.45	1.41118
		47	1	878		3.80021	161.262	101	232	0		2																			3	6			109.343	99.25	119.583	5.344	0.351579
			2	12			138.267	121.25	153.75	11.353	0.746908																				4	15			121.832	110.417	136.262	14.337	0.943224
			3	16			114.86	91.583	157.861	15.162	0.9975																				5	8			111.749	96.417	127.5	7.28	0.478947
		48	1	1111		4.80869	135.527	89	197	0		3																		30	1	1071		4.63556	114.056	89	154	0		3
			2	12			85.614	75.667	99.583	10.667	0.701776																				2	9			106.049	101.038	113.333	8.233	0.541645
			3	8			86.865	76.5	101.333	7	0.460526																				3	14			87.993	79	100.778	12.693	0.835066
			4	25			81.907	70.167	103	24.141	1.58822																				4	8			103.056	96.222	111.5	6.799	0.447303
		49	1	647		2.80038	164.21	101	255	0		4																		31	1	1229		5.31943	55.781	39	93	0		2
			2	8			143.173	134.222	158.389	7.032	0.462632																				2	8			48.812	45	50.286	7.018	0.461711
			3	26			122.453	82.583	153.779	25.353	1.66796																				3	9			54.882	46.5	62	8.016	0.527368
			4	8			126.706	105.667	165.167	7.008	0.461053																			32	1	1446		6.25866	68.193	57	86	0		2
			5	10			142.981	104.5	184.583	9.44	0.621053																				2	19			66.108	61	74	18.337	1.20638
		50	1	938		4.0599	81.334	46	135	0		1																			3	12			39.984	37.866	42.081	11.314	0.744342
			2	13			59.957	43.375	79.75	11.654	0.766711																			33	1	879		3.80454	64.278	43	111	0		3
											Average	2.46	123																		2	20			53.969	48.662	58.792	19.164	1.26079
					Average	4.12093				Average	0.699789																				3	7			53.553	47.5	62.5	5.523	0.363355
					stdev	1.02117				stdev	0.346676																				4	24			46.588	36.565	70.457	22.638	1.48934
					SEM	0.144415				SEM	0.0312587																			34	1	877		3.79588	28.079	20	47	0		4
																															2	44			26.882	23.271	31.419	42.933	2.82454
																															3	30			26.729	23.448	34	29.155	1.91809
																															4	8			20.903	19	24.5	7.106	0.4675
																															5	9			38.681	34	43	8.062	0.530395
																														35	1	703		3.04276	66.542	33	117	0		5
																															2	17			41.203	38.417	45.51	16.087	1.05836
																															3	17			40.161	30.639	44.385	16.401	1.07901
																															4	6			61.518	52.417	64.853	5.344	0.351579
																															5	10			41.092	34.534	53.667	8.647	0.568882
																															6	14			42.766	34	55.744	12.552	0.825789
																														36	1	1847		7.99429	47.355	32	63	0		5
																															2	11			51.275	46	56.46	10.308	0.678158
																															3	6			48.8	46.7	51	5.385	0.354276
																															4	8			48.414	46.474	52	6.519	0.428882
																															5	15			33.883	31	37.5	14.431	0.949408
																															6	11			34.98	28.5	40	9.899	0.65125
																														37	1	1402		6.06821	53.106	32	91	0		2
																															2	12			65.666	61.136	71.682	10.817	0.711645
																															3	16			44.197	40	48.357	15.305	1.00691
																															4	22			51.169	32.52	67.862	21.319	1.40257
																														38	1	1502		6.50104	70.256	38	131	0		2
																															2	11			36.682	35.5	39.4	9.925	0.652961
																															3	14			49.071	42	59	12.816	0.843158
																														39	1	1138		4.92555	37.233	23	57	0		4
																															2	22			26.699	22.929	33.881	21.378	1.40645
																															3	24			42.349	34	49.456	22.677	1.49191
																															4	5			35.85	33.75	37	4.123	0.27125
																															5	12			29.777	23	37.5	10.689	0.703224
																														40	1	1460		6.31925	65.95	42	98	0		1
																															2	15			68.501	63.472	72.389	14.036	0.923421
																														41	1	1122		4.8563	80.37	43	142	0		3
																															2	16			76.642	59	91.716	14.509	0.954539
																															3	10			56.617	46	68.75	9.487	0.624145
																															4	17			46.018	41.812	50.5	16.07	1.05724
																														42	1	1680		7.27147	135.294	61	240	0		3
																															2	10			111.617	97	133	8.746	0.575395
																															3	7			108.183	103.75	114.833	6.403	0.42125
																															4	7			83.821	71	102	6.185	0.406908
																														43	1	1060		4.58795	73.601	47	128	0		3
																															2	20			52.604	37	70.584	19.138	1.25908
																															3	6			54.76	52	56	4.743	0.312039
																															4	7			83.097	73	90.062	6.042	0.3975
																														44	1	1123		4.86063	113.999	58	255	0		3
																															2	6			69.603	61.25	82	4.643	0.305461
																															3	5			68.128	61.333	77.111	4.485	0.295066
																															4	11			62.542	46.917	73.636	9.718	0.639342
																														45	1	849		3.67469	38.674	27	59	0		3
																															2	9			35.894	33.674	40.833	7.52	0.494737
																															3	8			31.96	29.823	36.417	7.18	0.472368
																															4	6			37.717	34.583	41.417	5.375	0.353618
																														46	1	971		4.20274	83.551	66	107	0		1
																															2	20			68.465	63.528	78	18.95	1.24671
																														47	1	1021		4.41915	97.373	53	143	0		2
																															2	14			76.837	74.249	84	13.454	0.885132
																															3	24			72.808	61.878	86.668	23.308	1.53342
																														48	1	905		3.91707	55.052	42	80	0		1
																															2	8			53.756	52.319	57.25	7.302	0.480395
																														49	1	1125		4.86929	55.92	41	88	0		1
																															2	7			45.825	39.083	53.25	5.548	0.365
																														50	1	888		3.84349	103.461	65	248	0		5
																															2	10			115.29	102.417	129.333	9.339	0.614408
																															3	21			85.728	75.95	116.12	20.309	1.33612
																															4	7			93.321	89.75	95.833	5.548	0.365
																															5	8			94.562	88.278	98.667	6.675	0.439145
																															6	17			101.219	93.611	129.667	15.723	1.03441
																																							Average	3.82	191
																																	Average	4.59886				Average	0.762257
																																	stdev	1.09367				stdev	0.398455
																																	SEM	0.154669				SEM	0.0288312
[truncated: 3 more columns]

## Sheet: B
lqIs379																														Above midline		cone id	measurement	area	new area	area um	mean	min	max	length	length um	protrusion/growthcone				Polarity
Below midline		cone id	measurement	area	new area	area um	mean	min	max	length	length um	protrusion/growthcone				Polarity				GC		Dorsal		Ventral								1	1	1723		7.45758	40.037	23	64	0		3
		1	1	777		3.36305	31.097	23	45	0		5								1		4		1									2	17			46.042	39.24	59	15.532	1.02184
			2	12			30.113	28.867	32.5	10.75	0.707237									2		3		0									3	11			46.284	42.92	54	10	0.657895
			3	18			24.797	22	28.25	16.898	1.11171									3		4		1									4	14			32.728	24.5	42.615	13.153	0.865329
			4	14			24.346	20.722	26.197	12.944	0.851579									4		2		1								2	1	738		3.19425	76.022	42	153	0		2
			5	12			32.863	27.417	35.545	10.609	0.697961									5		2		0									2	20			67.562	57.583	83.5	18.856	1.24053
			6	15			35.466	30.583	40.98	13.671	0.899408									6		3		0									3	14			47.909	43.25	52.167	13.421	0.882961
		2	1	1033		4.47109	29.139	12	192	0		3								7		0		0								3	1	759		3.28515	48.783	35	79	0		2
			2	10			54.175	35	77.167	8.746	0.575395									8		6		0									2	12			42.147	37.167	46.5	11.402	0.750132
			3	21			31.311	16	137	19.981	1.31454									9		1		1									3	15			31.791	25.667	37.466	14.349	0.944013
			4	14			16.996	13.692	24.5	12.981	0.854013									10		5		1								4	1	972		4.20706	35.191	21	51	0		3
		3	1	1370		5.92971	55.43	32	99	0		5								11		1		1									2	16			19.257	15	22.25	15.133	0.995592
			2	11			40.324	30.361	46.167	9.545	0.627961									12		3		2									3	10			36.694	25.75	41.028	9.481	0.62375
			3	11			38.489	28.528	47.667	9.545	0.627961									13		3		0									4	11			26.687	20.417	30.056	9.758	0.641974
			4	8			39.333	31	47.667	6.872	0.452105									14		0		1								5	1	1190		5.15062	64.918	39	255	0		3
			5	11			44.553	34.3	63.133	9.551	0.628355									15		1		1									2	29			54.171	48.714	58.5	28.111	1.84941
			6	8			24.582	22.583	28.75	7.008	0.461053									16		2		0									3	12			69.568	66.05	74.405	11.402	0.750132
		4	1	1179		5.10301	45.012	35	57	0		3								17		3		1									4	22			95.703	65.977	255	20.887	1.37414
			2	16			37.689	32.84	43.476	14.765	0.971382									18		1		0								6	1	1196		5.17659	53.883	39	71	0		3
			3	19			43.739	35.75	53	18.118	1.19197									19		3		1									2	12			52.795	46.273	66	11.045	0.726645
			4	10			41.533	36.833	53.5	8.746	0.575395									20		0		0									3	9			61.778	51	68	8	0.526316
		5	1	1674		7.2455	83.633	47	170	0	0	2								21		1		0									4	17			71.757	58	79.875	16.279	1.07099
			2	16			83.533	69	105	15.033	0.989013									22		0		2								7	1	1553		6.72178	49.658	25	111	0		6
			3	9			92.792	87.75	102	8.062	0.530395									23		3		0									2	15			46.422	33.929	66.224	13.601	0.894803
		6	1	1630		7.05506	31.816	20	59	0	0	3								24		1		1									3	15			29.708	26.23	34	14.213	0.935066
			2	14			21.503	19.5	22.57	13.314	0.875921									25		3		0									4	13			34.404	27	42	12.369	0.81375
			3	14			21.22	19.426	27	12.54	0.825									26		0		0									5	12			53.716	37	62	11.402	0.750132
			4	10			29.208	28.401	30	8.86	0.582895									27		4		0									6	13			49.218	39	62.667	12.166	0.800395
		7	1	784		3.39335	50.772	36	94	0		0								28		3		0									7	17			39.294	35	53	16	1.05263
		8	1	1169		5.05973	71.463	37	144	0		6								29		2		1								8	1	1396		6.04224	46.993	25	76	0		8
			2	18			77.078	56.105	146.417	16.925	1.11349									30		0		0									2	20			36.666	25.667	50.278	19.313	1.27059
			3	12			44.222	34	55.934	11.402	0.750132									31		2		1									3	12			34.353	24.361	45.25	10.672	0.702105
			4	14			51.562	31	63.014	12.552	0.825789									32		1		1									4	19			21.472	16.944	25.778	17.742	1.16724
			5	11			35.276	29.667	38.5	9.843	0.647566									33		1		1									5	10			23.53	19.167	31.75	8.692	0.571842
			6	9			41.271	35.417	48.833	7.601	0.500066									34		3		1									6	21			27.194	24.083	39.083	20.344	1.33842
			7	7			41.925	31.417	53.583	5.821	0.382961									35		2		0									7	14			34.628	30.389	43	12.824	0.843684
		9	1	1154		4.99481	50.098	33	87	0		2								36		3		2									8	9			40.282	33.417	44	7.951	0.523092
			2	10			42.064	31.167	51.611	9.153	0.602171									37		1		1									9	22			22.441	17.052	35.194	21.481	1.41322
			3	15			43.483	39.696	47.997	13.812	0.908684									38		1		0								9	1	1363		5.89941	47.506	27	85	0		3
		10	1	1185		5.12898	49.634	42	65	0		6								39		4		0									2	9			44.975	43	50.667	8.117	0.534013
			2	17			46.002	43.25	48.234	16.194	1.06539									40		1		0									3	14			33.005	28.616	44.556	13.119	0.863092
			3	14			46.802	45.327	51.5	13.038	0.857763									41		1		0									4	17			34.942	31	43	16.09	1.05855
			4	12			46.936	42.57	53	10.77	0.708553									42		4		1								10	1	1809		7.82981	40.097	23	64	0		2
			5	9			44.396	41.969	47	7.81	0.513816									43		3		0									2	11			42.321	36.778	55	9.944	0.654211
			6	16			47.371	42.88	54	15.207	1.00046									44		3		0	`								3	16			48.171	42.427	57.556	15.202	1.00013
			7	15			53.517	51.755	55.625	13.73	0.903289									45		1		0								11	1	1123		4.86063	58.364	38	102	0		2
		11	1	1267		5.4839	33.135	20	53	0		2								46		0		1									2	17			66.398	59.583	70.75	16.292	1.07184
			2	14			24.201	17.25	33	12.5	0.822368									47		1		1									3	12			46.136	41.608	51.667	11.333	0.745592
			3	19			20.449	16	25	17.529	1.15322									48		0		0								12	1	1183		5.12033	49.861	28	108	0		3
		12	1	916		3.96468	52.825	39	93	0		5								49		2		1									2	12			32.604	31	38.5	11.424	0.751579
			2	14			39.601	35.408	54	13.454	0.885132									50		1		2									3	21			33.079	30.625	38	20.125	1.32401
			3	10			42.802	38.222	48.333	8.602	0.565921																						4	18			58.3	42.056	90.01	17.393	1.14428
			4	17			72.759	44.5	89.406	16.378	1.0775										Total	99		29								13	1	906		3.9214	33.742	23	59	0		4
			5	9			37.785	33.875	41.75	8.139	0.535461																						2	43			20.661	18.363	25.667	41.934	2.75882
			6	12			45.363	36.702	64.25	11.336	0.745789										% dorsal	77.3438											3	28			29.722	22.611	37.917	27.455	1.80625
		13	1	1231		5.32808	31.646	15	70	0		3									q=	0.773438											4	9			36.705	27.972	43.278	8.014	0.527237
			2	10			51.201	47.833	57	8.707	0.572829										Sep	7.4											5	15			29.49	21.917	34.161	14.181	0.932961
			3	11			42.141	37.75	48.304	9.65	0.634868																					14	1	1281		5.54449	44.931	32	64	0		1
			4	9			48.677	39	53.75	8.201	0.539539																						2	15			35.75	33.653	39	14.422	0.948816
		14	1	1006		4.35422	36.125	22	117	0		1																				15	1	925		4.00364	128.145	88	212	0		2
			2	27			34.066	21.917	39.716	25.831	1.69941																						2	17			105.994	100.444	120.25	16.125	1.06086
		15	1	1152		4.98615	51.562	39	73	0		2																					3	18			116.365	93.194	137.16	16.776	1.10368
			2	15			70.717	65.5	73	13.509	0.88875																					16	1	1240		5.36704	83.512	57	157	0		4
			3	17			49.309	44	56	16.279	1.07099																						2	15			65.373	51.429	90	14.422	0.948816
		16	1	1123		4.86063	52.638	28	138	0		2																					3	13			72.065	55.833	91.75	12.042	0.792237
			2	12			37.499	31.313	47.972	11.455	0.753618																						4	15			68.46	55.417	79.833	13.536	0.890526
			3	12			32.743	30	36.389	10.899	0.717039																						5	10			68.638	64.333	81.528	8.692	0.571842
		17	1	1048		4.53601	51.507	23	160	0		4																				17	1	1161		5.0251	47.735	29	89	0		3
			2	27			33.778	23.231	60	26.235	1.72599																						2	31			56.429	43	74.181	30.27	1.99145
			3	18			33.246	28.25	44.25	17.088	1.12421																						3	15			49.157	37.694	69.347	13.601	0.894803
			4	16			45.949	35	69.25	15.435	1.01546																						4	13			74.433	66.708	87.25	12.349	0.812434
			5	17			53.997	34.25	67	16.325	1.07401																					18	1	1331		5.76091	35.073	24	76	0		5
		18	1	1614		6.9858	82.645	55	175	0		1																					2	12			29.877	22.972	49.472	11.494	0.756184
			2	14			75.506	61	90	13.038	0.857763																						3	13			31.754	20.5	46.222	11.912	0.783684
		19	1	1076		4.6572	54.48	33	119	0		4																					4	10			30.365	24.722	38.75	8.975	0.590461
			2	19			48.233	46.355	54.75	18.336	1.20632																						5	16			26.928	20.806	33.556	15.015	0.987829
			3	17			50.439	48.083	56	15.846	1.0425																						6	15			32.781	19	43	14.036	0.923421
			4	8			64.371	57.917	69.821	7.333	0.482434																					19	1	1476		6.3885	48.946	23	189	0		4
			5	11			72.083	57.5	88.222	9.758	0.641974																						2	11			58.2	42.75	82.25	10.296	0.677368
		20	1	699		3.02545	82.682	59	116	0		0																					3	32			48.325	35.5	63.5	30.696	2.01947
		21	1	1071		4.63556	92.164	48	255	0		1																					4	16			46.472	38.5	52.622	14.714	0.968026
			2	15			77.283	59.991	131.583	14.213	0.935066																						5	19			30.849	25.5	37	18.028	1.18605
		22	1	506		2.1901	46.014	26	85	0		2																				20	1	1082		4.68317	57.557	30	205	0		2
			2	11			29.818	24	37	10.308	0.678158																						2	10			46.663	33	56.846	8.944	0.588421
			3	10			33.917	25	42.25	8.515	0.560197																						3	12			43.661	36	57.5	10.512	0.691579
		23	1	840		3.63573	90.596	41	255	0		3																				21	1	1005		4.3499	61.342	51	83	0		3
			2	23			52.474	45.007	62.347	22.461	1.4777																						2	9			77.453	74.573	81.889	7.696	0.506316
			3	16			43.792	35.25	64.25	14.56	0.957895																						3	10			84.491	69.333	95	8.857	0.582697
			4	12			50.658	44	62.5	10.817	0.711645																						4	17			57.211	52	62.74	15.878	1.04461
		24	1	1081		4.67884	89.214	46	202	0		2																				22	1	1115		4.826	32.436	19	58	0		6
			2	12			67.098	62	73.5	10.92	0.718421																						2	26			67.044	55.7	106	25.466	1.67539
			3	20			40.174	37.378	52	18.561	1.22112																						3	16			69.025	53	88	15.033	0.989013
		25	4	1429		6.18508	64.251	39	139	0		3																					4	18			68.876	44	90	17.464	1.14895
			5	14			45.999	36.5	54	12.649	0.832171																						5	13			54.712	45.875	72.5	12.369	0.81375
			6	22			44.318	39.857	53.143	20.839	1.37099																						6	12			50.542	43	63.5	11	0.723684
			7	15			43.421	33.5	65	14.08	0.926316																						7	13			24.267	18.927	29.5	11.853	0.779803
		26	1	1081		4.67884	71.878	42	126	0		0																				23	1	1312		5.67867	47.768	35	67	0		3
		27	1	798		3.45395	81.39	45	225	0		4																					2	15			64.019	56.5	73.214	14.009	0.921645
			2	9			66.417	57.75	73.25	8.062	0.530395																						3	12			65.137	57	72	10.794	0.710132
			3	12			55.798	47	71	11.336	0.745789																						4	12			62.547	58.25	68	10.794	0.710132
			4	9			92.921	72	101.902	7.906	0.520132																					24	1	1063		4.60093	51.632	31	89	0		6
			5	7			77.202	62	93.5	6.021	0.396118																						2	8			38.643	36	43.5	7.159	0.470987
		28	1	1156		5.00346	74.372	44	147	0		3																					3	9			48.008	35.75	53.449	8.276	0.544474
			2	14			57.523	54.589	61.5	13	0.855263																						4	14			42.478	40.923	45.115	13.086	0.860921
			3	28			47.659	41.5	60.333	27.042	1.77908																						5	13			40.417	38.167	47	11.597	0.762961
			4	10			44.279	41.833	50.5	9.394	0.618026																						6	8			50.354	48.643	51.73	6.519	0.428882
		29	1	758		3.28082	43.206	27	77	0		3																					7	7			38.554	33	43.5	5.701	0.375066
			2	13			40.287	38.875	43.333	12.042	0.792237																					25	1	1219		5.27614	70.799	41	147	0		2
			3	17			43.502	39.222	49	16.128	1.06105																						2	10			46.913	37	53.5	8.631	0.567829
			4	30			29.429	26.028	31.3	28.771	1.89283																						3	7			55.571	51	65.5	5.657	0.372171
		30	1	1038		4.49273	68.793	51	117	0		0																				26	1	1345		5.8215	50.698	28	91	0		2
		31	1	865		3.74394	49.816	33	71	0		3																					2	17			37.503	29.07	50	15.652	1.02974
			2	24			28.518	24	36.5	22.541	1.48296																						3	14			38.571	31	53	13	0.855263
			3	11			45.612	39.25	49.423	9.69	0.6375																					27	1	1320		5.7133	39.133	32	60	0		2
			4	19			41.915	39.204	47	18.361	1.20796																						2	16			39.062	36.5	41.5	15	0.986842
		32	1	579		2.50606	40.672	31	53	0		2																					3	12			37.515	36.182	40	11.011	0.724408
			2	19			37.496	33.59	49.667	18.49	1.21645																					28	1	1810		7.83414	53.427	35	76	0		2
			3	17			42.432	40.642	44	15.951	1.04941																						2	11			37.496	34	41.08	9.708	0.638684
		33	1	962		4.16378	70.83	49	137	0		2																					3	10			50.074	42.5	59.731	8.846	0.581974
			2	13			49.74	45.094	62.125	11.643	0.765987																					29	1	1008		4.36288	63.855	43	98	0		2
			3	16			49.487	47.417	52.5	14.5	0.953947																						2	13			76.823	69	98.333	11.823	0.777829
		34	1	1022		4.42348	81.165	48	127	0		4																					3	10			66.133	51.583	73.312	8.975	0.590461
			2	9			57.573	53	62.75	7.632	0.502105																					30	1	773		3.34574	71.801	58	93	0		4
			3	12			54.023	50.439	57.625	10.854	0.714079																						2	17			85.153	68	95.49	16.348	1.07553
			4	8			48.322	39.25	60.25	7.267	0.478092																						3	10			90.133	84	98	9.487	0.624145
			5	9			45.198	38.312	51.344	7.653	0.503487																						4	9			75.472	71.562	80.5	7.906	0.520132
		35	1	927		4.01229	117.29	59	244	0		2																					5	14			70.592	68.531	74	12.748	0.838684
			2	14			68.373	51.333	79.667	12.875	0.847039																					31	1	1092		4.72645	92.538	46	219	0		5
			3	6			85.844	71.667	100.111	5.375	0.353618																						2	11			55.891	49.5	65	9.862	0.648816
		36	1	1004		4.34557	144.521	79	252	0		5																					3	12			62.356	55.5	73.5	10.7	0.703947
			2	15			77.594	69.75	86	14.129	0.929539																						4	12			55.648	48	59.531	10.607	0.697829
			3	19			151.421	131.125	166.755	17.63	1.15987																						5	7			53.789	48.062	64.25	5.701	0.375066
			4	8			101.165	92.5	119.25	7.04	0.463158																						6	8			71.17	55.5	112.75	7.071	0.465197
			5	8			40.402	37.893	46.75	6.973	0.45875																					32	1	1367		5.91672	79.647	52	144	0		1
			6	8			156.013	133.25	170.036	7.018	0.461711																						2	12			102.892	64	123.227	10.548	0.693947
		37	1	738		3.19425	53.383	22	96	0		2																				33	1	1281		5.54449	56.83	38	114	0		3
			2	17			33.342	31.333	37.333	16.465	1.08322																						2	7			45.75	41	49	5.831	0.383618
			3	10			21.079	18.444	23.111	8.667	0.570197																						3	9			69.25	60	92	8.246	0.5425
		38	1	1082		4.68317	40.715	26	71	0		1																					4	16			49.225	40	56	15.297	1.00638
			2	10			31.016	28.049	32.835	8.537	0.561645																					34	1	1370		5.92971	60.978	41	97	0		3
		39	1	1112		4.81302	50.936	27	255	0		4																					2	16			45.781	39.633	56	15.403	1.01336
			2	15			58.703	39	119.5	13.895	0.914145																						3	27			55.953	47.216	65	26.086	1.71618
			3	11			34.486	26.75	40	10.277	0.676118																						4	17			42	37.945	54.5	16.008	1.05316
			4	11			35.337	31.61	39.75	10.13	0.666447																					35	1	1193		5.16361	64.312	35	108	0		1
			5	8			36	24.625	44.25	6.562	0.431711																						2	9			56.961	50.75	59.917	8.055	0.529934
		40	1	920		3.98199	58.127	30	250	0		1																				36	1	1180		5.10734	81.93	53	117	0		5
			2	14			29.435	19.5	39.875	13.309	0.875592																						2	13			90.815	81.375	113.167	11.853	0.779803
		41	1	949		4.10751	49.832	29	125	0		1																					3	6			87.283	80.5	102.5	5.148	0.338684
			2	8			24.366	23	29.5	7.433	0.489013																						4	15			73.464	58.75	86.25	14.318	0.941974
		42	1	1270		5.49688	37.41	21	66	0		5																					5	20			76.755	65.506	98.263	19.313	1.27059
			2	17			32.45	28	37	16.255	1.06941																						6	17			61.406	50.5	67.513	15.572	1.02447
			3	20			36.427	29.222	45.459	18.679	1.22888																					37	1	1190		5.15062	77.146	47	130	0		5
			4	11			42.54	28.667	54	9.944	0.654211																						2	11			75.591	63	91.5	10.112	0.665263
			5	20			37.376	33.607	43.333	19.437	1.27875																						3	9			70.299	58	80.75	7.906	0.520132
			6	13			42.841	38.382	48	12.374	0.814079																						4	12			54.157	42.25	72	11.068	0.728158
		43	1	937		4.05557	115.101	77	148	0		3																					5	12			54.167	49.5	58	11	0.723684
			2	13			112.182	100.333	133.333	12.351	0.812566																						6	9			63.222	52	78	8	0.526316
			3	10			103.378	90.222	114.667	9.339	0.614408																					38	1	1466		6.34522	60.983	37	99	0		4
			4	12			101.778	97	108.667	10.883	0.715987																						2	25			49.154	36.5	63.944	23.964	1.57658
		44	1	858		3.71364	51.172	22	155	0		3																					3	10			58.554	54.5	68	8.602	0.565921
			2	14			27.885	25.143	33	12.824	0.843684																						4	14			46.577	37.031	60.75	12.748	0.838684
			3	12			39.764	37.917	43.167	11.175	0.735197																						5	15			62.811	45.75	84.25	13.928	0.916316
			4	16			38.139	36.386	39.694	15.391	1.01257																					39	1	862		3.73096	57.95	32	108	0		4
		45	1	655		2.83501	27.901	15	56	0		1																					2	11			47.148	43.528	53.861	9.809	0.645329
			2	15			21.454	18.045	24.451	14.395	0.947039																						3	15			98.999	77.417	131	13.992	0.920526
		46	1	899		3.8911	53.94	27	129	0		1																					4	8			79.358	65.583	93.917	7.364	0.484474
			2	10			25.443	20.778	30.833	8.989	0.591382																						5	9			49.926	41.5	60.361	7.782	0.511974
		47	1	796		3.44529	71.603	42	122	0		2																				40	1	1032		4.46676	55.121	39	72	0		2
			2	28			51.294	43.75	59.392	27.354	1.79961																						2	14			58.233	55.962	60.938	12.816	0.843158
			3	7			60.282	50	67.375	6.403	0.42125																						3	15			63.577	54.25	70.5	14.009	0.921645
		48	1	1025		4.43646	91.267	55	168	0		0																				41	1	914		3.95602	50.859	21	110	0		1
		49	1	1061		4.59228	61.373	35	128	0		3																					2	7			56.2	40.639	72.528	5.676	0.373421
			2	7			60.074	58.5	63.094	6.25	0.411184																					42	1	1336		5.78255	75.989	43	137	0		1
			3	14			58.02	50	62.875	13.153	0.865329																						2	13			72.349	57.222	88.844	12.445	0.81875
			4	23			61.11	52.375	66.625	21.704	1.42789																					43	1	907		3.92573	31.696	20	45	0		2
		50	1	849		3.67469	54.65	27	134	0		3																					2	11			27.956	23.722	30	10.077	0.662961
			2	14			44.705	35.779	62.833	13.371	0.879671																						3	14			36.982	28.5	49.102	12.758	0.839342
			3	17			29.821	26.5	41.333	16.344	1.07526																					44	1	1247		5.39733	73.601	39	107	0		2
			4	14			47.24	35.167	60.639	12.565	0.826645		128	Total Filopodia																			2	9			69.591	59.375	80.125	7.603	0.500197
										Filopodia/growth cone		2.56																					3	13			65.529	59.25	76.125	12.374	0.814079
				Average		4.44555			Average		0.830952																					45	1	1431		6.19373	44.51	27	77	0		6
				st dev		1.0718			stdev		0.332888																						2	21			37.38	27.333	48.244	20.177	1.32743
				SEM		0.151576			SEM		0.0294234																						3	15			26.16	25	27.648	13.768	0.905789
																																	4	13			29.369	25.667	32.926	11.823	0.777829
																																	5	26			39.356	35.333	47.6	24.848	1.63474
																																	6	9			38.879	30	48.667	7.902	0.519868
																																	7	15			23.821	20.333	27.333	14.181	0.932961
																																46	1	1126		4.87361	54.514	32	86	0		4
																																	2	20			55.54	29	66.464	19.394	1.27592
																																	3	7			41.624	34	49.889	6.368	0.418947
																																	4	13			35.284	26	40.79	12.12	0.797368
																																	5	9			45.831	38	63	7.674	0.504868
																																	6	24			47.683	28	58.456	22.676	1.49184
																																47	1	872		3.77424	74.954	54	103	0		3
																																	2	20			65.642	60.5	72.75	19.269	1.2677
																																	3	19			76.145	67.769	89.5	18.2	1.19737
																																	4	8			84.393	78.306	92	7.267	0.478092
																																48	1	1080		4.67452	33.309	23	48	0		7
																																	2	11			24.34	20.25	29.5	10.18	0.669737
																																	3	8			28.295	21	33.5	7.433	0.489013
																																	4	8			28.311	24.75	33	7.075	0.465461
																																	5	8			21.931	19.5	26.562	7.382	0.485658
																																	6	10			24.819	22.5	27.333	9.22	0.606579
																																	7	8			73.694	61.625	98.25	6.657	0.437961
																																	8	12			81.509	76.364	99.5	11.47	0.754605
																																49	1	1045		4.52303	77.358	53	110	0		6
																																	2	9			68.385	58.5	79.5	7.906	0.520132
																																	3	10			64.013	56	69.333	8.846	0.581974
																																	4	9			73.685	61	78.002	7.504	0.493684
																																	5	9			28.448	26.312	30	8.112	0.533684
																																	6	10			28.603	25	31.306	9.192	0.604737
																																	7	14			32.132		33.5	12.789	0.841382
																																50	1	762		3.29813	50.335	29	83	0		5
																																	2	12			35.922	30.997	44.472	11.333	0.745592
																																	3	14			53.896	48.28	69.778	12.548	0.825526
																																	4	10			54.84	40.333	66	9.153	0.602171
																																	5	16			65	55.073	76	15.085	0.992434
																																	6	12			118.437	74.788	244.333	11.245	0.739803		167	Total Filopodia
																																								Filopodia/growth cone		3.34
																																		Average		5.11859			Average		0.845806
																																		st dev		1.09595			stdev		0.35685
																																		SEM		0.15499			SEM		0.0276139
lqIs379;unc-6(ev400)
		1	1	672		2.90859	27.347	19	43	0		3								1		2		1						1	1	1242		5.37569	34.798	22	57	0		3								1
			2	6			52.667	46	59	5.148	0.338684									2		1		0							2	25			37.262	33.438	47.333	23.807	1.56625									2
			3	6			67.873	63.75	69.53	4.61	0.303289									3		2		0							3	18			35.031	32.333	36.856	16.643	1.09493									3
			4	6			83.55	77.5	89	4.717	0.310329									4		4		0							4	16			27.688	25.167	30.944	15.206	1.00039									4
		2	1	874		3.78289	51.247	20	203	0		1								5		3		0						2	1	1331		5.76091	41.753	28	64	0		3								5
			2	15			20.258	18.643	21.857	14.221	0.935592									6		1		0							2	7			25.619	22	28	5.657	0.372171									6
		3	1	695		3.00814	42.565	32	95	0		2								7		1		0							3	11			31.527	27	37	10.198	0.670921									7
			2	13			31.369	29.806	34	12.207	0.803092									8		4		0							4	8			35	33	39	7.071	0.465197									8
			3	19			34.469	31.349	37.562	17.72	1.16579									9		4		0						3	1	836		3.61842	38.115	29	60	0		3								9
		4	1	642		2.77874	59.701	40	85	0		4								10		0		1							2	26			39.427	31	47	24.581	1.61717									10
			2	11			51.566	44.025	62.75	9.5	0.625									11		3		0							3	14			35.439	32.5	40.5	12.59	0.828289									11
			3	9			55.359	42.5	61.5	7.826	0.514868									12		2		1							4	29			27.704	24.286	30.732	28.04	1.84474									12
			4	11			47.365	40	56.7	9.708	0.638684									13		1		1						4	1	874		3.78289	55.296	37	75	0		3								13
			5	13			61.541	49.5	69.581	12.205	0.802961									14		2		0							2	10			39.865	35.278	42.587	8.957	0.589276									14
		5	1	762		3.29813	33.085	23	50	0		3								15		1		2							3	8			51.707	49.563	55.306	6.667	0.438618									15
			2	11			38.301	36.18	40.287	10.462	0.688289									16		3		1							4	12			33.674	26	42.472	11.081	0.729013									16
			3	9			28.991	27.59	31.25	8.28	0.544737									17		1		2						5	1	822		3.55783	55.404	38	108	0		2								17
			4	9			24.556	23	26	8.246	0.5425									18		1		1							2	26			53.268	48	58.933	24.965	1.64243									18
		6	1	928		4.01662	58.21	33	136	0		1								19		4		1							3	29			47.987	44.321	58.5	28.04	1.84474									19
			2	22			33.954	32.143	36.165	21.077	1.38664									20		1		2						6	1	1060		4.58795	36.249	24	56	0		5								20
		7	1	698		3.02112	31.112	19	61	0		1								21		0		0							2	6			31.967	30.4	34.5	5.22	0.343421									21
			2	17			26.971	20.691	38.444	16.007	1.05309									22		1		1							3	9			29.688	28.625	32.25	7.632	0.502105									22
		8	1	1599		6.92088	41.734	25	107	0		4								23		3		3							4	6			37.367	34.4	42	5.099	0.335461									23
			2	12			40.4	36.273	47.764	10.966	0.721447									24		0		0							5	10			32.944	26	35.556	9.014	0.593026									24
			3	11			40.787	38.2	43.5	9.849	0.647961									25		1		1							6	7			34.536	30.25	38.5	6.021	0.396118									25
			4	14			39.8	35.947	45.652	12.5	0.822368									26		1		1						7	1	550		2.38054	47.565	34	71	0		4								26
			5	8			33.655	28	40.5	6.727	0.442566									27		5		0							2	10			35.651	32.914	38	8.944	0.588421									27
		9	1	943		4.08154	36.104	25	55	0		4								28		2		0							3	24			26.421	25.022	32	23.005	1.51349									28
			2	10			30.543	25	35	8.944	0.588421									29		1		0							4	20			33.448	21.334	85.515	19.138	1.25908									29
			3	10			28.326	25	31	8.732	0.574474									30		1		1							5	16			45.315	24	113.556	15.24	1.00263									30
			4	19			30.953	27.295	34.549	17.678	1.16303									31		1		0						8	1	982		4.25035	37.704	27	56	0		1								31
			5	9			39.479	35.812	45.5	8.062	0.530395									32		2		0							2	17			35.322	31	39.057	16.101	1.05928									32
		10	1	1045		4.52303	27.512	21	41	0		1								33		1		1						9	1	1105		4.78272	39.919	25	64	0		4								33
			2	9			45.701	43.359	48.125	7.566	0.497763									34		2		3							2	13			44.222	37	48.75	12.379	0.814408									34
		11	1	895		3.87379	27.295	18	43	0		3								35		6		0							3	15			40.545	35.5	49	13.657	0.898487									35
			2	14			24.816	22.343	30.5	12.855	0.845724									36		1		1							4	10			41.85	38	46	9.487	0.624145									36
			3	5			23.212	21.25	25	4.272	0.281053									37		1		1							5	8			37.056	28	42	6.708	0.441316									37
			4	8			31.674	28	34.929	7.159	0.470987									38		1		2						10	1	1058		4.57929	55.953	36	116	0		4								38
		12	1	873		3.77857	79.711	42	150	0		3								39		2		1							2	15			36.159	31.333	39.082	13.992	0.920526									39
			2	9			58.033	55.625	65	8.201	0.539539									40		2		0							3	8			30.357	28.779	34	6.616	0.435263									40
			3	7			63.377	60.222	72	5.852	0.385									41		4		2							4	12			33.646	27.5	43.278	10.883	0.715987									41
			4	9			44.819	42	49.25	8.139	0.535461									42		0		0							5	12			41.801	28.333	65.583	10.734	0.706184									42
		13	1	844		3.65305	101.038	55	151	0		2								43		6		3						11	1	653		2.82635	69.303	42	107	0		4								43
			2	11			52.962	41.5	61	10.308	0.678158									44		3		1							2	10			48.052	44.336	50.944	8.902	0.585658									44
			3	8			113.832	107.296	126	6.801	0.447434									45		2		0							3	14			55.867	50.521	67.899	13.086	0.860921									45
		14	1	1024		4.43213	28.634	17	58	0		2								46		0		1							4	12			52.806	47.5	61	10.966	0.721447									46
			2	11			32.655	31.8	33.6	9.605	0.631908									47		0		0							5	11			60.861	52	70	9.552	0.628421									47
			3	9			33.707	31.688	36.25	7.616	0.501053									48		1		0						12	1	691		2.99082	83.096	51	131	0		4								48
		15	1	573		2.48009	21.353	12	30	0		3								49		3		2							2	6			75.633	70	88	5.025	0.330592									49
			2	23			29.544	26.591	33	22.299	1.46704									50		4		1							3	17			46.422	39	53.5	15.788	1.03868									50
			3	16			17.812	17.018	19	14.765	0.971382																				4	14			35.823	33	39.5	12.748	0.838684
			4	17			16.971	15	20	16.492	1.085										Total	98		39							5	10			45.862	36	59.25	8.559	0.563092										Total
		16	1	855		3.70066	28.251	18	46	0		4																		13	1	805		3.48425	71.075	51	97	0		4
			2	13			26.393	24.375	33	12.104	0.796316										% dorsal	71.5328									2	12			55.234	53.149	58.5	10.7	0.703947										% dorsal
			3	15			23.68	22	25.061	14.422	0.948816										q=	0.715328									3	22			60.825	58.056	63.528	20.67	1.35987										q=
			4	11			25.655	23.5	30	10.308	0.678158										Sep	7.71071									4	13			56.606	55	60.181	11.511	0.757303										Sep
			5	19			26.624	22.5	30.228	18.18	1.19605																				5	8			51.593	46	62	6.801	0.447434
		17	1	990		4.28497	62.623	48	82	0		3																		14	1	787		3.40634	44.172	26	58	0		3
			2	9			58.326	56.5	60	7.81	0.513816																				2	28			24.668	18.388	29.457	27.131	1.78493
			3	10			65.224	62.407	67.454	8.846	0.581974																				3	10			32.539	24.333	40.556	8.857	0.582697
			4	11			48.227	41.5	52.5	10	0.657895																				4	11			27.511	19.75	32.733	10.467	0.688618
		18	1	932		4.03393	47.6	37	67	0		2																		15	1	962		4.16378	55.476	30	103	0		3
			2	10			46.2	40.5	49.667	8.746	0.575395																				2	13			60.446	45.875	107.5	11.94	0.785526
			3	19			58.184	49.259	81.75	17.923	1.17914																				3	12			58.17	41.132	112.136	11.305	0.74375
		19	1	1247		5.39733	44.367	24	70	0		5																			4	8			56.39	50	64.413	6.828	0.449211
			2	10			28.207	25	33.5	9.22	0.606579																			16	1	1018		4.40616	41.004	25	68	0		3
			3	9			28.69	22	32.508	7.778	0.511711																				2	9			40.478	32	45.25	7.906	0.520132
			4	10			30.328	28	33.083	9.394	0.618026																				3	17			44.318	39	50	15.508	1.02026
			5	8			42	35.5	51.5	6.519	0.428882																				4	7			41.653	39.722	45	6.103	0.401513
			6	9			40.799	37.656	51	8.139	0.535461																			17	1	1248		5.40166	48.61	40	62	0		3
		20	1	813		3.51887	59.833	30	91	0		3																			2	15			50.919	48.929	53	13.829	0.909803
			2	13			41.755	37.75	47	11.511	0.757303																				3	10			52.428	51.667	53	8.5	0.559211
			3	13			56.261	48.25	59.625	12.01	0.790132																				4	11			45.455	44.1	46.64	9.657	0.635329
			4	9			48.319	45	50.75	8.062	0.530395																			18	1	1358		5.87777	51.335	37	69	0		5
		21	1	1147		4.96451	85.126	65	120	0		0																			2	24			49.893	46.273	54.75	23.049	1.51638
		22	1	1085		4.69616	36.878	22	57	0		2																			3	12			45.477	40.25	50.5	10.548	0.693947
			2	14			47.264	42.538	57	13.153	0.865329																				4	12			48.105	42	52	10.63	0.699342
			3	16			28.688	24	32	15	0.986842																				5	10			39.526	36.25	42.5	8.902	0.585658
		23	1	1118		4.83899	18.277	13	28	0		6																			6	10			53.192	47	59.028	9.341	0.614539
			2	11			22.601	19.975	25	9.823	0.64625																			19	1	1490		6.4491	49.224	30	93	0		3
			3	15			18.815	16.065	23	13.509	0.88875																				2	13			36.975	29.5	46.75	11.927	0.784671
			4	8			26.902	25.857	29	7.018	0.461711																				3	11			40.393	31.5	47.43	10.404	0.684474
			5	11			22.505	19	27.5	10	0.657895																				4	20			39.047	33.25	50	19.3	1.26974
			6	8			27.656	23.107	34.5	6.946	0.456974																			20	1	1138		4.92555	67.894	29	141	0		2
			7	8			21.864	18	25	6.964	0.458158																				2	14			58.309	48	69	12.659	0.832829
		24	1	889		3.84782	27.874	18	88	0		0																			3	20			110.163	103.421	124.5	19.164	1.26079
		25	1	1031		4.46243	49.685	30	83	0		2																		21	1	1265		5.47524	51.05	35	75	0		6
			2	9			36.907	31.012	45	7.906	0.520132																				2	19			57.228	51	63.833	18.028	1.18605
			3	11			32.387	29	35.32	9.552	0.628421																				3	26			48.401	41	56.222	25.125	1.65296
		26	1	1187		5.13764	80.459	45	137	0		2																			4	11			42.255	31	49	9.552	0.628421
			2	22			91.09	67.5	112.092	20.988	1.38079																				5	18			34.972	33.444	38.25	16.621	1.09349
			3	12			60.689	45.5	70.773	10.977	0.722171																				6	19			31.622	28.389	37.444	17.734	1.16671
		27	1	756		3.27216	71.175	33	129	0		5																			7	20			39.372	33.899	62	18.822	1.23829
			2	9			44.328	26.444	62.5	7.52	0.494737																			22	1	1293		5.59643	32.64	20	54	0		9
			3	8			52.373	44.129	63.028	6.864	0.451579																				2	12			23.631	20.273	29.227	11.102	0.730395
			4	8			37.037	28.417	52.444	7.196	0.473421																				3	14			29.142	25.5	31.611	12.5	0.822368
			5	8			53.742	38.417	78.833	7.454	0.490395																				4	18			28.166	25.777	30.907	17.088	1.12421
			6	9			53.552	51.25	55.889	8.28	0.544737																				5	13			28.788	23.972	34.319	12.176	0.801053
		28	1	701		3.03411	69.049	41	134	0		2																			6	17			34.88	31.176	38.5	15.532	1.02184
			2	12			48.927	39.167	53.111	11.494	0.756184																				7	14			49.256	44.509	53.006	13.435	0.883882
			3	12			74.604	63.25	83.972	11.338	0.745921																				8	21			46.255	33.36	94	20.402	1.34224
		29	1	1072		4.63989	44.473	31	91	0		1																			9	15			25.127	21.204	30.5	13.537	0.890592
			2	16			32	25	37.08	15.182	0.998816																				10	13			26.077	20	36.5	12	0.789474
		30	1	1003		4.34124	28.404	18	45	0		2																		23	1	677		2.93023	48.284	30	80	0		5
			2	16			28.825	27	32.417	14.735	0.969408																				2	12			30.659	28	33.909	11.402	0.750132
			3	9			19.635	18.045	22.389	8.36	0.55																				3	22			34.065	27.857	44	21.095	1.38783
		31	1	819		3.54484	32.484	26	41	0		1																			4	20			30.631	24.285	40	19.416	1.27737
			2	10			35.927	31	44	8.944	0.588421																				5	11			35.618	26	55	10.05	0.661184
		32	1	864		3.73961	39.829	23	70	0		2																			6	7			39.238	35	48	6.325	0.416118
			2	8			38.777	36.5	40.571	7.071	0.465197																			24	1	1279		5.53584	47.242	35	67	0		2
			3	8			42.29	38.25	44.842	6.727	0.442566																				2	13			36.609	33	40.056	12.42	0.817105
		33	1	1263		5.46659	32.021	23	53	0		2																			3	34			35.622	33	38.708	33.287	2.18993
			2	7			32.755	31.444	34.222	6.042	0.3975																			25	1	1125		4.86929	30.585	18	61	0		2
			3	9			35.139	32.5	37	8.062	0.530395																				2	27			23.34	19.604	34	25.612	1.685
		34	1	1065		4.60959	45.173	30	73	0		5																			3	10			30.152	27.704	31.37	9.014	0.593026
			2	10			53.394	46	60.167	8.969	0.590066																			26	1	939		4.06423	53.698	28	105	0		2
			3	21			36.669	32	42.7	20.301	1.33559																				2	21			47.373	40.52	55	20.156	1.32605
			4	13			73.583	63.417	80.139	12.019	0.790724																				3	13			24.884	22.938	27.5	11.597	0.762961
			5	9			75.716	60.333	86.472	7.923	0.52125																			27	1	1261		5.45793	56.147	32	84	0		0
			6	17			66.932	54.5	90.167	15.681	1.03164																			28	1	1188		5.14197	26.748	18	44	0		3
		35	1	628		2.71814	41.906	30	74	0		6																			2	14			36.954	26.249	45.166	12.806	0.8425
			2	8			34.216	32.25	37.25	7.071	0.465197																				3	19			29.1	26.921	31	17.913	1.17849
			3	8			35.49	33.888	37.5	6.727	0.442566																				4	11			34.029	29.967	38.167	9.911	0.652039
			4	14			33.297	29.654	44	13.086	0.860921																			29	1	1330		5.75658	56.374	36	75	0		4
			5	9			34.859	30.578	43.5	7.906	0.520132																				2	16			48.591	45	50.8	15.297	1.00638
			6	8			17.87	16.25	19.5	7.159	0.470987																				3	25			40.942	37.5	46.5	23.717	1.56033
			7	9			18.79	16.5	19.75	7.826	0.514868																				4	10			58.52	53	65	9.192	0.604737
		36	1	882		3.81752	55.783	40	98	0		2																			5	9			67.803	60.5	81.75	8.322	0.5475
			2	18			48.338	46.029	50.235	17.464	1.14895																			30	1	1037		4.4884	55.26	42	81	0		2
			3	11			43.005	40.92	48.5	9.962	0.655395																				2	11			51.759	46.75	59	9.618	0.632763
		37	1	766		3.31544	77.939	42	190	0		2																			3	11			47.636	43.7	54	10.124	0.666053
			2	10			53.042	49.75	59	9.341	0.614539																			31	1	1364		5.90374	30.82	19	54	0		4
			3	14			54.778	51.5	61.25	13.065	0.859539																				2	14			30.459	27.611	33.201	12.863	0.84625
		38	1	915		3.96035	31.968	23	44	0		3																			3	19			31.037	28.407	35	18.333	1.20612
			2	12			25.723	23	30.25	11.424	0.751579																				4	18			31.01	28.713	38.167	17.143	1.12783
			3	10			27.413	25.25	28.222	8.846	0.581974																				5	34			48.366	39.556	56.606	33.44	2.2
			4	8			27.312	25	28.5	6.5	0.427632																			32	1	1132		4.89958	24.21	16	35	0		2
		39	1	822		3.55783	44.562	20	103	0		3																			2	14			27.332	24	31.5	13.21	0.869079
			2	9			24.071	22.417	25.375	8.28	0.544737																				3	9			28.444	27	30.5	8.062	0.530395
			3	9			21.401	17.917	23.694	7.674	0.504868																			33	1	927		4.01229	31.611	23	45	0		2
			4	8			41.295	37	49	6.519	0.428882																				2	9			36.191	35	38.031	8.016	0.527368
		40	1	1495		6.47074	36.695	21	55	0		2																			3	19			35.065	25.432	48.173	18.2	1.19737
			2	13			30.84	26	34.736	12.207	0.803092																			34	1	1259		5.44927	52.069	37	76	0		2
			3	19			34.465	28.667	37	18.358	1.20776																				2	11			40.284	35.5	50.75	10.308	0.678158
		41	1	1132		4.89958	26.286	18	42	0		6																			3	10			48.664	42	52.951	8.86	0.582895
			2	10			25.856	21.5	30.5	8.5	0.559211																			35	1	1044		4.5187	64.162	43	91	0		2
			3	19			25.143	19.5	29.889	18.028	1.18605																				2	14			49.965	41.5	54.5	12.748	0.838684
			4	14			25.942	23.846	28.231	13.038	0.857763																				3	12			45.257	39.5	54.5	11.424	0.751579
			5	15			25.125	22.75	28.143	14.009	0.921645																			36	1	1114		4.82168	44.802	29	72	0		3
			6	26			29.017	24	33.88	25.02	1.64605																				2	6			41.927	37	46	5.408	0.355789
			7	13			24.853	20	29.5	11.63	0.765132																				3	9			41.731	32	53.25	7.649	0.503224
		42	1	1290		5.58345	26.2	15	50	0		0																			4	18			30.669	26.439	37	16.568	1.09
		43	1	808		3.49723	48.464	27	78	0		9																		37	1	816		3.53186	31.001	18	43	0		2
			2	9			56.723	53.152	62	7.778	0.511711																				2	17			27.881	22.156	35.5	16.008	1.05316
			3	6			57.457	48.5	63.34	5.408	0.355789																				3	7			25.238	21.5	27.833	5.831	0.383618
			4	8			33.116	31	35	6.519	0.428882																			38	1	1173		5.07704	50.818	40	64	0		1
			5	10			41.022	38	44.815	9.014	0.593026																				2	18			46.826	42.059	50.912	17.241	1.13428
			6	11			32.53	25.75	40.26	9.618	0.632763																			39	1	1129		4.8866	44.043	25	69	0		3
			7	9			27.931	24.75	34	8.016	0.527368																				2	13			38.902	34.771	45.875	11.673	0.767961
			8	10			37.899	32.5	40.667	8.515	0.560197																				3	11			41.55	35	49.75	10.012	0.658684
			9	6			38.967	37.6	41	5.148	0.338684																				4	12			31.305	23.5	37.409	10.548	0.693947
			10	30			38.306	31.68	49.991	29.268	1.92553																			40	1	1026		4.44079	32.339	20	44	0		1
		44	1	815		3.52753	27.275	18	50	0		4																			2	10			27.491	26.488	29	9.434	0.620658
			2	18			19.409	16.444	22.131	17.082	1.12382																			41	1	1042		4.51004	74.271	48	162	0		5
			3	12			17.064	16	18.194	11.279	0.742039																				2	13			65.667	50.889	83.444	11.823	0.777829
			4	7			23.627	22.917	24.861	5.963	0.392303																				3	10			51.101	47.083	55.25	8.8	0.578947
			5	11			24.204	21.75	25	10.374	0.6825																				4	12			49.924	43.194	51.968	10.817	0.711645
		45	1	653		2.82635	44.703	28	80	0		2																			5	7			60.169	55.833	64.75	5.667	0.372829
			2	15			30.932	27.762	34.889	14.36	0.944737																				6	10			74.453	67.333	82.239	8.8	0.578947
			3	6			33.825	30.722	36.083	4.643	0.305461																			42	1	947		4.09886	35.573	22	53	0		5
		46	1	761		3.2938	50.168	31	90	0		1																			2	8			35.672	32.872	39.5	7.106	0.4675
			2	12			34.369	30.227	46.75	11.011	0.724408																				3	13			25.874	23.5	27.5	11.705	0.770066
		47	1	853		3.692	84.529	51	124	0		0																			4	9			27.594	26.5	29	7.566	0.497763
		48	1	737		3.18992	36.509	17	82	0		1																			5	16			21.644	17.75	26.75	15.264	1.00421
			2	8			19.739	18.944	20.567	7.28	0.478947																				6	6			39.52	32.5	47	4.924	0.323947
		49	1	873		3.77857	60.617	37	98	0		5																		43	1	974		4.21572	32.734	22	47	0		4
			2	10			43.256	39.148	46.333	9.22	0.606579																				2	14			25.761	24.038	27.712	13.01	0.855921
			3	32			35.313	31.144	41	31.401	2.06586																				3	16			41.07	32	48	14.509	0.954539
			4	19			37.31	32	41.389	18.028	1.18605																				4	10			46.261	44	47.778	9.22	0.606579
			5	7			48.952	44	52	6.083	0.400197																				5	9			25.542	24.344	26.344	7.81	0.513816
			6	11			40.764	36.2	46	10.198	0.670921																			44	1	1240		5.36704	60.462	32	112	0		2
		50	1	763		3.30246	30.172	19	68	0		5																			2	13			39.67	31	46	11.673	0.767961
			2	12			27.399	24.227	32.5	10.595	0.697039																				3	14			41.686	33.74	55.5	13.463	0.885724
			3	16			27.672	23.25	29.306	14.534	0.956184																			45	1	1065		4.60959	57.671	27	109	0		1
			4	15			25.407	21.337	29.5	13.657	0.898487																				2	20			56.791	47.5	64.456	19.474	1.28118
			5	6			32.64	30	36	5.315	0.349671																			46	1	1082		4.68317	47.349	32	67	0		4
			6	8			35.683	32	43	7.433	0.489013		137	Total filopodia																	2	10			41.913	39.25	44.083	9.268	0.609737
										Filopodia/growth cone		2.74																			3	18			41.387	36.665	46.856	16.75	1.10197
				Average		3.99039			Average		0.704798																				4	9			40.688	37	46.917	7.674	0.504868
				st dev		0.935122			stdev		0.311149																				5	13			39.131	32.972	49.639	11.785	0.775329
				SEM		0.132246			SEM		0.0265832																			47	1	899		3.8911	33.077	23	50	0		6
																															2	19			31.623	28.025	34.846	17.614	1.15882
																															3	23			30.873	26.087	38.25	21.92	1.44211
																															4	23			29.317	26.867	32.76	22.461	1.4777
																															5	31			36.365	32	43.6	30.414	2.00092
																															6	10			48.194	39	58.389	9.014	0.593026
																															7	7			31.452	28.5	38	5.59	0.367763
																														48	1	1001		4.33258	35.375	21	58	0		4
																															2	15			33.685	30.218	36.25	13.8	0.907895
																															3	10			33.151	29.574	38.75	9.195	0.604934
																															4	12			32.615	29.399	35.083	11.141	0.732961
																															5	24			33.512	28	39.698	22.534	1.4825
																														49	1	931		4.02961	37.271	20	70	0		5
																															2	27			34.485	26.527	41.217	25.986	1.70961
																															3	7			32.988	31.722	34.333	6.103	0.401513
																															4	13			33.097	28.87	44	11.597	0.762961
																															5	10			34.572	33.5	37.5	8.5	0.559211
																															6	8			34.261	31	38	6.5	0.427632
																														50	1	780		3.37604	44.933	26	73	0		2
																															2	18			38.652	30.5	46.917	17.401	1.1448
																															3	9			31.56	29.556	35.389	8.007	0.526776		161	Total filopodia
																																						Filopodia/growth cone		3.22
																																Average		4.5316			Average		0.866471
																																st dev		0.902359			stdev		0.397471
																																SEM		0.127613			SEM		0.0313251
lqIs401
Below midline		cone id	measurement	area	new area	area um	mean	min	max	length	length um	protrusion/growthcone				Polarity				GC		Dorsal		Ventral				Above midline		cone id	measurement	area	new area	area um	mean	min	max	length	length um	protrusion/growthcone				Polarity				GC
		1	1	946		4.09453	109.66	76	146	0		3								1		1		2						1	1	853		3.692	42.176	27	91	0		2								1
			2	27			49.331	33	70.26	25.942	1.70671									2		2		0							2	9			49.222	45.5	51.656	7.5	0.493421									2
			3	9			59.532	56	66	7.649	0.503224									3		2		2							3	6			34.75	31	40	5.408	0.355789									3
			4	12			47.815	46	51	10.595	0.697039									4		4		0						2	1	1090		4.7178	30.312	23	42	0		2								4
		2	1	652		2.82202	61.982	35	89	0		2								5		3		0							2	20			22.5	19	26.053	19.026	1.25171									5
			2	8			42.496	41	45.204	6.576	0.432632									6		5		1							3	13			27.558	26	29	12.042	0.792237									6
			3	17			42.287	36.031	54	15.66	1.03026									7		0		0						3	4	792		3.42798	28.615	21	40	0		1								7
		3	1	1073		4.64422	73.944	48	196	0		4								8		1		0							5	14			26.573	25.154	27.497	13.416	0.882632									8
			2	12			52.017	46.75	55	11.011	0.724408									9		2		0						4	1	1203		5.20689	26.143	17	40	0		2								9
			3	10			62.022	46	81	9.055	0.595724									10		2		1							2	11			24.547	22.5	29	9.708	0.638684									10
			4	12			63.705	54	80.5	10.595	0.697039									11		4		2							3	13			27.192	24	29	12.042	0.792237									11
			5	18			43.861	39.5	47	17	1.11842									12		6		2						5	1	1227		5.31077	44.148	22	89	0		3								12
		4	1	1111		4.80869	42.567	27	78	0		4								13		1		2							2	21			39.59	32.375	66	19.78	1.30132									13
			2	8			42.614	40.857	44.806	7.341	0.482961									14		2		0							3	17			62.061	48.014	81.094	16.348	1.07553									14
			3	9			38.075	31.156	50	8.253	0.542961									15		0		0							4	6			43.893	40	46.5	5.315	0.349671									15
			4	15			31.09	27.583	34.376	13.744	0.904211									16		0		1						6	1	963		4.16811	41.652	24	76	0		3								16
			5	12			36.537	29.5	48.333	11.338	0.745921									17		1		0							2	11			35.464	33	41.5	10.44	0.686842									17
		5	1	941		4.07289	30.685	22	47	0		3								18		2		0							3	15			35.455	31	41.464	14.009	0.921645									18
			2	10			25.904	21	30	8.515	0.560197									19		1		1							4	8			26.116	23	30	6.946	0.456974									19
			3	15			40.273	37.5	48.5	13.601	0.894803									20		1		0						7	1	1193		5.16361	39.221	24	65	0		0								20
			4	17			30.394	28.25	32.344	15.532	1.02184									21		3		1																								21
		6	1	1128		4.88227	48.449	27	216	0		6								22		2		0						8	1	1443		6.24567	42.886	29	57	0		2								22
			2	15			33.444	27	38	14.08	0.926316									23		0		0							2	10			29.9	23	36	9	0.592105									23
			3	29			30.24	26	32.429	27.514	1.81013									24		5		0							3	10			47.798	44	51.117	8.86	0.582895									24
			4	7			36.786	29	43.25	6	0.394737									25		1		1						9	1	1013		4.38452	54.974	38	77	0		2								25
			5	10			41.496	38.333	44.759	8.631	0.567829									26		1		0							2	7			55.163	54.5	56	5.59	0.367763									26
			6	8			44.857	37	55	6.671	0.438882									27		0		1							3	11			123.081	58.25	255	9.823	0.64625									27
			7	10			97.756	72.5	123	8.944	0.588421									28		2		1						10	1	1334		5.77389	34.047	21	64			8								28
		7	1	798		3.45395	36.482	25	53	0		0								29		0		2							2	27			27.739	19.876	35	26.196	1.72342									29
		8	1	897		3.88244	32.486	23	48	0		1								30		2		0							3	19			31.153	21	40.745	17.614	1.15882									30
			2	25			36.753	29	48.833	24.331	1.60072									31		0		1							4	10			35.594	27.5	45.593	9.301	0.611908									31
		9	1	984		4.259	46.379	29	76	0		2								32		2		2							5	6			35.97	26	44	5.408	0.355789									32
			2	15			38.317	23	54.107	13.946	0.9175									33		2		0							6	12			29.946	25.219	36	11.18	0.735526									33
			3	10			41.965	29.25	55	8.515	0.560197									34		1		0							7	17			30.788	21	37.216	16.14	1.06184									34
		10	1	1178		5.09868	34.648	29	49	0		3								35		5		1							8	7			30.756	23	36	6.103	0.401513									35
			2	36			35.559	31.979	44	34.886	2.29513									36		2		1							9	17			34.225	29.804	41.434	16.263	1.06993									36
			3	9			31.286	30.156	32	7.616	0.501053									37		0		0						11	1	788		3.41066	81.006	63	109	0		5								37
			4	10			33.578	32	35.667	9.22	0.606579									38		3		1							2	11			71.4	68.5	74	10.05	0.661184									38
		11	1	650		2.81337	50.325	39	67	0		6								39		4		1							3	10			65.357	61.296	72	8.944	0.588421									39
			2	12			48.833	46	51	11	0.723684									40		3		1							4	12			62.197	55.091	71.091	11.045	0.726645									40
			3	17			46.008	42.781	52	15.788	1.03868									41		4		1							5	14			64.242	55.538	71	13.038	0.857763									41
			4	14			44.288	41.231	48.25	12.54	0.825									42		2		2							6	12			48.174	45.909	51	11.18	0.735526									42
			5	8			40.045	36	44.5	7.018	0.461711									43		5		0						12	1	709		3.06873	54.35	39	75	0		2								43
			6	15			36.96	35.214	40.75	14.142	0.930395									44		0		2							2	13			42.133	33	48	11.885	0.781908									44
			7	9			33.944	33.203	35.422	7.616	0.501053									45		2		1							3	12			45.61	35	57	11.413	0.750855									45
		12	1	1076		4.6572	37.654	26	61	0		8								46		1		1						13	1	1393		6.02926	30.694	24	40	0		2								46
			2	17			43.64	33.938	60	16.031	1.05467									47		4		0							2	12			32.814	32.045	33.364	11.011	0.724408									47
			3	21			36.988	34	42.5	20.025	1.31743									48		3		0							3	19			30.75	29.25	33.5	18.062	1.18829									48
			4	19			37.363	33.139	41.5	17.868	1.17553									49		2		0						14	1	1688		7.30609	36.581	20	60	0		5								49
			5	17			38.575	32.25	48	16.194	1.06539									50		5		2							2	9			37.181	24	47	8.062	0.530395									50
			6	12			34.767	29.715	40	10.92	0.718421										Total	106		37							3	22			24.896	18.5	36	21.225	1.39638
			7	11			32.933	27	36.5	10.124	0.666053																				4	7			31.024	22	39.5	6.403	0.42125										Total
			8	17			31.232	27	38.5	16.031	1.05467										% dorsal	74.1259									5	15			24.475	22.485	29	13.537	0.890592
			9	9			33.64	28.5	40	7.826	0.514868										q=	0.741259									6	27			29.382	27.654	32.5	26.12	1.71842										% dorsal
		13	1	775		3.3544	34.293	20	140	0		3									Sep	7.32453								15	1	1217		5.26749	79.698	52	116	0		2									q=
			2	12			15.148	12.789	16.777	10.595	0.697039																				2	10			52.167	49	57.5	9.124	0.600263										Sep
			3	10			60.87	41	91.5	8.515	0.560197																				3	15			73.633	63	85.5	13.657	0.898487
			4	34			30.546	20.5	38.728	33.33	2.19276																			16	1	682		2.95187	44.985	23	69	0		3
		14	1	1058		4.57929	33.522	21	93	0		2																			2	20			31.532	25.985	38.985	19.143	1.25941
			2	24			31.314	27.5	33.63	22.594	1.48645																				3	8			33.287	27.917	40.417	6.749	0.444013
			3	23			35.968	29	41.465	22.147	1.45704																				4	14			32.201	27.992	41.09	13.208	0.868947
		15	1	1155		4.99913	24.854	18	38	0		0																		17	1	1035		4.47974	51.413	36	108	0		3
		16	1	1125		4.86929	53.199	32	121	0		1																			2	10			57.661	46.75	61.667	9.22	0.606579
			2	10			38.869	34.806	42.417	8.673	0.570592																				3	19			55.589	38.5	78	18.118	1.19197
		17	1	663		2.86963	20.988	17	29	0		1																			4	9			43.069	40	45	7.762	0.510658
			2	16			21.335	19	22.773	15.182	0.998816																			18	1	1082		4.68317	25.561	17	44	0		0
		18	1	1117		4.83466	57.474	35	86	0		2																		19	1	1239		5.36271	44.725	34	67	0		5
			2	11			23.836	19.25	32.25	10.05	0.661184																				2	10			41.629	37.944	44.071	8.667	0.570197
			3	10			36.867	31	42.889	9.055	0.595724																				3	8			43.979	37.417	47.779	7.341	0.482961
		19	1	814		3.5232	41.601	19	68	0		2																			4	11			41.909	37	46.5	10	0.657895
			2	12			31.174	23.5	36.25	11.314	0.744342																				5	8			45.12	42	49	7.071	0.465197
			3	12			32.242	19	44.5	11.402	0.750132																				6	10			49.487	43.5	52.056	8.732	0.574474
		20	1	733		3.17261	34.318	26	51	0		1																		20	1	1243		5.38002	69.789	41	168	0		2
			2	31			26.313	23.591	37	30.083	1.97914																				2	12			48.93	42.449	62.583	11.392	0.749474
		21	1	790		3.41932	25.806	15	43	0		4																			3	25			45.652	37.75	59.641	24.134	1.58776
			2	14			17.648	14.528	23.028	13.22	0.869737																			21	1	1004		4.34557	47.963	35	63	0		4
			3	8			22.595	20.759	27.5	7.032	0.462632																				2	9			50.681	47.375	58	8.016	0.527368
			4	7			19.284	15.083	22.722	6.342	0.417237																				3	23			25.89	20.519	38.194	22.023	1.44888
			5	8			16.583	15	18.25	7.379	0.485461																				4	25			23.814	20.333	30	24.352	1.60211
		22	1	946		4.09453	27.679	14	63	0		2																			5	13			35.937	31	39.247	11.543	0.759408
			2	23			27.66	22.364	33	22.204	1.46079																			22	1	879		3.80454	32.68	23	72	0		3
			3	38			29.221	23.649	40.814	37.014	2.43513																				2	32			29.357	26.476	34.556	31.257	2.05638
		23	1	1578		6.82999	19.917	13	32	0		0																			3	15			32.371	22.75	39.536	14.009	0.921645
		24	1	975		4.22005	27.433	13	69	0		5																			4	30			25.095	23.128	26.062	29.347	1.93072
			2	19			12.711	11.722	14	17.678	1.16303																			23	1	1316		5.69598	46.986	36	64	0		3
			3	11			15.164	11	20	10.44	0.686842																				2	11			40.525	37.5	44.54	9.708	0.638684
			4	9			10.207	9	13.5	7.5	0.493421																				3	7			42.074	41.25	43	5.523	0.363355
			5	10			12.676	10.75	16	8.515	0.560197																				4	19			41.864	40	43.583	17.5	1.15132
			6	11			44.504	37.5	56.5	9.618	0.632763																			24	1	1054		4.56198	50.862	36	70	0		0
		25	1	1090		4.7178	27.041	16	46	0		2																		25	1	1066		4.61392	44.066	26	67	0		5
			2	9			28.106	22.379	39.5	7.906	0.520132																				2	21			24.094	20	36.5	19.912	1.31
			3	8			19.334	15.25	23	6.5	0.427632																				3	28			30.83	27.778	37.815	27.06	1.78026
		26	1	861		3.72663	29.861	22	42	0		1																			4	8			30.96	28	31.964	6.519	0.428882
			2	12			28.54	24.802	36.5	10.63	0.699342																				5	17			32.8	28.969	34.812	16.008	1.05316
		27	1	1037		4.4884	25.135	15	49	0		1																			6	14			37.107	34.811	40.5	12.981	0.854013
			2	14			17.797	15.846	22.077	13.038	0.857763																			26	1	1352		5.8518	45.338	27	70	0		2
		28	1	1101		4.76541	30.905	17	61	0		3																			2	14			27.148	25	28.462	13.153	0.865329
			2	11			15.427	14	18.5	9.862	0.648816																				3	13			49.24	39.5	63.444	12.168	0.800526
			3	8			24.17	17	32	7.433	0.489013																			27	1	1137		4.92123	36.888	25	55			2
			4	9			23.281	20	28.5	7.826	0.514868																				2	9			46.095	42	52.5	7.616	0.501053
		29	1	1151		4.98182	43.769	27	58	0		2																			3	30			36.258	30.2	43	28.692	1.88763
			2	12			30.256	25	35.5	10.966	0.721447																			28	1	912		3.94737	50.445	24	95	0		6
			3	17			65.352	51	71	15.532	1.02184																				2	10			54.4	51.75	62	9.341	0.614539
		30	1	1127		4.87794	30.677	19	56	0		2																			3	9			46.724	44	55	7.906	0.520132
			2	16			29.019	25	34	14.866	0.978026																				4	18			51.884	48.279	58	16.771	1.10336
			3	12			23.846	23	28	11.18	0.735526																				5	14			48.409	42.038	56.5	13.21	0.869079
		31	1	703		3.04276	27.289	19	40	0		1																			6	23			45.689	36.5	55.955	22.023	1.44888
			2	21			19.417	16.7	24	20.224	1.33053																				7	10			32.883	29.5	35	9.014	0.593026
		32	1	1333		5.76956	36.577	19	62	0		4																		29	1	1060		4.58795	36.189	20	108	0		3
			2	16			21.375	17.5	27	15.443	1.01599																				2	18			26.921	18	36.163	16.643	1.09493
			3	9			36.375	20	50.312	7.81	0.513816																				3	12			34.817	29	45	10.77	0.708553
			4	7			34.308	29	38.75	5.523	0.363355																				4	21			27.664	23.5	32.003	20.291	1.33493
			5	9			31.173	28.316	35.102	7.906	0.520132																			30	1	762		3.29813	55.626	30	97	0		5
		33	1	1095		4.73944	47.739	40	64	0		2																			2	20			32.401	26.367	43.583	18.696	1.23
			2	17			45.881	44	48	15.811	1.0402																				3	13			34.286	29.657	44.972	12.134	0.798289
			3	16			49.075	45	54	15	0.986842																				4	24			52.787	33.84	69.167	22.847	1.50309
		34	1	938		4.0599	48.816	30	76	0		1																			5	16			38.06	29.158	45.962	14.851	0.977039
			2	10			40.448	36	43.75	9.301	0.611908																				6	16			50.101	42.03	60.28	14.667	0.964934
		35	1	717		3.10336	33.05	20	58	0		6																		31	1	1194		5.16794	57.163	37	92	0		3
			2	11			23.505	22	28.5	9.5	0.625																				2	12			42.178	40	43.909	11.402	0.750132
			3	9			30.602	29.238	32.5	7.517	0.494539																				3	10			63.867	51	74	9.487	0.624145
			4	15			24.601	18	35.5	14.009	0.921645																				4	8			50.755	43.755	59	7.211	0.474408
			5	19			28.693	20	34.704	17.734	1.16671																			32	1	1276		5.52285	30.425	22	48	0		1
			6	14			23.522	20.154	25.846	13.038	0.857763																				2	22			44.777	24	77.429	21.378	1.40645
			7	10			25.097	21.836	28.9	9.265	0.609539																			33	1	600		2.59695	41.483	27	67	0		2
		36	1	816		3.53186	66.275	27	144	0		3																			2	27			33.683	28.027	42.25	26.405	1.73717
			2	14			27.989	23	30.385	13.342	0.877763																				3	50			27.209	17.959	51	49.449	3.25322
			3	10			27.317	24	31.25	9.124	0.600263																			34	1	1169		5.05973	46.453	30	79	0		3
			4	11			51.994	47.965	58.365	9.708	0.638684																				2	8			34.121	26.361	38.25	7.454	0.490395
		37	1	773		3.34574	25.539	17	50	0		0																			3	16			63.435	58.333	68.25	15.041	0.989539
		38	1	884		3.82618	65.586	42	97	0		4																			4	11			48.222	45.367	50.977	9.718	0.639342
			2	12			61.427	48	74	10.512	0.691579																			35	1	1177		5.09436	42.285	21	63	0		1
			3	10			65.587	39	82	9.192	0.604737																				2	11			41.287	31.639	48.639	9.615	0.632566
			4	11			48.286	40	63	10.308	0.678158																			36	1	1028		4.44945	38.69	28	63	0		2
			5	19			46.921	37.5	65.444	18.439	1.21309																				2	13			35.228	31.5	39	12.176	0.801053
		39	1	520		2.25069	35.448	19	59	0		5																			3	11			25.032	23.57	27	9.849	0.647961
			2	10			49.735	38.698	67.111	8.559	0.563092																			37	1	1050		4.54467	24.603	15	53	0		4
			3	27			46.867	31	61.942	26.12	1.71842																				2	13			23.971	20.438	29.549	11.927	0.784671
			4	29			36.014	23.42	61.018	27.722	1.82382																				3	15			19.87	17.071	28.5	14.08	0.926316
			5	16			31.25	25.5	36	15	0.986842																				4	8			25.79	22.5	31	7.433	0.489013
			6	15			26.708	22.5	31.25	14.08	0.926316																				5	8			23.438	20.5	24.571	6.519	0.428882
		40	1	1610		6.96849	40.754	24	73	0		4																		38	1	1336		5.78255	40.981	30	77	0		2
			2	7			33.978	30	38.5	6.103	0.401513																				2	16			35.058	32.333	38.8	15.033	0.989013
			3	8			33.374	29.75	40	6.519	0.428882																				3	12			39.243	36.091	44.054	10.512	0.691579
			4	8			30.765	27	36	6.708	0.441316																			39	1	935		4.04692	35.4	16	61	0		5
			5	5			37	33	42	4	0.263158																				2	18			30.375	25.311	34.72	17.205	1.13191
		41	1	1134		4.90824	23.601	16	63	0		5																			3	12			24.481	19.5	31	11.281	0.742171
			2	19			28	24	32.75	17.804	1.17132																				4	10			29.183	20.75	32.651	8.602	0.565921
			3	15			20.974	15.964	26.607	14.009	0.921645																				5	20			27.75	22	30.756	19.105	1.25691
			4	10			20.965	19.519	22.5	8.846	0.581974																				6	20			43.94	30	55.017	19.259	1.26704
			5	17			24.064	19.75	28.5	16.225	1.06743																			40	1	1151		4.98182	66.855	44	87	0		4
			6	10			26.4	23	30	9	0.592105																				2	15			56.99	53.74	59.903	13.601	0.894803
		42	1	569		2.46278	42.613	24	74	0		4																			3	8			31.634	28.5	34	7.071	0.465197
			2	16			32.613	25	43.213	14.603	0.960724																				4	8			33.661	31	38	6.946	0.456974
			3	14			30.779	28.077	35	13.01	0.855921																				5	10			43.733	40.75	46.5	8.559	0.563092
			4	26			24.406	21.41	31	25.387	1.6702																			41	1	1170		5.06406	30.981	24	43	0		4
			5	8			83.837	64.5	102	6.519	0.428882																				2	13			28.894	25.5	30.625	12.093	0.795592
		43	1	1174		5.08137	54.68	22	178	0		5																			3	9			33.839	29.25	41	7.5	0.493421
			2	18			53.751	48.578	58.126	16.763	1.10283																				4	9			30.526	29.75	32	7.5	0.493421
			3	8			57.429	50	77	7.159	0.470987																				5	8			26.817	24.75	29	6.519	0.428882
			4	8			56.813	53.071	70	6.801	0.447434																			42	1	962		4.16378	54.354	29	96	0		1
			5	13			53.545	48	60.556	11.687	0.768882																				2	16			57.22	36	73.606	15.435	1.01546
			6	23			61.336	51	70.633	22.456	1.47737																			43	1	1009		4.36721	30.932	22	44	0		3
		44	1	1216		5.26316	37.111	20	91	0		2																			2	17			34.115	23	39.117	15.556	1.02342
			2	10			29.444	24.352	34.5	9.301	0.611908																				3	17			38.176	32	47	16	1.05263
			3	11			24.36	21	33	10	0.657895																				4	9			37.604	34	44	8.062	0.530395
		45	1	569			45.062	28	68	0		3																		44	1	1001		4.33258	43.139	31	60	0		4
			2	11			30.231	23.75	36	9.962	0.655395																				2	7			39.536	37.833	41.167	5.831	0.383618
			3	19			38.426	29	53.5	18.125	1.19243																				3	8			35.349	31.333	39.861	7.18	0.472368
			4	24			30.718	26.671	44	23.431	1.54151																				4	12			49.319	47	53.056	11.101	0.730329
		46	1	667		2.88695	40.016	24	69	0		2																			5	12			42.842	32.889	46.076	11.479	0.755197
			2	22			51.042	39.5	57.988	21.471	1.41257																			45	1	1141		4.93854	31.063	19	53	0		2
			3	11			31.582	28.6	34	10.198	0.670921																				2	17			27.86	24.875	35	16.378	1.0775
		47	1	854		3.69633	33.155	22	66	0		4																			3	16			21.188	16.844	28	15.116	0.994474
			2	12			24.657	21.5	28.5	10.548	0.693947																			46	1	884		3.82618	26.236	19	48	0		4
			3	16			14.469	12.5	17.644	14.866	0.978026																				2	13			24.346	21.667	28	11.662	0.767237
			4	8			13.985	12.408	16	6.801	0.447434																				3	28			16.131	13.549	22.5	26.926	1.77145
			5	14			19	14	22.5	12.659	0.832829																				4	12			23.167	21.11	25.5	10.92	0.718421
		48	1	899		3.8911	32.103	22	51	0		3																			5	10			18.252	15	24.5	9.22	0.606579
			2	9			31.948	30.5	33.5	8.322	0.5475																			47	1	1029		4.45377	37.745	25	64	0		5
			3	12			29.773	28.5	31	10.977	0.722171																				2	9			38.595	36.188	41	7.5	0.493421
			4	22			27.97	25.068	34.184	21.36	1.40526																				3	28			33.913	31	39.25	27.189	1.78875
		49	1	666		2.88262	39.093	29	62	0		2																			4	9			38.229	31.75	42	8.139	0.535461
			2	23			28.285	24.448	36	21.731	1.42967																				5	6			30.225	26.5	35.5	5.025	0.330592
			3	13			39.308	34	43	11.662	0.767237																				6	7			37.667	30	48.5	6.265	0.412171
		50	1	1189		5.1463	36.495	24	78	0		7																		48	1	805		3.48425	24.588	17	39	0		3
			2	9			47.873	45	52.25	7.5	0.493421																				2	8			18.161	14.5	20.75	7.018	0.461711
			3	10			38.046	36.454	42.25	8.544	0.562105																				3	13			20.42	18.75	23	12.379	0.814408
			4	15			36.771	31.878	45.5	13.601	0.894803																				4	45			27.754	20.727	41.682	43.729	2.87691
			5	14			36.495	32.305	46.5	12.816	0.843158																			49	1	1060		4.58795	59.686	32	153	0		3
			6	18			45.588	35	55.204	16.711	1.09941																				2	10			70.211	58.722	111.5	8.5	0.559211
			7	9			44.248	30.5	60	8.276	0.544474																				3	23			63.462	39.194	165.504	21.708	1.42816
			8	31			44.403	33.263	109	29.518	1.94197																				4	9			40.028	32	47	8.062	0.530395
										Filopodia/growth cone		2.86	143																	50	1	1226		5.30644	36.34	23	51	0		4
				Average		4.17694			Average		0.862013																				2	17			33.139	27	37	16.401	1.07901
				st dev		1.01956			stdev		0.42173																				3	12			30.051	28	33.884	10.77	0.708553
				SEM		0.144188			SEM		0.0352668																				4	7			26.841	21	32	5.657	0.372171
																															5	13			20.564	15	26	12.166	0.800395
																																						Filopodia/growth cone		2.94	147
																																Average		4.66863			Average		0.876122
																																st dev		0.917016			stdev		0.466628
																																SEM		0.129686			SEM		0.0384868
lqIs401;unc-6(ev400)
Below midline		cone id	measurement	area	new area	area um	mean	min	max	length	length um	protrusion/growthcone				Polarity				GC		Dorsal		Ventral				Above midline		cone id	measurement	area	new area	area um	mean	min	max	length	length um	protrusion/growthcone				Polarity				GC
		1	1	559		2.41949	82.655	45	123			1								1		1		0						1	1	905		3.91707	42.143	23	72			4								1
			2	11			63.832	47.5	85	9.823	0.64625									2		1		1							2	19			28.874	21	37.139	18.446	1.21355									2
		2	1	1330		5.75658	57.36	37	82	0		2								3		2		0							3	11			26.055	23	33	10.05	0.661184									3
			2	16			42.766	39.249	49.5	15.435	1.01546									4		2		2							4	15			31.477	20	41.5	14.08	0.926316									4
			3	10			39.539	38.759	40.5	9.301	0.611908									5		4		0							5	7			27.536	23	33.75	6.265	0.412171									5
		3	1	955		4.13348	31.198	16	73	0		2								6		2		1						2	1	740		3.20291	38.814	24	61	0		1								6
			2	14			18.586	17.077	19.734	12.816	0.843158									7		1		0							2	20			25.813	20.972	32.183	18.822	1.23829									7
			3	12			19.796	18	21.273	10.966	0.721447									8		1		0						3	1	785		3.39768	22.689	14	35	0		2								8
		4	1	972		4.20706	61.302	36	115	0		4								9		1		0							2	19			20.333	18.25	21.917	18.173	1.19559									9
			2	13			45.899	38	50.5	12.379	0.814408									10		4		1							3	14			22.992	22	25	13.463	0.885724									10
			3	13			62.154	56	70	12.369	0.81375									11		1		0						4	1	1163		5.03376	31.841	17	62	0		1								11
			4	9			43.771	37	49	7.616	0.501053									12		1		1							2	10			28.145	23.333	33.417	9.434	0.620658									12
			5	12			28.574	26.25	31.5	11.102	0.730395									13		1		2						5	1	789		3.41499	41.79	25	60	0		2								13
		5	1	1160		5.02078	36.921	24	54	0		4								14		1		0							2	17			41.571	32.5	45.688	15.532	1.02184									14
			2	7			38.435	37.25	40	6.021	0.396118									15		1		1							3	17			31.529	25	36	15.532	1.02184									15
			3	8			30.083	24.75	36	6.727	0.442566									16		4		0						6	1	1246		5.39301	43.876	24	74	0		2								16
			4	11			27.499	24.5	29.38	9.552	0.628421									17		3		1							2	17			59.3	39.562	136	16.401	1.07901									17
			5	9			24.819	21.5	29.5	8.382	0.551447									18		0		1							3	12			21.356	19	24	10.77	0.708553									18
		6	1	753		3.25918	96.629	53	214	0		3								19		3		2						7	1	1139		4.92988	35.682	21	66	0		3								19
			2	34			87.899	71	118.5	32.653	2.14822									20		2		0							2	11			31.626	26	35.035	9.618	0.632763									20
			3	12			56.305	35	78	11.236	0.739211									21		2		1							3	21			28.612	24.913	40	19.849	1.30586									21
			4	11			58.424	46	72	10.124	0.666053									22		1		0							4	16			42.83	32.04	62	15.264	1.00421									22
		7	1	915		3.96035	74.251	32	255	0		1								23		1		0						8	1	866		3.74827	49.058	30	63	0		3								23
			2	18			41.813	38	45.772	17.007	1.11888									24		4		1							2	11			34.545	30	38	10	0.657895									24
		8	1	1196		5.17659	32.589	17	49	0		1								25		1		1							3	11			41.909	38.6	47	10.296	0.677368									25
			2	8			38.045	32	40.857	7.382	0.485658									26		2		1							4	15			35.081	29.786	40.786	14.318	0.941974									26
		9	1	953		4.12483	30.71	22	47	0		1								27		1		0						9	1	532		2.30263	46.549	19	101	0		4								27
			2	9			29.639	26	36	8.246	0.5425									28		2		2							2	9			98.753	94.375	102.5	8.078	0.531447									28
		10	1	659		2.85232	29.994	20	39	0		5								29		0		1							3	12			26.758	21	32	10.966	0.721447									29
			2	11			22.798	19.1	31	10.012	0.658684									30		2		0							4	9			29.26	26	38.25	8.139	0.535461									30
			3	13			27.349	23.25	32.583	11.543	0.759408									31		1		1							5	7			31.452	25	37	6.021	0.396118									31
			4	18			21.677	18.618	25.832	16.867	1.10967									32		3		0						10	1	1166		5.04675	21.334	16	33	0		1								32
			5	8			15.304	13.75	16	6.671	0.438882									33		1		2							2	10			17.733	17	18.667	9.055	0.595724									33
			6	16			14.979	14	16.8	15.008	0.987368									34		2		0						11	1	859		3.71797	36.669	20	68	0		5								34
		11	1	705		3.05142	52.494	31	82	0		1								35		1		0							2	13			27.686	25.387	33.056	11.557	0.760329									35
			2	9			39.406	30.5	56	8.322	0.5475									36		1		1							3	9			25.401	21	26.944	7.951	0.523092									36
		12	1	624		2.70083	53.728	31	81	0		2								37		3		0							4	12			30.646	24.639	37.861	11.035	0.725987									37
			2	14			50.766	46.5	55.87	12.659	0.832829									38		2		0							5	15			27.609	19.5	36.472	14.016	0.922105									38
			3	8			34.92	28	40	7.382	0.485658									39		2		0							6	7			30.005	27.287	33.556	5.935	0.390461									39
		13	1	1044		4.5187	31.483	24	43	0		3								40		1		1						12	1	831		3.59678	34.889	25	52	0		1								40
			2	8			31.247	25	37	7.433	0.489013									41		1		0							2	17			44.318	41	49	15.556	1.02342									41
			3	5			36.913	34.25	38.5	4.272	0.281053									42		1		2						13	1	699		3.02545	57.166	26	102	0		2								42
			4	5			37.95	35	42.75	4.272	0.281053									43		1		1							2	7			56.339	51.812	66.5	6.364	0.418684									43
		14	1	812		3.51454	40.655	23	75	0		1								44		5		2							3	29			28.333	22.878	43.5	27.973	1.84033									44
			2	7			42.933	34	49.25	6.403	0.42125									45		1		0						14	1	670		2.89993	35.779	22	56	0		4								45
		15	1	692		2.99515	46.233	21	83	0		2								46		2		1							2	12			47.473	42.5	53	11.18	0.735526									46
			2	11			41.877	35.5	53.8	9.862	0.648816									47		0		0							3	17			27.931	25.947	33	15.788	1.03868									47
			3	12			71.807	47	114	11.102	0.730395									48		1		1							4	25			35.506	30.851	39.5	23.648	1.55579									48
		16	1	981		4.24602	47.351	30	65	0		4								49		1		1							5	11			26.955	23	32.5	10	0.657895									49
			2	18			36.141	29.723	49	16.568	1.09									50		2		0						15	1	897		3.88244	35.079	26	57	0		3								50
			3	11			42.825	32.25	51	9.513	0.625855										Total	84		33							2	11			47.182	38	53	10	0.657895										Total
			4	24			30.685	27.27	39	23.308	1.53342																				3	10			43.819	34	50	8.732	0.574474
			5	31			22.79	18.958	27.795	29.687	1.95309										% dorsal	71.7949									4	11			38.636	30.5	53	10.259	0.674934										% dorsal
		17	1	1169		5.05973	65.566	43	124	0		4									q=	0.717949								16	1	1056		4.57064	57.365	35	93	0		3									q=
			2	9			47.769	46.844	50	8.201	0.539539										Sep	8.32047									2	10			40.614	37.198	47.5	8.515	0.560197										Sep
			3	17			53.07	48.5	57.5	16.194	1.06539																				3	8			46.365	36.5	58.5	6.801	0.447434
			4	14			35.818	33.734	37.598	12.5	0.822368																				4	7			65.491	57	72.5	6.364	0.418684
			5	50			46.793	37.161	57.862	48.57	3.19539																			17	1	547		2.36756	54.362	35	79	0		3
		18	1	935		4.04692	42.814	24	64	0		1																			2	13			43.034	38	47.5	12.298	0.809079
			2	14			48.723	39	54.814	12.5	0.822368																				3	6			39.54	33	50	5	0.328947
		19	1	545		2.3589	40.253	26	61	0		5																			4	12			41.508	31.5	47.25	11.18	0.735526
			2	14			25.732	17	30	13.038	0.857763																			18	1	661		2.86098	66.864	38	108	0		4
			3	10			29.798	27.722	33	8.602	0.565921																				2	17			50.897	34.75	62.309	16.499	1.08546
			4	9			29.457	22.219	40.25	7.762	0.510658																				3	21			51.423	31.694	71.375	20.069	1.32033
			5	18			37.642	34.104	46.253	16.919	1.11309																				4	10			51.762	43.5	61.694	8.857	0.582697
			6	7			35.901	23	45.5	6.103	0.401513																				5	6			74.233	66.833	84.306	5.185	0.341118
		20	1	983		4.25467	42.241	23	67	0		2																		19	1	834		3.60976	43.321	24	95	0		1
			2	10			30.656	23	42	9.22	0.606579																				2	27			22.825	21.219	26	25.71	1.69145
			3	5			34.087	32.5	37	4.243	0.279145																			20	1	1159		5.01645	62.519	38	111	0		4
		21	1	889		3.84782	32.925	23	53	0		3																			2	15			59.069	47.5	63.23	13.901	0.914539
			2	12			31.167	29	34.626	11.18	0.735526																				3	14			45.887	35	63	13.038	0.857763
			3	10			27.036	21.5	33.432	8.602	0.565921																				4	26			40.54	36.674	52.5	25.224	1.65947
			4	9			26.389	19.5	29.5	7.81	0.513816																				5	49			41.16	34.08	51.5	47.901	3.15138
		22	1	909		3.93438	65.008	36	91	0		1																		21	1	1092		4.72645	43.072	26	66	0		2
			2	9			54.234	47	64	7.826	0.514868																				2	12			41.903	32.417	47.25	10.713	0.704803
		23	1	1087		4.70481	51.683	24	109	0		1																			3	12			27.519	24.242	33.528	11.101	0.730329
			2	13			42.548	35	50.167	12.042	0.792237																			22	1	934		4.04259	79.305	41	148	0		3
		24	1	1043		4.51437	32.144	21	82	0		5																			2	8			50.908	35.5	61	6.671	0.438882
			2	13			27.969	23	40	11.715	0.770724																				3	12			49.76	41.5	55	10.817	0.711645
			3	12			35.695	32.992	41.5	10.595	0.697039																				4	11			65.523	54	81	9.618	0.632763
			4	6			26.693	24	28.5	4.743	0.312039																			23	1	1083		4.6875	65.917	33	103	0		3
			5	20			34.228	32	38	19.059	1.25388																				2	13			41.481	27	61	11.662	0.767237
			6	19			36.792	32.778	41	17.614	1.15882																				3	13			32.346	30	33.167	11.662	0.767237
		25	1	665		2.87829	47.839	26	84	0		2																			4	7			59.762	49	72	6.403	0.42125
			2	21			39.255	30.657	54	19.831	1.30467																			24	1	1247		5.39733	33.109	18	56	0		3
			3	20			41.634	26.25	54	18.561	1.22112																				2	7			31.51	26.5	42	5.59	0.367763
		26	1	1019		4.41049	57.108	26	143	0		3																			3	10			30.218	24.5	33.957	8.559	0.563092
			2	11			27.529	24	30.5	10.124	0.666053																				4	5			54.237	45.5	61	4.031	0.265197
			3	9			44.793	36	54	8.078	0.531447																			25	1	746		3.22888	57.796	34	88	0		4
			4	16			42.4	30	56.5	15.232	1.00211																				2	19			48.686	43.222	58.5	18.028	1.18605
		27	1	809		3.50156	52.628	33	80	0		1																			3	18			52.124	42	67	17.103	1.1252
			2	10			36.707	30.5	41.963	8.631	0.567829																				4	17			70.349	46.562	107.312	16.031	1.05467
		28	1	525		2.27233	103.425	53	163	0		4																			5	19			42.254	34	63	17.951	1.18099
			2	8			67.035	50.667	89.083	7.364	0.484474																			26	1	945		4.0902	52.513	24	92	0		1
			3	6			61.042	48.944	80.917	5.27	0.346711																				2	14			29.565	25.503	37	12.806	0.8425
			4	6			50.333	46.667	58.417	5.207	0.342566																			27	1	1234		5.34107	43.775	25	76	0		0
			5	10			29.474	26.824	36.861	8.692	0.571842																			28	1	882		3.81752	24.59	16	34	0		2
		29	1	996		4.31094	46.034	35	63	0		1																			2	24			25.518	23.023	29.16	22.522	1.48171
			2	10			50.508	46	56.75	8.746	0.575395																				3	12			19.902	19	20.727	11.102	0.730395
		30	1	1056		4.57064	32.224	19	45	0		2																		29	1	1069		4.6269	46.129	30	68	0		2
			2	19			20.243	19.194	22	18.028	1.18605																				2	11			37.625	28.5	49.625	10.308	0.678158
			3	13			23.795	19	27.312	11.597	0.762961																				3	11			49.847	36	60.6	9.618	0.632763
		31	1	1062		4.59661	63.768	42	92	0		2																		30	1	1219		5.27614	82.697	45	124	0		0
			2	12			61.538	48	79	11.18	0.735526																			31	1	1132		4.89958	75.117	39	117	0		4
			3	23			51.791	44.441	71.75	21.691	1.42704																				2	10			62.542	45	75.25	8.732	0.574474
		32	1	1109		4.80003	62.638	40	121	0		3																			3	20			62.545	32	82.079	18.795	1.23651
			2	17			115.812	102	136	16.031	1.05467																				4	10			101.047	93.222	113.972	9.341	0.614539
			3	13			43.422	37.5	48	11.885	0.781908																				5	21			61.85	47.844	95	19.526	1.28461
			4	15			38.483	35	47.25	14.213	0.935066																			32	1	1060		4.58795	42.489	17	85	0		5
		33	1	685		2.96485	53.613	25	185	0		3																			2	18			25.737	19	29.75	16.568	1.09
			2	14			47.747	44	51	12.5	0.822368																				3	8			41.074	26	54	6.801	0.447434
			3	11			28.494	26.5	31	9.708	0.638684																				4	10			24.407	20	33	9.434	0.620658
			4	8			36.429	30	44.5	6.519	0.428882																				5	7			37.113	26.5	47.5	6.021	0.396118
		34	1	1304		5.64404	43.985	34	62	0		2																			6	7			25.071	20	32	6.325	0.416118
			2	9			36.806	31.5	45	8.016	0.527368																			33	1	963		4.16811	56.665	29	118	0		2
			3	47			52.96	46.905	59.958	45.839	3.01572																				2	20			47.935	35	60.348	18.974	1.24829
		35	1	944		4.08587	38.688	22	102	0		1																			3	11			58.282	48.75	74.25	10.198	0.670921
			2	10			32.039	25	38	9.055	0.595724																			34	1	1250		5.41032	66.444	34	106	0		1
		36	1	760		3.28947	43.257	27	60	0		2																			2	28			50.146	33	63.068	26.8	1.76316
			2	23			41.179	33.306	55.413	22.344	1.47																			35	1	1210		5.23719	33.17	21	55	0		3
			3	6			61.307	59	63.91	4.95	0.325658																				2	31			30.312	27.683	40	30.004	1.97395
		37	1	724		3.13366	65.564	29	157	0		3																			3	18			23.936	23.315	25.215	17.219	1.13283
			2	14			41.804	28.5	57.5	12.59	0.828289																				4	8			26.522	22.75	29.25	7.071	0.465197
			3	12			29.422	22.25	41.5	11.102	0.730395																			36	1	1202		5.20256	39.421	18	67	0		2
			4	14			32.452	27	36.435	12.59	0.828289																				2	24			26.68	19.557	35.972	22.638	1.48934
		38	1	1207		5.2242	42.245	29	78	0		2																			3	30			31.501	18.5	63.889	28.64	1.88421
			2	9			33.885	27.5	41.5	8.078	0.531447																			37	1	823		3.56215	70.389	30	186	0		2
			3	9			24.942	20	33	7.906	0.520132																				2	24			75.747	37.75	174.75	22.627	1.48862
		39	1	1294		5.60076	38.539	19	116	0		2																			3	6			41.408	36	50	5.148	0.338684
			2	23			21.134	18.188	25	22.204	1.46079																			38	1	854		3.69633	37.335	24	54	0		2
			3	12			22.501	20	27.5	10.7	0.703947																				2	9			39.585	37.875	43	8.139	0.535461
		40	1	538		2.3286	54.55	33	108	0		2																			3	8			40.004	37.5	41.684	7.106	0.4675
			2	13			109.474	96.75	121	11.853	0.779803																			39	1	704		3.04709	60.486	38	92	0		5
			3	13			30.167	27.575	40	11.681	0.768487																				2	16			44.125	39.833	51	15.24	1.00263
		41	1	1070		4.63123	63.873	40	104	0		1																			3	24			50.915	46.436	56.267	22.946	1.50961
			2	17			54.83	47.75	66.5	15.977	1.05112																				4	19			59.563	43.75	81	18.344	1.20684
		42	1	1414		6.12015	63.797	38	103	0		3																			5	22			33.458	22	43.005	20.881	1.37375
			2	11			60.202	56.276	66.02	10.382	0.683026																				6	8			28.362	25	33	6.519	0.428882
			3	10			46.691	36.75	53.759	9.22	0.606579																			40	1	1024		4.43213	50.806	32	69	0		4
			4	7			52.421	50.722	54	6	0.394737																				2	13			50.468	48.861	52.083	12.351	0.812566
		43	1	946		4.09453	56.034	28	94	0		2																			3	12			56.286	48.944	62.417	11.005	0.724013
			2	9			78.351	75	87	7.81	0.513816																				4	17			26.913	20.639	36.361	15.62	1.02763
			3	7			101.202	81	112.5	6.021	0.396118																				5	9			46.498	33.75	56.083	8.028	0.528158
		44	1	973		4.21139	29.893	18	60	0		7																		41	1	1393		6.02926	28.136	20	43	0		1
			2	14			26.084	24.058	29.75	12.777	0.840592																				2	8			29.353	25.5	34.5	7.106	0.4675
			3	8			28.573	27	32	6.727	0.442566																			42	1	1081		4.67884	53.046	33	93	0		6
			4	9			31.684	23.5	35	7.81	0.513816																				2	23			46.148	35.083	58.75	22.003	1.44757
			5	18			30.682	23	38.108	17.103	1.1252																				3	16			38.955	30.417	47.75	15.18	0.998684
			6	8			26.339	24	29.5	7.433	0.489013																				4	10			51.005	47.185	57.459	9.339	0.614408
			7	13			33.564	25	41	12.166	0.800395																				5	15			82.003	50.24	157.901	13.597	0.894539
			8	9			22.875	21.5	24.5	8.062	0.530395																				6	12			33.907	30.25	40.278	10.687	0.703092
		45	1	1073		4.64422	57.331	37	121	0		1																			7	12			49.485	33.118	130.722	11.494	0.756184
			2	18			45.99	33.118	57	16.5	1.08553																			43	1	1319		5.70897	33.795	21	59	0		4
		46	1	929		4.02095	31.997	21	65	0		3																			2	10			35.296	31.889	43	9.22	0.606579
			2	9			48.014	45.016	51.125	8.322	0.5475																				3	13			35.205	29	41	11.662	0.767237
			3	8			47.383	36	54.306	6.801	0.447434																				4	24			38.933	30.227	51.021	23.022	1.51461
			4	12			36.246	24.5	46.455	11.045	0.726645																				5	17			28.14	26.438	30	16.125	1.06086
		47	1	1075		4.65287	34.86	23	55	0		0																		44	1	1016		4.39751	53.519	33	90	0		4
		48	1	1030		4.4581	120.583	69	195	0		2																			2	15			53.933	50.469	58.122	14.116	0.928684
			2	6			129.483	125.58	132.5	4.743	0.312039																				3	6			31.357	27	37	4.61	0.303289
			3	13			51.943	43	61	11.927	0.784671																				4	8			46.152	40.25	53.5	6.946	0.456974
		49	1	656		2.83934	56.759	32	80	0		2																			5	12			64.588	60.095	70.207	10.794	0.710132
			2	9			47.212	32	53	8.201	0.539539																			45	1	994		4.30229	85.69	29	145	0		5
			3	11			65.399	39.03	120.07	9.552	0.628421																				2	15			70.641	65.214	83.5	14.089	0.926908
		50	1	847		3.66603	35.209	21	55	0		2																			3	14			44.669	38.769	61	13.314	0.875921
			2	10			31.189	25.5	41	9.22	0.606579																				4	10			44.821	34	64.074	8.846	0.581974
			3	8			22.635	21	24	6.801	0.447434																				5	21			72.024	55.1	92.625	19.679	1.29467
										Filopodia/growth cone		2.34	117																		6	15			61.144	27.5	117.5	13.928	0.916316
				Average		4.0322			Average		0.772411																			46	1	796		3.44529	88.104	56	124	0		3
				st dev		0.949373			stdev		0.44864																				2	10			80.87	74.5	85.914	8.944	0.588421
				SEM		0.134262			SEM		0.0414768																				3	9			69.3	64.5	76	8.139	0.535461
																															4	10			73.441	71.5	77	9.301	0.611908
																														47	1	613		2.65322	31.835	23	52	0		4
																															2	13			28.143	26.25	31.13	11.837	0.77875
																															3	21			26.314	19.528	30.667	20.138	1.32487
																															4	7			19.675	16.833	24	6.146	0.404342
																															5	12			28.107	23.556	32.788	11.2	0.736842
																														48	1	1081		4.67884	62.388	40	106	0		1
																															2	14			61.706	55.5	77.25	13.01	0.855921
																														49	1	1025		4.43646	44.801	30	71	0		5
																															2	7			45.156	34.5	56.5	6.042	0.3975
																															3	8			32.991	26.5	42.5	7.071	0.465197
																															4	8			33.254	29.714	38.75	7.382	0.485658
																															5	9			44.233	31	65	7.632	0.502105
																															6	6			40.307	32	54	5.315	0.349671
																														50	1	1097		4.7481	43.909	31	73	0		3
																															2	18			32.763	30.529	35.534	16.568	1.09
																															3	18			39.833	37.229	42.253	17.241	1.13428
																															4	12			44.623	38.434	55	10.794	0.710132
																																						Filopodia/growth cone		2.88372	139
																																Average		4.20983			Average		0.850512
																																st dev		0.914381			stdev		0.423228
																																SEM		0.129313			SEM		0.0358977
lqEx1241
Below midline		cone id	measurement	area	new area	area um	mean	min	max	length	length um	protrusion/growthcone				Polarity				GC		Dorsal		Ventral				Above midline		cone id	measurement	area	new area	area um	mean	min	max	length	length um	protrusion/growthcone				Polarity				GC
		1	1	1257		5.44062	59.272	30	113	0		4								1		3		1						1	1	1131		4.89526	42.039	28	71	0		5								1
			2	10			31.208	25	34	8.732	0.574474									2		2		1							2	13			31.885	29.5	38	12	0.789474									2
			3	6			37.35	29	44.5	5.099	0.335461									3		1		2							3	10			48.392	44.25	51.25	8.944	0.588421									3
			4	13			42.423	32.5	51.583	12.166	0.800395									4		1		0							4	13			47.476	44	55	12.093	0.795592									4
			5	15			121.756	98	141.388	13.928	0.916316									5		2		0							5	8			55.621	52	60.5	6.519	0.428882									5
		2	1	972		4.20706	87.185	45	164	0		3								6		1		1							6	5			30.819	27.75	34	3.536	0.232632									6
			2	13			48.388	41.5	53	12.176	0.801053									7		0		2						2	1	1514		6.55298	103.839	75	166	0		3								7
			3	11			54.771	51.8	58.028	9.618	0.632763									8		2		0							2	12			133.754	117	151	11.18	0.735526									8
			4	16			54.941	48.58	71.5	15	0.986842									9		5		2							3	7			113.667	102	137.5	5.59	0.367763									9
		3	1	745		3.22455	95.263	50	131	0		3								10		2		0							4	12			85.67	82.864	91.5	11.402	0.750132									10
			2	6			72.66	65.072	82.778	5.088	0.334737									11		1		0						3	1	912		3.94737	59.794	37	91	0		8								11
			3	6			63.434	54.167	71.167	4.534	0.298289									12		5		0							2	25			73.856	62.625	98.583	23.61	1.55329									12
			4	17			71.136	58.972	85.931	15.723	1.03441									13		0		1							3	8			59.132	48.444	92.5	6.6	0.434211									13
		4	1	1180		5.10734	64.393	25	170	0		1								14		2		0							4	10			48.936	48.043	50.583	8.807	0.579408									14
			2	11			39.171	25.639	54.75	9.718	0.639342									15		1		1							5	11			57.865	48.75	69.04	9.621	0.632961									15
		5	1	1072		4.63989	32.084	14	47	0		2								16		4		2							6	12			48.067	39.417	54.091	11.245	0.739803									16
			2	10			24.426	20.083	28.333	9.098	0.598553									17		1		0							7	19			50.356	44.148	61.667	18.406	1.21092									17
			3	7			35.329	28.583	45.667	5.548	0.365									18		1		0							8	10			78.601	75.944	85.333	9.098	0.598553									18
		6	1	1373		5.94269	49.465	29	91	0		2								19		1		1							9	12			101.187	92.5	107.119	10.734	0.706184									19
			2	15			35.125	33.111	37.75	13.683	0.900197									20		1		1						4	1	1125		4.86929	168.024	101	255	0		4								20
			3	7			40.67	38.494	43.611	6.263	0.412039									21		0		1							2	7			138.881	106.5	171.417	6.333	0.416645									21
		7	1	886		3.83483	74.74	31	139	0		2								22		1		0							3	7			138.881	106.5	171.417	6.333	0.416645									22
			2	35			74.491	50.824	242.889	34.101	2.24349									23		2		1							4	11			144.165	122	158.25	9.545	0.627961									23
			3	9			53.27	34.333	62.75	7.732	0.508684									24		1		1							5	11			152.777	144.167	163.362	9.758	0.641974									24
		8	1	1165		5.04242	128.621	47	225	0		2								25		2		0						5	1	1262		5.46226	59.452	37	99	0		6								25
			2	7			80.563	72.5	90	5.523	0.363355									26		1		0							2	13			39.548	34.292	51	11.5	0.756579									26
			3	7			68.873	55	78.833	5.59	0.367763									27		2		0							3	11			44.556	38.92	59	10.062	0.661974									27
		9	1	1000		4.32825	39.163	22	55	0		7								28		2		2							4	20			53.014	44.205	68.59	18.561	1.22112									28
			2	25			40.024	31.972	56.667	24.288	1.59789									29		0		1							5	9			60.722	50.25	78.25	8.062	0.530395									29
			3	13			42.65	31	49.167	12.387	0.814934									30		1		0							6	14			55.699	48.75	65	12.903	0.848882									30
			4	7			40.331	30	49.5	6.368	0.418947									31		0		1							7	7			57.465	48.5	64.5	6.042	0.3975									31
			5	14			34.744	28.25	41.917	13.153	0.865329									32		1		0						6	1	1430		6.1894	49.896	28	72	0		2								32
			6	13			27.001	24.775	29.5	11.595	0.762829									33		2		0							2	14			43.821	38.639	48	12.579	0.827566									33
			7	10			20.297	17.667	24.578	8.825	0.580592									34		3		0							3	8			57.308	52.25	59.029	6.872	0.452105									34
			8	15			21.867	14.58	32.929	13.8	0.907895									35		1		1						7	1	986		4.26766	56.12	39	73	0		2								35
		10	1	961		4.15945	45.345	24	84	0		2								36		0		1							2	8			49.548	45.25	52.028	7.333	0.482434									36
			2	22			33.375	28	38.5	20.555	1.3523									37		1		0							3	14			73.562	52.591	168.861	12.728	0.837368									37
			3	14			31.174	29.592	33.479	12.54	0.825									38		1		1						8	1	1248		5.40166	45.502	32	62	0		2								38
		11	1	1140		4.93421	87.176	45	166	0		1								39		1		0							2	10			52.628	50.453	54.666	8.876	0.583947									39
			2	9			46.472	44.875	49.5	8.062	0.530395									40		3		0							3	14			48.201	43.763	58	13.416	0.882632									40
		12	1	1179		5.10301	43.463	31	73	0		5								41		3		1						9	1	854		3.69633	99.698	56	174	0		2								41
			2	9			39.836	36	41.75	7.649	0.503224									42		1		0							2	10			75.238	66.583	84	9.153	0.602171									42
			3	13			39.327	30	46	12.369	0.81375									43		1		0							3	8			122.293	114.702	131.25	7.008	0.461053									43
			4	10			40.05	33.5	42.5	8.944	0.588421									44		1		0						10	1	1189		5.1463	54.174	29	122	0		3								44
			5	8			42.515	33.5	49	7.106	0.4675									45		3		0							2	7			47.476	41.5	56.5	5.831	0.383618									45
			6	10			56.228	49	60	8.846	0.581974									46		6		0							3	9			48.403	45	51.5	8.016	0.527368									46
		13	1	1243		5.38002	57.647	35	148	0		1								47		1		2							4	9			39.215	31	46.5	7.632	0.502105									47
			2	8			25.172	22	30.667	7.454	0.490395									48		0		1						11	1	1091		4.72213	93.922	61	167	0		0								48
		14	1	1190		5.15062	35.773	25	61	0		2								49		3		1						12	1	1624		7.02909	70.331	50	116	0		1								49
			2	8			30.804	29.917	32.525	7.134	0.469342									50		1		1							2	11			65.589	55.75	78.25	10	0.657895									50
			3	17			28.22	27.5	29.172	16.445	1.08191																			13	1	785		3.39768	51.868	28	85	0		3
		15	1	630		2.7268	91.667	62	141	0		2																			2	19			49.743	39.985	57.222	17.667	1.1623
			2	7			82.224	78.444	87.458	5.852	0.385										Total	81		31							3	6			38.389	35.472	46.333	5.207	0.342566										Total
			3	15			67.286	63.939	69.49	14.142	0.930395										% dorsal	0.723214									4	5			50.717	43.75	56.5	4.055	0.266776										% dorsal
		16	1	810		3.50589	39.895	20	80	0		6									Sep	8.45525								14	1	1201		5.19823	77.599	42	112	0		3									Sep
			2	31			29.565	22.164	45.1	30.407	2.00046																				2	27			70.261	63.5	80	25.739	1.69336
			3	8			29.206	21.417	35	7.401	0.486908																				3	19			54.51	45	64	17.586	1.15697
			4	10			34.558	30.833	38.396	8.8	0.578947																				4	19			63.858	54	76.667	17.586	1.15697
			5	18			36.002	30.333	45.083	16.898	1.11171																			15	1	957		4.14214	62.879	42	101	0		3
			6	10			34.271	30.833	39.972	9.171	0.603355																				2	14			47.21	41.972	57.806	13	0.855263
			7	16			32.891	27.833	40.333	14.727	0.968882																				3	10			57.527	47.083	66.417	8.667	0.570197
		17	1	1160		5.02078	57.701	33	106	0		1																			4	19			49.542	43.25	60.794	17.544	1.15421
			2	10			54.551	46.139	65.157	9.434	0.620658																			16	1	673		2.91292	45.999	24	88	0		5
		18	1	1310		5.67001	67.221	43	168	0		1																			2	7			37.048	28.639	41.25	6.403	0.42125
			2	9			57.483	48.444	65.75	8.36	0.55																				3	16			34.273	28.667	45.917	15.391	1.01257
		19	1	1377		5.96001	78.381	51	119	0		2																			4	8			53.085	42.583	65.5	6.7	0.440789
			2	19			90.462	59	109	18.028	1.18605																				5	9			40.605	30.25	54.25	8.233	0.541645
			3	11			64.992	48.75	72	9.513	0.625855																				6	8			45.015	40.75	54.361	7.454	0.490395
		20	1	1116		4.83033	53.754	25	87	0		2																		17	1	889		3.84782	46.81	25	86	0		4
			2	11			60.16	52.672	69.083	9.551	0.628355																				2	16			39.672	31.722	50.778	15.442	1.01592
			3	11			51.325	42.472	59.367	9.894	0.650921																				3	13			44.226	30.694	49.333	12.481	0.821118
		21	1	1237		5.35405	43.352	20	100	0		1																			4	22			37.903	30.168	59.028	20.529	1.35059
			2	8			55.28	48	63.417	6.839	0.449934																				5	6			39.927	38.617	41.356	5.385	0.354276
		22	1	1348		5.83449	93.125	56	173	0		1																		18	1	990		4.28497	57.089	32	107	0		5
			2	14			99.379	97.083	104	12.565	0.826645																				2	5			54.8	51.833	57.896	4.447	0.292566
		23	1	1052		4.55332	107.321	78	160	0		3																			3	9			39.927	34.389	46.306	7.601	0.500066
			2	7			96.239	88.25	105.5	5.676	0.373421																				4	7			48.23	33.5	58.75	5.667	0.372829
			3	7			60.358	58.75	62.778	6.009	0.395329																				5	9			45.792	43	49.5	8.062	0.530395
			4	8			62.132	56.972	65.233	6.616	0.435263																				6	10			46.21	39.583	56.139	8.769	0.576908
		24	1	1203		5.20689	71.311	35	222	0		2																		19	1	1397		6.04657	66.021	48	96	0		2
			2	7			82.605	79.593	86.123	6.128	0.403158																				2	16			98.273	89	104.72	15.232	1.00211
			3	36			39.784	34.1	67.389	34.998	2.3025																				3	12			35.531	33.667	39.722	11.04	0.726316
		25	1	1098		4.75242	68.095	36	238	0		2																		20	1	1543		6.6785	59.901	42	85	0		1
			2	27			36.278	29.554	42.538	25.987	1.70967																				2	18			39.504	31	48	16.978	1.11697
			3	20			60.516	46.312	90.888	18.822	1.23829																			21	1	1437		6.2197	36.003	21	59	0		5
		26	1	1044		4.5187	77.562	46	115	0		1																			2	17			24.176	22.5	26	15.953	1.04954
			2	7			48.412	39.833	55.833	5.676	0.373421																				3	15			40.61	36.5	45	13.892	0.913947
		27	1	1230		5.32375	35.116	22	61	0		2																			4	13			22.545	18.5	27.25	12.042	0.792237
			2	10			34.7	26	43	9	0.592105																				5	6			24.512	22.5	27.75	4.61	0.303289
			3	12			28.212	20	42	11.18	0.735526																				6	18			24.592	20	32	16.508	1.08605
		28	1	804		3.47992	44.434	28	66	0		4																		22	1	807		3.4929	38.545	21	111	0		4
			2	13			32.437	28.528	34.367	11.571	0.76125																				2	6			34.833	32	39	5.099	0.335461
			3	6			32.242	27.694	34.289	4.955	0.325987																				3	5			29.75	28	32.5	3.606	0.237237
			4	13			57.108	52.361	63.019	12.238	0.805132																				4	11			29.582	25.25	36	9.962	0.655395
			5	9			57.839	46.583	75.5	8.34	0.548684																				5	6			32.473	31	36	5	0.328947
		29	1	1068		4.62258	46.907	33	69	0		1																		23	1	797		3.44962	43.6	33	63	0		6
			2	15			50.934	45.146	61.333	13.8	0.907895																				2	20			31.748	28	39	19.294	1.26934
		30	1	1526		6.60492	82.067	50	255	0		1																			3	27			33.949	25.828	43	25.739	1.69336
			2	9			63.467	51.25	67.342	8.34	0.548684																				4	9			44.056	38.5	49	8.062	0.530395
		31	1	1194		5.16794	32.733	24	45	0		1																			5	7			46.429	42	48.667	6.083	0.400197
			2	16			43.027	32.5	48.117	14.61	0.961184																				6	6			42.177	37.5	46.25	5	0.328947
		32	1	924		3.99931	34.97	21	46	0		1																			7	6			45.73	43.3	51.5	4.528	0.297895
			2	10			26.7	23	28.667	9.341	0.614539																			24	1	997		4.31527	35.197	24	56	0		2
		33	1	1197		5.18092	30.336	21	44	0		2																			2	7			47.705	45.062	49.562	6.364	0.418684
			2	9			28.313	24.167	32.139	8.014	0.527237																				3	7			38.571	30.75	47.25	6	0.394737
			3	20			26.282	21.106	35.139	18.526	1.21882																			25	1	1489		6.44477	63.76	38	127	0		2
		34	1	1405		6.0812	54.487	36	95	0		3																			2	11			93.849	75.5	119	9.708	0.638684
			2	11			67.457	55.75	74.194	10.138	0.666974																				3	10			72.114	55	87.5	8.515	0.560197
			3	13			67.929	61.667	79	12.042	0.792237																			26	1	1858		8.0419	84.314	45	142	0		5
			4	14			54.138	50.361	58	13.387	0.880724																				2	8			47.466	44	50.25	7.254	0.477237
		35	1	991		4.2893	57.851	38	85	0		2																			3	8			93.643	84.938	100.25	6.946	0.456974
			2	19			40.578	38.833	43.778	17.667	1.1623																				4	25			60.236	54.297	69.5	23.648	1.55579
			3	15			71.557	68.086	73.811	13.744	0.904211																				5	7			70.626	65.5	74.375	6.388	0.420263
		36	1	918		3.97334	47.691	25	162	0		1																			6	6			86.833	82	97	4.717	0.310329
			2	21			34.496	24.875	45.25	19.79	1.30197																			27	1	1121		4.85197	47.715	38	63	0		2
		37	1	1365		5.90807	52.979	33	94	0		1																			2	14			45.78	44	47.068	13.068	0.859737
			2	16			44.941	41.083	51.583	14.716	0.968158																				3	11			42.545	40	47	10	0.657895
		38	1	1120		4.84765	31.601	20	53	0		2																		28	1	1373		5.94269	56.353	38	77	0		1
			2	6			18.581	16.833	19.91	4.773	0.314013																				2	8			43.555	38.583	48.083	7.157	0.470855
			3	13			25.377	20.333	31.139	12.401	0.815855																			29	1	906		3.9214	107.526	71	150	0		2
		39	1	1002		4.33691	90.944	41	255	0		1																			2	14			97.158	86.333	101.132	12.737	0.837961
			2	14			60.81	52.435	79	12.59	0.828289																				3	9			95.239	87.417	106.111	8.233	0.541645
		40	1	851		3.68334	48.966	24	83	0		3																		30	1	869		3.76125	100.86	69	149	0		3
			2	11			40.227	33.289	49.472	10.05	0.661184																				2	10			74.671	70.556	90.25	8.975	0.590461
			3	15			63.209	35.327	198.25	14.38	0.946053																				3	15			88.863	82.417	95.861	13.618	0.895921
			4	9			29.758	26.472	32.833	8.333	0.548224																				4	8			69.752	64.917	76.5	7.491	0.492829
		41	1	1074		4.64855	55.59	34	111	0		4																		31	1	1077		4.66153	47.886	29	78	0		2
			2	6			38.436	30.694	46.083	4.714	0.310132																				2	6			40.645	38.487	46.167	5.375	0.353618
			3	11			69.72	61.306	82.861	10	0.657895																				3	12			49.032	39.917	58.167	10.883	0.715987
			4	12			113.086	61.712	248.811	11.18	0.735526																			32	1	1068		4.62258	43.116	27	73	0		6
			5	22			85.816	40.917	249.433	21.336	1.40368																				2	11			40.796	39.056	42.276	9.944	0.654211
		42	1	1558		6.74342	64.843	44	97	0		1																			3	10			47.433	44.5	50.491	9.339	0.614408
			2	9			44.699	42.25	49.083	7.902	0.519868																				4	9			36.952	33.611	39.167	8.062	0.530395
		43	1	1021		4.41915	69.929	39	109	0		1																			5	13			33.001	26	36.541	12.445	0.81875
			2	8			61.923	43.194	79.056	7.341	0.482961																				6	11			30.042	25.917	34.389	9.718	0.639342
		44	1	1180		5.10734	50.829	35	79	0		1																			7	17			39.695	33.278	48.388	15.538	1.02224
			2	8			50.392	44.694	61	7.008	0.461053																			33	1	1052		4.55332	68.808	41	114	0		5
		45	1	1122		4.8563	57.544	35	83	0		3																			2	9			75.492	66.417	80.361	8.028	0.528158
			2	17			43.096	36.25	49.691	16.035	1.05493																				3	5			69.736	60.778	82.917	4.346	0.285921
			3	10			37.148	28.278	49.25	8.857	0.582697																				4	9			59.959	49.583	66.75	8.413	0.553487
			4	15			39.853	25.694	56.833	14.337	0.943224																				5	7			77.607	61.556	95.278	5.657	0.372171
		46	1	904		3.91274	102.918	66	136	0		6																			6	7			81.226	69.25	86.707	6.128	0.403158
			2	8			71.867	65.312	80.75	7.08	0.465789																			34	1	1077		4.66153	59.018	32	88	0		2
			3	13			68.498	58	81	11.739	0.772303																				2	16			44.054	39.25	52	14.916	0.981316
			4	14			69.795	58.5	93.5	12.748	0.838684																				3	14			46.379	38.399	61	12.54	0.825
			5	12			74.99	61.5	109.375	11.328	0.745263																			35	1	1235		5.34539	58.072	36	92	0		3
			6	14			70.885	59.923	111	12.916	0.849737																				2	16			54.946	46.222	61.982	15.322	1.00803
			7	17			61.508	52.422	88.188	15.734	1.03513																				3	8			33.422	31	34.93	6.96	0.457895
		47	1	755		3.26783	36.363	27	52	0		3																			4	19			39.43	27.778	56.522	18.345	1.20691
			2	28			22.812	21	26.231	26.683	1.75546																			36	1	1081		4.67884	55.958	34	85	0		2
			3	31			42.134	27.667	58.083	30.203	1.98704																				2	10			35.347	33.278	36.722	9.22	0.606579
			4	12			43.255	25.167	57.139	11.402	0.750132																				3	9			27.853	21.417	32.917	8.333	0.548224
		48	1	1130		4.89093	41.263	27	59	0		1																		37	1	1221		5.2848	105.512	58	158	0		4
			2	18			44.972	36	51.608	17.464	1.14895																				2	8			65.358	55.194	75.75	7.379	0.485461
		49	1	1135		4.91257	100.546	74	203	0		4																			3	27			89.645	75.25	108.624	25.889	1.70322
			2	10			89.15	77	107	9.124	0.600263																				4	7			68.646	66.546	70.667	5.548	0.365
			3	16			85.275	79.5	91.096	14.534	0.956184																				5	17			76.541	60.25	107.139	16.465	1.08322
			4	7			70.024	62.5	80	5.701	0.375066																			38	1	1053		4.55765	95.787	54	192	0		4
			5	10			106.767	91.5	125	9.22	0.606579																				2	10			81.796	60	89.208	8.551	0.562566
		50	1	1229		5.31943	92.545	67	129	0		2																			3	8			70.326	64.857	80.75	7.04	0.463158
			2	6			86.228	69.583	99.917	5.185	0.341118																				4	7			88.551	70.312	117.875	6.265	0.412171
			3	7			85.243	77.611	95.75	6.128	0.403158																				5	8			65.143	54.625	72.434	7.115	0.468092
											Average	2.20408	112																	39	1	1212		5.24584	128.511	65	245	0		4
					Average	4.80012				Average	0.774295																				2	7			114.132	97.5	133.25	5.884	0.387105
					stdev	0.852907				stdev	0.401328																				3	13			104.035	80.25	123.5	12.023	0.790987
					SEM	0.120619				SEM	0.0379219																				4	15			106.856	66	122.566	13.647	0.897829
																															5	8			113.167	75	144.375	7.357	0.484013
																														40	1	1429		6.18508	74.139	51	113	0		3
																															2	9			60.845	55.333	65.958	8.333	0.548224
																															3	10			54.393	53.444	55.886	8.647	0.568882
																															4	7			77.824	71.667	82.75	6.368	0.418947
																														41	1	1350		5.84314	68.058	45	162	0		4
																															2	6			66.589	50.083	77.75	5.497	0.361645
																															3	24			73.38	47.25	98.861	22.676	1.49184
																															4	13			72.946	60.333	92.417	11.87	0.780921
																															5	12			62.583	55.773	68.411	10.919	0.718355
																														42	1	1199		5.18958	91.477	39	163	0		4
																															2	15			57.089	47.5	69.5	14.444	0.950263
																															3	6			74.893	54.812	82.5	5.256	0.345789
																															4	7			49.86	40	63.312	6.005	0.395066
																															5	6			56.447	42.25	66.5	5.315	0.349671
																														43	1	1541		6.66984	48.511	26	82	0		3
																															2	15			46.817	31.833	72.167	14.252	0.937632
																															3	22			39.508	32.176	57.167	21.429	1.4098
																															4	8			36.977	31.476	48.861	6.839	0.449934
																														44	1	889		3.84782	47.007	26	80	0		4
																															2	30			27.275	23.23	36.417	29.069	1.91243
																															3	7			53.155	43	64.75	6.333	0.416645
																															4	7			43.858	31	49.5	5.735	0.377303
																															5	7			41.102	30.028	61.833	6.146	0.404342
																														45	1	1034		4.47542	36.936	26	56	0		3
																															2	8			31.863	24.194	43.861	7.071	0.465197
																															3	13			33.061	30.333	43	12.207	0.803092
																															4	8			24.323	21.556	27.5	6.96	0.457895
																														46	1	1153		4.99048	50.743	27	92	0		6
																															2	19			46.938	42.583	50.667	17.867	1.17546
																															3	13			53.258	46.833	57.91	12.083	0.794934
																															4	18			49.25	40.945	65.412	17.159	1.12888
																															5	17			47.129	30.639	64	15.67	1.03092
																															6	23			49.671	29.917	71.576	22.284	1.46605
																															7	11			37.518	30.583	43.5	9.597	0.631382
																														47	1	812		3.51454	37.926	25	71	0		1
																															2	10			31.514	29.041	34.5	9.455	0.622039
																														48	1	904		3.91274	54.314	31	95	0		4
																															2	12			44.149	36.125	60.75	11.003	0.723882
																															3	10			59.953	44	67.111	8.533	0.561382
																															4	6			50.072	41.812	57.25	5.202	0.342237
																															5	10			56.453	40.5	64.625	8.764	0.576579
																														49	1	1320		5.7133	60.531	26	231	0		1
																															2	11			53.4	45.833	60.889	10.028	0.659737
																														50	1	976		4.22438	41.226	24	98	0		1
																															2	20			32.899	26.15	43.614	19.241	1.26586
																																							Average	3.24	161
																																	Average	4.94616				Average	0.693601
																																	stdev	1.09588				stdev	0.341829
																																	SEM	0.154981				SEM	0.0269399
lqEx1241;unc-6(ev400)
Below midline		cone id	measurement	area	new area	area um	mean	min	max	length	length um	protrusion/growthcone				Polarity				GC		Dorsal		Ventral				Above midline		cone id	measurement	area	new area	area um	mean	min	max	length	length um	protrusion/growthcone				Polarity				GC
		1	1	1072		4.63989	72.421	40	180	0		2								1		2		0						1	1	965		4.17677	32.567	22	46	0		1								1
			2	17			37.834	30.25	56.75	16.499	1.08546									2		2		0							2	8			33.091	27.639	39.333	7.032	0.462632									2
			3	4			43.66	41.222	46.917	3	0.197368									3		1		2						2	1	800		3.4626	70.081	38	106	0		3								3
		2	1	919		3.97767	123.624	67	192	0		2								4		2		0							2	6			45.625	36.75	60.5	5.315	0.349671									4
			2	14			88.96	80.986	98.5	13.275	0.873355									5		3		1							3	15			40.919	36.857	44.429	13.892	0.913947									5
			3	11			84.125	75.25	94.75	9.871	0.649408									6		3		0							4	4			36.611	33	39.5	3.202	0.210658									6
		3	1	554		2.39785	48.44	31	71	0		3								7		3		0						3	1	1267		5.4839	124.68	68	242	0		3								7
			2	5			42.6	41.194	43.833	4.216	0.277368									8		5		1							2	7			74.675	67.917	83.639	6.037	0.397171									8
			3	10			35.427	32.417	37.88	8.969	0.590066									9		6		1							3	5			77.685	72.389	82.5	4.346	0.285921									9
			4	14			89.183	56.24	249.444	13.187	0.867566									10		2		0							4	20			164.284	114.917	240.139	19.23	1.26513									10
		4	1	873		3.77857	57.116	37	87	0		2								11		3		0						4	1	1351		5.84747	108.184	79	166	0		5								11
			2	20			48.456	41.38	58.909	19.007	1.25046									12		2		0							2	14			128.732	119.792	139.833	13.454	0.885132									12
			3	11			32.749	32	33.6	9.925	0.652961									13		2		0							3	8			101.431	92.75	116.333	7.379	0.485461									13
		5	1	818		3.54051	52.004	31	82	0		4								14		3		0							4	14			93.935	88.436	108.833	12.693	0.835066									14
			2	28			38.413	32.313	51	26.856	1.76684									15		0		0							5	10			98.883	92.167	107.5	9.393	0.617961									15
			3	9			40.208	34	43.625	7.5	0.493421									16		1		0							6	15			99.133	95.25	104.75	14	0.921053									16
			4	9			48.083	42.188	55.5	8.062	0.530395									17		0		0						5	1	1125		4.86929	79.623	37	152	0		3								17
			5	18			41.378	33.5	53.116	17.393	1.14428									18		4		0							2	13			58.878	46.833	65	11.785	0.775329									18
		6	1	712		3.08172	122.406	51	212	0		3								19		4		0							3	8			169.931	104.75	246.833	7.379	0.485461									19
			2	6			45.664	41.833	48.083	5.099	0.335461									20		4		3							4	9			166.239	124.056	233.556	8.246	0.5425									20
			3	18			47.187	38.694	58.694	17.477	1.1498									21		4		1						6	1	693		2.99948	59.062	40	85	0		2								21
			4	17			99.122	90.656	108.139	16.398	1.07882									22		3		1							2	6			43.672	37.333	52.167	5.207	0.342566									22
		7	1	555		2.40218	81.133	38	215	0		3								23		1		0							3	14			37.68	32.75	42.25	13.017	0.856382									23
			2	15			52.385	45.25	68.75	13.864	0.912105									24		2		0						7	1	1036		4.48407	102.849	54	149	0		4								24
			3	8			35.796	29.5	44	6.749	0.444013									25		1		1							2	12			66.492	47.75	89.674	10.541	0.693487									25
			4	14			37.959	33.311	50.667	13.068	0.859737									26		2		0							3	8			76.568	68.417	91.361	6.872	0.452105									26
		8	1	787		3.40634	94.135	56	145	0		6								27		2		1							4	6			85.98	64.722	101.556	5.044	0.331842									27
			2	13			86.29	75.583	96.914	12.445	0.81875									28		1		0							5	5			93.022	72.639	110.444	4.447	0.292566									28
			3	14			100.193	83.349	131.75	12.763	0.839671									29		1		0						8	1	959		4.1508	105.12	69	164	0		2								29
			4	13			48.393	46.099	51.395	11.671	0.767829									30		2		0							2	17			94.058	90.056	99.278	15.62	1.02763									30
			5	12			40.436	38.518	44.583	10.76	0.707895									31		1		0							3	12			85.576	77.833	91.767	10.883	0.715987									31
			6	8			64.505	59.417	68.386	6.96	0.457895									32		2		1						9	1	784		3.39335	61.778	42	91	0		6								32
			7	28			91.845	83.778	100	27.019	1.77757									33		4		1							2	58			44.848	34.306	56.583	56.859	3.74072									33
		9	1	756		3.27216	151.336	76	255	0		7								34		2		1							3	6			48.71	42.963	60.75	5.217	0.343224									34
			2	17			88.198	59.667	135.083	16.415	1.07993									35		0		0							4	10			46.557	37.195	60.806	9.098	0.598553									35
			3	25			69.051	50.75	107.542	23.554	1.54961									36		1		0							5	9			35.343	33.333	37.167	7.674	0.504868									36
			4	14			45.953	37.063	60.917	13.437	0.884013									37		1		1							6	4			62.824	56.917	67.861	2.687	0.176776									37
			5	13			49.941	35.917	66.556	12.374	0.814079									38		3		0							7	5			62.172	53.583	74.083	3.727	0.245197									38
			6	6			102.953	83.389	140.722	5.497	0.361645									39		1		0						10	1	914		3.95602	78.575	50	122	0		2								39
			7	23			40.698	34.417	50.889	22.41	1.47434									40		0		0							2	3			54.167	52	56	2.236	0.147105									40
			8	6			105.634	80.083	130.028	4.738	0.311711									41		2		0							3	6			73.26	62	81.5	4.528	0.297895									41
		10	1	774		3.35007	62.935	47	86	0		2								42		5		0						11	4	979		4.23736	37.536	25	54	0		2								42
			2	13			43.709	37.5	50.667	11.87	0.780921									43		3		0							5	8			41.441	39.02	45	7.106	0.4675									43
			3	10			94.056	89.611	97.222	8.724	0.573947									44		0		0							6	13			27.156	26	28.5	11.673	0.767961									44
		11	1	828		3.5838	133.932	77	229	0		3								45		2		1						12	1	799		3.45828	102.141	61	159	0		3								45
			2	9			83.308	72	101	7.782	0.511974									46		3		0							2	6			91.375	82.556	97.139	5.385	0.354276									46
			3	8			82.522	63.583	115	7.157	0.470855									47		0		1							3	6			92.776	88.292	103.028	4.631	0.304671									47
			4	15			139.201	62.75	254.277	14.318	0.941974									48		3		0							4	4			68.882	59.917	74.889	3.162	0.208026									48
		12	1	971		4.20274	99.013	64	163	0		2								49		0		1						13	1	1040		4.50139	63.974	39	91	0		3								49
			2	29			75.403	46.167	117.014	28.176	1.85368									50		2		0							2	7			45.455	44.25	48.056	5.897	0.387961									50
			3	8			93.767	90.235	98.806	7.364	0.484474																				3	6			65.472	55.361	80.778	4.643	0.305461
		13	1	864		3.73961	100.019	59	180	0		2																			4	6			47.311	39.5	53.417	4.773	0.314013
			2	21			57.559	46.75	71.045	19.752	1.29947										Total	106		19						14	1	958		4.14647	40.894	27	69	0		1									Total
			3	11			66.012	56.5	80.75	9.708	0.638684										% dorsal	0.848									2	18			43.631	29.083	63.778	16.879	1.11046										% dorsal
		14	1	1067		4.61825	100.609	63	168	0		3									Sep	6.42236								15	1	1507		6.52268	33.756	21	53	0		4									Sep
			2	16			78.014	72.337	84.253	15.293	1.00612																				2	8			48.063	46.622	49.245	7.106	0.4675
			3	8			62.606	55	68.583	6.799	0.447303																				3	14			51.146	47	53.923	12.777	0.840592
			4	7			67.418	61.361	72.806	5.963	0.392303																				4	7			68.944	63.25	78.5	6.103	0.401513
		15	1	725		3.13798	91.421	42	179	0		0																			5	15			27.452	23.75	30	13.829	0.909803
		16	1	959		4.1508	57.216	40	88	0		1																		16	1	1014		4.38885	134.473	75	225	0		1
			2	10			51.264	46.972	60.611	8.518	0.560395																				2	11			101.347	80.583	127.25	10.349	0.680855
		17	1	957		4.14214	39.674	26	77	0		0																		17	1	916		3.96468	94.386	60	148	0		1
		18	1	922		3.99065	82.368	36	141	0		4																			2	22			81.15	63.25	94.701	21.336	1.40368
			2	7			51.908	38.5	62.917	6.128	0.403158																			18	1	1145		4.95585	98.558	64	148	0		2
			3	7			48.953	41.806	56.901	6.128	0.403158																				2	12			70.857	64.936	79.75	10.607	0.697829
			4	7			32.741	25.083	40.611	5.821	0.382961																				3	9			78.503	72.469	89	8.322	0.5475
			5	9			39.847	33.75	45	8.498	0.559079																			19	1	512		2.21607	79.676	39	122	0		4
		19	1	901		3.89976	64.362	35	87	0		4																			2	19			61.6	47.75	80.997	18.277	1.20243
			2	12			47.438	38	56.736	11.236	0.739211																				3	6			49.729	46.64	55.125	5.256	0.345789
			3	9			49.093	45.5	52.969	7.566	0.497763																				4	8			48.321	24.375	62.607	7.018	0.461711
			4	18			43.194	36.503	57	16.919	1.11309																				5	10			52.354	41.688	64.953	9.1	0.598684
			5	21			40.192	28.5	57.5	19.812	1.30342																			20	1	863		3.73528	104.703	69	165	0		7
		20	1	681		2.94754	79.997	47	104	0		7																			2	11			75.871	60	90.775	9.582	0.630395
			2	6			72.383	68	78.5	4.5	0.296053																				3	26			62.766	54.576	83.25	24.559	1.61572
			3	7			90.516	79.5	96.333	6.042	0.3975																				4	6			112.041	102.5	124	5.46	0.359211
			4	12			61.802	53.5	71	10.77	0.708553																				5	5			111.062	99	128.375	3.606	0.237237
			5	28			67.407	62.923	71.148	26.926	1.77145																				6	11			99.794	78.125	125	9.753	0.641645
			6	24			48.727	43.696	60	23.2	1.52632																				7	16			120.93	82.5	144.875	15.462	1.01724
			7	19			54.785	46.333	71.426	18.035	1.18651																				8	7			88.369	72	96.5	6.486	0.426711
			8	8			71.151	56.5	87.5	7.211	0.474408																			21	1	911		3.94304	106.502	73	145	0		5
		21	1	898		3.88677	67.839	36	168	0		5																			2	10			93.283	81	105.5	9.124	0.600263
			2	25			37.892	32.5	43.875	23.838	1.56829																				3	12			80.509	72.25	87.463	10.512	0.691579
			3	8			37.964	34	46	6.576	0.432632																				4	8			78.125	71.5	85.5	7	0.460526
			4	11			36.976	33.5	41.5	9.823	0.64625																				5	8			111.825	110.459	113.5	7.433	0.489013
			5	12			48.31	38	56.75	10.512	0.691579																				6	5			101.325	98	109	4.031	0.265197
			6	9			56.57	45	63.5	7.778	0.511711																			22	1	841		3.64006	148.365	100	230	0		7
		22	1	938		4.0599	81.576	61	107	0		4																			2	9			162.559	138.083	173.938	8.007	0.526776
			2	9			99.604	75.917	115.056	7.846	0.516184																				3	8			135.461	104	166.556	6.549	0.430855
			3	7			105.8	79.25	122.083	6.412	0.421842																				4	8			102.836	96.75	113.028	7.008	0.461053
			4	8			126.307	116.333	130.333	7.134	0.469342																				5	10			93.368	79.852	106.861	9.006	0.5925
			5	9			100.874	94.5	107.917	7.732	0.508684																				6	8			88.505	73.778	94.243	6.708	0.441316
		23	1	826		3.57514	168.941	85	255	0		1																			7	6			87.708	83.583	90.417	5.375	0.353618
			2	10			77.336	68.472	96.333	9.298	0.611711																				8	8			85.332	81.878	91.944	7.134	0.469342
		24	1	843		3.64872	79.52	56	108	0		2																		23	1	1089		4.71347	132.36	58	255	0		5
			2	7			65.865	56.5	78.75	6.21	0.408553																				2	13			125.917	107.5	151.5	11.597	0.762961
			3	8			57.363	46.625	65.25	7.357	0.484013																				3	9			108.931	80	122.25	8.062	0.530395
		25	1	1168		5.0554	202.119	129	255	0		2																			4	12			102.497	93	111.5	10.689	0.703224
			2	8			184.995	165.75	205.875	6.5	0.427632																				5	8			203.051	178.5	217.194	7.106	0.4675
			3	9			127.326	110.125	146.125	7.754	0.510132																				6	5			143.55	134	147.5	4.472	0.294211
		26	1	918		3.97334	79.708	45	126	0		2																		24	1	851		3.68334	37.962	21	102	0		5
			2	16			50.742	38	78	15.264	1.00421																				2	8			25.579	23.735	29.5	6.801	0.447434
			3	8			63.968	54	72.5	7.42	0.488158																				3	13			39.838	35	42.34	11.8	0.776316
		27	1	925		4.00364	106.944	54	156	0		3																			4	21			30.18	25.715	38	19.78	1.30132
			2	8			64.764	54.833	71.111	7.318	0.481447																				5	12			27.301	23.682	34.75	11.102	0.730395
			3	9			104.182	94.861	108.361	8	0.526316																				6	10			22.97	21.5	24.278	8.631	0.567829
			4	10			74.929	66.079	92.833	9.428	0.620263																			25	1	1170		5.06406	76.698	30	201	0		1
		28	1	606		2.62292	99.229	69	155	0		1																			2	41			52.996	40.581	64.12	40.115	2.63914
			2	6			59.862	51.5	67.5	4.773	0.314013																			26	1	914		3.95602	55.095	30	76	0		2
		29	1	767		3.31977	84.039	54	115	0		1																			2	7			47.604	40	51	5.523	0.363355
			2	12			50.621	49.222	52.056	11.2	0.736842																				3	8			39.365	36	42.5	6.5	0.427632
		30	1	586		2.53636	55.652	36	88	0		2																		27	1	1064		4.60526	67.158	37	125	0		4
			2	10			50.26	42.75	55.526	9.481	0.62375																				2	12			56.444	48.5	63.339	10.689	0.703224
			3	10			60.855	51.611	68.528	8.857	0.582697																				3	19			53.007	48.778	67.25	18.028	1.18605
		31	1	896		3.87812	82.931	45	135	0		1																			4	4			49.611	45	54	2.828	0.186053
			2	11			45.9	41.167	53.611	9.843	0.647566																				5	26			41.647	30.5	57.44	24.622	1.61987
		32	1	983		4.25467	95.12	42	255	0		3																		28	1	1220		5.28047	37.031	16	71	0		3
			2	12			37.609	35.607	39.545	11.205	0.737171																				2	9			38.943	35.75	46.917	7.608	0.500526
			3	6			39.333	31.778	45.25	5.375	0.353618																				3	7			37.516	30.389	45.389	6	0.394737
			4	7			27.222	24.833	31.472	5.657	0.372171																				4	8			34.806	27.917	38.667	6.6	0.434211
		33	1	882		3.81752	84.632	61	113	0		5																		29	1	1184		5.12465	84.66	47	130	0		1
			2	8			94.384	91.888	96.724	6.5	0.427632																				2	8			52.286	50	56.5	6.519	0.428882
			3	14			61.415	54	75.25	13.124	0.863421																			30	1	778		3.36738	90.911	54	156	0		4
			4	11			64.537	54.25	70.06	9.962	0.655395																				2	15			73.364	58	104.194	14.337	0.943224
			5	6			67.932	58.75	74.5	4.924	0.323947																				3	9			58.311	53.861	62.917	8.069	0.530855
			6	14			69.835	63.609	81.5	12.581	0.827697																				4	6			62.013	59.806	64.167	5.375	0.353618
		34	1	992		4.29363	82.701	43	143	0		3																			5	7			82.968	78.278	92.139	5.657	0.372171
			2	30			156.029	106.722	234.833	28.715	1.88914																			31	1	846		3.6617	94.611	55	220	0		3
			3	17			72.546	65.771	77.278	15.538	1.02224																				2	20			57.699	49.611	67.667	18.906	1.24382
			4	13			39.431	36.451	44.833	11.823	0.777829																				3	24			73.735	58.417	122.111	23.393	1.53901
		35	1	654		2.83068	82.42	49	156	0		0																			4	8			83.551	75.278	101.639	7.126	0.468816
		36	1	761		3.2938	82.717	55	121	0		1																		32	1	1151		4.98182	110.699	49	198	0		6
			2	9			45.322	41.861	48.917	7.616	0.501053																				2	15			93.997	86.948	106.611	14.126	0.929342
		37	1	899		3.8911	146.754	72	255	0		2																			3	10			100.766	74.242	133.179	9.41	0.619079
			2	11			82.759	68	88.667	9.735	0.640461																				4	5			86.15	71.5	103.5	4.014	0.264079
			3	7			129.631	120.417	146.333	5.548	0.365																				5	6			77.156	60.083	93.417	5.011	0.329671
		38	1	856		3.70499	157.829	110	243	0		3																			6	12			74.473	57.111	106.167	10.76	0.707895
			2	13			109.468	87.167	144.5	11.785	0.775329																				7	13			82.341	48.833	129.306	12.046	0.7925
			3	8			116.133	95.75	122.898	7.318	0.481447																			33	1	881		3.81319	136.003	87	206	0		5
			4	8			114.361	106.417	123.722	7.087	0.46625																				2	9			163.688	133.25	176.738	7.674	0.504868
		39	1	786		3.40201	110.609	65	217	0		1																			3	6			136.656	132.367	144.333	4.955	0.325987
			2	15			91.959	85.476	97.456	14.24	0.936842																				4	9			120.343	106.5	130.5	8.333	0.548224
		40	1	811		3.51021	91.529	48	132	0		0																			5	8			90.596	69.5	114.23	6.667	0.438618
		41	1	730		3.15963	94.429	71	153	0		2																			6	19			139.607	93.358	251.222	17.67	1.1625
			2	18			92.411	87.639	97.653	17.385	1.14375																			34	1	721		3.12067	68.424	41	122	0		3
			3	19			86.768	79.176	107.417	17.717	1.16559																				2	12			41.272	35.583	58.333	11.035	0.725987
		42	1	810		3.50589	135.901	89	255	0		5																			3	9			48.75	34.583	68.333	7.81	0.513816
			2	9			95.586	88.278	101.25	7.775	0.511513																				4	6			51.375	40.333	65.667	5.207	0.342566
			3	11			104.318	99.528	108.044	9.597	0.631382																			35	1	891		3.85648	137.699	78	254	0		5
			4	9			101.637	96.556	113.139	7.782	0.511974																				2	15			84.986	76.219	94.147	14.147	0.930724
			5	29			104.939	88.81	149.417	28.459	1.8723																				3	16			74.573	57.25	117.5	14.853	0.977171
			6	21			88.176	74.22	128.083	19.936	1.31158																				4	9			85.558	69	99.812	8.254	0.543026
		43	1	706		3.05575	36.286	20	48	0		3																			5	9			81.628	70.5	94	7.632	0.502105
			2	12			31.351	24.917	39.167	11.402	0.750132																				6	14			68.697	61.047	75	12.728	0.837368
			3	7			33.571	23	42	5.657	0.372171																			36	1	787		3.40634	110.147	77	169	0		2
			4	5			38.006	30.583	44.028	4.014	0.264079																				2	5			84.725	77.375	100.5	4.123	0.27125
		44	1	992		4.29363	115.981	38	220	0		0																			3	24			104.345	95.471	123.555	23.324	1.53447
		45	1	734		3.17694	92.726	50	153	0		3																		37	1	1333		5.76956	84.415	64	120	0		1
			2	6			80.218	65.583	93.333	5.011	0.329671																				2	14			71.055	68.436	75.833	12.565	0.826645
			3	8			70.999	61.167	85.028	7.196	0.473421																			38	1	714		3.09037	113.036	73	168	0		5
			4	17			63.776	45.139	108.528	15.62	1.02763																				2	5			106.489	91.167	125.306	3.887	0.255724
		46	1	847		3.66603	153.462	43	212	0		3																			3	7			136.372	110.889	149.139	6.009	0.395329
			2	13			52.549	37.188	71.5	12.273	0.807434																				4	16			109.043	90.25	140.388	14.765	0.971382
			3	14			80.118	62	109	12.857	0.845855																				5	13			125.508	85.75	140.875	12.266	0.806974
			4	14			196.81	113.75	255	12.522	0.823816																				6	33			85.699	69.3	108.432	32.069	2.1098
		47	1	792		3.42798	90.097	47	126	0		1																		39	1	1002		4.33691	117.794	70	191	0		1
			2	7			75.757	72.528	77.333	5.735	0.377303																				2	21			79.652	69.984	101.583	20.147	1.32546
		48	1	796		3.44529	72.436	39	108	0		3																		40	1	815		3.52753	75.675	52	118	0		2
			2	12			51.49	44.5	56.013	10.651	0.700724																				2	13			68.596	47.167	87.204	12.134	0.798289
			3	9			48.713	44.597	55.25	8.055	0.529934																				3	6			66.105	46.25	89.5	5.497	0.361645
			4	5			50.256	45.167	56.083	3.801	0.250066																			41	1	943		4.08154	149.368	55	220	0		5
		49	1	1102		4.76974	107.959	34	248	0		1																			2	12			71.589	64.5	81.417	11.411	0.750724
			2	7			54.787	48.25	62.5	5.821	0.382961																				3	11			98.579	86.667	107.833	9.911	0.652039
		50	1	901		3.89976	96.382	54	144	0		2																			4	11			80.736	74.028	93.32	9.843	0.647566
			2	11			62.978	52.996	82.833	9.804	0.645																				5	7			63.944	50.667	72.917	6.403	0.42125
			3	24			75.321	55.917	99.424	22.823	1.50151																				6	8			52.106	48.601	57.5	6.675	0.439145
											Average	2.5	125																	42	1	1199		5.18958	104.883	74	156	0		2
					Average	3.64439				Average	0.740871																				2	12			80.279	56.167	98	10.858	0.714342
					stdev	0.58616				stdev	0.3939																				3	12			65.684	60.513	76	11.353	0.746908
					SEM	0.0828956				SEM	0.0352315																			43	1	947		4.09886	81.014	56	137	0		2
																															2	8			73.059	62.611	86.75	6.7	0.440789
																															3	6			84.901	73.417	90.499	4.679	0.307829
																														44	1	1027		4.44512	79.209	51	207	0		4
																															2	9			59.479	56.391	63.094	7.5	0.493421
																															3	6			65.454	58	70.062	4.962	0.326447
																															4	10			74.313	66.75	84.75	9.059	0.595987
																															5	24			64.338	46.5	82.75	23.265	1.53059
																														45	1	984		4.259	168.681	115	251	0		3
																															2	12			108.182	104.767	120.639	10.672	0.702105
																															3	15			184.092	164.556	209.252	13.703	0.901513
																															4	5			151.792	144.917	165.611	4.333	0.285066
																														46	1	961		4.15945	77.632	42	140	0		2
																															2	6			55.474	44.917	64.611	5	0.328947
																															3	9			59.86	46.833	66.333	8.055	0.529934
																														47	3	850		3.67902	66.036	48	86	0		3
																															4	9			59.333	54	68	7.81	0.513816
																															5	6			65.534	64.667	66.53	4.631	0.304671
																															6	10			41.595	38.194	46.75	9.055	0.595724
																														48	1	813		3.51887	116.14	86	158	0		5
																															2	21			97.702	88.083	105.667	20.248	1.33211
																															3	4			82.465	79.25	85.583	3.333	0.219276
																															4	6			100.032	92.25	106.194	4.643	0.305461
																															5	18			111.854	102.222	118.25	16.59	1.09145
																															6	23			113.66	99.25	134.111	21.731	1.42967
																														49	1	912		3.94737	80.702	49	148	0		2
																															2	8			64.151	61.5	70	7.087	0.46625
																															3	10			51.899	50.472	57	9.262	0.609342
																														50	1	800		3.4626	89.221	59	117	0		2
																															2	9			61.441	58.417	63.833	7.608	0.500526
																															3	8			69.217	64.71	76.722	7.491	0.492829
																																							Average	3.18	159
																																	Average	4.17469				Average	0.659959
																																	stdev	0.815022				stdev	0.453712
																																	SEM	0.115262				SEM	0.0359817
[truncated: 3 more columns]
