# Supplementary material for: Short- and long-range roles of UNC-6/Netrin in dorsal-ventral axon guidance in vivo in Caenorhabditis elegans
Source: PLoS Genet. 2025 Jan 17;21(1):e1011526. doi: 10.1371/journal.pgen.1011526 (PMC11760026; doi:10.1371/journal.pgen.1011526)
Supplement: S3 Data — The dataset for each figure is indicated. (ZIP) [file pgen.1011526.s003.zip › Supplementary Data 2/Figure 8.xlsx]

## Sheet: A - AVM
lqIs379;ZdIs4		wt		not wt		lqIs379;unc-6(lq154);ZdIs4			wt	not wt		lqIs379;unc-6(ev400);ZdIs4			wt	not wt		lqIs401;unc-6(lq154);ZdIs4			wt	not wt		lqIs401;unc-6(ev400);ZdIs4			wt	not wt		lqIs401;ZdIs4		wt	not wt		lqEx1241;unc-6(lq154);zdIs4		wt	not wt		lqEx1241;unc-6(ev400);zdIs4		wt	not wt		lqEx1241;zdIs4		wt	not wt
1		1				1			1			1			1			1			1			1			1	1		1		1			1		1			1		1			1		1
2		1				2			1			2			1			2			1			2				1		2		1			2		1			2		1			2		1
3		1				3			1			3			1			3			1			3						3			1		3		1			3		1			3		1
4		1				4			1			4			1			4				1		4			1			4		1			4		1			4		1			4		1
5				1		5			1			5			1			5			1			5			1			5			1		5		1			5		1			5		1
6		1				6			1			6			1			6			1			6			1			6		1			6		1			6		1			6		1
7		1				7			1			7				1		7			1			7			1			7		1			7		1			7		1			7		1
8		1				8				1		8			1			8			1			8			1			8		1			8		1			8		1			8		1
9		1				9			1			9			1			9			1			9			1			9		1			9		1			9		1			9		1
10		1				10				1		10			1			10			1			10			1			10		1			10		1			10		1			10		1
11		1				11			1			11			1			11			1			11			1			11		1			11		1			11		1			11		1
12				1		12			1			12			1			12			1			12			1	1		12			1		12		1			12		1			12		1
13		1				13			1			13			1			13			1			13						13		1			13		1			13		1			13		1
14		1				14			1			14				1		14			1			14			1			14		1			14		1			14		1			14		1
15		1				15			1			15			1			15			1			15			1	1		15		1			15		1			15			1		15		1
16		1				16			1			16			1			16			1			16						16		1			16		1			16		1			16		1
17				1		17			1			17			1			17			1			17			1			17		1			17		1			17		1			17		1
18		1				18				1		18			1			18			1			18			1	1		18		1			18		1			18		1			18		1
19		1				19			1			19			1			19				1		19				1		19		1			19			1		19		1			19		1
20		1				20			1			20			1			20			1			20				1		20		1			20		1			20		1			20		1
21		1				21			1			21			1			21			1			21				1		21		1			21		1			21		1			21		1
22		1				22			1			22			1			22			1			22						22		1			22		1			22		1			22		1
23		1				23				1		23				1		23			1			23			1			23		1			23		1			23		1			23		1
24		1				24			1			24			1			24				1		24			1			24		1			24		1			24		1			24		1
25		1				25			1			25			1			25			1			25			1	1		25		1			25		1			25		1			25		1
26		1				26			1			26			1			26			1			26				1		26		1			26		1			26		1			26		1
27				1		27			1			27			1			27			1			27						27		1			27		1			27		1			27		1
28				1		28			1			28			1			28			1			28			1			28		1			28		1			28		1			28		1
29				1		29			1			29				1		29			1			29			1			29		1			29		1			29		1			29		1
30		1				30			1			30			1			30			1			30			1			30		1			30		1			30		1			30		1
31		1				31				1		31				1		31			1			31			1			31		1			31		1			31		1			31		1
32		1				32			1			32			1			32			1			32			1			32			1		32		1			32		1			32		1
33		1				33				1		33			1			33			1			33			1			33		1			33		1			33		1			33		1
34		1				34			1			34			1			34				1		34			1			34			1		34		1			34		1			34		1
35		1				35			1			35			1			35			1			35			1			35		1			35		1			35		1			35		1
36		1				36			1			36			1			36				1		36			1	1		36		1			36		1			36		1			36		1
37		1				37				1		37			1			37			1			37						37		1			37		1			37		1			37		1
38		1				38			1			38				1		38			1			38			1			38		1			38		1			38		1			38		1
39		1				39			1			39			1			39				1		39			1			39			1		39		1			39		1			39		1
40		1				40			1			40			1			40				1		40			1			40		1			40		1			40		1			40		1
41		1				41			1			41			1			41			1			41			1			41		1			41		1			41		1			41		1
42		1				42				1		42			1			42			1			42			1			42		1			42		1			42		1			42		1
43		1				43				1		43			1			43			1			43			1			43		1			43		1			43		1			43		1
44		1				44			1			44			1			44			1			44			1	1		44			1		44		1			44		1			44		1
45		1				45				1		45			1			45			1			45						45		1			45		1			45		1			45		1
46		1				46			1			46			1			46			1			46			1			46		1			46		1			46		1			46		1
47		1				47			1			47				1		47			1			47			1	1		47		1			47		1			47		1			47		1
48		1				48			1			48				1		48			1			48						48		1			48		1			48		1			48		1
49		1				49			1			49			1			49				1		49			1			49		1			49		1			49		1			49		1
50		1				50			1			50			1			50			1			50			1	1		50		1			50		1			50		1			50		1
51		1				51			1			51			1			51			1			51						51		1			51		1			51		1			51			1
52		1				52				1		52			1			52			1			52			1			52			1		52		1			52		1			52		1
53		1				53			1			53			1			53			1			53			1	1		53			1		53		1			53		1			53			1
54		1				54			1			54			1			54			1			54						54			1		54		1			54		1			54		1
55		1				55			1			55			1			55			1			55			1			55		1			55		1			55		1			55		1
56		1				56			1			56			1			56			1			56			1			56		1			56		1			56		1			56		1
57		1				57				1		57			1			57			1			57			1	1		57		1			57		1			57		1			57		1
58		1				58			1			58			1			58			1			58						58		1			58			1		58		1			58		1
59		1				59				1		59			1			59			1			59			1	1		59		1			59		1			59		1			59		1
60		1				60			1			60			1			60			1			60						60			1		60		1			60		1			60		1
61		1				61			1			61			1			61			1			61			1			61		1			61		1			61		1			61		1
62		1				62			1			62			1			62			1			62			1	1		62		1			62		1			62		1			62		1
63		1				63			1			63			1			63			1			63						63		1			63			1		63		1			63		1
64		1				64			1			64				1		64			1			64			1			64			1		64		1			64		1			64		1
65		1				65			1			65			1			65			1			65			1			65		1			65		1			65		1			65		1
66		1				66			1			66				1		66			1			66			1	1		66			1		66		1			66		1			66		1
67		1				67			1			67			1			67			1			67				1		67		1			67		1			67		1			67		1
68		1				68			1			68			1			68			1			68						68		1			68		1			68		1			68		1
69		1				69			1			69				1		69			1			69			1			69		1			69		1			69		1			69		1
70		1				70			1			70			1			70			1			70			1			70			1		70		1			70		1			70		1
71		1				71			1			71			1			71			1			71			1	1		71		1			71		1			71		1			71		1
72		1				72			1			72			1			72			1			72						72		1			72		1			72		1			72		1
73		1				73			1			73				1		73				1		73			1			73			1		73		1			73		1			73		1
74		1				74			1			74			1			74				1		74			1	1		74			1		74		1			74		1			74		1
75		1				75			1			75			1			75				1		75						75		1			75		1			75		1			75		1
76		1				76			1			76			1			76			1			76			1	1		76			1		76		1			76		1			76		1
77		1				77			1			77			1			77			1			77						77		1			77		1			77		1			77		1
78		1				78			1			78			1			78				1		78			1			78		1			78		1			78		1			78		1
79		1				79			1			79			1			79			1			79			1			79		1			79		1			79		1			79		1
80		1				80			1			80			1			80				1		80			1			80		1			80		1			80		1			80		1
81		1				81			1			81			1			81			1			81			1			81		1			81		1			81		1			81		1
82		1				82				1		82			1			82			1			82			1			82		1			82		1			82		1			82		1
83		1				83			1			83			1			83				1		83			1			83		1			83		1			83		1			83		1
84		1				84			1			84			1			84				1		84			1	1		84		1			84		1			84		1			84		1
85		1				85			1			85			1			85			1			85						85		1			85		1			85		1			85		1
86		1				86			1			86				1		86			1			86			1			86		1			86		1			86		1			86		1
87				1		87			1			87			1			87			1			87			1			87		1			87		1			87		1			87		1
88		1				88			1			88				1		88			1			88			1			88		1			88		1			88		1			88		1
89		1				89			1			89			1			89			1			89			1	1		89		1			89			1		89		1			89		1
90		1				90			1			90			1			90				1		90						90		1			90		1			90		1			90		1
91				1		91			1			91				1		91			1			91			1			91		1			91		1			91		1			91		1
92		1				92			1			92			1			92			1			92			1			92		1			92		1			92		1			92		1
93		1				93			1			93			1			93				1		93			1			93		1			93		1			93		1			93		1
94		1				94				1		94			1			94			1			94			1			94		1			94		1			94		1			94		1
95		1				95			1			95			1			95			1			95			1			95		1			95			1		95		1			95		1
96		1				96			1			96			1			96			1			96			1	1		96		1			96		1			96		1			96		1
97		1				97				1		97			1			97			1			97				1		97		1			97		1			97		1			97		1
98		1				98				1		98			1			98			1			98						98		1			98		1			98		1			98		1
99		1				99			1			99			1			99			1			99			1			99		1			99		1			99		1			99		1
100		1				100			1			100			1			100				1		100			1			100			1		100		1			100		1			100		1
		wt		not wt
Total		92	0	8					wt	not wt					wt	not wt					wt	not wt					wt	not wt				wt	not wt				wt	not wt				wt	not wt				wt	not wt
Percent		0.92		0.08		Total			83	17		Total			85	15		Total			82	18		Total			73	27		Total		82	18		Total		95	5		Total		99	1		Total		98	2
Percent defective				0.08		Percent			0.83	0.17		Percent			0.85	0.15		Percent			0.82	0.18		Percent			0.73	0.27		Percent		0.82	0.18		Percent		0.95	0.05		Percent		0.99	0.01		Percent		0.98	0.02
						Percent defectivve				0.17		Percent defectivve				0.15		Percent defective				0.18		Percent defective				0.27		Percent defective			0.18		Percent defective			0.05		Percent defective			0.01		Percent defective			0.02
q		0.92		0.08		q		0.83		0.17		q=		0.85		0.15		q		0.82		0.18		q		0.73		0.27		q		0.82	0.18		q		0.95	0.05		q		0.99	0.01		q		0.98	0.02
Sep				5.42586		Sep				7.51266		Sep				7.14143		Sep				7.68375		Sep				8.87919		Sep			7.68375		Sep			4.3589		Sep			1.98997		Sep			2.8

## Sheet: B - PVM
lqIs379;ZdIs4		wt	not wt		lqIs379;unc-6(lq154);ZdIs4			wt	not wt		lqIs379;unc-6(ev400);ZdIs4			wt	not wt		lqIs401;unc-6(lq154);ZdIs4			wt	not wt		lqIs401;unc-6(ev400);ZdIs4			wt	not wt		lqIs401;ZdIs4		wt	not wt		lqEx1241;unc-6(lq154);zdIs4		wt	not wt		lqEx1241;unc-6(ev400);zdIs4		wt	not wt		lqEx1241;zdIs4		wt	not wt
1		1			1			1			1				1		1			1			1			1			1		1			1		1			1		1			1		1
2			1		2				1		2			1			2			1			2				1		2			1		2		1			2		1			2		1
3		1			3			1			3			1			3				1		3			1			3		1			3		1			3		1			3		1
4		1			4			1			4				1		4				1		4			1			4			1		4		1			4			1		4		1
5		1			5			1			5			1			5			1			5				1		5		1			5			1		5		1			5		1
6		1			6				1		6				1		6			1			6				1		6		1			6		1			6			1		6		1
7		1			7			1			7			1			7			1			7			1			7		1			7		1			7			1		7		1
8		1			8				1		8			1			8			1			8			1			8		1			8		1			8		1			8		1
9		1			9			1			9			1			9			1			9				1		9		1			9			1		9		1			9		1
10		1			10			1			10			1			10				1		10			1			10		1			10		1			10		1			10		1
11			1		11				1		11			1			11			1			11			1			11			1		11		1			11		1			11		1
12		1			12			1			12				1		12			1			12			1			12		1			12		1			12		1			12			1
13		1			13			1			13				1		13			1			13			1			13			1		13		1			13		1			13		1
14		1			14				1		14				1		14			1			14			1			14			1		14		1			14		1			14		1
15		1			15			1			15			1			15				1		15			1			15		1			15			1		15		1			15		1
16		1			16			1			16			1			16			1			16			1			16		1			16		1			16		1			16			1
17		1			17			1			17			1			17			1			17				1		17		1			17		1			17		1			17		1
18			1		18			1			18			1			18			1			18			1			18		1			18		1			18			1		18		1
19		1			19			1			19				1		19			1			19				1		19		1			19		1			19		1			19		1
20		1			20			1			20			1			20				1		20			1			20			1		20			1		20		1			20		1
21		1			21				1		21			1			21			1			21			1			21		1			21			1		21		1			21		1
22			1		22			1			22				1		22				1		22			1			22			1		22		1			22		1			22		1
23		1			23			1			23				1		23			1			23			1			23		1			23		1			23		1			23		1
24			1		24				1		24			1			24			1			24				1		24		1			24		1			24		1			24		1
25		1			25			1			25				1		25				1		25			1			25		1			25		1			25		1			25		1
26		1			26			1			26			1			26				1		26				1		26		1			26		1			26		1			26		1
27			1		27			1			27				1		27				1		27			1			27		1			27		1			27		1			27			1
28		1			28				1		28			1			28			1			28				1		28		1			28			1		28		1			28		1
29		1			29			1			29				1		29			1			29			1			29			1		29		1			29		1			29		1
30			1		30			1			30			1			30			1			30			1			30		1			30		1			30		1			30		1
31		1			31				1		31			1			31				1		31				1		31		1			31			1		31		1			31		1
32		1			32			1			32				1		32			1			32			1			32		1			32		1			32		1			32		1
33		1			33			1			33			1			33			1			33			1			33		1			33		1			33		1			33		1
34		1			34			1			34			1			34			1			34				1		34		1			34		1			34		1			34		1
35		1			35			1			35			1			35			1			35			1			35		1			35		1			35		1			35		1
36		1			36			1			36				1		36				1		36			1			36			1		36		1			36		1			36		1
37			1		37			1			37				1		37				1		37			1			37		1			37		1			37		1			37		1
38		1			38			1			38			1			38			1			38			1			38		1			38		1			38		1			38		1
39		1			39			1			39			1			39			1			39			1			39		1			39		1			39		1			39		1
40			1		40				1		40				1		40			1			40			1			40			1		40		1			40		1			40		1
41		1			41			1			41			1			41				1		41				1		41		1			41		1			41		1			41		1
42		1			42				1		42			1			42				1		42			1			42			1		42		1			42			1		42		1
43		1			43			1			43			1			43			1			43				1		43		1			43		1			43		1			43		1
44		1			44			1			44				1		44			1			44			1			44		1			44		1			44		1			44		1
45		1			45				1		45			1			45			1			45			1			45		1			45		1			45		1			45		1
46			1		46			1			46			1			46			1			46			1			46		1			46		1			46		1			46		1
47			1		47				1		47			1			47				1		47				1		47		1			47		1			47		1			47		1
48		1			48			1			48			1			48			1			48			1			48		1			48		1			48			1		48		1
49		1			49				1		49				1		49				1		49			1			49		1			49		1			49		1			49		1
50		1			50			1			50				1		50				1		50			1			50			1		50		1			50		1			50		1
51		1			51			1			51			1			51			1			51				1		51			1		51		1			51		1			51		1
52		1			52			1			52				1		52			1			52			1			52			1		52		1			52		1			52		1
53		1			53				1		53			1			53				1		53			1			53		1			53		1			53		1			53		1
54		1			54			1			54			1			54			1			54			1			54			1		54		1			54		1			54		1
55		1			55			1			55				1		55			1			55			1			55		1			55		1			55		1			55		1
56		1			56			1			56			1			56			1			56			1			56		1			56		1			56		1			56		1
57		1			57			1			57			1			57				1		57				1		57		1			57		1			57		1			57		1
58		1			58				1		58			1			58			1			58				1		58			1		58		1			58		1			58		1
59		1			59			1			59			1			59			1			59			1			59		1			59		1			59		1			59		1
60		1			60			1			60			1			60			1			60				1		60		1			60			1		60		1			60		1
61			1		61			1			61			1			61			1			61				1		61			1		61		1			61		1			61		1
62		1			62				1		62				1		62			1			62			1			62		1			62		1			62		1			62		1
63		1			63			1			63			1			63			1			63				1		63		1			63		1			63			1		63		1
64			1		64			1			64			1			64			1			64			1			64		1			64		1			64		1			64		1
65		1			65			1			65			1			65			1			65				1		65		1			65			1		65		1			65		1
66			1		66			1			66			1			66			1			66			1			66		1			66		1			66		1			66		1
67			1		67			1			67			1			67			1			67				1		67		1			67		1			67		1			67		1
68			1		68			1			68			1			68			1			68			1			68		1			68		1			68		1			68		1
69		1			69			1			69			1			69			1			69			1			69		1			69		1			69		1			69		1
70		1			70			1			70			1			70			1			70			1			70		1			70		1			70		1			70		1
71		1			71			1			71				1		71			1			71			1			71		1			71		1			71		1			71		1
72		1			72			1			72				1		72				1		72			1			72		1			72		1			72		1			72		1
73			1		73			1			73				1		73			1			73			1			73		1			73		1			73		1			73		1
74		1			74			1			74			1			74			1			74			1			74			1		74		1			74		1			74		1
75		1			75			1			75			1			75			1			75			1			75		1			75		1			75		1			75		1
76		1			76			1			76				1		76			1			76			1			76			1		76		1			76		1			76		1
77		1			77				1		77			1			77			1			77				1		77			1		77		1			77		1			77		1
78		1			78				1		78				1		78			1			78				1		78		1			78		1			78		1			78		1
79			1		79			1			79			1			79			1			79				1		79		1			79		1			79		1			79		1
80		1			80				1		80				1		80				1		80			1			80		1			80		1			80		1			80		1
81			1		81			1			81			1			81			1			81			1			81		1			81		1			81		1			81		1
82		1			82			1			82			1			82			1			82				1		82		1			82			1		82			1		82		1
83		1			83			1			83			1			83			1			83				1		83		1			83		1			83			1		83		1
84		1			84				1		84				1		84			1			84				1		84		1			84		1			84		1			84		1
85		1			85				1		85			1			85			1			85			1			85			1		85		1			85		1			85		1
86		1			86			1			86			1			86			1			86			1			86		1			86		1			86		1			86		1
87		1			87			1			87				1		87			1			87				1		87		1			87		1			87		1			87			1
88		1			88			1			88			1			88				1		88			1			88		1			88		1			88		1			88		1
89		1			89			1			89				1		89			1			89			1			89		1			89		1			89		1			89		1
90		1			90			1			90				1		90			1			90			1			90			1		90		1			90		1			90		1
91		1			91				1		91			1			91				1		91				1		91		1			91		1			91			1		91		1
92		1			92			1			92			1			92			1			92			1			92		1			92		1			92		1			92		1
93		1			93				1		93				1		93			1			93				1		93		1			93		1			93		1			93		1
94		1			94				1		94			1			94				1		94			1			94		1			94		1			94		1			94		1
95		1			95			1			95			1			95			1			95				1		95		1			95		1			95		1			95		1
96		1			96			1			96			1			96			1			96			1			96		1			96		1			96		1			96		1
97			1		97			1			97				1		97			1			97			1			97		1			97		1			97		1			97		1
98		1			98			1			98				1		98			1			98			1			98		1			98		1			98		1			98		1
99			1		99			1			99			1			99			1			99				1		99		1			99			1		99		1			99		1
100		1			100			1			100			1			100			1			100				1		100		1			100		1			100			1		100		1
		wt	not wt					wt	not wt					wt	not wt					wt	not wt					wt	not wt				wt	not wt				wt	not wt				wt	not wt				wt	not wt
Total		79	21		Total			75	25		Total			65	35		Total			76	24		Total			66	34		Total		78	22		Total		89	11		Total		89	11		Total		96	4
Percent		0.79	0.21		Percent			0.75	0.25		Percent			0.65	0.35		Percent			0.76	0.24		Percent			0.66	0.34		Percent		0.78	0.22		Percent		0.89	0.11		Percent		0.89	0.11		Percent		0.96	0.04
Percent defective			0.21		Percent defectivve				0.25		Percent defectivve				0.35		Percent defective				0.24		Percent defective				0.34		Percent defective			0.22		Percent defective			0.11		Percent defective			0.11		Percent defective			0.04
q=		0.79	0.21		q=			0.75	0.25		q=			0.65	0.35		q=			0.76	0.24		q=			0.66	0.34		q=		0.78	0.22		q=		0.89	0.11		q=		0.89	0.11		q=		0.96	0.04
Sep			8.14616		Sep				8.66025		Sep				9.53939		Sep				8.54166		Sep				9.47418		Sep			8.28493		Sep			6.2578		Sep			6.2578		Sep			3.91918
