# Supplementary material for: Short- and long-range roles of UNC-6/Netrin in dorsal-ventral axon guidance in vivo in Caenorhabditis elegans
Source: PLoS Genet. 2025 Jan 17;21(1):e1011526. doi: 10.1371/journal.pgen.1011526 (PMC11760026; doi:10.1371/journal.pgen.1011526)
Supplement: S3 Data — The dataset for each figure is indicated. (ZIP) [file pgen.1011526.s003.zip › Supplementary Data 2/Figure 4.xlsx]

## Sheet: B - Polarity above and below
WT
Below midline		cone id	measurement	area	new area	area um	mean	min	max	length	length um	protrusion/growthcone				Polarity				GC		Dorsal		Ventral				Above midline		cone id	measurement	area	new area	area um	mean	min	max	length	length um	protrusion/growthcone				Polarity				GC
		1	1	1132		4.89958	38.67	27	67	0		0								1		0		0						1	1	1177		5.09436	51.099	40	116	0		1								1
		2	1	689		2.98217	42.374	32	56	0		2								2		2		0							2	15			70.725	67.888	75	14.213	0.935066									2
			2	9			38.199	34.667	43.333	8.28	0.544737									3		1		0						2	1	1315		5.69166	54.411	31	255	0		4								3
			3	10			42.58	38.75	45.361	8.944	0.588421									4		0		1							2	8			51.952	42.5	64	6.727	0.442566									4
		3	1	1048		4.53601	74.847	53	128	0		1								5		1		0							3	10			70.492	52	75.5	9.124	0.600263									5
			2	13			59.101	50.5	69.5	12.093	0.795592									6		0		0							4	19			45.613	38.633	74	17.72	1.16579									6
		4	1	1288		5.57479	34.63	23	90	0		1								7		1		1							5	11			50.227	46.733	55.333	9.911	0.652039									7
			2	15			32.389	28.915	36.362	14.063	0.925197									8		2		0						3	1	1179		5.10301	19.923	14	43	0		2								8
		5	1	831		3.59678	69.15	46	118	0		1								9		3		0							2	9			17.111	14.667	23.083	8.062	0.530395									9
			2	14			79.085	66.25	88.278	12.548	0.825526									10		1		1							3	10			15.823	13.611	18.194	8.537	0.561645									10
		6	1	830		3.59245	71.03	52	116	0		0								11		2		0						4	1	935		4.04692	65.082	45	92	0		4								11
		7	1	987		4.27199	112.199	64	220	0		2								12		2		0							2	23			54.914	48.394	63.033	21.914	1.44171									12
			2	9			83.967	78	101.75	7.674	0.504868									13		1		0							3	14			52.441	40.944	63.859	12.671	0.833618									13
			3	9			75.738	61.5	96.75	8.333	0.548224									14		1		0							4	14			68.826	63.961	82.833	12.526	0.824079									14
		8	1	1103		4.77407	70.131	46	116	0		2								15		3		0							5	9			61.537	58.083	64.542	8.055	0.529934									15
			2	19			55.919	50.846	61.306	17.67	1.1625									16		2		0						5	1	1721		7.44893	96.992	69	221	0		2								16
			3	8			64.759	61.5	71.5	6.946	0.456974									17		1		0							2	12			61.03	56.938	69	10.636	0.699737									17
		9	1	841		3.64006	141.454	88	255	0		3								18		1		0							3	9			88.921	87.155	92	8.344	0.548947									18
			2	12			70.854	59.25	91.75	11	0.723684									19		5		0						6	1	1105		4.78272	173.356	112	255	0		2								19
			3	13			74.947	67.333	101	11.853	0.779803									20		2		0							2	16			153.762	133.727	184.793	14.577	0.959013									20
			4	24			95.451	67.25	132	23.265	1.53059									21		1		0							3	10			152.126	134.25	171	9.394	0.618026									21
		10	1	871		3.76991	70.278	53	94	0		2								22		3		1						7	1	1169		5.05973	127.227	92	168	0		4								22
			2	14			83.707	80.938	90.944	13.275	0.873355									23		4		1							2	11			140.368	127.5	148.917	9.545	0.627961									23
			3	9			59.832	56.25	63.167	7.782	0.511974									24		3		0							3	13			83.636	79	96.5	11.63	0.765132									24
		11	1	1200		5.19391	90.992	51	158	0		2								25		2		0							4	6			105.561	92.694	129.806	5.185	0.341118									25
			2	14			66.16	53.917	79.917	13.039	0.857829									26		1		1							5	19			130.17	117.5	146	18.028	1.18605									26
			3	8			56.728	49.167	70.972	7.071	0.465197									27		0		0						8	1	731		3.16395	45.584	36	59	0		6								27
		12	1	876		3.79155	45.326	32	63	0		2								28		2		0							2	17			55.291	52.028	57.667	16.221	1.06717									28
			2	19			60.794	57.774	66.155	18.454	1.21408									29		2		0							3	13			46.046	42.597	48.25	11.552	0.76									29
			3	12			48.168	43	56.75	10.77	0.708553									30		3		2							4	8			54.751	53	57.5	7.211	0.474408									30
		13	1	1369		5.92538	54.609	34	137	0		1								31		0		1							5	6			51.513	50.072	54.056	5.099	0.335461									31
			2	15			40.799	38	46	14.151	0.930987									32		2		0							6	10			56.314	53.759	59.028	9.055	0.595724									32
		14	1	1077		4.66153	74.442	35	199	0		1								33		1		0							7	10			46.235	44.806	48.222	9.387	0.617566									33
			2	11			39.686	37.66	43	10.124	0.666053									34		1		0						9	1	1060		4.58795	142.529	97	202	0		3								34
		15	1	1291		5.58778	45.518	36	70	0		3								35		2		1							2	12			198.915	164.375	248.75	10.68	0.702632									35
			2	13			36.516	34.889	40.188	11.823	0.777829									36		3		2							3	10			160.152	147.688	175.958	8.746	0.575395									36
			3	18			44.496	41.368	47.436	17.464	1.14895									37		2		0							4	11			95.171	75.278	105.806	9.871	0.649408									37
			4	8			44.885	40.25	49.993	7.364	0.484474									38		1		0						10	1	1372		5.93837	79.58	46	126	0		3								38
		16	1	782		3.3847	38.293	27	81	0		2								39		0		0							2	12			44.289	38.562	59	11.068	0.728158									39
			2	9			56.878	42.125	112.778	7.782	0.511974									40		1		0							3	23			57.477	46	64.473	21.869	1.43875									40
			3	10			26.92	25.5	28.806	9.104	0.598947									41		0		0							4	21			53.624	45	76.5	20.304	1.33579									41
		17	1	1318		5.70464	53.494	34	85	0		1								42		1		1						11	1	1044		4.5187	50.476	39	68	0		2								42
			2	15			40.262	36	44.5	14.142	0.930395									43		1		1							2	14			43.553	41.299	53.5	13.233	0.870592									43
		18	1	947		4.09886	51.86	37	85	0		1								44		1		0							3	10			51.686	42	62.083	9.153	0.602171									44
			2	12			43.439	36.649	54.25	10.593	0.696908									45		1		1						12	1	1102		4.76974	75.452	54	113	0		3								45
		19	3	1009		4.36721	61.754	39	123	0		5								46		2		2							2	9			76.002	63.833	87.472	7.608	0.500526									46
			4	8			57.17	52.417	60.393	7.157	0.470855									47		3		0							3	10			93.924	82.75	101.083	9.286	0.610921									47
			5	13			54.192	40.25	65.667	11.823	0.777829									48		4		0							4	16			79.262	73.75	89.167	14.621	0.961908									48
			6	28			57.158	46.346	75.306	27.433	1.8048									49		1		0						13	1	1069		4.6269	121.728	93	176	0		1								49
			7	22			65.563	50.245	81.122	20.989	1.38086									50		1		0							2	10			106.182	104.25	108.085	9.384	0.617368									50
			8	9			53.023	43.083	63.75	8.062	0.530395																			14	1	1208		5.22853	57.849	41	80	0		2
		20	1	1294		5.60076	78.57	49	142	0		2								Total		80		17							2	16			52.812	48.9	55.4	15.075	0.991776									Total
			2	13			53.262	41.667	66.917	11.705	0.770066									% dorsal	82.4742										3	11			52.34	48	56.8	9.849	0.647961									% dorsal	71.4286
			3	15			55.725	48.452	72.25	14.395	0.947039									q=	0.824742									15	4	1091		4.72213	60.608	45	99	0		3								q=	0.714286
		21	1	731		3.16395	54.364	29	102	0		1								sEp	7.72044										5	15			44.943	42.5	50	13.73	0.903289									sEp	8.28244
			2	16			44.978	38.333	51.028	15.059	0.990724																				6	20			45.563	40.25	49.105	19.3	1.26974
		22	1	948		4.10319	81.696	46	219	0		4																			7	9			60.515	52	74	7.826	0.514868
			2	22			60.167	44	77.54	21.26	1.39868																			16	1	1478		6.39716	55.834	42	79	0		0
			3	11			48.121	41.5	55.5	9.618	0.632763																			17	1	571		2.47143	79.487	56	163	0		7
			4	10			50.967	48	51.833	9.014	0.593026																				2	19			65.693	50.421	141.111	18.336	1.20632
			5	16			48.3	41.25	53.111	15.24	1.00263																				3	10			71.024	54.167	132.25	9.098	0.598553
		23	1	819		3.54484	69.929	49	100	0		5																			4	8			57.322	50.75	65.083	7.311	0.480987
			2	11			53.166	50.375	57	9.552	0.628421																				5	12			68.262	61	78.417	11.333	0.745592
			3	11			58.309	56	64	10	0.657895																				6	13			67.571	59.676	76.417	11.949	0.786118
			4	13			64.436	58.333	70.75	12.042	0.792237																				7	12			67.041	57.083	87	10.853	0.714013
			5	8			63.691	60	71	6.708	0.441316																				8	9			66.534	58	80.833	7.753	0.510066
			6	20			69.207	56.75	84	19.294	1.26934																			18	1	1273		5.50987	67.659	49	106	0		1
		24	1	1076		4.6572	54.74	35	106	0		3																			2	10			63.244	55	70.5	8.5	0.559211
			2	13			37.204	31.667	44.833	11.539	0.759145																			19	1	1104		4.77839	65.366	46	89	0		4
			3	10			34.261	29	42.333	9.333	0.614013																				2	13			57.835	55.37	62	11.837	0.77875
			4	21			29.789	24.306	50.25	19.571	1.28757																				3	12			58.581	55.924	60.577	10.734	0.706184
		25	1	1171		5.06839	65.158	28	138	0		2																			4	11			65.373	54.083	71.417	9.551	0.628355
			2	25			42.802	35.321	54.44	24.336	1.60105																				5	8			60.177	53.167	70.5	6.667	0.438618
			3	18			54.905	41.516	68.626	16.607	1.09257																			20	1	1108		4.79571	71.736	54	99	0		4
		26	1	948		4.10319	55.664	34	86	0		2																			2	14			47.519	44.332	55.5	12.906	0.849079
			2	16			39.204	27	52.378	15.38	1.01184																				3	15			55.361	46.617	70.5	13.695	0.900987
			3	21			36.475	30.222	45.667	20.003	1.31599																				4	10			61.718	55.625	64.278	9.304	0.612105
		27	1	910		3.93871	77.732	30	124	0		0																			5	8			66.246	62.673	72.25	6.562	0.431711
		28	1	921		3.98632	48.818	31	81	0		2																		21	1	1196		5.17659	66.895	41	116	0		5
			2	14			38.877	32	43.541	12.971	0.853355																				2	11			42.56	34.889	55.889	9.545	0.627961
			3	20			34.579	31.99	45	18.848	1.24																				3	10			46.075	39.806	52.964	8.876	0.583947
		29	1	1046		4.52735	117.002	67	221	0		2																			4	11			53.186	40.222	76.889	10.339	0.680197
			2	26			121.275	79.187	255	24.734	1.62724																				5	13			50.804	44.917	61.556	11.667	0.767566
			3	10			93.478	73.417	140.972	9.153	0.602171																				6	14			49.285	43.015	70.083	13.35	0.878289
		30	1	632		2.73546	52.359	33	79	0		5																		22	1	1094		4.73511	79.672	48	115	0		2
			2	18			38.636	30.5	46.917	16.67	1.09671																				2	16			53.877	41.667	67.667	14.866	0.978026
			3	23			40.417	32.833	46.053	22.133	1.45612																				3	14			57.226	36.5	72.016	12.875	0.847039
			4	10			47.01	43.917	50.806	9.055	0.595724																			23	1	1002		4.33691	91.074	36	255	0		3
			5	9			34.356	30.667	36.694	7.52	0.494737																				2	16			41.627	31.75	52.5	15.202	1.00013
			6	8			44.926	42.607	47.274	7.333	0.482434																				3	17			42.466	30.25	56.583	15.585	1.02533
		31	1	1029		4.45377	19.558	8	59	0		1																			4	14			43.243	27.333	61.917	13.208	0.868947
			2	24			8.325	6.783	10.94	23.196	1.52605																			24	1	1001		4.33258	77.925	48	161	0		1
		32	1	766		3.31544	40.883	27	53	0		2																			2	18			103.123	67.444	140.364	16.856	1.10895
			2	15			35.472	32	39.5	14.45	0.950658																			25	1	1383		5.98598	45.62	31	109	0		0
			3	14			38.359	34.096	48.47	12.966	0.853026																			26	1	1118		4.83899	52.828	34	81	0		1
		33	1	1016		4.39751	28.136	17	78	0		1																			2	9			46.261	42	49.25	7.902	0.519868
			2	9			25.605	21.917	27.25	7.782	0.511974																			27	1	857		3.70931	48.741	28	86	0		4
		34	1	863		3.73528	30.651	10	45	0		1																			2	16			36.042	28.917	44.167	15.366	1.01092
			2	12			11.488	9.666	14.778	11.402	0.750132																				3	18			36.954	34.485	40.5	17.052	1.12184
		35	1	1092		4.72645	107.175	65	196	0		3																			4	19			37.797	30	49.148	18.439	1.21309
			2	8			92.099	86.778	94.346	6.667	0.438618																				5	12			42.854	40.167	47.667	11	0.723684
			3	18			78.641	61	97.923	17.133	1.12717																			28	1	986		4.26766	84.632	55	150	0		2
			4	10			86.092	79.667	92.194	9.339	0.614408																				2	16			71.142	55.25	92.056	15.041	0.989539
		36	1	1241		5.37136	62.413	29	111	0		5																			3	19			59.357	45.234	78.333	18.043	1.18704
			2	10			42.283	36.88	47.056	9.333	0.614013																			29	1	1005		4.3499	70.644	34	120	0		0
			3	10			43.666	40.917	46.33	9.333	0.614013																			30	1	832		3.60111	34.609	19	44	0		2
			4	12			40.494	26.972	49.947	11.02	0.725																				2	12			28.614	25.545	34	11.011	0.724408
			5	8			47.231	39.5	52.893	7.333	0.482434																				3	10			24.789	20.861	35.5	9.428	0.620263
			6	11			59.595	53.146	67.093	10.339	0.680197																			31	1	1079		4.67019	42.883	17	255	0		4
		37	1	1012		4.38019	95.013	59	166	0		2																			2	13			88.691	29.5	235.028	11.667	0.767566
			2	10			77.161	61.917	105	9.22	0.606579																				3	9			23.787	19.5	31.5	8.353	0.549539
			3	19			72.442	59.322	109.5	17.566	1.15566																				4	9			24.916	19.25	27.208	8.34	0.548684
		38	1	1332		5.76524	48.989	32	84	0		1																			5	19			24.451	16.917	30.1	17.951	1.18099
			2	9			42.916	40	50.667	7.923	0.52125																			32	1	1018		4.40616	35.02	24	60	0		1
		39	1	1012		4.38019	38.785	30	54	0		0																			2	13			24.036	19.75	32	12.495	0.822039
		40	1	1174		5.08137	30.846	23	51	0		1																		33	1	820		3.54917	33.238	17	59	0		5
			2	15			32.442	31.75	34	14.431	0.949408																				2	9			31.054	30.167	32	7.753	0.510066
		41	1	967		4.18542	28.84	21	52	0		0																			3	12			38.111	35.585	41.691	10.713	0.704803
		42	1	1424		6.16343	51.669	35	120	0		2																			4	10			36.057	34.028	38.447	8.724	0.573947
			2	13			41.596	38.5	46	12.093	0.795592																				5	10			20.882	17.502	24.306	9.339	0.614408
			3	26			34.525	31.927	40	24.865	1.63586																				6	17			16.66	14	23.472	16.415	1.07993
		43	1	1329		5.75225	37.389	28	53	7.311		2																		34	1	1149		4.97316	20.674	9	43	0		0
			2	19			36.281	33.792	39	18.069	1.18875																			35	1	548		2.37188	15.984	10	27	0		2
			3	11			38.901	32.982	48.065	10.124	0.666053																				2	17			12.168	9	14.306	15.734	1.03513
		44	1	1015		4.39318	61.767	37	103	0		1																			3	10			10.608	8.167	11.917	8.724	0.573947
			2	12			40.14	38.455	43.5	10.548	0.693947																			36	1	1013		4.38452	54.234	43	79	0		1
		45	1	1053		4.55765	173.449	111	255	0		2																			2	16			64.224	58.747	68.923	15.206	1.00039
			2	13			165.869	118.75	208.75	11.705	0.770066																			37	1	1341		5.80419	19.736	13	27	0		1
			3	16			143.608	129	171	14.983	0.985724																				2	14			17.668	16	19.385	12.935	0.850987
		46	1	1047		4.53168	89.951	66	161	0		4																		38	1	1090		4.7178	60.084	30	92	0		3
			2	20			82.947	75.931	89.684	18.868	1.24132																				2	15			26.882	24.143	31	14.318	0.941974
			3	9			87.018	75.5	98.168	8.233	0.541645																				3	12			30.567	28.652	32.87	11.411	0.750724
			4	15			95.431	88.778	106.75	13.864	0.912105																				4	14			35.722	31.639	46.639	13	0.855263
			5	10			97.626	94.201	104.333	8.975	0.590461																			39	1	1229		5.31943	82.763	48	120	0		1
		47	1	888		3.84349	60.292	28	102	0		3																			2	9			94.722	87.083	99.25	7.775	0.511513
			2	13			31.583	27.75	37.562	11.5	0.756579																			40	1	1305		5.64837	55.005	42	78	0		1
			3	19			28.243	23	35.278	17.755	1.16809																				2	22			49.841	39.083	58.095	21.169	1.3927
			4	17			68.874	53.023	84.5	16.159	1.06309																			41	1	1070		4.63123	69.547	38	100	0		0
		48	1	876		3.79155	69.186	38	107	0		4																		42	1	654		2.83068	44.528	30	62	0		1
			2	20			52.512	46.395	62.625	18.858	1.24066																				2	14			35.998	32.282	42.917	13.187	0.867566
			3	11			76.556	66.024	110	9.906	0.651711																			43	1	843		3.64872	76.155	48	103	0		2
			4	10			76.712	70.751	83	9.264	0.609474																				2	11			61.693	53	68.5	10.299	0.677566
			5	14			54.463	35	72.278	13.106	0.862237																				3	34			59.841	49.25	72.375	33.461	2.20138
		49	1	1419		6.14179	89.213	49	141	0		1																		44	1	954		4.12916	46.624	30	80	0		1
			2	13			76.502	69	100	12.379	0.814408																				2	25			41.896	32	60.109	23.943	1.5752
		50	1	952		4.1205	54.825	34	120	0		1																		45	1	1135		4.91257	52.706	37	87	0		1
			2	13			52.506	47.083	56.667	12.454	0.819342		97																		2	20			55.009	39.417	67.639	18.679	1.22888
																														46	1	1208		5.22853	45.451	23	74	0		3
				Average		4.45741			Average		0.856813	1.94																			2	16			37.828	35.111	43.278	15.366	1.01092
				Stdev		0.844337			Stdev		0.323509																				3	20			32.102	28.972	35.767	18.821	1.23822
				SEM		0.119407			SEM		0.0328474																				4	11			34.415	29.693	41.25	9.944	0.654211
																														47	1	891		3.85648	75.678	36	143	0		4
																															2	19			50.977	47.167	54.685	18.337	1.20638
																															3	9			60.208	52.375	71.25	8.062	0.530395
																															4	20			64.529	54.5	73.342	19.007	1.25046
																															5	12			68.119	53.5	83.5	10.512	0.691579
																														48	1	1016		4.39751	77.287	42	145	0		4
																															2	7			46.922	40	56.25	6.368	0.418947
Significance																															3	11			42.989	36.694	58.75	9.672	0.636316
Polarity																															4	9			63.625	48.75	79.611	7.867	0.517566
wt below vs. wt above			p=0.0551																												5	8			62.024	58.879	64.444	6.549	0.430855
																														49	1	1174		5.08137	46.174	29	71	0		2
																															2	10			37.641	33.833	41.833	8.673	0.570592
																															3	9			40.25	37.167	47.417	8.233	0.541645
																														50	1	1141		4.93854	40.71	27	59	0		4
																															2	13			38.325	34.417	44.333	12.494	0.821974
																															3	10			46.739	44.361	49.296	8.894	0.585132
																															4	13			32.712	28.27	42.139	12.297	0.809013
																															5	17			32.074	28.472	39	16.398	1.07882		119
																																Average		4.6714			Average		0.800559	2.38
																																Stdev		0.93199			Stdev		0.296096
																																SEM		0.131803			SEM		0.0271431
UNC-6(LQ154)
Below			cone id	measurement	area	new area	area um	mean	min	max	length	length um	protrusion/growthcone					Polarity		Dorsal		Ventral					Above	cone id	measurement	area	new area	area um	mean	min	max	length	length um	protrusion/growthcone					Polarity		Dorsal		Ventral
			1	1	908		3.93006	15.866	9	27	0		3					1		3		0						1	1	1149		4.97316	30.277	13	60	0		1					1		1		0
				2				14.614	9.938	17.949	12.522	0.823816						2		1		1							2				45.087	29.333	52.963	15.004	0.987105						2		1		1
				3				12.848	10.75	14.812	17.862	1.17513						3		2		1						2	1	1332		5.76524	34.225	21	43	0		2					3		0		1
				4				12.803	11.125	13.938	10.198	0.670921						4		1		0							2				31.158	27.062	34.25	15.008	0.987368						4		0		1
			2	1	989		4.28064	22.054	12	37	0		2					5		1		0							3				28.736	25.375	33.875	8.485	0.558224						5		1		1
				2				17.434	14.264	20.091	13.394	0.881184						6		2		0						3	1	1181		5.11167	39.996	24	59	0		1					6		1		1
				3				23.056	20.084	27.395	13.434	0.883816						7		2		0							2				31.426	17.333	45.374	12.944	0.851579						7		0		2
			3	1	994		4.30229	46.604	24	104	0		3					8		2		1						4	1	761		3.2938	65.415	32	124	0		1					8		4		3
				2				56.918	39	70.889	8.138	0.535395						9		1		1							2				60.576	50.25	77.5	6.801	0.447434						9		2		1
				3				25.287	17.333	35.222	10.006	0.658289						10		1		0						5	1	978		4.23303	24.968	14	55	0		2					10		1		1
				4				25.722	17.889	31.25	16.017	1.05375						11		0		0							2				18.432	13.667	20.222	11.912	0.783684						11		2		2
			4	1	815		3.52753	99.063	56	196	0		1					12		0		0							3				18.131	15.335	26	24.418	1.60645						12		1		1
				2				99.342	93.191	106.934	17.281	1.13691						13		2		0						6	1	1111		4.80869	37.464	14	62	0		2					13		0		3
			5	1	738		3.19425	42.182	20	126	0		1					14		1		0							2				30.502	21	35.344	16.008	1.05316						14		1		1
				2				36.116	28.5	42.435	17.41	1.14539						15		1		0							3				28.648	19.914	41.883	29.155	1.91809						15		0		2
			6	1	1371		5.93404	20.411	12	36	0		2					16		2		1						7	1	835		3.61409	42.564	20	65	0		2					16		1		2
				2				14.923	11.778	18	8.333	0.548224						17		2		0							2				31.047	18.667	39.111	9.339	0.614408						17		1		0
				3				12.629	12	13.394	10.667	0.701776						18		0		0							3				26.792	16.222	35.667	17.413	1.14559						18		0		1
			7	1	809		3.50156	38.02	22	103	0		2					19		2		0						8	1	827		3.57947	77.277	33	139	0		7					19		5		2
				2				37.904	36.125	40.5	12.369	0.81375						20		2		0							2				53.982	41.667	71	10.934	0.719342						20		3		1
				3				25.823	22.25	29.75	12.728	0.837368						21		2		1							3				59.809	29	84	10.077	0.662961						21		1		2
			8	1	693		2.99948	69.479	42	106	0		3					22		0		0							4				52.991	37.333	70.667	7.18	0.472368						22		0		0
				2				54.31	42.667	65.333	13	0.855263						23		1		1							5				51.827	27.333	78.778	7.542	0.496184						23		0		1
				3				50.841	43.389	68	8.36	0.55						24		0		1							6				60.911	50.333	72.667	8.724	0.573947						24		1		1
				4				45.58	39	57	7.071	0.465197						25		1		0							7				70.857	33.778	106.333	19.821	1.30401						25		0		0
			9	1	1470		6.36253	61.904	16	143	0		2					26		2		0							8				76.557	55	89.192	17.265	1.13586						26		2		2
				2				74.071	54.222	95	5.897	0.387961						27		3		0						9	1	1380		5.97299	137.075	107	255	0		3					27		2		2
				3				48.359	15.667	65.013	10.028	0.659737						28		2		2							2	12			117.262	103.5	130	10.77	0.708553						28		3		1
			10	4	1011		4.37587	65.495	33	126	0		1					29		1		0							3	14			111.396	107.716	116.913	12.811	0.842829						29		2		4
				5				33.376	23.333	53	9.944	0.654211						30		1		1							4	15			161.524	127.051	255	13.695	0.900987						30		2		2
			11	6	1126		4.87361	58.118	20	134	0		0					31		3		0						10	1	904		3.91274	94.083	59	128	0		2					31		1		1
			12	1	906		3.9214	69.208	27	131	0		0					32		1		0							2	13			75.965	66	90	11.823	0.777829						32		1		3
			13	1	808		3.49723	50.639	31	83	0		2					33		1		0							3	16			58.403	51.158	65.375	15.133	0.995592						33		3		2
				2				44.984	40.667	50	13.728	0.903158						34		1		0						11	1	984		4.259	76.664	56	102	0		4					34		4		2
				3				35.077	31.167	46.667	12.369	0.81375						35		2		0							2	11			59.705	53.667	64.476	10.216	0.672105						35		2		2
			14	1	1027		4.44512	29.222	18	61	0		1					36		3		1							3	14			71.322	67.833	74.333	12.971	0.853355						36		1		2
				2				17.353	15.333	20.278	24.037	1.58138						37		2		1							4	10			63.906	57.833	67.58	8.57	0.563816						37		1		2
			15	1	961		4.15945	109.403	45	255	0		1					38		3		0							5	18			54.989	51.278	61.333	17.013	1.11928						38		1		1
				2	7			70.246	58	83.25	6.403	0.42125						39		2		0						12	1	719		3.11202	64.352	39	98	0		2					39		0		2
			16	1	737		3.18992	48.113	30	65	0		3					40		1		0							2	9			40.866	35.083	52.5	8.007	0.526776						40		3		3
				2	25			30.397	25.688	40.667	24.207	1.59257						41		2		0							3	14			50.311	44	60.217	13.779	0.906513						41		3		1
				3	22			32.968	27.969	44.111	20.529	1.35059						42		2		0						13	1	1477		6.39283	73.763	49	138	0		3					42		0		2
				4	8			39.651	32	50.778	6.872	0.452105						43		1		0							2	27			61.592	47.189	81.289	26.202	1.72382						43		2		1
			17	1	842		3.64439	83.448	56	112	0		2					44		1		0							3	10			57.398	48.562	71	9.035	0.594408						44		1		0
				2	11			75.497	68.411	87	9.894	0.650921						45		2		0							4	11			46.368	42.067	52.183	9.862	0.648816						45		0		0
				3	17			82.932	78.333	85.903	15.667	1.03072						46		0		0						14	1	1430		6.1894	59.958	45	93	0		2					46		1		1
			18	1	975		4.22005	120.426	65	255	0		0					47		2		0							2	17			58.353	46.333	70	16.055	1.05625						47		0		1
			19	1	1026		4.44079	66.725	38	106	0		2					48		0		0							3	10			52.118	47.333	57.667	9.393	0.617961						48		2		0
				2	9			35.493	30.667	39.417	7.846	0.516184						49		1		0						15	1	902		3.90409	48.61	42	60	0		2					49		0		3
				3	7			35.365	30.667	42	6.289	0.41375						50		1		0							2	13			43.252	41.824	45.37	11.508	0.757105						50		0		2
			20	1	812		3.51454	64.756	51	87	0		2																3	17			46.349	45.116	48	15.624	1.02789
				2	8			66.984	58.188	82	6.824	0.448947								72		13						16	4	920		3.98199	86.2	70	114	0		3							64		73
				3	10			68.138	62.375	78.5	9	0.592105																	5	12			76.489	71.056	86.833	11.118	0.731447
			21	1	1268		5.48823	54.681	40	97	0		3						% dorsal		84.7059								6	9			82.047	77	86.278	7.668	0.504474							% dorsal		46.7153
				2	9			47.88	42.333	59.778	8.36	0.55							q=		0.847059								7	13			72.251	70.272	74.256	12.26	0.806579							q=		0.467153
				3	14			67.179	56.471	84.333	12.806	0.8425							sEp		7.808							17	1	1266		5.47957	117.828	62	255	0		1						sEp		8.52512
				4	14			63.991	54.25	70.625	12.748	0.838684																	2	38			99.154	71	139.876	36.912	2.42842
			22	3	1002		4.33691	78.87	51	160	0		0															18	1	714		3.09037	60.059	35	111	0		1
			23	1	1130		4.89093	53.198	26	103	0		2																2	12			43.299	39.697	48.333	10.965	0.721382
				2	7			54.145	38.333	60.79	5.935	0.390461																19	1	834		3.60976	54.621	29	131	0		7
				3	16			43.826	34.333	63.667	14.67	0.965132																	2	8			34.216	29.5	36	6.754	0.444342
			24	1	1078		4.66586	33.259	17	70	0		1																3	14			35.329	27.641	50.556	13.086	0.860921
				2	12			52.911	41.333	65.333	11.141	0.732961																	4	18			42.64	25.667	84	17.341	1.14086
			25	1	984		4.259	80.659	30	255	0		1																5	8			60.591	41.333	81.222	6.964	0.458158
				2	9			47.704	37.778	65.111	7.542	0.496184																	6	12			87.44	52.688	113.5	10.785	0.709539
			26	1	980		4.24169	65.856	36	101	0		2																7	7			47.488	33.125	62.75	6.403	0.42125
				2	12			50.021	43.625	73	11.47	0.754605																	8	9			49.121	34.75	83.5	7.85	0.516447
				3	13			49.147	36.198	69	12.665	0.833224																20	1	1028		4.44945	60.771	38	91	0		4
			27	1	668		2.89127	62.016	40	100	0		3																2	14			55.609	44.538	73.625	13.2	0.868421
				2	23			72.479	51.556	95.933	22.373	1.47191																	3	16			53.747	48.838	60	14.65	0.963816
				3	10			70.062	56.667	80.333	8.654	0.569342																	4	13			57.822	45	63.181	11.543	0.759408
				4	16			44.654	38.356	62	14.941	0.982961																	5	9			36.356	27.75	50.312	8.035	0.528618
			28	1	550		2.38054	100.647	70	134	0		4															21	1	855		3.70066	62.515	40	109	0
				2	15			78.546	60.875	104.25	13.966	0.918816																	2	29			62.251	51	76.969	27.813	1.8298	3
				3	11			80.747	57.75	98.25	9.708	0.638684																	3	16			53.692	43	62.16	14.765	0.971382
				4	17			90.739	78.5	103.203	16.008	1.05316																	4	68			39.477	31	56	66.562	4.37908
				5	9			90.403	75.625	117.125	8.139	0.535461																22	1	1154		4.99481	31.944	21	50	0		0
			29	1	1127		4.87794	62.568	32	100	0		1															23	1	1872		8.10249	46.533	32	72	0		1
				2	8			47.109	38	51.224	7.267	0.478092																	2	8			35.496	34	37.444	7.454	0.490395
			30	1	848		3.67036	16.483	9	31	0		2															24	1	844		3.65305	27.928	19	42	0		2
				2	29			13.712	11.938	15	28.469	1.87296																	2	15			34.419	26.667	47.111	14.472	0.952105
				3	9			17.13	15	19	7.517	0.494539																	3	8			23.596	19.625	27.938	6.63	0.436184
			31	1	680		2.94321	21.297	14	36	0		3															25	1	542		2.34591	8.821	5	12	0		0
				2	30			11.593	9.381	14.204	28.86	1.89868																26	1	798		3.45395	20.392	11	34	0		4
				3	15			15.758	14.728	19	13.872	0.912632																	2	44			9.658	7	19.225	42.793	2.81533
				4	15			13.129	11.211	15.556	13.872	0.912632																	3	66			13.857	7.05	23.1	64.548	4.24658
			32	1	1074		4.64855	14.536	6	31	0		1																4	16			17.219	12	26.5	15.075	0.991776
				2	11			7.84	6	10	10.404	0.684474																	5	37			15.61	5.5	22.843	35.924	2.36342
			33	6	1119		4.84332	46.996	28	83	0		1															27	1	904		3.91274	37.676	18	66	0		4
				7	30			46.617	32.988	81.778	29.015	1.90888																	2	13			28.189	23.333	32.556	11.795	0.775987
			34	1	988		4.27632	23.823	17	34	0		1																3	27			38.997	26.302	51.766	26.183	1.72257
				2	9			19.371	17.722	21	8.062	0.530395																	4	11			34.491	24.778	38	10.269	0.675592
			35	1	1328		5.74792	41.997	23	100	0		2																5	7			27.897	20.667	35.889	5.935	0.390461
				2	22			28.371	20.27	40.831	20.763	1.36599																28	1	1160		5.02078	39.134	32	51	0		4
				3	20			27.852	25	31	18.553	1.22059																	2	31			40.584	34.333	56.023	29.913	1.96796
			36	1	940		4.06856	33.685	21	76	0		4																3	26			30.222	28.149	38.667	25.23	1.65987
				2	10			39.742	34.993	44.542	9.014	0.593026																	4	26			34.398	28.08	43.886	24.716	1.62605
				3	9			26.523	25.125	30.5	8.189	0.53875																	5	13			33.05	27.333	38	11.643	0.765987
				4	13			40.537	32.028	50.451	11.919	0.784145																29	1	1336		5.78255	55.219	35	79	0		6
				5	19			44.915	38	56.556	18.209	1.19796																	2	19			49.568	43.444	62.811	17.604	1.15816
			37	1	1006		4.35422	45.012	25	84	0		3																3	11			51.629	41.667	64.333	10.29	0.676974
				2	12			36.322	28.556	39.413	10.687	0.703092																	1	20			16.676	14	22	19.474	1.28118
				3	9			40.691	33.667	52.222	8.498	0.559079																	2	11			18.205	16	21.25	10.44	0.686842
				4	16			29.27	26.333	39.222	15	0.986842																	3	14			21.285	15.5	26.5	12.806	0.8425
			38	1	1140		4.93421	34.561	21	53	0		3																4	10			19.537	19	20.5	9.014	0.593026
				2	17			23.806	19.5	38.667	16.292	1.07184																30	1	1110		4.80436	42.859	29	65	0		4
				3	9			28.873	21	43.111	8.333	0.548224																	2	11			38.872	29.25	53.938	9.852	0.648158
				4	12			34.602	28.25	42.5	11.297	0.743224																	3	19			29.384	24.319	47.375	18.293	1.20349
			39	1	969		4.19408	22.12	14	33	0		2																4	21			51.831	40.62	76.5	19.901	1.30928
				2	12			39.103	36.057	41.511	11.071	0.728355																	5	18			36.661	31.029	53.875	17.409	1.14533
				3	8			34.917	31.75	42.5	7.319	0.481513																31	1	1040		4.50139	46.285	19	76	0		2
			40	4	644		2.7874	47.922	21	74	0		1																2	8			31.809	26.889	39	7.134	0.469342
				5	11			76.814	54.333	110	10.419	0.685461																	3	7			48.575	38	62	5.9	0.388158
			41	1	1078		4.66586	75.853	42	133	0		2															32	1	861		3.72663	63.708	30	126	0		4
				2	13			36.041	23.222	52	12.481	0.821118																	2	10			43.971	38.25	48.875	9.397	0.618224
				3	14			46.483	31.667	60.095	13.017	0.856382																	3	15			25.172	16.25	29.827	14.422	0.948816
			42	1	1148		4.96884	43.924	24	74	0		2																4	9			36.153	32.236	40.667	8.172	0.537632
				2	16			31.311	24.222	42.667	14.907	0.980724																	5	13			45.319	27.667	71.667	11.629	0.765066
				3	12			42.781	35	63.333	10.672	0.702105																33	1	763		3.30246	55.592	42	77	0		5
			43	1	627		2.71382	20.86	8	36	0		1																2	13			31.007	28.5	35.5	11.511	0.757303
				2	10			14.067	9	15.667	9.22	0.606579																	3	8			42.928	36.5	59.25	6.605	0.434539
			44	1	794		3.43663	47.737	16	98	6.295		1																4	27			42.25	27	60.444	26.145	1.72007
				2	7			19.42	12.875	25.25	6.295	0.414145																	5	13			60.023	46.333	72.306	12.12	0.797368
			45	1	590		2.55367	47.486	25	79	0		2																6	12			46.016	44.84	48.333	11.005	0.724013
				2	16			28.423	26.053	31.114	14.907	0.980724																34	1	368		1.5928	27.739	17	40	0		6
				3	16			32.604	25.889	42	15.463	1.0173																	2	12			27.67	19.25	34.872	10.854	0.714079
			46	1	492		2.1295	32.984	25	48	0		0																3	8			19.944	17.625	22	7.433	0.489013
			47	1	933		4.03826	38.635	21	71	0		2																4	11			22.247	19.312	26.25	9.737	0.640592
				2	16			45.744	38.5	60.067	15.133	0.995592																	5	12			23.18	17.318	35.068	10.762	0.708026
				3	16			24.855	21.42	30	15.182	0.998816																	6	24			23.682	19.963	33.375	22.771	1.49809
			48	1	299		1.29415	52.96	26	88	0		0																7	15			25.236	15.804	57.5	14.199	0.934145
			49	1	816		3.53186	60.441	31	94	0		1															35	1	1062		4.59661	27.764	17	59	0		4
				2	9			44.063	28.889	53	8.138	0.535395																	2	16			27.016	22.5	33.873	14.983	0.985724
			50	1	455		1.96936	27.189	20	37	0		1																3	10			20.072	16.833	25.5	8.631	0.567829
				2	13			22.205	21	23.007	12.608	0.829474																	4	40			26.651	18.814	45.851	38.601	2.53954
														85															5	23			26.506	22.185	35.543	21.82	1.43553
					Average		3.96234				Average	0.828463																36	1	1287		5.57046	36.079	20	59	0		3
					stdev		1.0214				stdev	0.34159																	2	9			35.707	30.125	39.219	8.097	0.532697
					SEM		0.144448				SEM	0.0370506																	3	13			37.707	28.75	44.375	11.503	0.756776
																													4	10			46.237	29.75	62.125	8.835	0.58125
																												37	1	708		3.0644	128.596	55	255	0		3
																													2	16			60.332	37.778	90.667	14.802	0.973816
																													3	9			82.384	54	100.833	7.674	0.504868
																													4	8			97.512	85.556	118.333	7.401	0.486908
																												38	1	773		3.34574	105.124	74	151	0		2
																													2	14			65.387	58.298	88.889	12.944	0.851579
																													3	11			94.516	59.625	135.75	9.728	0.64
																												39	1	609		2.63591	115.722	60	255	0		2
																													2	23			69.482	39	98	22.361	1.47112
																													3	17			94.565	65	118.667	15.51	1.02039
																												40	1	481		2.08189	176.341	93	255	0		6
Significance																													2	10			101.825	84.198	159.111	9.333	0.614013
Polarity																													3	9			75.852	64	82.349	7.674	0.504868
unc-6(lq154) below vs. wt below				p=.8416																									4	8			120.512	98.667	136.571	7.032	0.462632
unc-6(lq154) above vs. wt above				p<0.001	Significant																								5	14			81.361	63.212	155.778	13.098	0.861711
unc-6(lq154) below vs. unc-6(lq154) above				p<0.001	Significant																								6	28			96.147	65.176	139.872	26.868	1.76763
unc-6(lq154) below vs. wt above				p=.0289	Significant																								7	10			93.915	60	148.667	9.22	0.606579
unc-6(lq154) above vs. wt below				p<0.00001	Significant																							41	1	320		1.38504	167.191	88	248	0		4
unc-6(lq154) below vs. unc-6(ev400) below					p<0.00001		Significant																						2	11			130.231	103.111	208	9.944	0.654211
unc-6(lq154) above vs. unc-6(ev400) below					p=.354																								3	9			148.981	99.778	195.667	7.867	0.517566
																													4	16			92.069	77.474	118	14.761	0.971118
																													5	13			88.063	80.444	92.667	11.686	0.768816
																												42	1	888		3.84349	152.437	59	244	0		2
																													2	19			55.818	30.125	125.875	18.05	1.1875
																													3	11			78.162	37.5	129.125	9.513	0.625855
																												43	1	1014		4.38885	38.068	24	53	0		3
																													2	8			29.465	24.444	34.311	7.134	0.469342
																													3	11			27.101	24.222	31.667	9.672	0.636316
																													4	10			27.817	18	35.464	8.673	0.570592
																												44	1	560		2.42382	26.795	15	40	0		1
																													2	19			21.608	14	28.506	17.889	1.17691
																												45	1	967		4.18542	51.538	31	119	0		0
																												46	1	655		2.83501	42.959	27	57	0		2
																													2	15			32.473	29.361	37.889	13.92	0.915789
																													3	8			35.131	34.286	35.952	6.667	0.438618
																												47	1	504		2.18144	41.361	21	75	0		1
																													2	16			45.752	25.5	57	15.403	1.01336
																												48	1	728		3.15097	58.286	32	89	0		2
																													2	7			41.238	31.625	51.25	6.329	0.416382
																													3	8			55.993	39	74.938	7.357	0.484013
																												49	1	1051		4.549	66.471	41	97	0		3
																													2	10			47.305	40.583	54.401	8.724	0.573947
																													3	10			52.518	38.5	62.093	8.667	0.570197
																														9			43.966	38.833	56	8.498	0.559079
																												50	1	1172		5.07271	65.54	25	140	213.512		2
																													2	12			52.651	26.75	85.583	10.668	0.701842
																													3	10			60.531	36.917	88	8.876	0.583947
																																							137
																														Average		4.07877				Average	0.940302
																														stdev		1.30742				stdev	1.71202
																														SEM		0.184897				SEM	0.146268
UNC-6(EV400)
Below	cone id	measurement	area	new area	area um	mean	min	max	length	length um	protrusion/growthcone			Below Midline		Polarity	Dorsal		Ventral
	1	1	590		2.55367	91.537	52	135	0		3					1	2		1
		2				57.54	48.694	69	11.198	0.736711						2	0		1
		3				67.646	47.222	77.751	12.501	0.822434						3	1		0
		4				67.807	52.333	86.667	11.037	0.726118						4	0		0
	2	1	1335		5.77822	38.041	22	59	0		1					5	1		2
		2	12			35.524	26.25	42.5	11.245	0.739803						6	2		1
	3	1	771		3.33708	70.619	31	145	0		1					7	2		1
		2				89.125	75.536	100.411	7.25	0.476974						8	1		1
	4	1	976		4.22438	45.897	31	68	0		0					9	1		0
	5	1	672		2.90859	45.25	19	88	0		3					10	1		2
		2				34.614	19.722	46.667	9.944	0.654211						11	0		1
		3				37.452	18.333	48.111	8.738	0.574868						12	2		4
		4				29.416	17.5	42.306	13.017	0.856382						13	0		2
	6	1	1125		4.86929	130.284	37	255	0		3					14	1		0
		2				61.906	36.833	73.333	14.264	0.938421						15	2		0
		3				64.019	40.056	118.389	7.616	0.501053						16	1		1
		4				52.157	22.667	78.722	9.317	0.612961						17	1		1
	7	1	811		3.51021	104.329	50	214	0		3					18	2		1
		2				62.368	47.062	77.125	8.807	0.579408						19	1		0
		3				82.646	36.5	126	9.014	0.593026						20	2		0
		4				76.54	40.75	171.5	29.586	1.94645						21	4		1
	8	1	567		2.45412	75.97	41	125	0		2					22	0		0
		2				59.549	37	67	21.662	1.42513						23	1		0
		3				51.486	38.77	70	22.416	1.47474						24	2		0
	9	1	886		3.83483	73.955	28	161	0		1					25	0		0
		2				39.589	25.167	52.833	7.862	0.517237						26	1		0
	10	1	1127		4.87794	25.271	14	40	0		3					27	1		3
		2	16			24.041	17.37	33.75	14.916	0.981316						28	0		1
		3	12			23.502	18	31.504	11.424	0.751579						29	0		1
		4	13			29.291	26.25	33.361	12.083	0.794934						30	0		1
	11								0		1					31	0		1
		2	9			81.073	43.5	117.5	7.5	0.493421						32	1		0
	12	1	1343		5.81285	181.902	64	255			6					33	3		2
		2	12			139.541	88.667	173.835	11.068	0.728158						34	2		1
		3	11			199.542	131.833	247	10.106	0.664868						35	1		1
		4	17			182.354	71.5	254.5	16.31	1.07303						36	1		4
		5	10			115.086	72.667	149.139	9.191	0.604671						37	0		1
		6	18			225.256	118.944	255	17.02	1.11974						38	3		0
		7	10			181.566	98.334	255	8.977	0.590592						39	0		0
	13	1	1030		4.4581	63.883	20	143	0		2					40	3		1
		2	10			38.603	32.778	58.5	9.179	0.603882						41	0		0
		3	21			58.914	32.875	85.812	20.396	1.34184						42	1		0
	14	1	635		2.74844	67.052	39	125	0		1					43	0		0
		2	11			73.285	46.75	98	9.804	0.645						44	0		2
	15	1	1144		4.95152	81.322	40	127	0		2					45	2		1
		2	9			50.016	35.75	69.062	7.846	0.516184						46	0		1
		3	7			70.869	50	94.5	6.005	0.395066						47	0		1
	16	1	718		3.10769	56.311	24	141	0		2					48	1		2
		2	14			56.907	42.083	77.853	13.004	0.855526						49	1		0
		3	8			24.845	20.75	28.75	7.071	0.465197						50	0		1
	17	4	874		3.78289	38.462	26	62	0		2
		5	12			34.107	21.625	50.717	10.817	0.711645						Total	51		45
		6	35			29.619	23.5	39.375	33.515	2.20493						q=	0.53125
	18	1	992		4.29363	25.291	15	42	0		3					% dorsal	53.125
		2	10			15.674	14.125	17.125	9.371	0.616513						sEP	10.1863
		3	8			15.807	12	22.25	7.289	0.479539
		4	11			17.381	12.25	24	9.83	0.646711
	19	1	720		3.11634	59.392	18	142	0		1
		2	11			71.238	52	76.669	10.057	0.661645
	20	1	666		2.88262	113.794	61	218	0		2
		2	11			194.62	177.02	231.24	9.737	0.640592
		3	13			156.095	109.875	177.25	11.792	0.775789
	21	1	767		3.31977	96.065	44	189	0		5
		2	13			49.171	41.444	61.333	12.207	0.803092
		3	13			51.262	35.111	75.111	11.595	0.762829
		4	10			58.729	45	81	8.724	0.573947
		5	21			61.549	45.111	80.333	20.213	1.3298
		6	10			41.348	32	55.028	9.168	0.603158
	22	1	856		3.70499	39.15	16	69	0		0
	23	2	898		3.88677	24.912	16	39	0		1
		3	9			34.033	31	40	7.951	0.523092
	24	4	1041		4.50571	49.799	24	94	0		2
		5	12			34.543	14.667	49	11.314	0.744342
		6	11			33.866	17.778	46.333	10.203	0.67125
	25	1	905		3.91707	37.48	24	53			0
	26	1	778		3.36738	66.001	24	124	0		1
		2	17			64.592	40.111	70.88	16.499	1.08546
	27	1	1603		6.93819	39.289	24	62	0		4
		2	12			19.311	16.908	26	10.672	0.702105
		3	12			24.671	17.658	38	11.035	0.725987
		4	16			21.494	16.929	33.333	15.391	1.01257
		5	25			28.838	25.185	35	24.479	1.61046
	28	1	1072		4.63989	70.619	30	108	0		1
		2	14			52.871	33	73.889	13.387	0.880724
	29	1	834		3.60976	33.523	22	59	0		1
		2	22			24.606	19.857	29	21.095	1.38783
	30	1	1241		5.37136	155.187	89	222	0		1
		2	11			56.305	46.417	90.667	9.989	0.657171
	31	1	837		3.62275	54.63	18	121	0		1
		2	14			53.537	42.119	64.592	13.203	0.868618
	32	1	784		3.39335	78.39	27	220	0		1
		2	23			50.403	42	61.517	21.523	1.41599
	33	1	947		4.09886	72.616	34	119	0		5
		2	14			57.647	46.783	83.222	13.333	0.877171
		3	41			45.764	31.125	102.944	40.277	2.6498
		4	9			32.222	29.667	39	7.775	0.511513
		5	12			71.586	42.056	90.177	10.995	0.723355
		6	26			44.224	35.778	69.5	25.493	1.67717
	34	1	561		2.42815	73.339	37	120	0		3
		2	15			34.252	25.474	59.25	13.92	0.915789
		3	12			61.042	46.333	81.75	10.77	0.708553
		4	21			77.148	67.167	87.16	20.431	1.34414
	35	1	1277		5.52718	33.725	18	69	0		2
		2	14			20.548	19.173	23.667	13.342	0.877763
		3	13			20.095	12.833	28.833	12.12	0.797368
	36	1	590		2.55367	69.532	32	107	0		5
		2	9			46.087	37.078	70	7.517	0.494539
		3	12			63.848	40	93.727	10.966	0.721447
		4	7			43.381	38.5	48.333	6.325	0.416118
		5	11			30.446	21	61	10.404	0.684474
		6	10			25.35	22.75	30.5	9.014	0.593026
	37	1	1101		4.76541	44.093	23	118	0		1
		2	15			42.468	39.214	46	13.865	0.912171
	38	1	1094		4.73511	40.268	20	86	0		3
		2	10			26.379	21.333	33.75	8.647	0.568882
		3	21			26.567	20	35.25	20	1.31579
		4	11			20.564	17.583	28.333	10.138	0.666974
	39	1	633		2.73979	71.765	33	160	0		0
	40	1	1082		4.68317	52.152	30	76	0		4
		2	14			64.03	49.25	78.167	12.824	0.843684
		3	13			70.905	52.333	86.167	12.019	0.790724
		4	10			56.247	39.139	75.083	9.41	0.619079
		5	10			36.006	24.25	44.375	9.172	0.603421
	41	1	1262		5.46226	130.529	37	255	0		0
	42	1	723		3.12933	49.149	33	72	0		1
		2	15			49.004	42.082	57.714	13.901	0.914539
	43	1	804		3.47992	83.104	31	133	0		0
	44	1	964		4.17244	49.791	24	97	0		2
		2	12			36.743	31.581	49.611	11.333	0.745592
		3	14			41.569	33.333	44.795	13.271	0.873092
	45	4	975		4.22005	30.974	18	48	0		3
		1	14			28.352	25.357	30.986	12.763	0.839671
		2	11			26.159	18.5	28.38	10.435	0.686513
		3	9			18.612	14.417	24.417	7.81	0.513816
	46	1	1179		5.10301	47.714	22	120	0		1
		2	11			26.343	20.75	29.375	9.618	0.632763
	47	1	865		3.74394	54.812	28	102	0		1
		2	9			40.077	21.583	51.5	8.34	0.548684
	48	1	1222		5.28913	31.926	20	56	0		3
		2	7			42.071	32	63.125	5.942	0.390921
		3	10			28.553	22.75	35.625	9.334	0.614079
		4	13			24.717	21	28.869	12.26	0.806579
	49	1	1107		4.79138	45.908	26	69	0		1
		2	13			23.701	21.028	27.667	12.166	0.800395
	50	1	1210		5.23719	32.885	18	50	0		1
		2	12			24.519	19.411	35.25	10.636	0.699737
											96	Total
			Average		4.0804				Average	0.825792
			Stdev		1.03049				Stdev	0.379738
			SEM		0.145733				SEM	0.0387569
[truncated: 2 more columns]
