# Supplementary material for: Short- and long-range roles of UNC-6/Netrin in dorsal-ventral axon guidance in vivo in Caenorhabditis elegans
Source: PLoS Genet. 2025 Jan 17;21(1):e1011526. doi: 10.1371/journal.pgen.1011526 (PMC11760026; doi:10.1371/journal.pgen.1011526)
Supplement: S3 Data — The dataset for each figure is indicated. (ZIP) [file pgen.1011526.s003.zip › Supplementary Data 2/Figure 5.xlsx]

## Sheet: Sheet1
lhIs6	2021-08-06	#4											lqIs170
1	1		2		3		4		5		Average			1		2		3		4		5		Average		Ratio
Distance_(pixels)	Gray_Value	Distance_(pixels)	Gray_Value	Distance_(pixels)	Gray_Value	Distance_(pixels)	Gray_Value	Distance_(pixels)	Gray_Value				Distance_(pixels)	Gray_Value	Distance_(pixels)	Gray_Value	Distance_(pixels)	Gray_Value	Distance_(pixels)	Gray_Value	Distance_(pixels)	Gray_Value
0	36.9167	0	25.1667	0	21.6667	0	25.5	0	28.5278		27.5556		0	58.9167	0	58.5833	0	73	0	43.9444	0	45.4167		55.9722		2.03125
1	47.4608	1	29.2415	1	25.5542	1	27.3188	1	35.2121		32.9575		1	59.2206	1	58.0628	1	75.4464	1	46.4877	1	53.5992		58.5633		1.77694
2	50.9844	2	29.9936	2	27.0527	2	27.5655	2	36.7727		34.4738		2	55.6029	2	56.3334	2	73.2612	2	49.6728	2	52.7183		57.5177		1.66845
3	45.3042	3	29.2201	3	27.3467	3	27.3067	3	32.0758		32.2507		3	50.7108	3	53.1777	3	69.4252	3	46	3	43.2024		52.5032		1.62797
4	37.0121	4	24.9209	4	27.44	4	25.7711	4	24.598		27.9484		4	43.3088	4	48.9745	4	62.7849	4	42.2809	4	36.9563		46.8611		1.6767
5	26.72	5	22.609	5	26.0333	5	23.3678	5	19.6818		23.6824		5	38.1422	5	43.521	5	57.0741	5	38.1636	5	34.4206		42.2643		1.78463
6	22.4991	6	20.7949	6	24.4093	6	21.9145	6	17.6008		21.4437		6	36.348	6	40.2175	6	52.1468	6	35.9444	6	32.8294		39.4972		1.8419
7	20.5506	7	18.7671	7	21.3984	7	18.9485	7	16.2126		19.1754		7	35.9853	7	36.2412	7	46.5344	7	33.4784	7	31.5278		36.7534		1.91669		1.82265
8	19.9965	8	16.1731	8	20.0607	8	16.2369	8	14.7741		17.4483		8	36.5539	8	35.1688	8	39.3987	8	32.9228	8	31.6045		35.1297		2.01337			1.53472
9	23.222	9	14.7714	9	16.3613	9	15.3686	9	14.0758		16.7598		9	37.3382	9	33.2987	9	37.216	9	32.0556	9	31.7976		34.3412		2.04902		1.1876
10	28.5057	10	13.7671	10	13.9722	10	14.0909	10	14.0321		16.8736		10	38.1765	10	33.8224	10	34.4258	10	31.4815	10	31.9921		33.9797		2.01378
11	34.9928	11	12.8397	11	12.4987	11	13.9638	11	16.8333		18.2257		11	39.7304	11	31.6012	11	32.3135	11	30.892	11	33.6746		33.6423		1.84588
12	41.6358	12	12.1667	12	11.6133	12	13.6252	12	22.685		20.3452		12	43.1225	12	31.3644	12	31.6324	12	31	12	35.627		34.5493		1.69815
13	45.2023	13	11.6667	13	11.4502	13	13.9203	13	30.0647		22.4608		13	45.0735	13	31.0977	13	31.0787	13	31.1944	13	38.1349		35.3158		1.57233
14	47.032	14	10.5897	14	10.4933	14	15.6734	14	36.0875		23.9752		14	45.9069	14	31.8407	14	30.7441	14	32.6481	14	40.037		36.2354		1.51137
15	51.0914	15	11.1795	15	10.5	15	17.0373	15	41.6772		26.2971		15	46.9951	15	32.7296	15	31.4636	15	34.6667	15	43.4603		37.8631		1.43982
16	54.8069	16	11.7692	16	10.4591	16	19.3108	16	44.9389		28.257		16	47.4559	16	33.9253	16	32.8855	16	36.3549	16	49.004		39.9251		1.41293
17	49.4167	17	13.2179	17	11.066	17	22.0696	17	50.1006		29.1742		17	46.25	17	35.2297	17	34.4506	17	39.6451	17	51.7804		41.4712		1.4215
		18	15.5128	18	12.1853	18	24.2353	18	60.5907		28.131				18	36.931	18	35.9938	18	43.7222	18	53.4524		42.5249		1.51167
		19	18.3697	19	15.6962	19	28.061	19	66.5152		32.1605				19	39.003	19	37.0037	19	45.8735	19	55.3611		44.3103		1.37779
		20	23.5256	20	21.4667	20	35.1161	20	66.8175		36.7315				20	42.0517	20	37.2228	20	47.6728	20	55.1601		45.5268		1.23945
		21	29.7949	21	27.4073	21	42.1451	21	60.0785		39.8564				21	43.9066	21	37.3834	21	48	21	52.6944		45.4961		1.1415
		22	37.015	22	33.7404	22	47.3158	22	50.3056		42.0942				22	44.1205	22	36.858	22	47.7531				42.9105		1.01939
		23	43.8846	23	42.7627	23	42.4167				43.0213				23	44.9103	23	35.704	23	46.5586				42.391		0.985348
		24	47.2756	24	47.3533						47.3144				24	44.3065	24	34.9815	24	44.4444				41.2441		0.871703
		25	49.5085	25	50.6667						50.0876				25	41.881	25	34.0432						37.9621		0.757914
		26	48								48				26	39.0573	26	32.7963						35.9268		0.748475
															27	39.4292	27	31.5						35.4646
lhIs6	2021-08-06	#11											lqIs170
2	1		2		3		4		5		Average			1		2		3		4		5		Average		Ratio
Distance_(pixels)	Gray_Value	Distance_(pixels)	Gray_Value	Distance_(pixels)	Gray_Value	Distance_(pixels)	Gray_Value	Distance_(pixels)	Gray_Value				Distance_(pixels)	Gray_Value	Distance_(pixels)	Gray_Value	Distance_(pixels)	Gray_Value	Distance_(pixels)	Gray_Value	Distance_(pixels)	Gray_Value
0	54.75	0	46.75	0	43.7222	0	42.5833	0	33.0278		44.1667		0	51.4167	0	52.6667	0	50.75	0	47.4167	0	49.5833		50.3667		1.14038
1	58.2105	1	54.726	1	44.1633	1	36	1	28.5764		44.3352		1	49.7778	1	49.0877	1	49.2099	1	45.3276	1	47.1677		48.1141		1.08523
2	54.1997	2	50.9177	2	37.4733	2	27.2262	2	23.5		38.6634		2	46.2667	2	42.2862	2	42.8909	2	42.0095	2	43.5137		43.3934		1.12234
3	47.9454	3	40.9637	3	29.7867	3	22.4286	3	25.7812		33.3811		3	41.8	3	38.6847	3	37.9815	3	39.4492	3	41.4415		39.8714		1.19443
4	42.0575	4	32.9438	4	24.8633	4	21	4	33.5556		30.884		4	39.4111	4	36.9711	4	36.0134	4	37.2472	4	40.0338		37.9353		1.22831		1.25852
5	38.4649	5	30.1111	5	22	5	23.0635	5	39.0417		30.5362		5	39.6667	5	35.3769	5	35.7778	5	37.0442	5	40.2647		37.6261		1.23218			1.21652
6	35.3793	6	28.8333	6	20.5156	6	28.4524	6	37.75		30.1861		6	38.5667	6	35.7071	6	34.9259	6	38.6415	6	42.0626		37.9808		1.25822		1.03453
7	29.4384	7	28.6142	7	20.0267	7	34	7	31.625		28.7409		7	37.6222	7	35.5738	7	34.3045	7	39.3848	7	43.2885		38.0348		1.32337
8	26.6003	8	27.5384	8	20.0333	8	36.7698	8	26.25		27.4384		8	36.5	8	34.2538	8	35.9105	8	41.7007	8	42.783		38.2296		1.39329
9	25.5319	9	26.199	9	22.18	9	34.7857	9	23.3715		26.4136		9	36.3	9	34.7982	9	35.5	9	39.7949	9	42.1373		37.7061		1.42752
10	23.7618	10	25.9841	10	26	10	30	10	23.3333		25.8158		10	36.6944	10	34.4553	10	35.4516	10	37.7165	10	41.36		37.1356		1.43848
11	26.1116	11	26.7436	11	32.7867	11	28.4365	11	24.8646		27.7886		11	36.8333	11	34.083	11	37.9259	11	36.2179	11	40.5448		37.121		1.33583
12	29.1405	12	28.4762	12	40.6844	12	29.4286	12	27.9444		31.1348		12	39.0167	12	34.9137	12	40.6019	12	36.6696	12	41.8734		38.6151		1.24025
13	31.6897	13	29.2864	13	44.28	13	31.0952	13	33.25		33.9203		13	38.5222	13	33.9785	13	39.9774	13	35.7222	13	39.2483		37.4897		1.10523
14	34.0912	14	33.142	14	44.0067	14	30.6667	14	37.0833		35.798		14	38.4333	14	34.0393	14	39.0874			14	38.1462		37.4265		1.04549
15	36.4211	15	35.3311	15	39.3611			15	40.3854		37.8747		15	36.1667	15	34.7749	15	38.1667			15	38.5196		36.907		0.97445
16	37.3051	16	38.259	16	33.7867			16	40.5278		37.4697		16	36.8056	16	35.0439	16	35.4095			16	37.3246		36.1459		0.964671
17	37.3115	17	38.5531	17	31.8667						35.9104		17	36.0333	17	35.6557	17	34.0905			17	38.25		36.0074		1.0027
18	38.5603	18	41.0051	18	31.9178						37.1611		18	35.0167	18	34.1881	18	33.3333						34.1794		0.919763
19	40	19	41.6532	19	31.5167						37.7233		19	32.6889	19	34.1389								33.4139		0.885763
		20	41.8968	20	31						36.4484		20	31.75										31.75		0.871094
		21	42.1111								42.1111
lhIs6	2021-08-06	#12											lqIs170
3	1		2		3		4		5		Average			1		2		3		4		5		Average		Ratio
Distance_(pixels)	Gray_Value	Distance_(pixels)	Gray_Value	Distance_(pixels)	Gray_Value	Distance_(pixels)	Gray_Value	Distance_(pixels)	Gray_Value				Distance_(pixels)	Gray_Value	Distance_(pixels)	Gray_Value	Distance_(pixels)	Gray_Value	Distance_(pixels)	Gray_Value	Distance_(pixels)	Gray_Value
0	57.25	0	47.1944	0	61.25	0	60.9722	0	44.4444		54.2222		0	55.4167	0	48.0278	0	45.6111	0	45.8333	0	44.0278		47.7833		0.88125
1	64.2351	1	40.2493	1	57.32	1	64.9815	1	44.5132		54.2598		1	59.9406	1	44.2204	1	44.4173	1	48.1538	1	43.3333		48.0131		0.884874
2	66.1347	2	28.6753	2	48.2093	2	59.5463	2	36.7447		47.8621		2	60.2574	2	41.5393	2	43.1314	2	46.7692	2	39.6944		46.2783		0.966911
3	55.6343	3	22.6709	3	38.5466	3	55	3	28.3333		40.037		3	53.9813	3	41	3	42.6611	3	46	3	38.2222		44.3729		1.1083
4	45.3221	4	21.036	4	33.1583	4	48.6389	4	24.7632		34.5837		4	49.5951	4	40.2692	4	42.5656	4	43.8269	4	37.75		42.8014		1.23762
5	37.1238	5	19.1833	5	32.7219	5	42.0926	5	23.5966		30.9436		5	47.6014	5	40.0904	5	42.0699	5	41.2564	5	38.9444		41.9925		1.35706
6	31.6449	6	17.8736	6	32.1928	6	33.3889	6	23.9246		27.805		6	46.4047	6	41.9775	6	41.3172	6	40.8397	6	39.0278		41.9134		1.50741
7	27.4986	7	18.534	7	30.4931	7	26.2037	7	23.6111		25.2681		7	45.9565	7	42.2618	7	41.078	7	39.4744	7	40.1667		41.7875		1.65376
8	25.008	8	18.044	8	29.1882	8	21.9444	8	23.8452		23.606		8	46.5725	8	42.6282	8	40.088	8	37.891	8	40.6111		41.5582		1.76049
9	24.9645	9	18.5402	9	28.0806	9	20.1111	9	25.3294		23.4052		9	46.1853	9	42.3356	9	41.2957	9	38.2051	9	40.3889		41.6821		1.78089
10	27.232	10	18.0167	10	28.0882	10	19.0648	10	27.705		24.0213		10	45.5601	10	43.5572	10	41.9722	10	39.3397	10	42.6667		42.6192		1.77422
11	31.5491	11	18.98	11	28	11	19.3519	11	29.2937		25.4349		11	45.917	11	45.9471	11	41.2083	11	39.4829	11	43.4444		43.1999		1.69845		1.41913
12	37.2963	12	22.3442	12	27.8983	12	19.3333	12	28.2143		27.0173		12	47.5999	12	46.9892	12	42.2306	12	40.8141	12	42.1944		43.9656		1.62732			1.16329
13	43.9203	13	29.0293	13	28.3817	13	21.0185	13	25.9669		29.6633		13	49.7029	13	48.5833	13	42.8863	13	41.8333	13	42.3333		45.0678		1.51931		1.21993
14	47.1267	14	33.5133	14	30.9213	14	20.5463	14	26.3519		31.6919		14	51.9855	14	49.6795	14	44.7143	14	42.3077	14	44.1667		46.5707		1.46948
15	47.8341	15	32.5222	15	32.2713	15	20.1111	15	27.7222		32.0922		15	53.285	15	49.2438	15	45.8008	15	44.3462	15	44.6111		47.4574		1.47878
16	47.0493	16	28.5533	16	29.4194	16	19.1667	16	28.3505		30.5078		16	52.0328	16	49.4532	16	45.8827	16	45.5064	16	46.1667		47.8084		1.56708
17	46.8644	17	27.9847	17	27.2762	17	20.3333	17	27.369		29.9655		17	51.529	17	50.237	17	47.2165	17	45.4615	17	47		48.2888		1.61148
18	47.4394	18	30.5127	18	28.7672	18	22.9167	18	26.3571		31.1986		18	51.0877	18	50.7967	18	48.6774	18	47.5577	18	47.1667		49.0572		1.57242
19	46.8729	19	33.9293	19	35.2469	19	28.463	19	25.1071		33.9238		19	51.5625	19	48.9413	19	51.4446	19	48.4359	19	48		49.6769		1.46436
20	44.3351	20	37.8	20	44.0585	20	34.0463	20	27.4418		37.5363		20	53.555	20	48.6795	20	51.9839	20	48.8013	20	47.9722		50.1984		1.33733
21	44.7783	21	38.9736	21	49.5151	21	34.1667	21	27.75		39.0367		21	53.529	21	47.7051	21	49.5136	21	50.4103				50.2895		1.28826
22	51.4369	22	38.966	22	47.5379	22	35.3889				43.3324		22	53.9203	22	47.176	22	48.1756	22	49.2244				49.6241		1.14519
23	61.5	23	40.9533	23	41.0415	23	36.537				45.008		23	54.75	23	47.7438	23	47.1525	23	48.9359				49.6456		1.10304
		24	43.9464	24	37.89	24	36.8056				39.5473				24	47.2488	24	47.2473	24	46.2821				46.9261		1.18658
		25	47.9167	25	38.5154						43.216				25	50.9615	25	47.3442	25	45.2051				47.8369		1.10693
				26	41.8192						41.8192				26	50.8333	26	46.8988	26	44.4444				47.3922		1.13326
				27	41.871						41.871						27	46.4739						46.4739		1.10993
				28	43.5538						43.5538						28	47.2776						47.2776		1.0855
				29	46.6291						46.6291						29	48.5382						48.5382		1.04094
				30	54.3166						54.3166						30	49.4609						49.4609		0.910604
				31	57.8333						57.8333						31	49.5						49.5		0.855908
lhIs6	2021-08-06	#13											lqIs170
4	1		2		3		4		5		Average			1		2		3		4		5		Average		Ratio
Distance_(pixels)	Gray_Value	Distance_(pixels)	Gray_Value	Distance_(pixels)	Gray_Value	Distance_(pixels)	Gray_Value	Distance_(pixels)	Gray_Value				Distance_(pixels)	Gray_Value	Distance_(pixels)	Gray_Value	Distance_(pixels)	Gray_Value	Distance_(pixels)	Gray_Value	Distance_(pixels)	Gray_Value
0	55.25	0	51.75	0	62.875	0	54.75	0	110.562		67.0375		0	42.25	0	43	0	44.5	0	48.125	0	52.375		46.05		0.686929
1	72.6908	1	68.7415	1	91.6	1	71.0836	1	99.9348		80.8101		1	47.5896	1	45.4453	1	44.5956	1	49.9591	1	55.0455		48.527		0.600507
2	63.7531	2	76.753	2	94.175	2	69.419	2	79.727		76.7654		2	50.66	2	47.3609	2	48.7219	2	53.2856	2	56.5661		51.3189		0.668516
3	43.0741	3	71.128	3	76.8	3	58.2651	3	61.9348		62.2404		3	48.2164	3	49.7515	3	50.5163	3	58.1625	3	57.8409		52.8975		0.84989
4	31.9815	4	58.0488	4	48.525	4	56.7237	4	56.7006		50.3959		4	43.5572	4	47.7988	4	48.6405	4	60.45	4	59.8605		52.0614		1.03305
5	29.3205	5	44.7456	5	31	5	56.2104	5	56.5964		43.5746		5	43.86	5	46.8106	5	45.9619	5	59.7109	5	63.4385		51.9564		1.19236
6	29.3981	6	37.8846	6	26.45	6	50.5506	6	62.4822		41.3531		6	42.99	6	45.7988	6	45.0059	6	59.75	6	67.8719		52.2833		1.26431		1.07925
7	31.1852	7	32.7004	7	24.6	7	43.0447	7	74.7098		41.248		7	44.7016	7	45.0799	7	44.9135	7	61.2783	7	70.9215		53.379		1.2941			1.35631
8	37.0638	8	26.7663	8	24.325	8	38.973	8	84.4201		42.3096		8	44.56	8	45	8	45.5651	8	61.17	8	72.3203		53.7231		1.26976		0.795728
9	48.7083	9	26.253	9	24.6	9	38.071	9	80.3327		43.593		9	46.0904	9	45.3905	9	47.0919	9	59.817	9	75.0599		54.6899		1.25456
10	67.2027	10	25.9545	10	23.125	10	38.6953	10	66.8333		44.3622		10	46.335	10	46.787	10	47.2811	10	60.25	10	74.6694		55.0645		1.24125
11	81.3128	11	25.7478	11	23	11	38.4056	11	55.9518		44.8836		11	46.7516	11	46.8166	11	48.6635	11	60.7125	11	72.125		55.0138		1.2257
12	78.8796	12	25.1346	12	23	12	40.9474	12	55.3478		44.6619		12	47.6274	12	46.7515	12	48.3269	12	61.815	12	72.4597		55.3961		1.24034
13	68.3457	13	25.1875	13	23.8	13	45.2107	13	54.5879		43.4264		13	48.7176	13	45.25	13	49.5312	13	63.4467	13	72.78		55.9451		1.28828
14	57.678	14	25.6346	14	24.5	14	51.4114	14	60.2039		43.8856		14	50.3366	14	48.1746	14	50.2766	14	64.8944	14	72.8595		57.3083		1.30586
15	53.5833	15	26.1879	15	25.5	15	60.7813	15	72.1229		47.6351		15	51.21	15	47.0577	15	49.4329	15	65.7891	15	74.3951		57.577		1.20871
16	54.838	16	29.5311	16	27.225	16	72.4474	16	86.3615		54.0806		16	50.7074	16	48.5858	16	49.9423	16	66.915	16	73.9463		58.0194		1.07283
17	63.447	17	35.2814	17	31.4	17	84.5024	17	102.972		63.5205		17	50.1568	17	49.1317	17	50.3249	17	68.6345	17	73.0129		58.2522		0.917061
18	73.6667	18	42.3325	18	37.875	18	93.4134	18	110.483		71.554		18	52.3608	18	49.2692	18	49.8195	18	69.9262	18	74.3864		59.1524		0.826682
19	85.5905	19	56.5503	19	45.2	19	90.4375	19	113.093		78.1742		19	54.7512	19	50.3979	19	51.2297	19	68.8545	19	75.6844		60.1835		0.769865
20	93.2737	20	71.8247	20	59			20	111.269		83.842		20	58.465	20	52.574	20	52.0444	20	67.75	20	75.7273		61.3121		0.731282
21	100.662	21	82.8809	21	73.8			21	107.391		91.1835		21	61.3664	21	54.3609	21	53.4523			21	74.5005		60.92		0.668103
22	107.959	22	93.7023	22	84.85			22	102.625		97.2839		22	62.5772	22	54.9645	22	53.4112			22	73.25		61.0507		0.627552
23	107.888	23	101.122	23	89.5			23	94		98.1275		23	62.1316	23	55.8965	23	55.13						57.7194		0.588208
24	107.204	24	108.03	24	90.825						102.019		24	60.8316	24	55.7988	24	54.2485						56.9596		0.558321
25	112.296	25	109.929	25	92						104.742		25	61.5	25	54.9379	25	54.2694						56.9024		0.543265
26	105.314	26	101.625								103.469				26	55	26	54						54.5		0.526726
27	87.25										87.25
lhIs6	2021-08-06	#14											lqIs170
5	1		2		3		4		5		Average			1		2		3		4		5		Average		Ratio
Distance_(pixels)	Gray_Value	Distance_(pixels)	Gray_Value	Distance_(pixels)	Gray_Value	Distance_(pixels)	Gray_Value	Distance_(pixels)	Gray_Value				Distance_(pixels)	Gray_Value	Distance_(pixels)	Gray_Value	Distance_(pixels)	Gray_Value	Distance_(pixels)	Gray_Value	Distance_(pixels)	Gray_Value
0	15.25	0	15.125	0	23	0	19.5	0	19.375		18.45		0	55.3125	0	55.5	0	66	0	60.125	0	65.5		60.4875		3.27846
1	16.7009	1	18.0407	1	27.5766	1	23.0102	1	26.4091		22.3475		1	57.5289	1	56.1244	1	65.4738	1	63.5155	1	64.2361		61.3757		2.74643
2	15.0893	2	19.1406	2	30.7449	2	26.9872	2	31.4545		24.6833		2	60.0536	2	55.8514	2	65.9851	2	64.5309	2	64.2903		62.1423		2.51758
3	13.0647	3	18.3979	3	32.2176	3	30.9362	3	33.5455		25.6324		3	61.7419	3	56.9767	3	68.2513	3	64.9716	3	64.9318		63.3747		2.47245
4	13.1964	4	16.6071	4	31.928	4	32.301	4	33.0455		25.4156		4	60.7653	4	56.8184	4	68.0761	4	64.4529	4	63.9091		62.8044		2.47109		2.90771
5	12.6875	5	14.6345	5	30.4725	5	32.0281	5	32.0341		24.3713		5	61.1482	5	55.968	5	65.3989	5	63.4893	5	61.7782		61.5565		2.52578			0.878711
6	13.4643	6	14.5759	6	27.9444	6	33.1505	6	30.4034		23.9077		6	63.5957	6	55.4194	6	58.9548	6	64.9732	6	59.0455		60.3977		2.52629		3.30906
7	15.5625	7	15.3828	7	24.0491	7	34	7	28.5114		23.5012		7	63.3984	7	55.3707	7	54.1393	7	65.5098	7	56.7792		59.0395		2.51219
8	18.3571	8	17	8	19.8251	8	34.0612	8	25.7841		23.0055		8	63.3214	8	56.228	8	53.0595	8	63.4807	8	55.8223		58.3824		2.53776
9	22.0223	9	17.0653	9	16.1042	9	31.8431	9	22.4716		21.9013		9	63.7973	9	57.971	9	53.6776	9	62.0904	9	56.4775		58.8028		2.6849
10	24.9286	10	14.7679	10	13.8333	10	27.1122	10	18.7955		19.8875		10	65.6786	10	59.9313	10	54.2711	10	61.2669	10	54.3884		59.1073		2.97208
11	25.8326	11	13.0485	11	12.812	11	23.6786	11	16		18.2743		11	67.6648	11	59.5168	11	54.7586	11	59.2503	11	54.9688		59.2319		3.24126
12	25.5893	12	11.7857	12	11.3333	12	21.8878	12	13.2045		16.7601		12	71.1633	12	58.5059	12	54.1677	12	56.9759	12	54.8678		59.1361		3.52838
13	25.1205	13	11.0084	13	10.4352	13	19.6327	13	13.9659		16.0325		13	72.228	13	60.0082	13	55.3542	13	55.6424	13	55		59.6466		3.72034
14	24.625	14	10.6719	14	11	14	16.875	14	14		15.4344		14	74.2188	14	59.8591	14	55.9084	14	54.2131	14	55.2789		59.8957		3.88067
15	23.1897	15	10.8119	15	11.1458	15	15.6888	15	14.0909		14.9854		15	74.9354	15	60.342	15	56.1034	15	54.6944	15	56.9042		60.5959		4.04366
16	23.9643	16	11	16	12.9486	16	16.2041	16	15.4886		15.9211		16	72.9936	16	60.4578	16	56.9964	16	54.1208	16	58.0496		60.5236		3.80147
17	26.3594	17	11.4057	17	12.9756	17	15.7628	17	17.3295		16.7666		17	71.2488	17	60.1342	17	56.9741	17	53.8526	17	60.2404		60.49		3.60777
18	27.4286	18	12.2701	18	12.1667	18	17.023	18	19.6989		17.7175		18	72.1534	18	59.4646	18	55.569	18	53.6983	18	60.9866		60.3744		3.40762
19	25.3638	19	12.9682	19	13.3207	19	17.9732	19	22.4205		18.4093		19	72.4374	19	61.5397	19	55.228	19	53.872	19	62.5003		61.1155		3.31982
20	23.8036	20	11.5	20	13.9115	20	18.8929	20	22.6136		18.1443		20	71.8112	20	61.7821	20	56.3603	20	54.0452	20	63.5289		61.5055		3.3898
21	19.5781	21	11.3555	21	15.0301	21	19.8125	21	24.1761		17.9905		21	70.8242	21	64.0211	21	58.1241	21	55.069	21	64.7867		62.565		3.47768
22	18.4643	22	10.7031	22	17.3313	22	22.2066	22	25.5625		18.8536		22	70.0115	22	64.4242	22	58.7533	22	56.8103	22	66		63.1999		3.35214
23	18.1339	23	11.3482	23	21.1206	23	25.0179				18.9051		23	70.6241	23	64.7441	23	60.0886	23	56.2337				62.9226		3.32833
24	17.3571	24	12.5357	24	25.0556	24	25.1837				20.033		24	68.574	24	65.278	24	58.239	24	56.2845				62.0939		3.09957
25	17.2098	25	15.0229	25	26	25	25.1403				20.8433		25	68.3847	25	63.3144	25	60.0901	25	58.4367				62.5565		3.00128
26	17.7321	26	17.7478	26	23.7757	26	25.0842				21.0849		26	65.9423	26	59.7137	26	59.2782	26	59.8977				61.208		2.90292
27	19.4955	27	20.7143	27	21.625	27	24.8112				21.6615		27	64.9763	27	57.9892	27	59.4988	27	60.9835				60.8619		2.80968
28	20.375	28	21.25			28	23.75				21.7917		28	63	28	57.5749	28	58.6254	28	63.5706				60.6927		2.78513
															29	57.25	29	59	29	65.75				60.6667
lhIs6	2021-08-06	#14											lqIs170
6	1		2		3		4		5		Average			1		2		3		4		5		Average		Ratio
Distance_(pixels)	Gray_Value	Distance_(pixels)	Gray_Value	Distance_(pixels)	Gray_Value	Distance_(pixels)	Gray_Value	Distance_(pixels)	Gray_Value				Distance_(pixels)	Gray_Value	Distance_(pixels)	Gray_Value	Distance_(pixels)	Gray_Value	Distance_(pixels)	Gray_Value	Distance_(pixels)	Gray_Value
0	224.417	0	235.278	0	222.5	0	254.306	0	251.139		237.528		0	71.5	0	78.4167	0	76.8333	0	75.2778	0	80.5833		76.5222		0.322161
1	249.605	1	254.918	1	253.1	1	255	1	255		253.525		1	78.6545	1	78.217	1	80.3333	1	78.7748	1	77.3847		78.6729		0.310316
2	232.668	2	251.044	2	255	2	255	2	255		249.742		2	78.3237	2	76.5545	2	83.9944	2	79.7661	2	76.1045		78.9486		0.31612
3	188.696	3	228.487	3	255	3	255	3	232.145		231.866		3	73.8939	3	76.2044	3	83.6889	3	83.1577	3	73.5947		78.1079		0.336867
4	150.361	4	203.435	4	255	4	253.534	4	203.586		213.183		4	70.9854	4	75.5439	4	81.0333	4	84.559	4	72.9705		77.0184		0.361278
5	142.631	5	202.951	5	255	5	240.855	5	183.464		204.98		5	70.9184	5	73.9737	5	76	5	83.2523	5	74.473		75.7235		0.369419		0.494803
6	159.436	6	210.255	6	249.502	6	211.37	6	171.803		200.473		6	72.737	6	73.1674	6	72.8278	6	76.7358	6	74.1859		73.9308		0.368781			1.16848
7	186.056	7	205.33	7	214.317	7	173.951	7	165.096		188.95		7	75.1153	7	69.9123	7	70.8333	7	70.3108	7	71.2451		71.4834		0.378319		0.42346
8	201.873	8	171.27	8	158.403	8	147.944	8	163.086		168.515		8	74.0826	8	65.3917	8	71.6222	8	68.1151	8	71.0905		70.0604		0.415751
9	197.196	9	125.124	9	117.114	9	132.139	9	163.65		147.045		9	71.2976	9	62.3886	9	69.4389	9	68.0363	9	71.2893		68.4901		0.465778
10	176.523	10	90.475	10	90.582	10	129.682	10	168.429		131.138		10	70.9612	10	59.9259	10	66.5833	10	66.7607	10	74.0031		67.6468		0.515844
11	146.131	11	76.775	11	74.041	11	136.13	11	174.844		121.584		11	72.1922	11	59.1228	11	62.2778	11	68.6605	11	74.4054		67.3317		0.553787
12	118.936	12	68.606	12	65.271	12	153.815	12	179.187		117.163		12	73.5484	12	61.1826	12	62.7278	12	70.1064	12	70.4342		67.5999		0.576973
13	98.935	13	65.775	13	61.004	13	164.855	13	173.277		112.769		13	72.126	13	61.2585	13	61.3667	13	70.633	13	66.6116		66.3992		0.588806
14	87.518	14	62.544	14	58.453	14	161.389	14	155.34		105.049		14	69.1251	14	60.894	14	61.7667	14	71.8962	14	66.0602		65.9484		0.627789
15	84.48	15	59.324	15	55.857	15	142.176	15	139.317		96.2308		15	66.9032	15	60.7807	15	62.1389	15	71.6487	15	65.6373		65.4218		0.679842
16	84.975	16	61.935	16	54.826	16	114.747	16	131.285		89.5536		16	66.4883	16	62.0965	16	63.8333	16	70.5992	16	66.9534		65.9941		0.736923
17	93.5	17	65.167	17	55.042	17	92.349	17	131.249		87.4614		17	66.6513	17	63.7627	17	64.3056	17	69.2437	17	67.7461		66.3419		0.758528
18	111.309	18	71.364	18	57.014	18	83.167	18	141.695		92.9098		18	67.5338	18	63.9448	18	65.65	18	67.7421	18	68.6634		66.7068		0.717974
19	135.549	19	77.373	19	58.004	19	83.895	19	156.555		102.275		19	69.3209	19	64.5	19	64.3333	19	67.9546	19	70.8487		67.3915		0.658923
20	166.41	20	90.485	20	61.643	20	90.136	20	160.857		113.906		20	71.5652	20	65.6579	20	64.75	20	68.9008	20	72.5938		68.6935		0.603071
21	204.627	21	108.229	21	67.71	21	95.889	21	152.736		125.838		21	74.4722	21	66.2335	21	63.7889	21	70.0464	21	72.3559		69.3794		0.551338
22	243.668	22	132.376	22	73.457	22	91.549	22	138.427		135.895		22	78.3065	22	66.0199	22	63.8	22	70.3649	22	72.7642		70.2511		0.51695
23	255	23	147.784	23	75.388	23	89.343	23	138.429		141.189		23	81.7757	23	65.7964	23	61.5333	23	70.1394	23	75.7915		71.0073		0.502924
24	255	24	143.943	24	72.749	24	92.972	24	154.784		143.89		24	87.5793	24	65.9407	24	62.1222	24	69.0777	24	78.1702		72.578		0.504401
25	255	25	134.278	25	70.808	25	106.13	25	187.31		150.705		25	91.9067	25	64.8994	25	60.5	25	69.6113	25	79.4192		73.2673		0.486163
26	255	26	134.853	26	72.192	26	118.302	26	228.27		161.723		26	90.3526	26	64.0229	26	60.4722	26	70.5441	26	77.7016		72.6187		0.44903
27	254.02	27	144.477	27	78.812	27	129.389	27	251.216		171.583		27	85.0486	27	63.9375	27	60.2278	27	70.8962	27	77.6441		71.5508		0.417005
28	248.874	28	154.266	28	89.917	28	141.238	28	255		177.859		28	82.7527	28	65.8174	28	61.4667	28	69.0991	28	79.4697		71.7211		0.403247
29	246.373	29	176.471	29	104.683	29	152.577	29	255		187.021		29	82.0256	29	67.3453	29	62.6056	29	68.4165	29	81.2575		72.3301		0.386749
30	244.363	30	213.861	30	132.964	30	165.426	30	255		202.323		30	79.7914	30	68.6465	30	64.75	30	68.2953	30	82.1915		72.7349		0.359499
31	243.007	31	253.399	31	176.806	31	184.975	31	255		222.637		31	75.3889	31	73.7913	31	67.6667	31	69.8183	31	79.7197		73.277		0.329131
32	242.271	32	255	32	223.272	32	215.34	32	255		238.177				32	81.7458	32	72.9833	32	72.1787	32	76.9504		75.9646		0.318942
33	239.069	33	255	33	248.687	33	240.028	33	255		247.557				33	81.4481	33	71.1056	33	74.0637	33	74.3753		75.2482		0.303963
34	217.778	34	255	34	252.611	34	248.389	34	255		245.756				34	73.8534	34	66.8667	34	75.4013	34	70.8826		71.751		0.291961
				35	255	35	250.506	35	255		253.502				35	67.8878	35	65.9167	35	75.2387	35	67.3694		69.1031		0.272594
						36	254.028				254.028				36	64.6852			36	73.518	36	64.8113		67.6715		0.266394
															37	61.8795			37	71	37	62		64.9598
															38	60								60
lhIs6	2021-08-05	#9											lqIs170
7	1		2		3		4		5		Average			1		2		3		4		5		Average		Ratio
X	Y	X	Y	X	Y	X	Y	X	Y				X	Y	X	Y	X	Y	X	Y	X	Y
0	254.5	0	250.5	0	255	0	255	0	185.5		240.1		0	77	0	81.5	0	86	0	80.25	0	84		81.75		0.340483
1	231.594	1	255	1	255	1	255	1	208.84		241.087		1	77.8221	1	81.9959	1	86.3472	1	78.4394	1	86.8941		82.2997		0.34137
2	182.125	2	255	2	255	2	255	2	235.9		236.605		2	75.5221	2	82.2701	2	85.5556	2	77.0833	2	85.1597		81.1182		0.342842
3	153.484	3	255	3	255	3	229.541	3	250.92		228.789		3	73.7903	3	81.7378	3	80.5833	3	77.5909	3	78.9141		78.5233		0.343213
4	159.188	4	255	4	253.953	4	197.324	4	253.24		223.741		4	73.2901	4	77.4753	4	73.1667	4	76.5	4	74.9236		75.0711		0.335527
5	185.578	5	255	5	237.073	5	175.635	5	244.6		219.577		5	72.3746	5	79.2336	5	69.9583	5	73.5152	5	71.6684		73.35		0.334051
6	207.781	6	245	6	188.31	6	162.865	6	235.58		207.907		6	72.2797	6	75.5417	6	69.9167	6	71.0682	6	73.5625		72.4738		0.348587
7	198.516	7	182.625	7	157.376	7	157.108	7	245.8		188.285		7	71.3897	7	67.7805	7	71.5139	7	69.4091	7	75.2244		71.0635		0.377425
8	164.875	8	127.833	8	149.197	8	155.838	8	255		170.549		8	67.6683	8	63.5556	8	73.2222	8	70	8	78.8611		70.6614		0.414318		0.458332
9	124.344	9	92.625	9	149.84	9	161.189	9	255		156.6		9	63.8038	9	61.5	9	71.5	9	72.3636	9	80.8555		70.0046		0.447029			1.20066
10	98.531	10	73.833	10	141.248	10	167.432	10	254.2		147.049		10	61.4121	10	61.3889	10	65.7778	10	73	10	80.8872		68.4932		0.465786		0.381734
11	82.578	11	65.958	11	127.41	11	178.77	11	233		137.543		11	61.192	11	60.2805	11	64.5278	11	72	11	75.9692		66.7939		0.485621
12	75.438	12	60	12	108.537	12	185.649	12	193.48		124.621		12	61.1912	12	59.7778	12	62.6667	12	70.1364	12	72.25		65.2044		0.523223
13	72.969	13	59.042	13	93.04	13	180.932	13	162.68		113.733		13	60.8137	13	59.9273	13	62	13	68.0606	13	70.9874		64.3578		0.565869
14	73.969	14	56.917	14	79.114	14	161.378	14	149.06		104.088		14	60.8928	14	59.5748	14	59.0833	14	68.2197	14	71.0816		63.7704		0.612661
15	77.656	15	55.875	15	68.775	15	143.703	15	159		101.002		15	63.2539	15	60.6302	15	63.9583	15	70	15	71.1641		65.8013		0.651486
16	86.75	16	55.667	16	63.687	16	131.595	16	184.46		104.432		16	63.9594	16	62.0309	16	64.8889	16	69.7576	16	70.6667		66.2607		0.634488
17	98.859	17	55.417	17	61.463	17	130.649	17	214.06		112.09		17	64.1883	17	62.5953	17	65	17	69.7424	17	72.457		66.7966		0.595921
18	120.656	18	57.75	18	62.437	18	141.703	18	235.7		123.649		18	65.0169	18	63.5	18	65.5	18	70.5	18	74.5312		67.8096		0.548403
19	148.938	19	61.417	19	62.438	19	159.027	19	243.04		134.972		19	65.6061	19	63.4821	19	65.6389	19	70.5	19	76.5009		68.3456		0.506369
20	195.375	20	67.333	20	63.416	20	159.405	20	243.7		145.846		20	67.8936	20	63.6235	20	66	20	70.5	20	79.5417		69.5118		0.476611
21	250.031	21	74.875	21	64.8	21	146.027	21	244.08		155.963		21	69.8496	21	63.3264	21	65	21	70	21	81.4609		69.9274		0.44836
22	255	22	79.75	22	66.123	22	126.811	22	247.08		154.953		22	72.9069	22	63.6644	22	62.5278	22	71.1667	22	81.2083		70.2948		0.453653
23	255	23	77.25	23	71.69	23	135.851	23	233.26		154.61		23	74.5604	23	61.8962	23	64.1944	23	72.5455	23	80.6688		70.7731		0.457752
24	255	24	75	24	75.909	24	155.459	24	196.46		151.566		24	72.4852	24	61.5556	24	60.6667	24	74.8864	24	81.25		70.1688		0.46296
25	253.219	25	75.292	25	76.947	25	186.284	25	163.5		151.048		25	70.9303	25	61.1111	25	61	25	75.3333				67.0937		0.444187
26	255	26	80.333	26	79.359	26	217.73				158.105		26	68.5658	26	62.1674	26	62.4167	26	72.9697				66.5299		0.420794
27	255	27	90.375	27	82.488	27	237.797				166.415		27	67.7102	27	62.375	27	61.875	27	71.5909				65.8878		0.395924
28	255	28	108	28	90.022	28	247.216				175.06		28	68.8582	28	63.2901	28	64.8333	28	71.6212				67.1507		0.383588
29	255	29	139.542	29	102.155	29	255				187.924		29	70.1795	29	64.586	29	64	29	73.1667				67.9831		0.361758
30	255	30	195	30	121.19	30	255				206.548		30	71.6043	30	68.2569	30	68	30	75.7045				70.8914		0.343221
31	255	31	254.208	31	152.557	31	255				229.191		31	72	31	75.0343	31	70.5417	31	77.2879				73.716		0.321635
32	255	32	255	32	188.393	32	255				238.348				32	78.9877	32	69.5556	32	77.4242				75.3225		0.316019
		33	255	33	207.749	33	255				239.25				33	75.625	33	66	33	76.5				72.7083		0.303902
		34	255	34	215.909	34	255				241.97				34	68.51	34	64.3611						66.4356		0.274561
		35	255	35	235.591	35	255				248.53				35	63.5635	35	63.4306						63.4971		0.25549
		36	255	36	252.307						253.654				36	61	36	63						62		0.244428
				37	255						255
lhIs6	2021-07-26	#4											lqIs170
8	1		2		3		4		5		Average			1		2		3		4		5		Average		Ratio
Distance_(pixels)	Gray_Value		Gray_Value	Distance_(pixels)	Gray_Value	Distance_(pixels)	Gray_Value	Distance_(pixels)	Gray_Value				Distance_(pixels)	Gray_Value	Distance_(pixels)	Gray_Value	Distance_(pixels)	Gray_Value	Distance_(pixels)	Gray_Value	Distance_(pixels)	Gray_Value
0	14.75	0	17	0	16.5	0	22	0	26		19.25		0	53.75	0	56.75	0	53.25	0	56.75	0	52		54.5		2.83117
1	17.8287	1	14.83	1	18.8076	1	28.1696	1	31.4152		22.2102		1	57.5424	1	54.072	1	48.4156	1	55.8177	1	53.5625		53.882		2.426
2	16.6898	2	12.6167	2	16.85	2	30.7256	2	32.8537		21.9472		2	48.058	2	45.2041	2	39.2248	2	47.61	2	54.8906		46.9975		2.14139
3	13.8333	3	11.225	3	12.7875	3	29.7705	3	29.8334		19.4899		3	38.9775	3	37.948	3	34.4355	3	40.37	3	56.2451		41.5952		2.13419
4	12.4722	4	11	4	11.0639	4	24.2485	4	24.4782		16.6526		4	36.4741	4	35.2461	4	33.2097	4	39.6544	4	52.4844		39.4137		2.36683
5	11.4398	5	11	5	10.7326	5	19.691	5	18.75		14.3227		5	35.9056	5	35	5	34.2311	5	38.0475	5	47.7227		38.1814		2.6658
6	10.7917	6	10.97	6	10.1125	6	16.3654	6	13.9611		12.4401		6	37.5865	6	35.0967	6	35.3663	6	35.9548	6	44.6289		37.7266		3.03265
7	10.4676	7	10.3383	7	10.5368	7	13.5009	7	10.5274		11.0742		7	35.4968	7	35.7727	7	35.8723	7	35.0459	7	40.0479		36.4471		3.29117
8	11.3056	8	10.4667	8	11.8056	8	11.6538	8	9.1211		10.8706		8	36.9131	8	36.1094	8	34.9831	8	34.7876	8	38.3958		36.2378		3.33357
9	12.125	9	11.77	9	13.8687	9	10.052	9	8.11		11.1851		9	36.7299	9	36.4688	9	34.3513	9	34.3563	9	38.0146		35.9842		3.21714
10	12.588	10	13.5833	10	14.9167	10	8.4771	10	7.7025		11.4535		10	39.2741	10	36.9375	10	34.8741	10	34.965	10	35.9284		36.3958		3.1777		2.76131
11	14.8148	11	14.9583	11	15.2549	11	9.5446	11	7.34		12.3825		11	40.4984	11	38.3774	11	34.8016	11	34.2389	11	35.4059		36.6644		2.96098			1.19597
12	18.75	12	16.14	12	15.825	12	9.142	12	7.7769		13.5268		12	41	12	38.1211	12	34.1452	12	33.8712	12	35.7188		36.5713		2.70362		2.30884
13	21.1898	13	16.2667	13	14.9576	13	8.0938	13	7.3988		13.5813		13	41.0035	13	38.3438	13	34.2895	13	33.5445	13	35.1546		36.4672		2.68509
14	21.6389	14	18.0667	14	14.1764	14	8	14	7.59		13.8944		14	40.94	14	38.5049	14	34.0229	14	32.9856	14	34.7227		36.2352		2.6079
15	21.4583	15	19	15	14.5	15	7.296	15	7.315		13.9139		15	40.5922	15	37.8718	15	34.9123	15	33.245	15	34.6572		36.2557		2.60573
16	21.0231	16	19.9333	16	14.8833	16	7.7929	16	7.5638		14.2393		16	40.437	16	37.875	16	36.0323	16	34.76	16	34.5		36.7209		2.57884
17	20.3287	17	20.8667	17	15.259	17	8.302	17	7.5028		14.4518		17	39.9969	17	38.1343	17	36.6848	17	34.37	17	34.6647		36.7701		2.54432
18	19.75	18	20.08	18	15.4375	18	8.1154	18	7.9201		14.2606		18	38.2928	18	38.0205	18	37.0062	18	34.0102	18	34.9141		36.4488		2.55591
19	18.4444	19	18.4867	19	16.0333	19	8.5865	19	9.12		14.1342		19	39.3103	19	38.2161	19	37.4908	19	35.4049	19	35.0664		37.0977		2.62468
20	17.162	20	19	20	16.3889	20	9.787	20	11.8		14.8276		20	39.9835	20	38.8125	20	39.2726	20	37.7	20	36.8333		38.5204		2.59789
21	17.5	21	19.67	21	16.75	21	12.0301	21	16.2364		16.4373		21	40.7342	21	39.4285	21	39.2544	21	40.3581	21	39.3682		39.8287		2.42307
22	17.8843	22	20	22	16.1736	22	15.5192	22	21.4659		18.2086		22	41.5722	22	40.0186	22	41.8033	22	44.0988	22	41.5247		41.8035		2.29581
23	17.9398	23	20.0233	23	16.2799	23	19.3008	23	23.1692		19.3426		23	43.3833	23	41.157	23	42.7034	23	47.6722	23	44.6732		43.9178		2.27052
24	17.875	24	19.32	24	17.9	24	23.3846	24	23.1996		20.3358		24	44.977	24	42.9375	24	44.0252	24	49.4652	24	46.1875		45.5185		2.23834
25	17.9074	25	19.5833	25	19.184	25	25	25	19.5		20.2349		25	46.1638	25	43.9673	25	45.3386	25	49.25				46.1799		2.28219
26	18.5185	26	20.7533	26	19.5833	26	24.25				20.7763		26	46.9979	26	45.3125	26	45.6379						45.9828		2.21323
27	17.875	27	22.845	27	23.3813						21.3671		27	47.7754	27	46.9326	27	48.2744						47.6608		2.23057
		28	26.1133	28	25.875						25.9941		28	52.3485	28	49.4844	28	49.9649						50.5993		1.94656
		29	26.84	29	28.1243						27.4822		29	55	29	51.8459	29	51.6048						52.8169		1.92186
		30	28	30	29.875						28.9375				30	54.7178	30	55.7503						55.234		1.90874
															31	58.467	31	58.5625						58.5147
															32	61.125								61.125
lhIs6	2021-07-26	#11											lqIs170
9	1		2		3		4		5		Average			1		2		3		4		5		Average		Ratio
Distance_(pixels)	Gray_Value	Distance_(pixels)	Gray_Value	Distance_(pixels)	Gray_Value	Distance_(pixels)	Gray_Value	Distance_(pixels)	Gray_Value				Distance_(pixels)	Gray_Value	Distance_(pixels)	Gray_Value	Distance_(pixels)	Gray_Value	Distance_(pixels)	Gray_Value	Distance_(pixels)	Gray_Value
0	59	0	73	0	68.875	0	57.5	0	53.5		62.375		0	64.0625	0	58.25	0	61.5	0	60.625	0	60.5		60.9875		0.977756
1	66.925	1	75.9624	1	69.9829	1	66.2448	1	44.0344		64.6299		1	64.1838	1	60.8407	1	61.0243	1	62.5558	1	58.369		61.3947		0.949943
2	66.08	2	67.3503	2	65.6282	2	60.2045	2	32.6698		58.3866		2	63.1974	2	61.0696	2	61.334	2	59.8967	2	56.24		60.3475		1.03359
3	62.32	3	55.7681	3	57.8248	3	43.5499	3	25.0862		48.9098		3	61.3611	3	60.9115	3	61.2929	3	56.2388	3	54.6995		58.9008		1.20427
4	62.856	4	37.2967	4	44.9857	4	29.4058	4	20.7513		39.0591		4	61.3704	4	59.7763	4	58.397	4	53.6908	4	52.78		57.2029		1.46452		2.15794
5	59.68	5	27.1766	5	32	5	23.379	5	18.76		32.1991		5	62.5583	5	58.2458	5	55.2036	5	52.25	5	51.325		55.9165		1.73659			1.44755
6	52.584	6	23.4204	6	23.2367	6	21.7435	6	17.3741		27.6717		6	62.5563	6	55.3317	6	53.1371	6	52.335	6	52.704		55.2128		1.99528		1.49075
7	40.438	7	22.0984	7	20.86	7	21.0645	7	16.9912		24.2904		7	60.5952	7	54.7105	7	52.8687	7	51.7608	7	54.431		54.8732		2.25905
8	31.087	8	21.6756	8	21.2214	8	18.9433	8	17.0259		21.9906		8	59.7599	8	54.7775	8	53.4328	8	51.4592	8	53.044		54.4947		2.47809
9	26.999	9	19.363	9	20.4422	9	16.7152	9	17.52		20.2079		9	58.25	9	56.4051	9	53.6667	9	51.7975	9	53.0865		54.6412		2.70395
10	25.007	10	18.1471	10	20	10	16.1129	10	17.5725		19.3679		10	56.7939	10	54.6177	10	53.0086	10	51.3333	10	54.8		54.1107		2.79383
11	24.117	11	17.1618	11	18.7674	11	16.5987	11	18.0822		18.9454		11	57.7606	11	55.4934	11	53.1211	11	52.2487	11	53.3535		54.3955		2.87117
12	22.514	12	16.9394	12	17.3501	12	16.3127	12	20.87		18.7972		12	58.1551	12	55.7675	12	53.7673	12	52.6975	12	54.092		54.8959		2.92042
13	22.673	13	16.156	13	16.3429	13	16.3589	13	24.88		19.2822		13	58.0737	13	54.6195	13	54.2213	13	53.2833	13	54.1695		54.8735		2.84581
14	22.219	14	16	14	15.48	14	17.5739	14	29.5399		20.1626		14	58.6125	14	56.2417	14	54.8415	14	52.055	14	54.888		55.3277		2.74408
15	21.801	15	16.7794	15	15.7577	15	19.3673	15	30.845		20.9101		15	58.1049	15	55.9569	15	55.6629	15	53.0938	15	55.2125		55.6062		2.6593
16	23.24	16	17.7647	16	16.6357	16	21.5219	16	28.5711		21.5467		16	58.5773	16	56.0658	16	55.7162	16	54.8175	16	55.552		56.1458		2.60577
17	24.241	17	18.4688	17	17.6286	17	22.5081	17	25.83		21.7353		17	59.9167	17	56.5087	17	54.7297	17	55.9417	17	55.4095		56.5013		2.59952
18	27.985	18	19.4706	18	19.2429	18	21.3065	18	24.1469		22.4304		18	61.1667	18	57.981	18	54.7703	18	56.63	18	55.728		57.2552		2.55257
19	38.315	19	20.9	19	20.6143	19	19.7899	19	24.97		24.9178		19	62.3335	19	58	19	57.0181	19	57.0879	19	57.4725		58.3824		2.343
20	56.181	20	23.1436	20	21.6505	20	18.9272	20	28.395		29.6595		20	63.0837	20	58.2789	20	57.6892	20	57.0208	20	58		58.8145		1.98299
21	82.688	21	24.554	21	21.42	21	18.7711	21	34.0404		36.2947		21	65.3333	21	60.0104	21	59.5676	21	56.9137	21	58		59.965		1.65217
22	113.431	22	25.5848	22	19.8143	22	17.6139	22	43.3071		43.9502		22	70.2399	22	58.4197	22	58.3588	22	58.05	22	60.184		61.0505		1.38908
23	139.568	23	25.3764	23	18.6569	23	18.356	23	51.78		50.7475		23	74.8136	23	61.2571	23	59.7316	23	58.8892	23	63.26		63.5903		1.25307
24	152.349	24	25.5216	24	18.1714	24	18.4459	24	53.1217		53.5219		24	77.5448	24	62.9434	24	60.0237	24	59.85	24	67.9		65.6524		1.22664
25	151.392	25	25.7748	25	18.5	25	19.2899	25	46.25		52.2413		25	79.4575	25	63.2722	25	59.8568	25	60.4375	25	67.1875		66.0423		1.26418
26	139.141	26	27.1471	26	18.8792	26	21.499				51.6666		26	80.1992	26	63.4706	26	59.6622	26	61.35				66.1705		1.28072
27	120.316	27	30.2082	27	19.9019	27	27.6398				49.5165		27	80.625	27	62.7794	27	61.3274	27	61.6637				66.5989		1.34498
28	103.25	28	35.8209	28	21.995	28	37.5192				49.6463				28	63.9732	28	61.9792	28	63.115				63.0225		1.26943
		29	43.5225	29	24.5839	29	48.7589				38.9551				29	63.3947	29	62.8035	29	64.4525				63.5502		1.63137
		30	54.0779	30	28.0969	30	55.6436				45.9395				30	66.8338	30	61.5349	30	65.625				64.6646		1.4076
		31	62.8013	31	33.4881	31	57.375				51.2215				31	68.6536	31	65.5858						67.1197		1.31038
		32	65.269	32	39.3632						52.3161				32	70.9098	32	65.5628						68.2363		1.30431
		33	62.6279	33	45.3112						53.9695				33	71.9647	33	66.3446						69.1547		1.28136
		34	59.5	34	53.2529						56.3764				34	72.2677	34	66.5089						69.3883		1.2308
				35	62.25						62.25				35	70	35	68.0541						69.0271		1.10887
															36	69.9879	36	69.9602						69.9741
															37	68.9941	37	66.75						67.8721
lhIs6	2021-07-23	#2											lqIs170
10	1		2		3		4		5		Average			1		2		3		4		5		Average		Ratio
Distance_(pixels)	Gray_Value	Distance_(pixels)	Gray_Value	Distance_(pixels)	Gray_Value	Distance_(pixels)	Gray_Value	Distance_(pixels)	Gray_Value				Distance_(pixels)	Gray_Value	Distance_(pixels)	Gray_Value	Distance_(pixels)	Gray_Value	Distance_(pixels)	Gray_Value	Distance_(pixels)	Gray_Value
0	26	0	31.0625	0	43	0	35.875	0	38.875		34.9625		0	67.25	0	68	0	70.125	0	62.75	0	64.125		66.45		1.90061
1	33.499	1	29.7446	1	37.1375	1	34.7632	1	36.1615		34.2612		1	69.3346	1	69.4387	1	67.1896	1	63.521	1	65.5059		66.998		1.95551
2	36.8342	2	28.8483	2	28.9412	2	31.1709	2	34.0779		31.9745		2	69.2639	2	71.4376	2	65.7969	2	64.385	2	64.1034		66.9974		2.09534
3	38.8096	3	32.9412	3	23.1522	3	29.946	3	34.5926		31.8883		3	68.2148	3	68.9648	3	64.5766	3	64.4306	3	63.5098		65.9393		2.06782
4	36.7653	4	34.7608	4	21.4066	4	30.6836	4	36.7088		32.065		4	67.3715	4	66.1532	4	65.1875	4	64.7183	4	63.4682		65.3797		2.03897
5	34.1677	5	29.9479	5	24.3235	5	33.3635	5	37.9403		31.9486		5	67.8559	5	67.3127	5	65.3803	5	64.224	5	63.4985		65.6543		2.055
6	30.8036	6	24.86	6	30.5398	6	35.4189	6	37.331		31.7907		6	67.6875	6	67.5887	6	65.5686	6	63.71	6	64.92		65.895		2.07278
7	28.5938	7	20.5892	7	33.0266	7	36.2278	7	33.0823		30.3039		7	67.48	7	65.9194	7	65.2032	7	64.3656	7	66.0208		65.7978		2.17126
8	25.9592	8	17.9742	8	28.2837	8	33.125	8	31.0147		27.2714		8	66.7778	8	65.1936	8	63.0547	8	65.3233	8	65.9117		65.2522		2.3927
9	23.3036	9	16.2362	9	21.0742	9	26.4949	9	30.3333		23.4884		9	65.1484	9	66.0537	9	61.2872	9	65.725	9	66.2964		64.9021		2.76315
10	20.8929	10	15.2083	10	16.6332	10	21.0225	10	28.8336		20.5181		10	62.6806	10	64.0656	10	60.02	10	66.5833	10	66.3243		63.9348		3.11602
11	18.5147	11	14.5737	11	15.7956	11	19.0642	11	28.4815		19.2859		11	62.5898	11	62.8161	11	60.4855	11	66.4998	11	65.0001		63.4783		3.29143		2.68224
12	17.0357	12	14.3825	12	16	12	17.6055	12	26.8935		18.3834		12	61.125	12	61.3306	12	60.6143	12	64.74	12	66.0431		62.7706		3.41452			1.09681
13	16.3661	13	14.7262	13	15.3456	13	17.4109	13	24.2603		17.6218		13	60.2799	13	61.8306	13	59.5269	13	62.7463	13	67.4652		62.3698		3.53935		2.4455
14	16.625	14	14.3367	14	14.4118	14	17.7969	14	22.5358		17.1412		14	60.3576	14	61.6909	14	59.1714	14	62.4333	14	67.4914		62.2289		3.63036
15	16.8217	15	14.125	15	15.2219	15	16.6484	15	23.0741		17.1782		15	60.7227	15	61.1733	15	59.9844	15	62.0312	15	65.7625		61.9348		3.60543
16	16.7959	16	14.6325	16	15.4611	16	16.9062	16	23.9488		17.5489		16	60.5139	16	60.103	16	59.2031	16	62	16	64.2241		61.2088		3.4879
17	17.235	17	15	17	15.5	17	17.3774	17	25.106		18.0437		17	61.2279	17	60.5432	17	58.0342	17	62.1977	17	62.8526		60.9711		3.37908
18	17.9541	18	15.01	18	15.5346	18	17.625	18	25		18.2247		18	60.875	18	59.3835	18	58.2188	18	62.245	18	63.9352		60.9315		3.34334
19	18.2669	19	15.8358	19	15.3095	19	16.1562	19	22.9671		17.7071		19	62.2956	19	58.333	19	58.9453	19	61.7502	19	65.6778		61.4004		3.46756
20	19.6735	20	17.1875	20	15.0355	20	17.0977	20	20.4313		17.8851		20	63.8924	20	58.571	20	58.7188	20	61.625	20	64.0938		61.3802		3.43192
21	21.9062	21	18.5725	21	15.6481	21	17.907	21	18.8796		18.5827		21	66.6797	21	58.5198	21	61.2958	21	62.3425	21	65.3317		62.8339		3.38132
22	25.8992	22	19.7667	22	16.2353	22	17.3447	22	20.4061		19.9304		22	70.7465	22	59.1855	22	62.625	22	62.79	22	67.404		64.5502		3.23878
23	29.617	23	20.2667	23	16.7411	23	19.0288	23	25.7366		22.278		23	73.2357	23	59.8422	23	61.4241	23	64.9417	23	67.4808		65.3849		2.93495
24	33.6735	24	22.535	24	17.2699	24	20.375	24	32.6944		25.3096		24	73	24	61.326	24	64.25	24	64.56	24	66.0862		65.8444		2.60156
25	43.5679	25	26.9688	25	17.5234	25	20.9946	25	38.7778		29.5665				25	64.1695	25	62.6797	25	63.4115	25	67.1293		64.3475		2.17636
26	58.8444	26	35.965	26	17.8235	26	22.3418	26	43.8719		35.7693				26	64.1504	26	62.5278	26	62.61	26	68.2919		64.395		1.80029
27	74.2057	27	47.2163	27	18.5545	27	25.2468	27	46		42.2447				27	64.0156	27	62.9609	27	63.0712	27	71.2249		65.3182		1.54619
28	80	28	58.6358	28	20.5683	28	27.7695				46.7434				28	64.3353	28	61.6875	28	64.54	28	73.738		66.0752		1.41357
		29	71.0992	29	23.7403	29	29.9453				41.5949				29	65.9677	29	61.6172	29	67.0171	29	73.5		67.0255		1.61139
		30	84.25	30	26.0173	30	35.5693				48.6122				30	66.0484	30	62.5239	30	69.5				66.0241		1.35818
				31	28.8724	31	41.9924				35.4324				31	67.375	31	63.826						65.6005		1.85143
				32	34.4066	32	47.875				41.1408						32	65.5						65.5		1.59209
				33	44.5495						44.5495
				34	59						59
lhIs6	2021-07-22	#1											lqIs170
11	1		2		3		4		5		Average			1		2		3		4		5		Average		Ratio
X	Y	X	Y	X	Y	X	Y	X	Y				X	Y	X	Y	X	Y	X	Y	X	Y
0	57	0	47	0	64	0	35.75	0	42		49.15		0	48.5	0	53	0	58.25	0	62.5	0	75		59.45		1.20956
1	55.1562	1	46.8733	1	62.0234	1	41.128	1	46		50.2362		1	49.6783	1	49.3843	1	63.6497	1	62.2223	1	76.2188		60.2307		1.19895
2	47.6071	2	44.4518	2	53.8125	2	43.6099	2	47		47.2963		2	51.1104	2	47.3182	2	66.0988	2	60.891	2	75.1406		60.1118		1.27096
3	41.2902	3	37.9905	3	45.8164	3	40.4758	3	47.8125		42.6771		3	52.3827	3	45.7748	3	65.1111	3	58.0121	3	73.6973		58.9956		1.38237
4	36.8214	4	30.587	4	41.375	4	36.7941	4	46		38.3155		4	49.963	4	43.6219	4	60.8673	4	54.2941	4	74.4688		56.643		1.47833
5	32.8125	5	23.1153	5	40.8516	5	30.936	5	45.25		34.5931		5	47.6989	5	41.5754	5	53.7978	5	51.3408	5	74.4902		53.7806		1.55466		1.48759
6	28.8571	6	19	6	42.5938	6	27.2881	6	43.75		32.2978		6	45.0185	6	43.1653	6	49.6111	6	48.7301	6	76.8594		52.6769		1.63097			1.45271
7	27.2188	7	17.2495	7	45.957	7	26.3789	7	42.9375		31.9483		7	43.8601	7	43.1488	7	48.8596	7	46.6964	7	75.5762		51.6282		1.61599		1.02401
8	26.3571	8	16.3696	8	49.25	8	25.9386	8	42		31.9831		8	42.5741	8	42.843	8	50.7778	8	46.0294	8	70.125		50.4699		1.57802
9	27.558	9	16	9	47.457	9	26.4931	9	43.8125		32.2641		9	42.2222	9	42.0269	9	53.75	9	46.3737	9	63.6699		49.6085		1.53758
10	27.5357	10	15.3828	10	39.9531	10	24.5822	10	48		31.0908		10	42.2791	10	41.7521	10	58.3086	10	45.7059	10	58.7422		49.3576		1.58753
11	27.4598	11	15.0662	11	31.5078	11	23.0502	11	52		29.8168		11	42.5069	11	42.125	11	62.9475	11	45.8529	11	55.0195		49.6904		1.66652
12	29.1429	12	15.1749	12	27.125	12	27.2552	12	55		30.7396		12	41.0247	12	42.6818	12	63.25	12	51.7526	12	50.375		49.8168		1.62061
13	31.5	13	15.0302	13	27.5469	13	38.4014	13	55.25		33.5457		13	41.7263	13	41.4039	13	58.5679	13	62.6021	13	46.3242		50.1249		1.49423
14	33.75	14	15.0851	14	34.3281	14	49.7362	14	54.25		37.4299		14	42.1591	14	40.4174	14	52.0556	14	76.0554	14	43.8906		50.9156		1.36029
15	37.2634	15	15.0681	15	42.4531	15	57.8772	15	48.6875		40.2699		15	41.4568	15	40.1591	15	48.3333	15	87.0467	15	41.9629		51.7918		1.28612
16	43.2143	16	15.7609	16	44.5	16	58.1471	16	40		40.3245		16	40.4527	16	41.845	16	47.9846	16	86.1419	16	42		51.6848		1.28172
17	47.2009	17	17.1626			17	46.5				36.9545		17	42.1667	17	44.281	17	52.4722	17	73.5				53.105		1.43704
18	53.1429	18	19.8336								36.4883		18	41.7778	18	46.8719	18	58						48.8832		1.3397
19	54.2946	19	24.2098								39.2522		19	41.5905	19	50.6808								46.1356		1.17536
20	54.25	20	33.1248								43.6874		20	40.8834	20	57.6798								49.2816		1.12805
21	52.625	21	46.3195								49.4723		21	41.284	21	62.8729								52.0785		1.05268
22	48.5	22	57.7117								53.1059		22	42.6255	22	58.5								50.5628		0.952113
23	47.7232	23	62								54.8616		23	40.8861										40.8861		0.745259
24	49.4286										49.4286		24	39.821										39.821		0.805627
25	61.0848										61.0848		25	41.4931										41.4931		0.67927
26	72.1071										72.1071		26	41.4348										41.4348		0.574629
27	82.9643										82.9643		27	43										43		0.518295
28	86.25										86.25
lhIs6	2021-08-05	#10											lqIs170
12	1		2		3		4		5		Average			1		2		3		4		5		Average		Ratio
X	Y	X	Y	X	Y	X	Y	X	Y				X	Y	X	Y	X	Y	X	Y	X	Y
0	69.6667	0	78.444	0	61.444	0	56.556	0	48		62.8221		0	68.8889	0	60	0	63	0	50.6667	0	46.6667		57.8445		0.941418
1	79.1818	1	88.248	1	78.882	1	69.895	1	66.3105		76.5035		1	77.2847	1	66.7006	1	73.0839	1	49.7601	1	47.6803		62.9019		0.797418
2	79.8485	2	88.36	2	89.128	2	76.698	2	75.9809		82.0031		2	83.5167	2	74.7654	2	79.0262	2	48.2546	2	49.4214		66.9969		0.751693
3	76.1818	3	81.557	3	87.548	3	75.056	3	79.3486		79.9383		3	85.4944	3	80.5833	3	73.2485	3	51.1545	3	49.9974		68.0956		0.777809
4	68.8788	4	69.72	4	82.573	4	71.118	4	73.1657		73.0911		4	79.2444	4	78.2099	4	59.8769	4	57.5414	4	48.2639		64.6273		0.782669
5	65.899	5	59.974	5	73.172	5	68.805	5	70.1905		67.6081		5	65.6042	5	68.466	5	53.2978	5	70.2986	5	46.8731		60.9079		0.832394
6	69.2727	6	53.72	6	65.658	6	63.003	6	67.6857		63.8679		6	56.3833	6	58.6667	6	52.0745	6	76.409	6	46.3846		57.9836		0.883116
7	75.0909	7	55.998	7	63.204	7	59.06	7	66.6667		64.0039		7	53.0347	7	51.9182	7	51.2439	7	68.3404	7	47.0283		54.3131		0.85933
8	74.3333	8	59.549	8	66.979	8	58.652	8	57.1448		63.3316		8	53.4	8	51.0988	8	51.374	8	55.6282	8	46.1019		51.5206		0.769205		0.668445
9	66.697	9	58.062	9	76.23	9	61.743	9	50.9829		62.743		9	55.0958	9	52.0972	9	50.3821	9	52.3211	9	46.0276		51.1848		0.671452			1.41754
10	59.1818	10	53.231	10	87.711	10	66.055	10	46.8095		62.5977		10	55.3056	10	51.6667	10	49.0196	10	53.5426	10	45.9833		51.1036		0.582636		0.471554
11	55.1111	11	48.923	11	92.407	11	64.18	11	43.8438		60.893		11	51.7542	11	50.1343	11	46.7396	11	51.6151	11	45.117		49.072		0.531042
12	55.8485	12	49.738	12	92.312	12	55.711	12	41.9143		59.1048		12	49.7556	12	47.6667	12	46.0624	12	49.181	12	44.9395		47.521		0.514787
13	54.5152	13	51.333	13	89.137	13	49.606	13	43.6114		57.6405		13	47.6569	13	44.9769	13	46.483	13	49.5083	13	44.1111		46.5472		0.522199
14	52.9394	14	52.615	14	85.623	14	48.161	14	48.4667		57.561		14	47.0667	14	45.3395	14	47.6474	14	48.6704	14	43.0769		46.3602		0.541445
15	51.697	15	55.092	15	83.007	15	49.882	15	54.5714		58.8499		15	45.8819	15	45.625	15	48.0486	15	49.5102	15	43.8205		46.5772		0.561124
16	51.8788	16	56.805	16	79.743	16	53.129	16	55.7352		59.4582		16	46.6	16	46.2222	16	50.9798	16	49.1473	16	45.2913		47.6481		0.597521
17	55.2929	17	60.529	17	77.912	17	57.026	17	54.9352		61.139		17	47.95	17	47.4429	17	49.6073	17	49.9512	17	45.0579		48.0019		0.616104
18	63.7879	18	67.263	18	83.069	18	67.979	18	57.2343		67.8666		18	49.0889	18	48.3333	18	49.3252	18	49.2439	18	45.9566		48.3896		0.582523
19	78.5455	19	76.665	19	97.939	19	84.354	19	69.1143		81.3236		19	51.1764	19	48.3364	19	48.1588	19	48.7699	19	48.7922		49.0467		0.500789
20	98.3434	20	98.836	20	117.297	20	98.819	20	86.1429		99.8877		20	51.3333	20	50.3333	20	46.8008	20	47.4658	20	50.7863		49.3439		0.420675
21	118.909	21	120.433	21	123.039	21	104.406	21	102.48		113.853				21	52.7917	21	45.4512	21	46.9597	21	51.3083		49.1277		0.399286
22	127.333	22	137.779	22	114.007	22	102.346	22	114.101		119.113				22	54.0062	22	45.6585	22	45.0626	22	51.9941		49.1804		0.43138
		23	151.323	23	95.766	23	99.5	23	118.768		116.339				23	54.4552	23	45.9398	23	44.6936	23	55.4024		50.1227		0.523388
		24	169.866	24	85.68	24	95.826	24	128.2		119.893				24	55.6667	24	45.6447	24	45.9431	24	56.7101		50.9912		0.595135
		25	199.466	25	82.901	25	93.613	25	137		128.245						25	43.6585	25	44.8323	25	57.824		48.7716		0.588311
		26	212	26	83.266	26	94.595	26	138.43		132.073						26	44.4798	26	44.834	26	55.8889		48.4009		0.58128
				27	84.14	27	95.071	27	139.663		106.291						27	44.6763	27	45.5843	27	55.6312		48.6306		0.577972
				28	85.566	28	97.316	28	135.053		105.978						28	44.7073	28	45.8823	28	55.2937		48.6278		0.568307
				29	86.625	29	99.716	29	128.629		104.99						29	44.065	29	47.0244	29	55.0796		48.723		0.562459
				30	89.656	30	101.046	30	124		104.901						30	44.8374	30	47.7724	30	55.2117		49.2738		0.549588
				31	92.219	31	105.435	31	120.71		106.122						31	44.4973	31	47.0039	31	54.3995		48.6336		0.52737
				32	96.202	32	111.688	32	121.766		109.885						32	45.4337	32	47.6437	32	53.3695		48.8156		0.507428
				33	100.434	33	116.909	33	124.983		114.109						33	45.6013	33	49.0262	33	53.7186		49.4487		0.49235
				34	107.07	34	123.884	34	129.613		120.189						34	46.1582	34	48.8699	34	53.5727		49.5336		0.462628
				35	114.513	35	131.832	35	130.667		125.671						35	47.5122	35	49.3391	35	52.263		49.7048		0.434053
				36	124.464	36	137.971				131.218						36	48.4715	36	49.8602	36	52.0454		50.1257		0.402733
				37	135.088	37	144.607				139.847						37	49.2915	37	51.439	37	52.5952		51.1086		0.378335
				38	145.704	38	153.539				149.621						38	51.5002	38	54.1689	38	51.906		52.525		0.360491
				39	155.313	39	159.814				157.563						39	53.1707	39	53.4532	39	51.7778		52.8006		0.339962
				40	165.644	40	165.239				165.442						40	52.8947	40	53.6599				53.2773		0.321637
				41	176.786	41	172.77				174.778						41	53.5556	41	52				52.7778		0.298541
				42	187.198	42	181.434				184.316
				43	194.444	43	188.497				191.471
lhIs6	2021-09-17	#7											lqIs170
13	1		2		3		4		5		Average			1		2		3		4		5		Average		Ratio
X	Y	X	Y	X	Y	X	Y	X	Y				X	Y	X	Y	X	Y	X	Y	X	Y
0	50.75	0	59.1875	0	67	0	61.375	0	73.25		62.3125		0	66	0	66.75	0	66.3125	0	62.5625	0	58.375		64		1.02708
1	48.3712	1	66.2975	1	59.4638	1	48.0788	1	70.1875		58.4798		1	65.0175	1	67.6953	1	62.781	1	57.8047	1	55.5807		61.7758		1.05636
2	46.2358	2	59.4117	2	42.6854	2	35.6964	2	61		49.0059		2	64.4825	2	59.407	2	59.0625	2	51.1484	2	51.3073		57.0815		1.16479
3	43.3809	3	47.8264	3	34.9178	3	29.8944	3	55.125		42.2289		3	64.355	3	54.3218	3	56.1074	3	49.9164	3	49.6641		54.8729		1.29942
4	41.7046	4	36.5134	4	30.5217	4	28.74	4	52.25		37.9459		4	62.905	4	51.0429	4	53.7639	4	49.3218	4	48.7917		53.1651		1.40107
5	40.0332	5	32.4711	5	29.1926	5	28.54	5	56.125		37.2724		5	59.875	5	51.368	5	52.9796	5	49.8775	5	48.0378		52.4276		1.40661		1.26387
6	36.0374	6	33.1147	6	30.4474	6	32.31	6	63		38.9819		6	55.8	6	52.2882	6	53.0703	6	50.4611	6	49.2188		52.1677		1.33825			1.08233
7	33.2562	7	36.5248	7	34.2174	7	40.6304	7	67.0625		42.3383		7	54.445	7	52.0108	7	53.2804	7	51.8004	7	51.6042		52.6282		1.24304		1.16772
8	31.0464	8	37.1007	8	38.0326	8	47.107	8	70		44.6573		8	54.61	8	55.8383	8	53.25	8	55.9256	8	55.8333		55.0914		1.23365
9	32.2438	9	36.4215	9	39.3566	9	47.618	9	68.0625		44.7405		9	56.245	9	54.5258	9	53.1836	9	57.5938	9	59.4023		56.1901		1.25591
10	34.8293	10	34.2045	10	39.3126	10	42.255	10	65		43.1203		10	58.3125	10	54.0062	10	53.8707	10	58.4625	10	56.7031		56.271		1.30498
11	34.9474	11	32.25	11	38.1011	11	37.9584	11	62.3125		41.1139		11	58.425	11	54.8438	11	53.4685	11	54.0345	11	52.8438		54.7231		1.33101
12	33.5263	12	30.3409	12	36.1827	12	34.43	12	59.25		38.746		12	56.2	12	54.2738	12	52.125	12	52.1924	12	50.25		53.0082		1.3681
13	32.1108	13	30.2562	13	34.7037	13	33.0924	13	56.5625		37.3451		13	55.3825	13	53.3425	13	53.3542	13	52.5038	13	51.5664		53.2299		1.42535
14	30.8123	14	30.4122	14	34.6425	14	33.6468	14	54		36.7028		14	54.3675	14	53.0465	14	53.7292	14	52.5658	14	51.3021		53.0022		1.44409
15	29.8338	15	30.9752	15	34.9338	15	35.16	15	51.9375		36.5681		15	57.5	15	52.6475	15	55.0898	15	52.55	15	51.8477		53.927		1.4747
16	31.7632	16	31.5909	16	36.7454	16	35.7074	16	52.5		37.6614		16	58.1	16	53.5455	16	56.75	16	52.6607	16	53.1667		54.8446		1.45626
17	41.9418	17	32.7273	17	40.9629	17	37.1844	17	51.8125		40.9258		17	60.79	17	52.9791	17	56.8752	17	54.9817	17	54.0378		55.9328		1.36669
18	51.9055	18	31.7908	18	44.7391	18	38.2054	18	56		44.5282		18	63.4	18	54.4298	18	57.1484	18	55.0398	18	54.4844		56.9005		1.27785
19	49.5	19	30.845	19	48.6144	19	39.2888	19	63.125		46.2746		19	62.385	19	54.6441	19	59.7604	19	55.0956	19	56.3372		57.6445		1.2457
		20	33.47	20	52.341	20	43.415	20	71.75		50.244		20	58.375	20	57.0527	20	60.2431	20	57.4	20	55.25		57.6642		1.14768
		21	44.0661	21	57.4008	21	51.1364	21	76.9375		57.3852				21	62.6364	21	60.0938	21	58.73	21	58.4883		59.9871		1.04534
		22	50.5625	22	61.3169	22	61.8214	22	78		62.9252				22	66.375	22	58.1667	22	58.8841	22	60.526		60.9879		0.969213
				23	65.75	23	71.412				68.581						23	55.5879	23	57.5358	23	61.2044		58.1094		0.84731
						24	75.36				75.36						24	52.375	24	55.0598	24	62.5		56.6449		0.751658
						25	75.75				75.75								25	55.1875				55.1875		0.728548
lhIs6	2021-09-17	#9											lqIs170
14	1		2		3		4		5		Average			1		2		3		4		5		Average		Ratio
X	Y	X	Y	X	Y	X	Y	X	Y				X	Y	X	Y	X	Y	X	Y	X	Y
0	25	0	28.625	0	34.5	0	34.75	0	30.5		30.675		0	42.25	0	50.625	0	51.25	0	55	0	56.5		51.125		1.66667
1	21.98	1	30.6057	1	31.2309	1	34.7949	1	27.7472		29.2717		1	39.9421	1	46.7832	1	47.6813	1	53.8106	1	55.2852		48.7005		1.66374
2	19.3824	2	26.5493	2	24.3352	2	33.0156	2	24.4857		25.5536		2	37.6481	2	41.2653	2	42.8889	2	54.7672	2	53.7552		46.0649		1.80268
3	16.0548	3	22.21	3	19.2658	3	28.7354	3	21.8776		21.6287		3	36.7083	3	38.25	3	39.7118	3	49.9402	3	52.8887		43.4998		2.01121
4	14.5952	4	17.7293	4	15.3183	4	22.6719	4	19.8798		18.0389		4	37.0509	4	35.9974	4	38.4722	4	44.3286	4	53.4896		41.8677		2.32097
5	13.4	5	15.3571	5	13.9202	5	18.5693	5	18.1		15.8693		5	37.7778	5	36.8431	5	37.5363	5	41.5895	5	54.2012		41.5896		2.62075
6	14.5616	6	14.35	6	13.3382	6	16.3984	6	16.9887		15.1274		6	39.0833	6	37.1173	6	37.6806	6	40.0531	6	55.0312		41.7931		2.76275
7	16.4084	7	13.23	7	12.504	7	15.5322	7	18.3808		15.2111		7	41.1759	7	36.6875	7	38.1451	7	39.4563	7	53.1771		41.7284		2.74329
8	19.0592	8	12.9929	8	11.7751	8	14.9375	8	21.93		16.1389		8	45.2269	8	36.7934	8	36.9568	8	39.249	8	50.8333		41.8119		2.59075
9	19.54	9	12.3807	9	12	9	14.0146	9	26.6384		16.9147		9	46	9	38.2283	9	38.0938	9	39.3595	9	47.6895		41.8742		2.47561		2.44597
10	18.12	10	12.4554	10	11.9243	10	13.1094	10	28.5		16.8218		10	43.0185	10	41.449	10	38	10	38.7177	10	46		41.437		2.46329			0.863947
11	16.66	11	14.5657	11	12.0886	11	13.7285	11	27.7544		16.9594		11	40.5556	11	44.4885	11	38.3839	11	39.9311	11	46.2396		41.9197		2.47176		2.83116
12	16	12	17.3825	12	13.0588	12	12.7812	12	25.1718		16.8789		12	41.75	12	45.477	12	41.3403	12	40	12	46.8438		43.0822		2.55244
13	16.2332	13	16.9593	13	15.3595	13	13.5078	13	21.5768		16.7273		13	44.2477	13	44.4834	13	44.8499	13	43.0323	13	48.3503		44.9927		2.68977
14	16.6288	14	15.7	14	15.5601	14	15.957	14	19.4931		16.6678		14	45.1389	14	43	14	46.6867	14	47.3064	14	46.8854		45.8035		2.74802
15	15.64	15	14.5	15	15.9902	15	18.9697	15	18		16.62		15	44.8125	15	43.75	15	44.25	15	49.1311	15	52.6211		46.9129		2.82268
16	15.8496	16	14.65	16	14.6471	16	20.25	16	18.3582		16.751		16	46.1343	16	45.7245	16	44	16	46.2479	16	55.6667		47.5547		2.83892
17	14.9324	17	15.7307	17	13.9375	17	17.4912	17	21.2		16.6584		17	47.0856	17	45.1786	17	42.9371	17	43.7768	17	52.7565		46.3469		2.7822
18	16.1216	18	16.3793	18	15.343	18	14.9961	18	24.7122		17.5104		18	48	18	45.5714	18	44.5	18	43.3889	18	48.375		45.9671		2.62512
19	18.4524	19	15.6686	19	15.3971	19	14.1104	19	26.12		17.9497		19	47.2106	19	47.75	19	45.5968	19	43.0429	19	45.528		45.8257		2.553
20	20	20	14.7768	20	15.1557	20	14	20	24.7225		17.731		20	46.5602	20	47.3444	20	45.7693	20	42.8254	20	43.8542		45.2707		2.55319
21	20.7452	21	14.36	21	14.6405	21	14	21	20.6		16.8691		21	45.3333	21	47.375	21	46.566	21	43.4709	21	43.5898		45.267		2.68342
22	20.3952	22	14.3136	22	14.6899	22	15.1445	22	18.2799		16.5646		22	44.537	22	47.9694	22	46.8966	22	44.5887	22	41.526		45.1035		2.72288
23	19.4952	23	14.8414	23	14.8526	23	15.4316	23	18.8056		16.6853		23	44.4769	23	45.4477	23	47.201	23	45.3546	23	41.5215		44.8003		2.68502
24	18.7216	24	14.515	24	15.0346	24	15	24	18.98		16.4502		24	43.125	24	44.3929	24	46.5972	24	46.121	24	40.75		44.1972		2.68672
25	17.75	25	13.5893	25	15.2635	25	14.6982	25	18		15.8602		25	44.0532	25	42.0969	25	47.1906	25	45.924				44.8162		2.8257
		26	13	26	13.9234	26	13.6289				13.5174		26	42.2315	26	41.2602	26	45.9722	26	43.8952				43.3398		3.20621
		27	13	27	13.0114	27	13.624				13.2118		27	43.125	27	41	27	43	27	43.0161				42.5353		3.21949
		28	13.3825	28	13.3875	28	13.5				13.4233				28	41.375	28	42.0378	28	43.8894				42.4341		3.16122
		29	13.4829	29	13.0068	29	13.875				13.4549				29	41.4426	29	42.51	29	46.3215				43.4247		3.22743
		30	13.9821	30	13.3724	30	14.5078				13.9541				30	41.852	30	42.1667	30	47.3023				43.7737		3.13698
		31	14.2443	31	14.3897	31	16.9072				15.1804				31	42.9885	31	42.1806	31	45.5				43.5564		2.86925
		32	15.2604	32	15.0381	32	18				16.0995				32	43.0689	32	43.4444						43.2567		2.68683
		33	15.95	33	16.3529						16.1515				33	43.9426	33	45.2431						44.5928		2.76092
		34	16.3461	34	17.625						16.9855				34	44.8214	34	46.3981						45.6097		2.68521
		35	17.5								17.5				35	46.5	35	47.0285						46.7643		2.67224
																	36	46.375						46.375
lhIs6	2021-09-17	#6											lqIs170
15	1		2		3		4		5		Average			1		2		3		4		5		Average		Ratio
X	Y	X	Y	X	Y	X	Y	X	Y				X	Y	X	Y	X	Y	X	Y	X	Y
0	97	0	79.8889	0	63.6667	0	46.6667	0	57.2222		68.8889		0	61.6667	0	63.3333	0	55.3333	0	57.6667	0	60		59.6		0.865161
1	118.869	1	97.8992	1	78.4528	1	67.4618	1	69.8034		86.4972		1	67.9716	1	67.3669	1	57.4122	1	61.4694	1	59.1468		62.6734		0.724571
2	126.245	2	109.808	2	82.8635	2	82.8496	2	67.8438		93.9219		2	70.5106	2	67.1157	2	59.2485	2	64.2789	2	58.254		63.8815		0.680156
3	122.335	3	109.527	3	73.5995	3	85.7664	3	52.3741		88.7203		3	66.741	3	63.6314	3	57.974	3	61.6122	3	57		61.3917		0.691969
4	111.8	4	94.2496	4	58.8933	4	69.2305	4	43.5833		75.5514		4	61.6377	4	61.6022	4	56.3086	4	58.9048	4	56.127		58.9161		0.779814		0.936445
5	107.837	5	81.5289	5	46.88	5	49.3908	5	37.4375		64.6149		5	58.2069	5	59.4279	5	54.1202	5	56.2834	5	56.8016		56.968		0.881654			1.28083
6	115.856	6	70.2062	6	40.2677	6	39.8186	6	35.6684		60.3634		6	56.9931	6	56.9874	6	53.5347	6	54.551	6	56.5714		55.7275		0.9232		0.731123
7	112.893	7	62.8608	7	38.3568	7	36.2593	7	38.181		57.7102		7	55.7301	7	54.7043	7	53.0048	7	55	7	55.4722		54.7823		0.949266
8	94.1657	8	50.7177	8	37.2219	8	34.4921	8	42.4167		51.8028		8	55.0279	8	54.1918	8	53.8765	8	54.0476	8	56.2698		54.6827		1.05559
9	72.2533	9	41.1159	9	37.1808	9	34.2517	9	46.2921		46.2188		9	57.2054	9	53.0428	9	54.599	9	52.2245	9	59.5714		55.3286		1.1971
10	63.2464	10	35.08	10	37.56	10	35.0597	10	56.0573		45.4007		10	57.393	10	52.5507	10	54.0556	10	52.034	10	64.127		56.0321		1.23417
11	71.971	11	33.1771	11	39.0133	11	36.3364	11	68.3464		49.7688		11	56.5759	11	52.98	11	52.69	11	50.9388	11	71.2262		56.8822		1.14293
12	79.31	12	35.4811	12	41.9259	12	39.5896	12	79.1389		55.0891		12	58.0277	12	52.138	12	52.6667	12	52.034	12	73.8571		57.7447		1.04821
13	79.7309	13	38.6592	13	46.3984	13	44.2729	13	86.6628		59.1448		13	58.995	13	53.3338	13	52.945	13	51.3515	13	68.8373		57.0925		0.9653
14	73.8261	14	41.8217	14	50.8395	14	50.7778	14	91.4271		61.7384		14	61.2441	14	53.2151	14	51.5856	14	51.7778	14	62.2222		56.009		0.907198
15	70.1928	15	45.1689	15	53.88	15	59.5488	15	89.8945		63.737		15	60.8003	15	54.0542	15	52.7205	15	52.3469				54.9805		0.862615
16	69.293	16	52.4656	16	57.6608	16	69.133	16	79.3333		65.5771		16	60.1703	16	53.8347	16	53.6173	16	54.9252				55.6369		0.848419
17	74.4795	17	63.1687	17	64.8075	17	82.7846				71.3101		17	57.7101	17	56.5654	17	55.875	17	57.5102				56.9152		0.798137
18	77.4877	18	71.4503	18	78.2763	18	94.9116				80.5315		18	53.0555	18	55.9616	18	58.0833	18	61.483				57.1459		0.709609
19	85.4991	19	77.0976	19	99.4347	19	94.2411				89.0681		19	54.1435	19	55.4203	19	60.2323	19	60.6417				57.6094		0.646802
20	92.3283	20	77.6311	20	123.48	20	84.5631				94.5006		20	54.5362	20	53.8761	20	63.8642	20	54.6735				56.7375		0.600393
21	94.9036	21	76.2878	21	136.598	21	70.1111				94.4751		21	54.1796	21	53.9609	21	65.5052	21	51.3333				56.2448		0.595339
22	92.7341	22	77.6128	22	131.051						100.466		22	54.9664	22	54.1327	22	65.6921						58.2637		0.579936
23	83	23	79.562	23	117.455						93.339		23	55.1111	23	54.2222	23	62.2554						57.1962		0.61278
		24	81.2428	24	101.151						91.1968						24	59						59		0.646952
		25	78	25	88.6667						83.3333
																													Average	1.22376
																													stdev	0.198258
																													SEM	0.0511901
LQ154 BELOW
lhIs6	2021-09-01	#4											lqIs170
#1	1		2		3		4		5		Average			1		2		3		4		5		Average		Ratio
Distance_(pixels)	Gray_Value	Distance_(pixels)	Gray_Value	Distance_(pixels)	Gray_Value	Distance_(pixels)	Gray_Value	Distance_(pixels)	Gray_Value				Distance_(pixels)	Gray_Value	Distance_(pixels)	Gray_Value	Distance_(pixels)	Gray_Value	Distance_(pixels)	Gray_Value	Distance_(pixels)	Gray_Value
0	76.4167	0	51.25	0	84.4444	0	105.917	0	56.75		74.9556		0	44.25	0	45.3611	0	50.7222	0	52.25	0	104.583		59.4333		0.792913
1	89.4838	1	57.7258	1	92.4866	1	112.397	1	70.4321		84.5051		1	42.9105	1	45.5702	1	51	1	55.3913	1	146.006		68.1756		0.806764
2	92.7176	2	57.9086	2	95.3425	2	101.582	2	72.0535		83.9208		2	38.7555	2	46.199	2	50.8983	2	53.6908	2	154.252		68.7591		0.819333
3	91.1979	3	58.293	3	98.8163	3	80.478	3	61.2593		78.0089		3	36.3719	3	42.5479	3	50.8972	3	48.4274	3	128.487		61.3463		0.786401		0.925169
4	92.1605	4	62.4704	4	92.657	4	61.524	4	52.0638		72.1751		4	36.7555	4	42.8786	4	51.7234	4	42.9895	4	93.726		53.6146		0.74284			1.56987
5	92.0928	5	72.8441	5	73.6441	5	51.84	5	50.3837		68.1609		5	37.2948	5	45.6315	5	52.1321	5	40.002	5	76.717		50.3555		0.738773		0.589327
6	86.7708	6	81.5806	6	51.3604	6	49.85	6	51.642		64.2408		6	38.1116	6	44.392	6	52.0245	6	39.5527	6	73.973		49.6108		0.772263
7	78.0068	7	77.828	7	39.7686	7	50.75	7	51.9506		59.6608		7	37.3251	7	45.2255	7	46.542	7	38.9444	7	77.062		49.0198		0.821642
8	66.9877	8	69.2151	8	33.5994	8	50.812	8	50.9383		54.3105		8	35.4146	8	41.7941	8	41.1143	8	38.4206	8	79.162		47.1811		0.868729
9	54.9583	9	57.3253	9	32.7405	9	47.042	9	45.3333		47.4799		9	32.905	9	40.2939	9	36.9354	9	37.3605	9	77.903		45.0796		0.949446
10	44.7569	10	50.1371	10	32.7727	10	41.5	10	40.7407		41.9815		10	31.3877	10	39.2941	10	35.2485	10	34.9233	10	69.05		41.9807		0.999982
11	40.2261	11	51.0215	11	32.0694	11	36.556	11	37.6481		39.5042		11	31	11	40.6488	11	35	11	33.3161	11	57.367		39.4664		0.999042
12	39	12	51.2204	12	30.0535	12	32.853	12	34.3241		37.4902		12	30.3182	12	37.4702	12	33.5035	12	33.0567	12	43.643		35.5983		0.949537
13	38.0311	13	46.2392	13	26.312	13	29.675	13	34.1708		34.8856		13	30.2218	13	34.1311	13	32.4218	13	32.6662	13	35.268		32.9418		0.94428
14	36.8927	14	36.7527	14	23.1818	14	29.339	14	34.9794		32.2291		14	29.3533	14	31.0882	14	31.4321	14	31.358	14	32.926		31.2315		0.969047
15	36.6753	15	30.4973	15	20.3026	15	28.771	15	35		30.2492		15	28.4711	15	31	15	30.9308	15	30.7619	15	35.117		31.2562		1.03329
16	37.5401	16	27.5027	16	20.0124	16	27.991	16	34.7809		29.5654		16	28.6983	16	30.4661	16	31.5461	16	31.5056	16	38.19		32.0812		1.08509
17	39.5588	17	24.8817	17	18.2653	17	28.464	17	33.6615		28.9663		17	29	17	28.5	17	30.2404	17	30.7063	17	39.71		31.6313		1.09201
18	40.75	18	24.0538	18	20.197	18	28.46	18	33.3519		29.3625		18	29.1054	18	30.4563	18	28.8617	18	31.0952	18	38.91		31.6857		1.07912
19	42.5556	19	23.8871	19	20.9845	19	29.175	19	34.106		30.1416		19	30.4449	19	29.9969	19	29.3894	19	31.8502	19	38.15		31.9663		1.06054
20	45.0864	20	23.879	20	21.9848	20	31.889	20	34.714		31.5106		20	32.2879	20	29.7422	20	29.2286	20	31.6587	20	38.967		32.3769		1.02749
21	50.1615	21	24.3333	21	24.4209	21	34.226	21	35.213		33.6709		21	36.6818	21	29	21	29.4927	21	31.2778	21	41.273		33.5451		0.996261
22	67.8781	22	26.2285	22	25.5	22	36.356	22	35.9033		38.3732		22	43.75	22	29.049	22	29.0213	22	31.5836	22	47.738		36.2284		0.944107
23	90.3611	23	27.6882	23	25.884	23	36.003	23	35.8467		43.1566				23	29.9567	23	28.8936	23	31.2847	23	53.394		35.8822		0.831443
24	97.0556	24	29.9382	24	26.5987	24	35.82	24	37.8457		45.4516				24	29.241	24	29.2281	24	31.9507	24	58.097		37.1292		0.816895
		25	31.7312	25	25.001	25	35.83	25	38.0905		32.6632				25	29.4364	25	28.886	25	32.2896	25	63.583		38.5487		1.18019
		26	36.0968	26	27.0606	26	37.623	26	36.8086		34.3972				26	30.173	26	27.9645	26	32.6984				30.2786		0.880263
		27	42.1936	27	28.9845	27	39.922	27	36.7222		36.9556				27	30.6945	27	27.8539	27	32.0068				30.1851		0.816793
		28	56.4677	28	28.5124	28	42.298				42.426				28	33.9682	28	28.2724	28	31.7932				31.3446		0.738806
		29	70.9919	29	30.5258	29	49.665				50.3942				29	33.0588	29	28.4504	29	31.1275				30.8789		0.612747
		30	84.0107	30	33.2121	30	57.771				58.3313				30	32.8469	30	28.1437	30	31.0312				30.6739		0.525857
		31	94.25	31	36.2758	31	63.677				64.7343				31	31.8493	31	27.6921	31	31.8361				30.4592		0.470526
				32	42.6292	32	74.123				58.3761				32	31.1047	32	28.1094	32	33.8175				31.0105		0.53122
				33	53.5	33	105.249				79.3745				33	32.6176	33	28.493	33	34.6361				31.9156		0.402088
				34	60.8843	34	155.034				107.959				34	32.3889	34	28.5105	34	37.7222				32.8739		0.304503
				35	61.2688	35	193.715				127.492						35	28.2398	35	39.0679				33.6538		0.263969
				36	54.7934	36	185.547				120.17						36	28.3464	36	38.1803				33.2634		0.276802
				37	56.3347	37	138.117				97.2258						37	28.4829	37	35.7222				32.1026		0.330185
				38	63.2534	38	89.194				76.2237						38	28.72	38	33.225				30.9725		0.406337
				39	60.7655	39	68.746				64.7558						39	29.5567	39	32.6361				31.0964		0.480211
				40	49.6901	40	74.583				62.1365						40	30.3762	40	32.9527				31.6645		0.509595
				41	40.6337						40.6337						41	30.7057	41	33.4976				32.1016		0.790025
				42	41.8577						41.8577						42	29.8022	42	34.5				32.1511		0.768105
				43	51.3471						51.3471						43	29.133						29.133		0.567374
				44	63.1111						63.1111						44	29.1103						29.1103		0.461255
																	45	29.4066						29.4066
																	46	29.5909						29.5909
lhIs6	2021-09-01	#5											lqIs170
#2	1		2		3		4		5		Average			1		2		3		4		5		Average		Ratio
Distance_(pixels)	Gray_Value	Distance_(pixels)	Gray_Value	Distance_(pixels)	Gray_Value	Distance_(pixels)	Gray_Value	Distance_(pixels)	Gray_Value				Distance_(pixels)	Gray_Value	Distance_(pixels)	Gray_Value	Distance_(pixels)	Gray_Value	Distance_(pixels)	Gray_Value	Distance_(pixels)	Gray_Value
0	27.75	0	27.25	0	40.2778	0	47	0	71.25		42.7056		0	37.5556	0	41	0	42.9167	0	39.3333	0	40.2778		40.2167		0.94172
1	27.974	1	32	1	40.284	1	61.5595	1	87.6844		49.9004		1	35.7653	1	41.2107	1	42.6623	1	38.0444	1	39.9333		39.5232		0.792042
2	30.2917	2	33.0688	2	34.2695	2	66.2857	2	82.0427		49.1917		2	35.2931	2	40.0888	2	42.9835	2	35.3444	2	36.3667		38.0153		0.772799		0.960211
3	34.2956	3	27.9384	3	31.8519	3	58.881	3	66.0358		43.8005		3	34.1247	3	37.9091	3	42.4516	3	33.2667	3	31.9944		35.9493		0.82075			1.48282
4	36.3125	4	21.4457	4	36.3066	4	47.1786	4	47.4825		37.7452		4	30.0204	4	37.9683	4	44	4	31.4056	4	29.7167		34.6222		0.917262		0.647558
5	34.2439	5	19.9058	5	43.4588	5	38.2143	5	35.0623		34.177		5	28.6531	5	38.9614	5	43.7716	5	30.2222	5	27.4167		33.805		0.989115
6	27.3177	6	23.8406	6	46.8426	6	32.5119	6	27.461		31.5948		6	28.4547	6	39.0992	6	42.2778	6	29.4833	6	25.4222		32.9474		1.04281
7	21.5339	7	28.8696	7	46.7325	7	28.6667	7	20.4211		29.2448		7	29	7	39.1612	7	39.7297	7	28.4667	7	24.5167		32.1749		1.10019
8	19.1111	8	29.4746	8	44.6739	8	26.2143	8	18.0579		27.5064		8	30.5607	8	36.6563	8	38.7268	8	28.15	8	23.2167		31.4621		1.14381
9	19.7148	9	26.5543	9	44.6296	9	25.4881	9	18.2869		26.9347		9	31.2664	9	33.6116	9	38.0648	9	26.2	9	22.6111		30.3508		1.12683
10	23.2344	10	26.0109	10	44.3971	10	27.25	10	17.386		27.6557		10	32.8112	10	32.6701	10	37.9508	10	26.1111	10	22.1111		30.3309		1.09673
11	29.3424	11	29.4783	11	42.6626	11	31.25	11	18.5316		30.253		11	31.3152	11	32.8333	11	37.1092	11	25.8667	11	22		29.8249		0.985849
12	38.375	12	32.5109	12	36.4907	12	35.1429	12	21.0681		32.7175		12	30.5879	12	33	12	33.2593	12	25.7167	12	21.9722		28.9072		0.883539
13	45.9714	13	32.5217	13	28.2088	13	36.4405	13	22.886		33.2057		13	29.398	13	31.8278	13	29.8397	13	24.7222	13	21.9333		27.5442		0.829502
14	47.0295	14	30.4638	14	22.0463	14	34	14	27.1013		32.1282		14	28.0278	14	30.1267	14	28.4199	14	23.9944	14	21.1333		26.3404		0.819854
15	44.2148	15	27.3478	15	19.3488	15	31.7857	15	31.8601		30.9114				15	27.9545	15	27.798	15	24.1667	15	21.6944		25.4034		0.821812
16	41.3333	16	24.7391	16	16.536	16	34.6667	16	35.1293		30.4809				16	26.3264	16	26.9459	16	25.0944	16	21.9611		25.0819		0.822875
		17	23.6812	17	16.0021	17	44.7857	17	45.0542		32.3808				17	26	17	26	17	26.1222	17	22.25		25.093		0.774936
		18	25.6232	18	15.2593	18	62.4405	18	54.2128		39.3839				18	26.562	18	25.8488	18	27.4833	18	24.2556		26.0374		0.661118
		19	32.9022	19	15.9558	19	87.2857	19	69.6111		51.4387				19	27.5124	19	25.0016	19	27.0556	19	25.0389		26.1521		0.508413
		20	44.0761	20	16.9877	20	114.857				58.6403				20	29.3244	20	24.4136	20	28.0278	20	25.8333		26.8998		0.458725
		21	54.2428	21	20.8765	21	132				69.0398				21	29.5496	21	24.6608						27.1052		0.392603
		22	56.9239	22	27.3817						42.1528				22	28.6667	22	24.0798						26.3732		0.625658
		23	49.9167	23	31.8405						40.8786						23	23.5494						23.5494		0.576081
				24	31.6543						31.6543						24	23.0086						23.0086		0.726871
				25	32.3591						32.3591						25	23.4548						23.4548		0.724829
				26	38.1296						38.1296						26	23.8439						23.8439		0.625338
				27	45.25						45.25						27	23.8333						23.8333		0.526703
lhIs6	2021-09-01	#9											lqIs170
#3	1		2		3		4		5		Average			1		2		3		4		5		Average		Ratio
Distance_(pixels)	Gray_Value	Distance_(pixels)	Gray_Value	Distance_(pixels)	Gray_Value	Distance_(pixels)	Gray_Value	Distance_(pixels)	Gray_Value				Distance_(pixels)	Gray_Value	Distance_(pixels)	Gray_Value	Distance_(pixels)	Gray_Value	Distance_(pixels)	Gray_Value	Distance_(pixels)	Gray_Value
0	14	0	21	0	18.25	0	16.75	0	18.5		17.7		0	103.312	0	117.688	0	97.75	0	94.5	0	91.75		101		5.70621
1	13.9913	1	19.6931	1	18.9728	1	19.2981	1	20.4328		18.4776		1	105.435	1	119.116	1	96.7781	1	99.2468	1	94.8812		103.091		5.57926
2	12.385	2	16.4424	2	16.8333	2	19.4556	2	21.1062		17.2445		2	97.5	2	116.317	2	93.3559	2	101.737	2	95.3843		100.859		5.84875
3	11.9038	3	12.9531	3	14	3	18.6946	3	20.2289		15.5561		3	89.6667	3	106.67	3	90.4215	3	99.1712	3	94.5694		96.0998		6.17763		6.43069
4	10.48	4	11	4	11.3469	4	18.0917	4	18.4		13.8637		4	84.4722	4	97.2158	4	93.6328	4	96.1048	4	95.6559		93.4163		6.73818			1.11052
5	10.0938	5	9.9583	5	9.7347	5	16.7158	5	18		12.9005		5	80.6667	5	88.5833	5	92.5865	5	86.75	5	96.4784		89.013		6.89995		5.79072
6	11.15	6	9.1221	6	9.2908	6	15.6538	6	17.7594		12.5952		6	79.1667	6	84.41	6	87.5151	6	82.8236	6	99.25		86.6331		6.87825
7	13.5463	7	9.4109	7	9	7	14.0297	7	17.6875		12.7349		7	81.3935	7	79.1089	7	83.699	7	81.7972	7	99.6281		85.1253		6.68442
8	16.16	8	9.3281	8	8.4337	8	12.8188	8	18.25		12.9981		8	82.3935	8	76.2919	8	80.7862	8	78.1664	8	98.3549		83.1986		6.40082
9	19.5425	9	9	9	8.0204	9	11.4968	9	17.2375		13.0594		9	91.5	9	74.76	9	77.7687	9	74.7612	9	97.125		83.183		6.36957
10	20.875	10	9.0967	10	8.7024	10	10.0444	10	16.2188		12.9874				10	71.8889	10	76.3412	10	73.39	10	95.5725		79.2981		6.10575
		11	9.8489	11	8.4524	11	10.202	11	16.875		11.3446				11	75.8428	11	74.7826	11	72.2008	11	96.2747		79.7752		7.03202
		12	10.1523	12	8	12	9.1553	12	17.65		11.2394				12	79.9475	12	72.4563	12	70.5856	12	99.7222		80.6779		7.17813
		13	12.2812	13	8	13	9.0781	13	19.0125		12.0929				13	85.0511	13	69.9239	13	69.972	13	102.147		81.7734		6.76207
		14	14.3438	14	8	14	9.4808	14	18.725		12.6374				14	92.3711	14	69.7065	14	69.098	14	108.61		84.9465		6.72183
		15	16.0071	15	8	15	10.0097	15	18.9102		13.2317				15	86.125	15	67.0681	15	67.43	15	112.667		83.3225		6.29716
		16	16.75	16	8.8061	16	9.4808	16	19.6		13.6592						16	66.3722	16	67.4256	16	114.012		82.6034		6.04744
				17	9.4422	17	9.0897	17	21.1648		13.2322						17	66.7323	17	68.4108	17	115.651		83.5981		6.31776
				18	10.5969	18	9.6953	18	22.6156		14.3026						18	66.9967	18	70.6152	18	120.625		86.079		6.01841
				19	11.9456	19	10.5585	19	21.6672		14.7238						19	68.7996	19	71.7164				70.258		4.77174
				20	12.6718	20	12.2308	20	21		15.3009						20	70.3726	20	77.3				73.8363		4.82563
				21	14	21	13.5454				13.7727						21	74.4641	21	78.108				76.2861		5.53893
						22	14.4564				14.4564						22	80.9447	22	80.4084				80.6765		5.58068
						23	14.7742				14.7742						23	87.5	23	83.2208				85.3604		5.77767
						24	15.9808				15.9808								24	85.72				85.72		5.36394
						25	17.028				17.028								25	89.5				89.5		5.25605
						26	16				16
lhIs6	2021-09-08	#1											lqIs170
#4	1		2		3		4		5		Average			1		2		3		4		5		Average		Ratio
X	Y	X	Y	X	Y	X	Y	X	Y				X	Y	X	Y	X	Y	X	Y	X	Y
0	27.75	0	28	0	32	0	26.75	0	34.75		29.85		0	76	0	71.0625	0	96.25	0	106.188	0	141		98.1		3.28643
1	25.4833	1	28.1057	1	31.3519	1	29.7206	1	34.7493		29.8822		1	68.7339	1	72.8672	1	90.3348	1	125.436	1	133.853		98.2449		3.28774
2	24.1267	2	27.4165	2	29.8182	2	29.9118	2	34.3404		29.1227		2	62.1688	2	71.9643	2	78.9511	2	125.264	2	123.471		92.3638		3.17154
3	22.48	3	26.4415	3	27.0372	3	30.7231	3	33.202		27.9768		3	57.1015	3	71.3605	3	69.652	3	123.544	3	114.596		87.2508		3.11869
4	21.08	4	25.9515	4	24.843	4	31.3639	4	33.5125		27.3502		4	55.1694	4	70.6786	4	68.2647	4	118.354	4	111.471		84.7875		3.10007
5	21	5	25.1157	5	24.9036	5	32.5018	5	31.0373		26.9117		5	53	5	67.9018	5	71.8415	5	110.029	5	113.706		83.2956		3.09515		2.9524
6	20.4	6	23.4981	6	25.1488	6	33.6302	6	30.8864		26.7127		6	53.1015	6	65.5268	6	72.8676	6	103.336	6	107.677		80.5017		3.01361
7	20.5833	7	22.8125	7	25.4546	7	33.2539	7	28.8307		26.187		7	54.9439	7	66.0156	7	71.0921	7	99.3627	7	97.6287		77.8086		2.97127			1.18225
8	21.1933	8	22.8775	8	25.0289	8	31.8565	8	27.5421		25.6997		8	53.7709	8	66.1696	8	68.9775	8	92.4242	8	87		73.6684		2.86651
9	21.42	9	24	9	24.3058	9	29.0806	9	27.7045		25.3022		9	55.5399	9	65.0324	9	68.4113	9	79.9835	9	88.0772		71.4089		2.82224		2.49727
10	20.9167	10	24	10	25.3416	10	26.1442	10	26.878		24.6561		10	56.8015	10	68.2679	10	71.3144	10	69.4186	10	92.6912		71.6987		2.90795
11	21.01	11	24.0129	11	25	11	23.6667	11	25.8194		23.9018		11	56.6322	11	69.4821	11	72.0348	11	61.8611	11	84.6654		68.9351		2.8841
12	21.84	12	24.9286	12	26.7769	12	22.6467	12	23.0238		23.8432		12	56.3747	12	69.8214	12	72.5	12	57.1622	12	72.4118		65.654		2.75358
13	21.1333	13	24.1607	13	26.7789	13	21.1876	13	21.2375		22.8996		13	57.8068	13	70.6228	13	73.1628	13	53.2009	13	62.7132		63.5013		2.77303
14	22.01	14	23.25	14	27	14	20.713	14	19.5261		22.4998		14	58.6439	14	72.875	14	70.9537	14	51.7652	14	53.8235		61.6123		2.73834
15	22.25	15	24.4971	15	26.6157	15	19.8368	15	18.8724		22.4144		15	60.2771	15	70.5592	15	68.9715	15	50.5496	15	50.6912		60.2097		2.68621
16	22.37	16	24.6327	16	26.1667	16	19.1534	16	18.1667		22.0979		16	63.8154	16	68.7679	16	68.6176	16	49.4924	16	49.2059		59.9798		2.71428
17	24.4767	17	24.9662	17	25.0578	17	18.036	17	17.155		21.9383		17	68.2291	17	68.7042	17	67.8125	17	49.447	17	47.375		60.3136		2.74923
18	24.37	18	24.9471	18	24.5454	18	17.4835	18	16.9458		21.6584		18	72.5744	18	69.0357	18	66.6535	18	49.3182	18	46.0294		60.7222		2.80364
19	24.15	19	24.143	19	24.7748	19	17.008	19	16.4478		21.3047		19	76.6147	19	65.3181	19	66.1693	19	48.947	19	45.5772		60.5253		2.84093
20	24.3333	20	23.4668	20	24.6667	20	17.5312	20	16.8761		21.3748		20	78.9823	20	60.6964	20	66.1393	20	48.553	20	45.2941		59.933		2.80391
21	24.06	21	22.2578	21	24.2727	21	17.3781	21	16.4664		20.887		21	79.7306	21	56.9375	21	66.966	21	49.1508	21	45.8493		59.7268		2.85952
22	24.4967	22	20.9662	22	24.6667	22	16.7778	22	16.0764		20.5968		22	78.5728	22	53.0625	22	66.0009	22	49.7361	22	45.5735		58.5892		2.84458
23		23	19.7232	23	24.7273	23	17.5303	23	16.4545		19.6088		23	76.1641	23	51.8929	23	65.8971	23	51.3049	23	44.5699		57.9658		2.95611
24	26.4	24	19.898	24	25.2893	24	18.2231	24	16.765		21.3151		24	74.9419	24	51.6607	24	64.0787	24	52.5336	24	43.5882		57.3606		2.69108
25	27	25	20.1508	25	24.6673	25	19.1894	25	17.5042		21.7024		25	72.5981	25	53.4185	25	62.5735	25	54.6837	25	46.5074		57.9562		2.6705
26	28.1333	26	22.3214	26	23.4546	26	20.7688	26	19.3057		22.7968		26	71.0258	26	55.75	26	61.3352	26	55.653	26	47.7353		58.2999		2.55738
27	31.49	27	24.9107	27	23.7066	27	22.0744	27	21.2288		24.6821		27	69.637	27	57.0625	27	58.4276	27	54.0217	27	49.3199		57.6937		2.33747
28	33.8767	28	26	28	22.573	28	24.25	28	23.9959		26.1391		28	68.424	28	57.75	28	58.0017	28	54.5286	28	51.7647		58.0938		2.22248
29	35.63			29	25.0358	29	25.7353	29	26.9964		28.3494		29	71.068			29	55.8644	29	54.9697	29	52.4485		58.5877		2.06663
30	36.5			30	24.2479	30	27.907	30	27.5976		29.0631		30	74.3905			30	54.5277	30	55.2123	30	53.3088		59.3598		2.04244
				31	25.4015	31	28.1827	31	30.6337		28.0726		31	74.375			31	54.8579	31	54.5227	31	56.5074		60.0658		2.13965
				32	26.3457	32	29.1366	32	31.1765		28.8863						32	53.8633	32	53.1515	32	60.1176		55.7108		1.92863
				33	26	33	28.75	33	30.25		28.3333						33	52.5203	33	51	33	61.3346		54.9516		1.93947
																	34	51.625			34	65		58.3125
lhIs6	2021-09-08	#12											lqIs170
#5	1		2		3		4		5		Average			1		2		3		4		5		Average		ratio
X	Y	X	Y	X	Y	X	Y	X	Y				X	Y	X	Y	X	Y	X	Y	X	Y
0	26	0	20.3333	0	21.2222	0	23.7778	0	27		23.6667		0	60.7778	0	72.3333	0	57.5556	0	59	0	65		62.9333		2.65916
1	28.8169	1	19.9878	1	23.3443	1	25.1	1	26.9822		24.8462		1	65.9152	1	69.7682	1	58.19	1	60.0151	1	70.0407		64.7858		2.60747
2	28.6522	2	19.0069	2	21.8627	2	25.235	2	27.5956		24.4705		2	74.2821	2	66.6609	2	59.3945	2	62.0046	2	75.0247		67.4734		2.75734
3	27.1006	3	16.2448	3	18.0507	3	24.8457	3	27.16		22.6804		3	78.8669	3	63.707	3	63.3149	3	64.7521	3	82.4527		70.6187		3.11365
4	24.7883	4	14.9444	4	17.2145	4	24.9394	4	25.3556		21.4484		4	76.8402	4	63.0865	4	71.3767	4	67.9264	4	85.1207		72.8701		3.39745		3.23175
5	22.4602	5	13.5599	5	17.6215	5	23.8008	5	25		20.4885		5	71.8938	5	63.1292	5	77.9704	5	70.2245	5	86.8496		74.0135		3.61244			1.09887
6	24.0769	6	14.6562	6	19.5882	6	20.438	6	23.64		20.4799		6	69.1552	6	62.3391	6	79.0736	6	72.4941	6	87.2263		74.0577		3.61612		2.94099
7	26.4172	7	15	7	20.9464	7	17.252	7	23.6667		20.6565		7	68.3264	7	61.2526	7	74.8744	7	74.1778	7	85.679		72.862		3.52732
8	28.9481	8	16.4444	8	24.0411	8	14.9616	8	24.1422		21.7075		8	64.9283	8	59.2745	8	70.2564	8	75.2582	8	82.6429		70.4721		3.24644
9	27.0799	9	18.25	9	26.3549	9	13.1028	9	25.48		22.0535		9	63.0385	9	57.248	9	67.5385	9	71.0179	9	80.7407		67.9167		3.07963
10	20.7771	10	19.5833	10	26.7059	10	13.6071	10	26.1778		21.3702		10	66.5819	10	57.9965	10	65.3333	10	66.6168	10	79.299		67.1655		3.14295
11	14.4727	11	19.8759	11	23.4108	11	13.1975	11	28.5511		19.9016		11	69.0973	11	59.0484	11	65.4793	11	62.0947	11	77.3567		66.6153		3.34723
12	11.2485	12	18.2083	12	19.3137	12	13.359	12	32.08		18.8419		12	68.0092	12	59.1488	12	65.0704	12	62.6967	12	78.1646		66.6179		3.53563
13	10.7222	13	17.8602	13	15.2388	13	12.7865	13	34.9467		18.3109		13	60	13	59.263	13	60.7778	13	63.7376	13	78.7046		64.4966		3.52231
14	10.3498	14	20.5486	14	13.2326	14	12.3623	14	36.8356		18.6658		14	52.2551	14	62.3956	14	57.1854	14	61.3867	14	78.8907		62.4227		3.34423
15	10.2308	15	24.4141	15	13	15	12.6033	15	38		19.6496		15	50.1844	15	63.5813	15	55.4852	15	59.6463	15	81.3621		62.0519		3.15791
16	10.8948	16	24.2222	16	12.2941	16	12.9509	16	38.4711		19.7666		16	49.5582	16	60.4464	16	54.4083	16	60.3218	16	87.6456		62.4761		3.16069
17	11	17	21.4792	17	12.1111	17	12.6215	17	37.2622		18.8948		17	49.3356	17	58.6667	17	53.6588	17	59.2634	17	94.957		63.1763		3.34358
18	11.0592	18	19.5208	18	12.5925	18	13.2121	18	33.8		18.0369		18	47.6917	18	59.0588	18	52.7541	18	58.0522	18	98.5926		63.2299		3.50558
19	12.2051	19	20.3333	19	12.8183	19	14.1313	19	28.4		17.5776		19	49.0582	19	60.3668	19	52.3872	19	54.575	19	100.553		63.3881		3.60619
20	13.7949	20	20.8611	20	13	20	15.0633	20	24.5556		17.455		20	49.7883	20	63.0865	20	52.1282	20	56.449	20	98.2844		63.9473		3.66356
21	14.7101	21	21.1953	21	12.5402	21	15.9651	21	20.48		16.9781		21	49.9622	21	63.2076	21	53.0105	21	55.9378	21	90.716		62.5668		3.68514
22	15.9231	22	20.6736	22	13.1488	22	17.3827	22	22.8133		17.9883		22	49.4832	22	63.6332	22	53.5496	22	53.621	22	78.4147		59.7403		3.32107
23	17.4974	23	22.6276	23	13.6265	23	18.6697	23	26.7911		19.8425		23	49.3222	23	67.0484	23	52.1972	23	52.0286	23	69.3987		57.999		2.92298
24	19.6864	24	27.3333	24	14.7689	24	17.3471	24	32.04		22.2351		24	49.4359	24	68.2618	24	52	24	50.6	24	64.9177		57.0431		2.56545
25	23.8826	25	30.9045	25	15.8287	25	15.8963	25	32.4444		23.7913		25	51.9181	25	68.2734	25	50.9895	25	48.9025	25	61.0526		56.2272		2.36335
26	22.7778	26	31.0069	26	16.7628	26	14.6806				21.307		26	56.1111	26	64.3114	26	51.6667	26	46.5099	26	60.5898		55.8378		2.62063
		27	30.1901	27	18.0925	27	14.2966				20.8597				27	62.7024	27	53.1986	27	47.3449	27	65.3333		57.1448		2.73948
		28	27.3056	28	17.6125	28	14.404				19.774				28	64.5917	28	55.4707	28	46.8				55.6208		2.81282
		29	23.355	29	17.1492	29	16.0303				18.8448				29	66.8847	29	57.3057	29	48.8065				57.6656		3.06002
		30	22.0729	30	19.1711	30	18.4123				19.8854				30	69.6355	30	56.8771	30	50.5624				59.025		2.96825
		31	23.4375	31	21.0571	31	21.6458				22.0468				31	71.5882	31	54.6857	31	50.4979				58.9239		2.67268
		32	23.2222	32	25.5379	32	24.129				24.2964				32	69.7001	32	52.8895	32	51.443				58.0109		2.38764
				33	25.979	33	26				25.9895				33	64.8581	33	53.4103	33	54.9011				57.7232		2.22102
				34	23						23				34	58	34	53.6667	34	59.3429				57.0032		2.4784
																	35	56.14	35	65.6667				60.9034
																	36	59.9507						59.9507
lhIs6	2021-09-08	#18
#6	1		2		3		4		5		Average			1		2		3		4		5		Average		Ratio
X	Y	X	Y	X	Y	X	Y	X	Y				X	Y	X	Y	X	Y	X	Y	X	Y
0	130	0	82.5	0	98	0	93	0	59		92.5		0	51.6667	0	39.1111	0	38	0	45	0	44.7778		43.7111		0.472553
1	131.911	1	132.309	1	108.897	1	100.237	1	92.896		113.25		1	54.6115	1	42.7033	1	39.3048	1	47.3231	1	45.447		45.8779		0.405103
2	133.236	2	166.533	2	101.599	2	86.185	2	131.878		123.886		2	52.8038	2	43.6635	2	43.5455	2	48.2018	2	47.7057		47.1841		0.380866
3	135.6	3	181.844	3	106.695	3	83.523	3	153.892		132.311		3	47.5983	3	41.6698	3	45.816	3	46.5476	3	46.9697		45.7203		0.345552		0.425693
4	136.762	4	177.194	4	127.741	4	118.536	4	155.726		143.192		4	46.6438	4	39.2285	4	43.9063	4	46.5624	4	45.1212		44.2924		0.309322			1.04475
5	131.308	5	151.246	5	143.596	5	173.157	5	145.659		148.993		5	46.7707	5	39.021	5	43.1264	5	46.7857	5	44.5076		44.0423		0.295599		0.407457
6	117.593	6	115.78	6	129.46	6	214.947	6	129.302		141.416		6	48.6882	6	41.3892	6	42.2208	6	43.8707	6	43.4316		43.9201		0.310573
7	99.63	7	82.9	7	100.686	7	224.416	7	109.247		123.376		7	51.394	7	43.8116	7	41.9036	7	40.1667	7	41.697		43.7946		0.354969
8	88.578	8	64.322	8	80.364	8	204.569	8	93.146		106.196		8	51.3461	8	48.3478	8	39.6777	8	39.2857	8	40.4242		43.8163		0.412599
9	83.155	9	56.698	9	79.46	9	166.92	9	80.436		93.3338		9	51.2296	9	49.5542	9	39.7354	9	41.9762	9	39.8635		44.4718		0.476481
10	79.243	10	56.493	10	94.6	10	140.963	10	72.928		88.8454		10	53.6882	10	50.4363	10	41.9545	10	47.381	10	41.0083		46.8937		0.527812
11	77.259	11	63.959	11	113.529	11	142.33	11	73.595		94.1344		11	55.957	11	51.2487	11	45.9583	11	51.1202	11	43.4167		49.5402		0.526271
12	77.84	12	79.482	12	122.18	12	166.92	12	81.282		105.541		12	57.4086	12	50.2777	12	50.2332	12	54.5578	12	45.6979		51.635		0.489242
13	82.528	13	94.654	13	109.786	13	202.661	13	101.507		118.227		13	57.172	13	48.342	13	49.3502	13	54.3798	13	48.8206		51.6129		0.436557
14	85.562	14	96.233	14	88.198	14	232.938	14	145.543		129.695		14	59.1223	14	46.121	14	46.022	14	53.4444	14	50.9036		51.1227		0.394177
15	88.754	15	84.814	15	73.302	15	227.583	15	199.767		134.844		15	59.3351	15	45.6739	15	47.1818	15	53.4558	15	52.4124		51.6118		0.382752
16	94.125	16	68.799	16	66.328	16	209.49	16	227.692		133.287		16	60.282	16	47.3352	16	47.7576	16	52.9093	16	51.5537		51.9676		0.389893
17	97.165	17	58.951	17	63.477	17	187.271	17	219.072		125.187		17	57.3977	17	48.8774	17	50.5933	17	50.7868	17	50.9501		51.7211		0.41315
18	98.42	18	53.384	18	61.495	18	168.32	18	205.797		117.483		18	55.5376	18	51.1441	18	50.9674	18	50.1156	18	49.7429		51.5015		0.438373
19	98.531	19	52.104	19	61.021	19	158.5	19	179.896		110.01		19	56.7464	19	55.8561	19	51.8939	19	49.5669	19	49.8561		52.7839		0.479808
20	99.082	20	52.891	20	60.343	20	159.778	20	153.732		105.165		20	57.1081	20	56.2174	20	50.3636	20	49.5057	20	50.9697		52.8329		0.50238
21	98.882	21	55.023	21	61.37	21	151.52	21	136.488		100.657		21	55.5075	21	54.4783	21	48.5152	21	47.8333	21	50.7471		51.4163		0.510809
22	101.029	22	55.977	22	60.999	22	135.25	22	123.398		95.3306		22	54.5328	22	52.3338	22	48	22	48.6644	22	52		51.1062		0.536094
23	106.845	23	61.181	23	63.45	23	120.874	23	109.25		92.32		23	55.0235	23	50.75	23	48.5059	23	50.0238	23	51.7911		51.2189		0.554797
24	117.375	24	65.197	24	64.011	24	104.6	24	104.2		91.0766		24	54.308	24	50.1403	24	49.4059	24	50.9592	24	53.4279		51.6483		0.567086
25	125.2	25	69.221	25	64.893	25	94.898	25	101.706		91.1836		25	53.1467	25	51.0379	25	50.2507	25	51.4615	25	56.938		52.567		0.576496
26	140.658	26	74.077	26	69.089	26	91.766	26	100.226		95.1632		26	51.9437	26	51.1216	26	50.1997	26	52.7914	26	58.0546		52.8222		0.55507
27	153.812	27	79.846	27	72.372	27	88.68	27	102.591		99.4602		27	49.9643	27	51.2587	27	50.4493	27	53.5272	27	59.9202		53.0239		0.533117
28	174.27	28	85.767	28	79.521	28	86.464	28	107.665		106.737		28	51.8637	28	52.6429	28	52.5813	28	55.1111	28	60.9449		54.6288		0.511805
29	204.321	29	91.562	29	85.52	29	87.929	29	112.269		116.32		29	50.0795	29	53.1634	29	53.5554	29	55.9615	29	60.2779		54.6075		0.469459
30	232.557	30	98.648	30	91.672	30	90.667	30	114.597		125.628		30	51.8321	30	53.3804	30	56.3848	30	57.1224	30	57.2649		55.1969		0.439367
31	236.731	31	105.157	31	98.54	31	98.181	31	112.927		130.307		31	49	31	53.6884	31	57.2696	31	56.8424	31	56.6288		54.6858		0.419669
32	198	32	106.886	32	104.989	32	105.63	32	109.323		124.966				32	53.1714	32	53.4573	32	56.2358	32	54.9881		54.4631		0.435825
		33	103.01	33	108.486	33	112.62	33	114.849		109.741				33	53.8097	33	53.625	33	54.7959	33	51.7778		53.5021		0.48753
		34	98.767	34	108.831	34	118.326	34	137.537		115.865				34	52.4346	34	53.2273	34	52.7279	34	49.2796		51.9173		0.448084
		35	96.384	35	103.295	35	121.907	35	165.051		121.659				35	52.1668	35	52.2772	35	53.0556	35	48.7599		51.5649		0.423847
		36	95.777	36	101.985	36	123.92	36	180.253		125.484				36	49.8116	36	51.6878	36	49.8776	36	49.3085		50.1714		0.399824
		37	98.891	37	107.723	37	124.582	37	181.479		128.169				37	48.1377	37	50.4187	37	48.8832	37	48.6615		49.0253		0.382506
		38	108.107	38	117.862	38	128.01	38	170.993		131.243				38	47.1991	38	49.1791	38	48.0249	38	48.5758		48.2447		0.367598
		39	120.051	39	125.775	39	131.033	39	163.649		135.127				39	47.761	39	49.1792	39	47.2449	39	46.7117		47.7242		0.35318
		40	136.744	40	134.728	40	133.852	40	154.07		139.849				40	46.7916	40	48.2039	40	47.8095	40	44.3223		46.7818		0.334518
		41	160.151	41	154.292	41	141.274	41	148.145		150.965				41	47.479	41	47.3719	41	47.5431	41	43.9627		46.5892		0.308608
		42	197.886	42	179.164	42	152.96	42	149.644		169.913				42	46.6102	42	47.0758	42	45.6667	42	40.8939		45.0617		0.265203
		43	233	43	187	43	168.599	43	161.898		187.624				43	46.0956	43	44.9452			43	40.7951		43.9453		0.23422
						44	175.324	44	180.327		177.826				44	45.5161	44	44.3333			44	41.5556		43.8017		0.246318
						45	163.5	45	197.535		180.517				45	44.1024								44.1024		0.244311
								46	197.5		197.5				46	43.5556								43.5556		0.220535
lhIs6	2021-09-08	#21											lqIs170
7	1		2		3		4		5		Average			1		2		3		4		5		Average		Ratio
Distance_(pixels)	Gray_Value	Distance_(pixels)	Gray_Value	Distance_(pixels)	Gray_Value	Distance_(pixels)	Gray_Value	Distance_(pixels)	Gray_Value				Distance_(pixels)	Gray_Value	Distance_(pixels)	Gray_Value	Distance_(pixels)	Gray_Value	Distance_(pixels)	Gray_Value	Distance_(pixels)	Gray_Value
0	19.1944	0	20.8611	0	21.4722	0	24.5	0	33.9167		23.9889		0	49.7222	0	50.4167	0	52.8333	0	57.9167	0	66.4722		55.4722		2.31241
1	24.6732	1	23.7164	1	22.8185	1	24.8039	1	31.5152		25.5054		1	58.2867	1	54.8071	1	53.6605	1	59.1849	1	71.3904		59.4659		2.3315
2	28.4783	2	24.6724	2	23.3685	2	23.2278	2	26.4959		25.2486		2	63.4067	2	57.0867	2	53.5463	2	57.7162	2	69.0579		60.1628		2.38282
3	28.9829	3	25.2047	3	22.9118	3	22.1943	3	22.7879		24.4163		3	65.38	3	59.2069	3	57.463	3	56.122	3	62.6578		60.1659		2.46417
4	29.26	4	23.7701	4	23.0162	4	20.4685	4	22.6811		23.8392		4	66.9066	4	62.1552	4	61.3395	4	52.4041	4	58.2208		60.2052		2.52547
5	29.8744	5	22.4226	5	22.7664	5	20.9988	5	24.1625		24.0449		5	70.91	5	61.1739	5	62.5926	5	50.6171	5	56.5496		60.3686		2.51066		2.3982
6	32.2563	6	20.4832	6	23.1906	6	21.7398	6	25.4073		24.6154		6	72.8596	6	57.7607	6	64.8796	6	49.9593	6	55.0406		60.1		2.44155			1.20884
7	33.7464	7	19.5517	7	23.0688	7	22.6453	7	27.3251		25.2675		7	72.5728	7	56.0253	7	67.5617	7	48.6891	7	55.087		59.9872		2.37409		1.98388
8	32.0259	8	18.0115	8	23.7569	8	20.8009	8	29.3891		24.7969		8	70.8219	8	57.8793	8	65.9259	8	48.441	8	54.9565		59.6049		2.40373
9	28.5524	9	18.5184	9	24.1692	9	19.4027	9	30.955		24.3195		9	66.0297	9	56.968	9	64.7222	9	50.2291	9	56.4362		58.877		2.42098
10	23.71	10	17.9685	10	23.8083	10	18.8466	10	32.7032		23.4073		10	60.8822	10	57.6399	10	63.0988	10	49.8739	10	55.7062		57.4402		2.45394
11	20.8267	11	17.5059	11	22.2716	11	17.4901	11	33.6667		22.3522		11	54.9128	11	57.7103	11	58.6667	11	48.7973	11	59.4402		55.9055		2.50112
12	20.8981	12	19.1915	12	21.9658	12	17.7774	12	33.1628		22.5991		12	51.9562	12	54.4316	12	55.3426	12	48.2493	12	62.3281		54.4616		2.4099
13	21.6092	13	22.2142	13	20.4443	13	17.545	13	31.551		22.6727		13	53.9782	13	54.6897	13	51.9444	13	48.9827	13	62.2319		54.3654		2.39783
14	23.505	14	23.9894	14	20.9403	14	17.3132	14	30.8278		23.3151		14	56.34	14	58.8966	14	50.6759	14	50.7392	14	59.5865		55.2476		2.3696
15	22.5	15	21.0841	15	20.3624	15	17.9896	15	30.0946		22.4061		15	56	15	54.1892	15	47.5741	15	49.7421	15	55.296		52.5603		2.3458
16	21.0292	16	17.5167	16	18.9216	16	18.5693	16	30.1784		21.243		16	54.4962	16	47.093	16	43.6173	16	48.9206	16	51.4788		49.1212		2.31234
17	21.0585	17	17.2127	17	17.5	17	19.254	17	28.0386		20.6128		17	53.8848	17	41.8809	17	42.5	17	48.204	17	51.3957		47.5731		2.30794
18	21.7933	18	17.3926	18	17.6076	18	19.4595	18	26.5115		20.5529		18	54.9319	18	41.2256	18	43	18	46.1544	18	51.0362		47.2696		2.2999
19	21.18	19	17.7084	19	17.4604	19	20.8156	19	24.0579		20.2445		19	56.3187	19	41.364	19	42.9074	19	44.5242	19	47.905		46.6039		2.30206
20	21.5589	20	17	20	18.7933	20	21.8586	20	24.4656		20.7353		20	56.0367	20	40.9767	20	42.8148	20	44.9852	20	45.0652		45.9757		2.21727
21	21.2944	21	16.9943	21	20.1863	21	22.4386	21	24.7879		21.1403		21	52.1846	21	41.8232	21	41.7407	21	45.0258	21	41.4637		44.4476		2.10251
22	20.3188	22	16.6031	22	20.9388	22	22.5031	22	24.6667		21.0061		22	50.2024	22	43.4057	22	40.8333	22	46.0018	22	40		44.0886		2.09885
23	20.0867	23	17	23	19.9446	23	21.8874				19.7297		23	47.2892	23	44.4138	23	40.5	23	42.1791	23	39.6944		42.8153		2.1701
24	20.4376	24	17.7775	24	19.5584	24	21.1052				19.7197		24	48.52	24	43.0592	24	39.6574	24	41.8011				43.2594		2.19372
25	21.5	25	20.5532	25	20	25	20.3559				20.6023		25	50.4444	25	41.6666	25	40.4259	25	40.0705				43.1519		2.09452
		26	23.5156	26	19.9922	26	19.3748				20.9609				26	41.1345	26	40.7407	26	39.1045				40.3266		1.9239
		27	23.8133	27	19.2747	27	19.0111				20.6997				27	40.927	27	40.8333	27	40.3989				40.7197		1.96716
		28	23.3468	28	19.0258	28	19.0388				20.4705				28	40.7816	28	41.6852	28	40.3874				40.9514		2.00051
		29	22.7778	29	18.4862	29	19.9324				20.3988				29	39.4167	29	41.7778	29	40.9091				40.7012		1.99528
				30	19.049	30	20.9708				20.0099						30	43.9167	30	41.6578				42.7873		2.1383
				31	19.9125	31	22.526				21.2193						31	47.9198	31	42.9105				45.4151		2.14028
				32	21.4784	32	24.509				22.9937						32	49.2963	32	42.8331				46.0647		2.00336
				33	23.3039	33	25.0405				24.1722						33	50.0741	33	44.3282				47.2011		1.9527
				34	24.6667	34	28.5853				26.626						34	49.5062	34	45.4791				47.4926		1.7837
						35	31.6603				31.6603						35	50.8333	35	45.8724				48.3529		1.52724
						36	31.5776				31.5776						36	53.75	36	47.3474				50.5487		1.60078
						37	31.5				31.5								37	46.6667				46.6667		1.48148
lhIs6	2021-09-08	#23											lqIs170
8	1		2		3		4		5		Average			1		2		3		4		5		Average		Ratio
Distance_(pixels)	Gray_Value	Distance_(pixels)	Gray_Value	Distance_(pixels)	Gray_Value	Distance_(pixels)	Gray_Value	Distance_(pixels)	Gray_Value				Distance_(pixels)	Gray_Value	Distance_(pixels)	Gray_Value	Distance_(pixels)	Gray_Value	Distance_(pixels)	Gray_Value	Distance_(pixels)	Gray_Value
0	50.833	0	58.583	0	44.8333	0	52.1944	0	57.0278		52.6943		0	61.0833	0	60.4167	0	48.8056	0	66.1667	0	64.25		60.1445		1.14138
1	56.012	1	58.778	1	52.0931	1	53.6331	1	61.3466		56.3726		1	70.4062	1	70.7443	1	51.8333	1	71.9298	1	72.3377		67.4503		1.19651
2	54.733	2	49.671	2	54.5816	2	52.2603	2	53.7826		53.0057		2	63.8102	2	69.9656	2	54	2	71.2173	2	72.4408		66.2868		1.25056
3	52.577	3	41.021	3	49.4188	3	46.108	3	42.4734		46.3196		3	51.8121	3	57.8039	3	58.1667	3	65.662	3	62.7273		59.2344		1.27882
4	49.37	4	36.139	4	40.1013	4	40.6667	4	33.2983		39.9151		4	38.8647	4	44.5651	4	59	4	57.1228	4	50.7401		50.0585		1.25413
5	48.944	5	35.48	5	31.1517	5	35.5398	5	26.5761		35.5383		5	36.2454	5	37.65	5	52.625	5	49.7456	5	42.7665		43.8065		1.23266
6	53.1	6	37.578	6	28.1087	6	34.1327	6	22.9143		35.1667		6	34.4855	6	34.1249	6	44.2361	6	42.6143	6	37.3657		38.5653		1.09664
7	58.332	7	39.856	7	26.5942	7	34.1104	7	21.9432		36.1672		7	33.662	7	32.7023	7	38.4115	7	38.4556	7	34.7759		35.6015		0.984359		1.02174
8	65.818	8	41.347	8	26	8	34.7521	8	22.2935		38.0421		8	33.536	8	31.9968	8	34.25	8	36.3947	8	34.9685		34.2292		0.899771			2.11385
9	76.213	9	44.973	9	26.8809	9	37	9	23.3671		41.6868		9	35.6334	9	31.9831	9	33	9	34.8054	9	33.0909		33.7026		0.808471		0.483355
10	89.333	10	48.69	10	29.2357	10	38.62	10	25.7754		46.3308		10	38.7472	10	31.0233	10	32.2361	10	33.5484	10	32.5259		33.6162		0.725568
11	97.045	11	54.032	11	31.0173	11	39.3693	11	28.663		50.0253		11	45.7465	11	31.3248	11	31.7448	11	34.3596	11	31.8889		35.0129		0.699904
12	95.89	12	61.973	12	31.3716	12	36.966	12	34.7742		52.195		12	55.0526	12	32.5389	12	31.5556	12	34.3527	12	32.8037		37.2607		0.713875
13	94.967	13	71.758	13	32.7591	13	32.9523	13	39.8949		54.4663		13	61.281	13	34.6605	13	30.6667	13	37.3484	13	32.6008		39.3115		0.721758
14	97.831	14	78.092	14	34.3672	14	33.8423	14	43.5761		57.5417		14	60.6932	14	38.64	14	31.0208	14	34.9809	14	32.2587		39.5187		0.686784
15	104.042	15	86.2	15	36.6395	15	39.7284	15	45.3998		62.4019		15	53.9056	15	41.0233	15	31.2917	15	32.2668	15	30.8264		37.8628		0.606756
16	115.787	16	99.84	16	43.5764	16	52.463	16	47.8514		71.9036		16	49.2006	16	43.0733	16	31.9722	16	31.2672	16	31.2243		37.3475		0.519411
17	131.613	17	115.48	17	49.5895	17	65.7517	17	50.9022		82.6673		17	46.3142	17	46.5516	17	35.4427	17	31.4717	17	33.2454		38.6051		0.466994
18	150.86	18	129.531	18	50.9816	18	68.0278	18	47.3551		89.3511		18	45.0358	18	52.7444	18	40.7639	18	32.7565	18	35.8285		41.4258		0.46363
19	170.238	19	139.125	19	59.3625			19	46.9831		103.927		19	44.6667	19	59.7281	19	40.7969	19	36.0833	19	37.8007		43.8151		0.421595
20	188.889	20	146.98	20	71.2385			20	56.4022		115.877				20	62.65	20	38			20	43.641		48.097		0.415068
		21	159.213	21	86.6514			21	73.6244		106.496				21	60.9804	21	39.7066			21	53.1033		51.2634		0.481364
		22	167.741	22	98.2295			22	84.1667		116.712				22	58.2521	22	44.75			22	57.8611		53.6211		0.459429
		23	179.235	23	94			23	79.75		117.662				23	55.9724	23	51.7344						53.8534		0.457697
		24	187.1								187.1				24	55.0733	24	55.9167						55.495		0.296606
		25	190.5								190.5				25	54.5833								54.5833		0.286527
lhIs6	2021-09-08	#26											lqIs170
9	1		2		3		4		5		Average			1		2		3		4		5		Average		Ratio
Distance_(pixels)	Gray_Value	Distance_(pixels)	Gray_Value	Distance_(pixels)	Gray_Value	Distance_(pixels)	Gray_Value	Distance_(pixels)	Gray_Value				Distance_(pixels)	Gray_Value	Distance_(pixels)	Gray_Value	Distance_(pixels)	Gray_Value	Distance_(pixels)	Gray_Value	Distance_(pixels)	Gray_Value
0	10.8333	0	11	0	7.5833	0	9.75	0	6.75		9.18332		0	50.2778	0	59.5833	0	49.4167	0	44.8889	0	35.0833		47.85		5.21053
1	11.7356	1	9.23199	1	6.2376	1	9.3125	1	5.6404		8.43162		1	48.2778	1	50.9412	1	43.3287	1	47.3669	1	35.951		45.1731		5.35759
2	11.9756	2	7.97135	2	5.5493	2	7.625	2	4.8788		7.60001		2	44.6333	2	48.8824	2	36.5984	2	44.6718	2	33.0588		41.5689		5.46959
3	12.6589	3	6.96984	3	4.0337	3	5.9688	3	4.9211		6.91047		3	46.5	3	50.451	3	32.8851	3	38.3859	3	31.3527		39.9149		5.77601
4	12.6478	4	6.39236	4	4.7346	4	5.125	4	4.6295		6.70585		4	47.7778	4	48.0539	4	30.2879	4	34.4226	4	30.5937		38.2272		5.70057
5	10.5	5	5.30664	5	4.0935	5	4.9626	5	4.0265		5.77785		5	44.8333	5	45.4314	5	28.7523	5	32.2796	5	29.5095		36.1612		6.2586
6	8.1022	6	4.94358	6	4	6	4.5078	6	4.7749		5.2657		6	38.6444	6	40.7157	6	28.1144	6	30.4785	6	29		33.3906		6.34116
7	6.0989	7	4.32574	7	4	7	4.5938	7	5		4.80369		7	33.3778	7	34.8627	7	27.9633	7	28.3156	7	28.5943		30.6227		6.37484
8	5	8	4	8	4	8	4	8	5		4.4		8	31.8333	8	32.5098	8	27.3131	8	28	8	27.9092		29.5131		6.70752		6.10928
9	5.0311	9	4	9	3.9541	9	3.915	9	5		4.38004		9	32.0222	9	29.3137	9	26.6348	9	27.6156	9	27.2059		28.5584		6.52013			1.26025
10	5.4444	10	3.81337	10	3.4546	10	3.9622	10	5.214		4.37771		10	34.2222	10	29	10	26.9813	10	27.5538	10	28.1531		29.1821		6.66605		4.84767
11	5.9333	11	3.16081	11	4	11	3.8854	11	5.0312		4.40214		11	34.8333	11	28.451	11	27.8238	11	28	11	29.9351		29.8086		6.77139
12	5.0411	12	3.70833	12	3.9857	12	3.1406	12	5.0339		4.18193		12	33.7944	12	28.8039	12	28.3709	12	27.7688	12	31.6961		30.0868		7.19449
13	5	13	3.9872	13	3.1281	13	3.5407	13	5.6754		4.26628		13	34.0444	13	30.7451	13	27.7801	13	27	13	34.2984		30.7736		7.21322
14	5.1333	14	3.82031	14	3.5	14	4	14	6.9298		4.67668		14	33.6167	14	29.5	14	28.5144	14	27	14	39.4022		31.6067		6.75835
15	5.5833	15	4	15	3.9762	15	4	15	9.6884		5.44958		15	30.9444	15	28.0392	15	28.9439	15	27.0442	15	45.4954		32.0934		5.88915
16	5.5	16	3.88889	16	4	16	4	16	14.3359		6.34496		16	31.6722	16	29	16	29.2429	16	28.0675	16	51.7255		33.9416		5.34938
17	6.6744	17	4	17	4	17	4	17	20.5231		7.8395		17	31.9333	17	30.3333	17	29.7476	17	28.7832	17	52		34.5595		4.40838
18	9.0089	18	4.00608	18	3.8901	18	4	18	23.9224		8.9655		18	33.5333	18	30	18	30	18	29.7447				30.8195		3.43757
19	12.6144	19	4	19	3.2491	19	4	19	20.4167		8.85604		19	34.7778	19	30	19	30.4579	19	31.0763				31.578		3.5657
20	16.3333	20	4	20	4	20	4.375				7.17708		20	36.6667	20	30.2255	20	31.5958	20	31.1872				32.4188		4.51699
		21	4.7385	21	4	21	4.9521				4.56353				21	31	21	32.3	21	32.4821				31.9274		6.99619
		22	5.58247	22	4.0693	22	4.3164				4.65606				22	30.9657	22	33.6905	22	34.2997				32.9853		7.08439
		23	5.75977	23	4.5126	23	5.1234				5.13192				23	33.3529	23	35.5476	23	35.2147				34.7051		6.76258
		24	5.27778	24	5	24	5.1875				5.15509				24	36.2745	24	35.0688	24	36.593				35.9788		6.97927
		25	5	25	4.7012	25	5.6995				5.13357				25	34.0392	25	36.3571	25	37.5184				35.9716		7.00713
		26	4.95052	26	4.3748	26	6.4375				5.25427				26	31.8137	26	36.6389	26	37.1779				35.2102		6.70124
		27	4.49175	27	4.2609	27	8.0459				5.59952				27	30.6078	27	34.8199	27	42.2732				35.9003		6.41132
		28	4.74306	28	4.2	28	9.6562				6.19975				28	29.9755	28	32.0667	28	49.2684				37.1035		5.98468
		29	4.39128	29	5.5524	29	13.376				7.77323				29	30.098	29	31.7396	29	52.1992				38.0123		4.89015
		30	5.02083	30	6.0935	30	17.5				9.53811				30	29.8775	30	31.0272	30	52.16				37.6882		3.95133
		31	5.92708	31	7.6511	31	22.1488				11.909				31	30	31	30.2238	31	51.1944				37.1394		3.1186
		32	8.91667	32	10.2905	32	23.9167				14.3746				32	30.4608	32	30.7171						30.5889		2.12798
				33	12.7514						12.7514				33	31.6275	33	32.9429						32.2852		2.53189
				34	12.0476						12.0476				34	33.1667	34	33.4572						33.3119		2.76503
				35	13.5						13.5						35	32.75						32.75		2.42593
lhIs6	2021-09-08	#28											lqIs170
10	1		2		3		4		5		Average			1		2		3		4		5		Average		Ratio
Distance_(pixels)	Gray_Value	Distance_(pixels)	Gray_Value	Distance_(pixels)	Gray_Value	Distance_(pixels)	Gray_Value	Distance_(pixels)	Gray_Value				Distance_(pixels)	Gray_Value	Distance_(pixels)	Gray_Value	Distance_(pixels)	Gray_Value	Distance_(pixels)	Gray_Value	Distance_(pixels)	Gray_Value
0	46.5	0	71.5	0	90	0	88	0	84.5		76.1		0	66.75	0	67.5	0	63.5	0	71	0	68		67.35		0.88502
1	55.8989	1	84.8989	1	91.13	1	80.94	1	94.2632		81.4262		1	61.8426	1	63.8549	1	62.0234	1	70.5645	1	66.5		64.9571		0.797742
2	55.8684	2	78.328	2	81.4398	2	66.355	2	87.1053		73.8193		2	57.6168	2	57.535	2	58.2973	2	64.0234	2	60.975		59.6895		0.808589
3	44.0526	3	59.4509	3	63.3579	3	53.327	3	85.0526		61.0482		3	56.8841	3	53.474	3	52.4711	3	57.7402	3	58.6719		55.8483		0.914822
4	36.5166	4	43.276	4	44.5762	4	45.298	4	86.8684		51.307		4	55.3711	4	54.7826	4	46.5946	4	54.4688	4	59.1		54.0634		1.05372
5	34.1205	5	48.3611	5	30.1047	5	42.401	5	83.2632		47.6501		5	53.5917	5	53.4783	5	43.2367	5	50.5889	5	58.4531		51.8697		1.08855
6	41.0222	6	65.5681	6	28.5402	6	44.413	6	68.9737		49.7034		6	53.551	6	50.6578	6	42.8072	6	48.6953	6	53.425		49.8273		1.00249
7	60.3684	7	77.3705	7	34.021	7	43.087	7	52.8947		53.5483		7	54.936	7	46.4986	7	41.8751	7	48.5059	7	47.9406		47.9512		0.895476
8	90.1247	8	74.7609	8	37.6011	8	37.291	8	43.5263		56.6608		8	51.8841	8	43.0463	8	40.2703	8	45.6875	8	46.4		45.4576		0.802277		0.858761
9	102.18	9	59.413	9	36.3582	9	33.165	9	38		53.8233		9	46.8962	9	40.0307	9	39.0511	9	42.0723	9	43.2719		42.2644		0.785245			1.73148
10	92.3047	10	41.7202	10	31.6517	10	33.684	10	42		48.2721		10	45.1687	10	38.9953	10	38.4189	10	39.8125	10	40.9375		40.6666		0.842444		0.495971
11	77.9224	11	33.4329	11	29.8641	11	36.691	11	43.4737		44.2768		11	46.6626	11	38.0851	11	37.4244	11	39.3398	11	40.85		40.4724		0.914076
12	72.4723	12	31.0435	12	28.3546	12	38.941	12	47.8947		43.7412		12	48.4481	12	38.0425	12	37.0687	12	38.7344	12	41.2		40.6987		0.930444
13	78.3657	13	29.4783	13	28.0791	13	38.095	13	52.2632		45.2563		13	49.6211	13	38.8719	13	36.1125	13	39.6406	13	41.6156		41.1723		0.90976
14	83.3352	14	29.1541	14	28.7791	14	36.811	14	59.7368		47.5632		14	51.2353	14	37.6682	14	35.9996	14	39.1211	14	43.15		41.4348		0.871153
15	93.1939	15	29.413	15	29.1324	15	36.069	15	72.1579		51.9932		15	50.9983	15	37.7528	15	35.5296	15	37.2031	15	42.7031		40.8374		0.785436
16	100.687	16	30.8592	16	31.1274	16	35.54	16	84.6053		56.5638		16	48.3798	16	36.8147	16	35.2297	16	36.75	16	45.8		40.5948		0.717683
17	107.816	17	33.8157	17	34.1155	17	34.25	17	94.0526		60.8099		17	48.5	17	37.2009	17	36.1096	17	36.1689	17	48.2		41.2359		0.678111
18	110.697	18	36.1957	18	38.2632	18	35.176	18	93.5		62.7663				18	37.3043	18	36.5424	18	35.6445	18	49.5375		39.7572		0.633416
19	93	19	38.8648	19	43.625	19	37.818	19	80		58.6616				19	36.9504	19	36.8378	19	35.7607	19	48.6719		39.5552		0.674295
		20	46.2779	20	50.2548	20	49.498				48.6769				20	37.0992	20	36.7852	20	35.9062	20	45.5		38.8226		0.797558
		21	54.6172	21	58.3276	21	75.02				62.6549				21	36.8086	21	37.9408	21	38.416				37.7218		0.602056
		22	61.7051	22	69.394	22	119.811				83.6367				22	36.1522	22	38.092	22	42.0391				38.7611		0.463446
		23	60.5	23	78.6015	23	172.996				104.032				23	36.5	23	38.5135	23	47.6973				40.9036		0.393181
				24	79.4072	24	201.415				140.411						24	39.8287	24	51.625				45.7268		0.325664
				25	68.394	25	184.213				126.303						25	39.2286	25	51.6992				45.4639		0.359958
				26	59.1025	26	158.107				108.605						26	38.6636	26	51.9336				45.2986		0.417096
				27	54.2632	27	145.344				99.8036						27	39.8247	27	52.3115				46.0681		0.461588
				28	49.9474	28	140.893				95.4202						28	40.4985	28	54.1406				47.3195		0.495907
				29	48.1979	29	132.184				90.191						29	41.1351	29	55.9639				48.5495		0.538297
				30	49.6205	30	124.852				87.2362						30	41.7432	30	56.3594				49.0513		0.562281
				31	51.4526	31	123.967				87.7098						31	41.7027	31	56.4541				49.0784		0.559554
				32	53.4238	32	131.702				92.5629						32	40.6855	32	58				49.3427		0.533073
				33	58.2895	33	142.356				100.323						33	39.4273						39.4273		0.393005
				34	66.6053	34	140.5				103.553						34	39.9828						39.9828		0.386111
				35	79.2017						79.2017						35	42.2162						42.2162		0.533021
				36	93.8809						93.8809						36	45.0785						45.0785		0.480167
				37	111.811						111.811						37	50						50		0.447183
				38	129						129
lhIs6	2021-09-10	#19
11													lqIs170
	1		2		3		4		5		Average			1		2		3		4		5		Average		Ratio
Distance_(pixels)	Gray_Value	Distance_(pixels)	Gray_Value	Distance_(pixels)	Gray_Value	Distance_(pixels)	Gray_Value	Distance_(pixels)	Gray_Value				Distance_(pixels)	Gray_Value	Distance_(pixels)	Gray_Value		Gray_Value	Distance_(pixels)	Gray_Value	Distance_(pixels)	Gray_Value
0	84	0	53	0	53	0	38.5	0	97		65.1		0	70	0	59.5	0	78	0	61.5	0	52		64.2		0.986175
1	87.6696	1	46.4875	1	59.6378	1	30.4933	1	102.5		65.3576		1	71.3571	1	61.6505	1	65.1628	1	53.3636	1	52.1071		60.7282		0.929168
2	92.5179	2	38.8875	2	56.0119	2	26.2461	2	107		64.1327		2	74.8839	2	64.1496	2	54.9151	2	46.6136	2	52.5		58.6124		0.913925
3	97.6071	3	37.7062	3	44.1046	3	24.1529	3	105		61.7142		3	78.1027	3	67.8076	3	48.2334	3	42.5682	3	55.0714		58.3567		0.945596
4	97.25	4	43.625	4	35.0816	4	22.8324	4	96		58.9578		4	76.6786	4	63.3438	4	43.8837	4	41.5	4	57.2857		56.5384		0.958963
5	94.6161	5	52.4375	5	30.2466	5	25.0296	5	91		58.666		5	68.7009	5	63.3415	5	43.7883	5	41.5	5	58.0714		55.0804		0.938882
6	96.8393	6	57.775	6	29.0714	6	25.7025	6	87		59.2776		6	63.3393	6	66.9667	6	43.9767	6	41.8409	6	58.0714		54.839		0.925121
7	100.562	7	56.7188	7	28.5417	7	27.5009	7	84.5		59.5648		7	62.5	7	68.8667	7	43.0473	7	43.8485	7	58.75		55.4025		0.930122
8	100.357	8	52.3	8	27.4252	8	27.9527	8	84.5		58.507		8	62.1429	8	62.378	8	43.6328	8	46	8	56.4286		54.1165		0.924957
9	93.2946	9	45.3312	9	27.4056	9	32.4215	9	79.5		55.5906		9	57.8438	9	53.309	9	43.5349	9	48.2955	9	55.3571		51.6681		0.929439
10	79.6607	10	38.6875	10	28.2126	10	33.4821	10	70		50.0086		10	54.125	10	50.9096	10	44.5846	10	51.2803	10	55.2143		51.2228		1.02428
11	64.5268	11	36.7062	11	30.9422	11	37.0278	11	60		45.8406		11	51.8415	11	50.7824	11	45.6558	11	52.6667	11	53.6071		50.9107		1.1106
12	53.7143	12	39.425	12	32.4898	12	40.1033	12	52		43.5465		12	50.7143	12	52.4462	12	46.0065	12	52.5	12	52.7143		50.8763		1.16832
13	47.0804	13	44.9313	13	32.5757	13	47.7801	13	45		43.4735		13	50.1451	13	53.6715	13	46.715	13	53.6136	13	51.0714		51.0433		1.17412
14	42.75	14	50.3625	14	32.3333	14	55.4605	14	39		43.9813		14	48.6875	14	55.1651	14	46.351	14	54.2955	14	49.5		50.7998		1.15503
15	39.6607	15	55.125	15	31.676	15	55.9112	15	36.5		43.7746		15	48.0335	15	57.0854	15	47.2674	15	54.3182	15	48.3929		51.0195		1.1655
16	38.0714	16	60.3	16	32.5272	16	51.8343	16	36		43.7466		16	48	16	58.2195	16	48.2482	16	53.7803	16	47.4286		51.1353		1.1689
17	41.4643	17	65.4375	17	33.7262	17	48.2112	17	35.5		44.8678		17	46.7812	17	57.7497	17	48.8483	17	52.5	17	46.2143		50.4187		1.12372		1.0287
18	48.7679	18	68.025	18	35.8265	18	43.7727	18	36		46.4784		18	48.0268	18	56.2811	18	50.5262	18	50.1591	18	45.7143		50.1415		1.07881			1.02314
19	57.625	19	66.6	19	37.9626	19	43.3088	19	36		48.2993		19	51.433	19	54.6602	19	51.9337	19	47.7955	19	45		50.1645		1.03862		1.00544
20	63.5357	20	62.125	20	40.8844	20	42.2769	20	37		49.1644		20	52.1786	20	55.2748	20	53.5944	20	46.6136	20	44.8571		50.5037		1.02724
21	67.25	21	57.4	21	45.375	21	41.5558	21	38		49.9162		21	53.2188	21	53.1295	21	53.6836	21	46.0227	21	47		50.6109		1.01392
22	72.2857	22	53.8375	22	51.3571	22	40.5556	22	39.5		51.5072		22	54.8661	22	50.5045	22	54.0416	22	46.6667	22	46.6429		50.5444		0.981307
23	75.5714	23	55.1125	23	58.648	23	40.1752	23	43		54.5014		23	57.6585	23	49.2539	23	54.1252	23	47.8561	23	49.1786		51.6145		0.94703
24	74.7143	24	59.8	24	61.8469	24	41.3347	24	48.5		57.2392		24	59	24	48.7725	24	53.238	24	48.7955	24	51.1429		52.1898		0.911784
25	72.9554	25	65.25	25	63.7211	25	42.5815	25	56		60.1016		25	57.7812	25	49.3023	25	52.2996	25	49.4697	25	52.7857		52.3277		0.870654
26	72.1964	26	70	26	66.4762	26	46.3632	26	63.5		63.7072		26	56.5982	26	51.8852	26	53.6279	26	50.0227	26	53		53.0268		0.832352
27	76.1161	27	70.775	27	67.5842	27	52				66.6188		27	58.1875	27	53.1472	27	54.5389	27	51.3409	27	53		54.0429		0.811226
28	85.75	28	68.625	28	65.1667	28	56.9775				69.1298		28	62.75	28	53.6654	28	54.5987	28	52.2652	28	59		56.4559		0.816665
		29	65.6625	29	61.3291	29	58.7291				61.9069				29	55.1331	29	55.3478	29	53.9697				54.8169		0.885473
		30	62.625	30	56.7959	30	57.1942				58.8717				30	55.4509	30	54.6923	30	55.5909				55.2447		0.938391
		31	60.1437	31	52.6378	31	54.7463				55.8426				31	54.986	31	54.0465	31	56.1136				55.0487		0.985783
		32	57.6	32	51.0102	32	55.2406				54.6169				32	55.0589	32	53.0849	32	58.447				55.5303		1.01672
		33	53.8	33	49.3112	33	59.75				54.2871				33	53.6969	33	52.9018	33	62.75				56.4496		1.03983
		34	51.725	34	45.9728						48.8489				34	53	34	53.9281						53.4641		1.09448
		35	51.2812	35	43.3333						47.3072				35	53.6011	35	54.6977						54.1494		1.14463
		36	50.775	36	41.6224						46.1987				36	53.3105	36	56.3613						54.8359		1.18696
		37	51.5312	37	41.7219						46.6265				37	52.8528	37	59.7558						56.3043		1.20756
		38	55.1375	38	42.818						48.9778				38	53.1023	38	63.397						58.2497		1.18931
		39	60.125	39	44.8929						52.5089				39	54.449	39	63.8816						59.1653		1.12677
		40	63.5	40	46.9694						55.2347				40	55.3373	40	59.7907						57.564		1.04217
				41	50.4549						50.4549				41	55.75	41	55.9302						55.8401		1.10673
				42	55						55						42	53.8102						53.8102		0.978367
																	43	53						53
lhIs6	2021-09-14	#4
12													lqIs170
	1		2		3		4		5		Average			1		2		3		4		5		Average		Ratio
Distance_(pixels)	Gray_Value	Distance_(pixels)	Gray_Value	Distance_(pixels)	Gray_Value	Distance_(pixels)	Gray_Value	Distance_(pixels)	Gray_Value				Distance_(pixels)	Gray_Value	Distance_(pixels)	Gray_Value	Distance_(pixels)	Gray_Value	Distance_(pixels)	Gray_Value	Distance_(pixels)	Gray_Value
0	87.5	0	61	0	114	0	139.5	0	151		110.6		0	69	0	77.5	0	120.25	0	116.5	0	140		104.65		0.946203
1	75.725	1	79.3438	1	113.651	1	136.456	1	168.542		114.743		1	63.4625	1	74.375	1	122.728	1	128.203	1	127.63		103.28		0.900092
2	62.95	2	80.05	2	95.8388	2	109	2	159.083		101.384		2	61.925	2	64	2	110.588	2	108.793	2	130.638		95.1891		0.938893
3	58.8	3	65.2063	3	70.5971	3	79.3828	3	137.262		82.2496		3	63.3375	3	56.8625	3	94.0469	3	83.3242	3	140.604		87.635		1.06548
4	61.1	4	48.45	4	53.0599	4	61.5556	4	118.826		68.5983		4	64.3	4	53.9	4	81.5625	4	72.0833	4	142.872		82.9436		1.20912
5	65.875	5	42.2188	5	44.9711	5	56.7283	5	110.23		64.0046		5	66.25	5	52.4375	5	69.8555	5	66.3212	5	125.72		76.1168		1.18924
6	74.75	6	41	6	42.438	6	57.8125	6	112.109		65.6219		6	69.85	6	52.6	6	58.9688	6	64.7344	6	102.078		69.6463		1.06133		0.977209
7	83.425	7	42.1188	7	43.2603	7	61.8507	7	118.056		69.7422		7	70.4625	7	51	7	55.8125	7	64.1502	7	79.4784		64.1807		0.920257			1.23988
8	85.4	8	43.7	8	44.5269	8	62.75	8	119.111		71.0976		8	68.4	8	50.95	8	53	8	66.1667	8	65.8496		60.8733		0.856193		0.78815
9	82.675	9	46.2438	9	46.9029	9	61.8203	9	111.414		69.8112		9	65.925	9	49.7875	9	51.0742	9	67.8555	9	61.2488		59.1782		0.847689
10	79	10	47.75	10	46.719	10	53.9826	10	100.08		65.5063		10	63.625	10	50	10	50.8698	10	65.5417	10	58.76		57.7593		0.881736
11	75.775	11	49.5875	11	48.75	11	45.8741	11	84.694		60.9361		11	62.4875	11	52.85	11	49.5078	11	58.9462	11	59.1392		56.5861		0.928614
12	75.3	12	49.3	12	47.9504	12	42.75	12	73.438		57.7477		12	62.25	12	53	12	48.6875	12	53.5625	12	59.3648		55.373		0.958878
13	77.25	13	50.1813	13	45.2314	13	41.5208	13	65.027		55.8421		13	62.125	13	55.2	13	48.8477	13	50.4957	13	61.3712		55.6079		0.995806
14	80.35	14	53.9	14	45.3595	14	41.934	14	57.441		55.7969		14	61.825	14	55.2	14	49.6562	14	50.2917	14	61.4384		55.6823		0.997945
15	83.75	15	56.0625	15	45.2686	15	44.5859	15	53.023		56.538		15	61.9375	15	57.125	15	50.4922	15	52.5352	15	62.22		56.862		1.00573
16	86.6	16	59.9	16	47.3698	16	44.6667	16	52.417		58.1907		16	61.9	16	59.25	16	52.8333	16	53.7778	16	62.16		57.9842		0.996452
17	89.65	17	67.5687	17	51.6694	17	47.5833	17	55.411		62.3765		17	63.45	17	62.1	17	55.2617	17	55.3915	17	62.2128		59.6832		0.956822
18	90.85	18	78.6	18	60.0826	18	57.8438	18	66.797		70.8347		18	65.125	18	64.6	18	57.0781	18	56.8438	18	63.3952		61.4084		0.866926
19	94.2	19	96.25	19	74.3926	19	74.9948	19	83.956		84.7587		19	66.575	19	63.7875	19	60.0339	19	60.6415	19	66.0544		63.4185		0.748224
20	101.5	20	109	20	94.9091	20	99.6667	20	102.438		101.503		20	68	20	62.25	20	61.6875	20	61.9931	20	69.88		64.7621		0.638033
				21	109.417	21	122.797	21	116.391		116.202						21	62.8125	21	66.2695	21	72.7232		67.2684		0.578893
				22	111.5	22	138.059	22	122.637		124.065						22	61.9167	22	68.0712	22	75.1728		68.3869		0.551217
						23	139.003	23	118.283		128.643						23	62.4089	23	69.0165	23	75.1576		68.861		0.535288
						24	128	24	105		116.5						24	63	24	68.5	24	73.4704		68.3235		0.586468
																					25	72.5		72.5
lhIs6	2021-09-14	#10
13													lqIs170
	1		2		3		4		5		Average			1		2		3		4		5		Average		Ratio
Distance_(pixels)	Gray_Value	Distance_(pixels)	Gray_Value	Distance_(pixels)	Gray_Value	Distance_(pixels)	Gray_Value	Distance_(pixels)	Gray_Value				Distance_(pixels)	Gray_Value	Distance_(pixels)	Gray_Value	Distance_(pixels)	Gray_Value	Distance_(pixels)	Gray_Value	Distance_(pixels)	Gray_Value
0	212.25	0	175.833	0	158.972	0	183.417	0	136.667		173.428		0	119.694	0	115.5	0	108.056	0	106.417	0	98.75		109.683		0.632444
1	230.726	1	207.217	1	206.72	1	208.12	1	168.628		204.282		1	113.873	1	121.747	1	111.211	1	107.016	1	99.6135		110.692		0.541859
2	231.705	2	197.472	2	216.159	2	209.116	2	185.885		208.067		2	112.692	2	124.494	2	113.115	2	107.851	2	102.605		112.152		0.539015
3	215.357	3	162.067	3	196.952	3	200.391	3	194.051		193.764		3	111.606	3	119.065	3	114.033	3	107.692	3	102.821		111.044		0.573088
4	183.493	4	129.404	4	160.036	4	194.261	4	186.442		170.727		4	107.597	4	111.815	4	113.812	4	106.669	4	102.998		108.578		0.635975
5	145.317	5	109.21	5	137.889	5	186.407	5	175.808		150.926		5	106.471	5	107.56	5	113.667	5	106.589	5	101.78		107.213		0.710369
6	124.672	6	99.678	6	120.79	6	177.889	6	159.199		136.446		6	107.073	6	104.614	6	112.5	6	105.049	6	99.229		105.693		0.774616
7	123.61	7	95.649	7	111.419	7	172.291	7	138.91		128.376		7	108.886	7	101.897	7	107.527	7	102.052	7	96.3542		103.343		0.805004
8	130.389	8	91.48	8	109.072	8	173.726	8	125.865		126.106		8	110.607	8	100.754	8	105.389	8	99.7931	8	94.2432		102.157		0.810088
9	137.258	9	91.733	9	107.442	9	175.993	9	121.564		126.798		9	108.85	9	98.3279	9	103.411	9	98.1379	9	94.9929		100.744		0.794522
10	135.791	10	95.444	10	110.236	10	184.833	10	121.776		129.616		10	107.639	10	99.7953	10	100.948	10	98.7308	10	96.7687		100.776		0.777499		0.729662
11	124.419	11	100.731	11	115.397	11	191.356	11	124.423		131.265		11	108.763	11	103.229	11	100.417	11	100.098	11	97.6288		102.027		0.777259			0.959935
12	106.812	12	107.667	12	118.201	12	185.951	12	128.923		129.511		12	112.898	12	104.645	12	101.6	12	102.997	12	102.477		104.924		0.810153		0.760116
13	96.1	13	114.672	13	118.824	13	176.029	13	137.333		128.592		13	119.048	13	105.851	13	101.916	13	104.577	13	104.947		107.268		0.834173
14	108.001	14	115.209	14	121.448	14	158.073	14	148.769		130.3		14	121.052	14	105.528	14	101.888	14	106.79	14	106.333		108.318		0.8313
15	123.994	15	115.889	15	125.86	15	145.333	15	157.359		133.687		15	120.862	15	108.066	15	104.833	15	107.701	15	111.488		110.59		0.827231
16	147.722	16	115.36	16	124.869	16	138.688	16	166.853		138.698		16	121.387	16	110.321	16	107.849	16	110.196	16	115.536		113.058		0.815136
17	163.751	17	115.753	17	120.123	17	134.444	17	175.423		141.899		17	119.894	17	114.079	17	111.094	17	114.244	17	116.554		115.173		0.811657
18	174.766	18	117.883	18	113.516	18	133.323	18	179.923		143.882		18	120.696	18	116.507	18	114.05	18	116.612	18	117.2		117.013		0.813255
19	183.117	19	123.499	19	110.718	19	134.571	19	182.692		146.919		19	120.188	19	118.372	19	116.595	19	117	19	117.475		117.926		0.802659
20	188.125	20	127.512	20	109.861	20	130.898	20	184.038		148.087		20	120.64	20	121.216	20	115.833	20	116.517	20	118.066		118.455		0.799899
21	194.205	21	129.867	21	108.584	21	126.616	21	183.423		148.539		21	121.266	21	120.743	21	118	21	117	21	118.833		119.168		0.80227
22	201.923	22	141.394	22	102.328	22	120.88	22	180.276		149.36		22	121.765	22	122.414	22	114.421	22	116.024	22	118.034		118.532		0.793596
23	203.528	23	145.486	23	97.896	23	117.483	23	180.385		148.956		23	118.285	23	122.62	23	111.597	23	114.282	23	116.847		116.726		0.783631
24	204.5	24	148.372	24	102.299	24	116.888	24	181.994		150.81		24	116.167	24	122.63	24	109.5	24	114.322	24	117.205		115.965		0.768943
25	201.446	25	156.111	25	112.48	25	122.333	25	176.462		153.766		25	114.788	25	121.816	25	113.086	25	114.372	25	116.397		116.092		0.75499
26	195.724	26	168.114	26	122.858	26	132.843	26	166.5		157.208		26	113.48	26	119.996	26	114.276	26	117.431	26	114.912		116.019		0.737997
27	192.531	27	175.8	27	135.063	27	143.113				161.627		27	109.436	27	118.305	27	118.067	27	117.957	27	116.274		116.008		0.717751
28	189.451	28	179.219	28	143.653	28	148.405				165.182		28	109.263	28	117.195	28	120.097	28	117.52	28	118.417		116.498		0.705273
29	190.526	29	172.094	29	139.25	29	146.869				162.185		29	109.45	29	116.5	29	121.454	29	118.5				116.476		0.718169
30	189.523	30	145.25			30	135.194				156.656		30	109.634			30	119.917						114.775		0.73266
31	185.669										185.669		31	112.139										112.139		0.603972
32	173.722										173.722
lhIs6	2021-09-17	#9
14													lqIs170
	1		2		3		4		5		Average			1		2		3		4		5		Average		Ratio
X	Y	X	Y	X	Y	X	Y	X	Y				X	Y	X	Y	X	Y	X	Y	X	Y
0	94.25	0	86.5	0	78.25	0	83.75	0	74.5		83.45		0	71.25	0	72.75	0	66.25	0	63.75	0	61.75		67.15		0.804673
1	113.044	1	101.822	1	84.7913	1	79.7098	1	79.954		91.8643		1	74.7174	1	73.7129	1	66.2535	1	67.8355	1	65.2267		69.5492		0.757086
2	111.672	2	108.924	2	80.0775	2	65.3214	2	78.717		88.9425		2	72.7781	2	73.4531	2	64.1667	2	67.9311	2	65.89		68.8438		0.774026
3	96.65	3	102.049	3	68.0875	3	57.1824	3	72.575		79.3087		3	69.8743	3	73.8945	3	62.8333	3	63.6512	3	65.82		67.2146		0.847507
4	80.3778	4	98.3364	4	61.7875	4	58.2615	4	70.1		73.7726		4	67.6139	4	73.625	4	62.9444	4	61.9541	4	64.65		66.1575		0.896775
5	73.1111	5	92.7074	5	71.0938	5	61.4872	5	69.646		73.6091		5	67.9334	5	73.4062	5	61.8542	5	62.97	5	64.5		66.1328		0.898432
6	67.3	6	89.3889	6	88.595	6	64.9745	6	80.025		78.0567		6	66.1006	6	73.1641	6	67.1667	6	62.3278	6	67.23		67.1978		0.860885		0.828931
7	69.0361	7	86.9232	7	98.61	7	70.5312	7	88.367		82.6935		7	66.8831	7	73.0703	7	71.1007	7	63.0938	7	68.0333		68.4362		0.827589			1.33934
8	74.0083	8	85.5062	8	100.22	8	80.6186	8	93.189		86.7084		8	67	8	71.5	8	72.9167	8	63.426	8	69.1333		68.7952		0.793409		0.618911
9	76.5	9	79.9688	9	84.7613	9	95.0714	9	93.9		86.0403		9	66.75	9	67.4883	9	67.875	9	64.2264	9	67.74		66.8159		0.776566
10	81.8056	10	74.1343	10	73.4688	10	119.449	10	95.444		88.8603		10	66.8905	10	65.25	10	64.8333	10	66.7066	10	65.9167		65.9194		0.741832
11	94.7917	11	73.8414	11	68.6125	11	145.236	11	104.503		97.3969		11	69.7559	11	63.9668	11	61.8958	11	69.2844	11	65.6		66.1006		0.678672
12	112.6	12	81.6528	12	65.8275	12	156.712	12	117.6		106.878		12	71.5133	12	66.6875	12	62.25	12	70.1378	12	70.58		68.2337		0.638424
13	131.367	13	97.2193	13	69.8825	13	150.986	13	133.251		116.541		13	72.25	13	68.6484	13	62.4549	13	67.2366	13	73.58		68.834		0.590641
14	130.822	14	114.37	14	84.6988	14	126.5	14	151.147		121.508				14	69.2188	14	64.2778	14	69.8125	14	72.0867		68.849		0.566622
15	116	15	123.552	15	98.75			15	176.5		128.701				15	66.0996	15	64.8646			15	71.5		67.4881		0.524381
		16	123.315	16	102.66						112.987				16	63.875	16	63.1667						63.5208		0.562194
		17	117.281	17	108.362						112.822						17	63						63		0.558404
		18	108	18	119.612						113.806						18	62.75						62.75		0.551376
				19	126.75						126.75
				20	118.25						118.25
lhIs6	2021-09-17	#11
15													lqIs170
	1		2		3		4		5		Average			1		2		3		4		5		Average		Ratio
X	Y	X	Y	X	Y	X	Y	X	Y				X	Y	X	Y	X	Y	X	Y	X	Y
0	20.25	0	21.5	0	18.25	0	17.0625	0	21		19.6125		0	175.5	0	196.5	0	151.75	0	153	0	180.625		171.475		8.74315
1	21.9705	1	24	1	20.1264	1	18.4318	1	20.25		20.9557		1	188.594	1	217.538	1	181.042	1	162.204	1	182.697		186.415		8.89566
2	21.9478	2	24	2	20.74	2	18.3869	2	17.6111		20.5372		2	191.9	2	212.922	2	206.122	2	160.75	2	168.001		187.939		9.15117
3	20.1714	3	22.05	3	19.1712	3	16.2867	3	14.7292		18.4817		3	188.286	3	191.473	3	211.125	3	145.051	3	146.894		176.566		9.55356
4	19.7122	4	20.5	4	17.61	4	15.0455	4	14		17.3735		4	187.556	4	182.249	4	183.867	4	129.909	4	134.33		163.582		9.4156
5	20.4949	5	19.8125	5	17.56	5	13.7794	5	14.4722		17.2238		5	182.032	5	172.263	5	169.869	5	120.79	5	133.572		155.705		9.0401
6	20.3613	6	19	6	16.7548	6	12.3182	6	15		16.6869		6	172.152	6	158.768	6	166.722	6	114.659	6	130.978		148.656		8.90857
7	19.7471	7	17.575	7	15.3632	7	12.0832	7	14.1458		15.7828		7	161.452	7	162.108	7	163.003	7	111.29	7	126.1		144.791		9.17393		9.10965
8	19.5657	8	17.2	8	13.97	8	11.8838	8	13.2222		15.1683		8	158.31	8	156.479	8	138.726	8	108	8	117.804		135.864		8.95706			1.06585
9	18.4517	9	16.275	9	13.0208	9	11.3755	9	12.3125		14.2871		9	154.747	9	150	9	120.556	9	106.006	9	112.704		128.802		9.01529		8.54681
10	18.9891	10	15	10	13.52	10	11.9902	10	11		14.0999		10	160.533	10	150.024	10	120.296	10	106.886	10	111.418		129.832		9.208
11	20	11	15.8125	11	13.42	11	11.875	11	11.75		14.5715		11	165.022	11	160.654	11	121.257	11	106.062	11	110.789		132.757		9.11071
12	19.9022	12	16.3	12	13.9808	12	11.5553	12	12		14.7476		12	170.504	12	171.802	12	121.725	12	107	12	111.245		136.455		9.25268
13	18.6426	13	16.7125	13	13.1792	13	11.6927	13	12.0486		14.4551		13	171.962	13	170.625	13	124.943	13	109.432	13	116.616		138.716		9.59631
14	18.0957	14	16	14	12.92	14	12	14	12.7222		14.3476		14	173.685	14	159.964	14	122.232	14	109.159	14	124.079		137.824		9.60607
15	18.7251	15	15.5	15	12.28	15	12.015	15	14.2708		14.5582		15	174.734	15	146.19	15	116.556	15	108.614	15	133.21		135.861		9.33227
16	18.7717	16	15.9	16	12.79	16	13.327	16	15.6667		15.2911		16	174.587	16	149.657	16	113.127	16	111.636	16	145.521		138.906		9.0841
17	19.3804	17	18.0125	17	13.8352	17	13.8316	17	17.6111		16.5342		17	180.268	17	160.312	17	113.96	17	116.597	17	155.228		145.273		8.78623
18	20.3509	18	20.2	18	15.9336	18	15.061	18	18		17.9091		18	182.918	18	168.738	18	118.597	18	120.136	18	147.603		147.599		8.24155
19	20.9947	19	22.7625	19	17.1696	19	17.0491				19.494		19	186.401	19	185.031	19	128.463	19	127.546	19	143.5		154.188		7.90952
20	23.0818	20	24	20	19.1	20	17.6818				20.9659		20	199.707	20	205.423	20	141.108	20	136.546				170.696		8.1416
21	24.8227	21	24.9375	21	20.6288	21	18.9788				22.3419		21	217.548	21	225.382	21	149.336	21	141.25				183.379		8.20784
22	26.8804	22	25.6	22	22.7312	22	18.8125				23.506		22	223.987	22	225.46	22	152.203	22	139.5				185.287		7.88255
23	24	23	25.55	23	22.2128						23.9209		23	219	23	222.371	23	156.618						199.33		8.33286
		24	25.4	24	20.8368						23.1184				24	217.003	24	156.793						186.898		8.08439
		25	24.0625	25	21						22.5312				25	201.621	25	154.517						178.069		7.90321
															26	179.688	26	147.765						163.726
																	27	144						144
																													Average	1.29544
																													stdev	0.313052
																													SEM	0.0808296
LQ154 ABOVE
lhIs6	2021-08-31	#2											lqIs170
1	1		2		3		4		5		Average			1		2		3		4		5		Average		Ratio
Distance_(pixels)	Gray_Value	Distance_(pixels)	Gray_Value	Distance_(pixels)	Gray_Value	Distance_(pixels)	Gray_Value	Distance_(pixels)	Gray_Value				Distance_(pixels)	Gray_Value	Distance_(pixels)	Gray_Value	Distance_(pixels)	Gray_Value	Distance_(pixels)	Gray_Value	Distance_(pixels)	Gray_Value
0	35.5	0	37.25	0	47.5	0	45.875	0	42.25		41.675		0	49.5	0	56.875	0	62.5	0	60.8125	0	59.25		57.7875		1.38662
1	36.3521	1	40.347	1	52.2525	1	52.1105	1	46.0592		45.4243		1	49.9533	1	56	1	60.0354	1	63.321	1	62.5154		58.365		1.28489
2	37.3819	2	40.1053	2	53.0419	2	54.9038	2	47.2566		46.5379		2	51.06	2	53.7786	2	57.1943	2	64.5122	2	63.8333		58.0757		1.24792
3	35.1803	3	39.6011	3	52.0695	3	55.2692	3	44.7434		45.3727		3	51.965	3	52.2072	3	56.4042	3	62.5651	3	63.0764		57.2436		1.26163
4	33.6364	4	38.2258	4	51.1413	4	55.03	4	42.4342		44.0935		4	52.5367	4	53.6444	4	56.8172	4	62.0414	4	60.8673		57.1814		1.29682
5	33.4758	5	39.6842	5	49.0281	5	53.1762	5	40.2105		43.115		5	53.7083	5	54.139	5	58.2961	5	61.7175	5	57.2191		57.016		1.32242
6	33.7097	6	41.4211	6	48.1154	6	50.3972	6	39.0526		42.5392		6	53.4	6	54.8567	6	56.7649	6	60.1868	6	55.3264		56.107		1.31895		1.40337
7	33.2654	7	42.7178	7	45.3087	7	48.6981	7	38.9441		41.7868		7	52.6817	7	54.35	7	54.0092	7	60.395	7	54.1651		55.1202		1.31908				0.571447
8	33.3658	8	40.8047	8	42.5308	8	48.5257	8	41.2105		41.2875		8	52.04	8	53.0192	8	49.6759	8	59.7692	8	54.2485		53.7506		1.30186		2.45582
9	34.3825	9	36.6844	9	39.6117	9	49.8166	9	40.9112		40.2813		9	51.97	9	50.0362	9	48.8469	9	57.3277	9	55.75		52.7862		1.31044
10	35.8437	10	32.5208	10	36.4438	10	49.5819	10	41.6776		39.2136		10	52.625	10	48.3418	10	48.001	10	54.8961	10	56.8557		52.1439		1.32974
11	38.6813	11	28.7768	11	32.4615	11	47.6159	11	42.4375		37.9946		11	51.5883	11	47.3143	11	49.0526	11	52.5932	11	56.7616		51.462		1.35446
12	37.8974	12	26.0201	12	29.5244	12	44.4841	12	43.1711		36.2194		12	52.84	12	47.6385	12	47.2299	12	50.3462	12	56.1944		50.8498		1.40394
13	38.49	13	24.3421	13	28.0833	13	41.8889	13	43.1776		35.1964		13	54.5867	13	47.8714	13	46.9966	13	50.5	13	57.2253		51.436		1.4614
14	37.9404	14	24.8975	14	26.1667	14	40.8205	14	43.1711		34.5992		14	54.46	14	47.84	14	47.3421	14	50.1731	14	58.9676		51.7566		1.49589
15	35.288	15	26.1974	15	24.8417	15	38.321	15	42.8224		33.4941		15	51.25	15	48.5357	15	48.7481	15	48.716	15	61.2083		51.6916		1.54331
16	34.5356	16	29.1274	16	24.4662	16	35.4152	16	40.3421		32.7773		16	51.7933	16	49.2384	16	50.3089	16	48.4231	16	64.6682		52.8864		1.61351
17	33.9632	17	30.5128	17	24.9221	17	34.2308	17	39.4605		32.6179		17	51.415	17	48.9857	17	48.9013	17	48.8447	17	66.213		52.8719		1.62095
18	32.4477	18	28.8726	18	26.8314	18	34.5876	18	39.6579		32.4794		18	52.24	18	48.0214	18	47.3767	18	50.2652	18	63.4375		52.2682		1.60927
19	30.6998	19	25.6875	19	25.5128	19	34.7365	19	39.875		31.3023		19	52.7133	19	47.5112	19	47.0625	19	51.0858				49.5932		1.58433
20	27.8871	20	22.3643	20	21.7601	20	32.4497				26.1153		20	54.1667	20	47.2908	20	47.2327	20	48.9231				49.4033		1.89174
21	26.1995	21	20.638	21	18.5629	21	28				23.3501		21	54.375	21	48.89	21	47.5066	21	47.6287				49.6001		2.12419
22	25.757	22	19.9848	22	17.5325	22	24.0189				21.8233		22	54.735	22	50.2416	22	46.2763	22	47.2075				49.6151		2.27349
23	25.6371	23	20.2986	23	18.0207	23	22.2824				21.5597		23	56.6333	23	50.5786	23	46.6635	23	47.7885				50.416		2.33844
24	25.6177	24	20.3407	24	18.1812	24	21.963				21.5256		24	57.64	24	50.4994	24	45.6066	24	47.3654				50.2779		2.33572
25	25.9603	25	19.7682	25	17.1257	25	20.0204				20.7187		25	58.7083	25	50.2143	25	45.8521	25	46.3136				50.2721		2.42642
26	26.8783	26	18.8227	26	16.9167	26	18.4167				20.2586		26	59.49	26	50.7812	26	47.5253	26	46.3125				51.0273		2.51879
27	27.6821	27	17.9205	27	16.7692	27	16.8462				19.8045		27	60.725	27	51.9071	27	48.1173	27	45.324				51.5183		2.60135
28	28.4528	28	18.1766	28	16.3876	28	15.5794				19.6491		28	65.2967	28	53.01	28	48.6898	28	46.8384				53.4587		2.72067
29	29.7811	29	18.7983	29	17.4196	29	15.6667				20.4164		29	71.05	29	54.8897	29	50.9617	29	47.7138				56.1538		2.75042
30	32.4797	30	19.7839	30	17.0251	30	15.4745				21.1908		30	72.375	30	57.6684	30	56.4546	30	48.2844				58.6956		2.76986
31	34.75	31	20.451	31	17.1622	31	15.6491				22.0031				31	61.7878	31	58.8309	31	49.5059				56.7082		2.57729
		32	21.732	32	17.0888	32	16.3388				18.3865				32	66.3892	32	57.4917	32	53.5181				59.133		3.2161
		33	22.1193	33	17.75	33	16.7929				18.8874				33	66.5614	33	54.287	33	58.7108				59.8531		3.16894
		34	23.6593	34	17.9596	34	17.8783				19.8324				34	65.2641	34	53.7105	34	58.7615				59.2454		2.9873
		35	27.1267	35	19.6538	35	18.5925				21.791				35	61.1875	35	56.5226	35	56.142				57.9507		2.65939
		36	31.9799	36	23.4016	36	19.53				24.9705						36	58.7396	36	53.0192				55.8794		2.23782
		37	36.121	37	27.7401	37	22.831				28.8974						37	60.3446	37	55.3417				57.8432		2.00168
		38	39	38	32.4019	38	28.8846				33.4288						38	60.625	38	57.9286				59.2768		1.77322
				39	35.25	39	33				34.125								39	59.5				59.5		1.74359
lhIs6	2021-09-17	#6											lqIs170
2	1		2		3		4		5		Average			1		2		3		4		5		Average		Ratio
X	Y	X	Y	X	Y	X	Y	X	Y				X	Y	X	Y	X	Y	X	Y	X	Y
0	62.6667	0	100.889	0	119.778	0	103.889	0	100		97.4445		0	88.4444	0	94.2222	0	98.6667	0	99	0	102.667		96.6		0.991334
1	62.5421	1	85.5734	1	121.03	1	92.1226	1	120.445		96.3426		1	87.4614	1	94.0952	1	93.2564	1	96.0493	1	101.696		94.5116		0.980995
2	53.5	2	64.4537	2	99.4727	2	74.7824	2	126.042		83.6501		2	86.1776	2	90.3333	2	84.6154	2	95.9606	2	98.4898		91.1153		1.08924
3	44.5065	3	50.6011	3	75.0756	3	65.4808	3	123.411		71.815		3	83.8147	3	85.7823	3	80.7564	3	93.7587	3	99.3167		88.6858		1.23492
4	41	4	45.904	4	59.7101	4	61.7692	4	117.906		65.258		4	80.5709	4	82.9007	4	80.1795	4	92.7995	4	100.83		87.4561		1.34016
5	39.875	5	44.5663	5	52.6588	5	60.9615	5	118.056		63.2234		5	79.0185	5	81.3051	5	79.8077	5	88.0621	5	101.993		86.0373		1.36085		1.27722
6	39.0677	6	45.0702	6	49.0914	6	53.1946	6	121.748		61.6344		6	79.4744	6	78.619	6	80	6	85.5687	6	105.986		85.9295		1.39418				1.09517
7	38.7791	7	48.3204	7	43.4201	7	47.952	7	127.399		61.1741		7	78.6967	7	79.679	7	79.1923	7	84.2311	7	106.261		85.612		1.39948		1.16623
8	39.4167	8	47.2709	8	43.7285	8	46.6926	8	124.981		60.4178		8	78.2157	8	79.5084	8	77.6154	8	84.2485	8	109.489		85.8154		1.42037
9	39.7305	9	47.1213	9	43.8481	9	46.282	9	121.428		59.682		9	78.7293	9	80.0091	9	79.8205	9	85.6091	9	108.263		86.4861		1.44912
10	39.9757	10	49.0776	10	46.5089	10	49.0256	10	118.218		60.5611		10	79.0577	10	82.0925	10	80	10	84.2597	10	107.49		86.5799		1.42963
11	42.6549	11	52.2807	11	53.0572	11	57.3161	11	115.881		64.2379		11	80.3518	11	81.6788	11	80.0385	11	85.6272	11	105.7		86.6793		1.34935
12	51.875	12	59.9089	12	62.4938	12	65.7775	12	109.462		69.9034		12	81.9685	12	84.7347	12	82.3846	12	87.1959	12	103.048		87.8664		1.25697
13	70.4583	13	70.0055	13	67	13	66.5903	13	104.153		75.6415		13	82.7751	13	86.7576	13	87.6667	13	89.0556	13	101.734		89.5977		1.1845
14	94.25	14	76.727	14	61.0355	14	60.5128	14	104.805		79.466		14	88.9804	14	90.5185	14	86.7692	14	88.3057	14	102.637		91.4421		1.15071
15	108.069	15	81.9123	15	51.2821	15	50.5368	15	104.6		79.28		15	97.2834	15	92.4218	15	83.9103	15	81.2916	15	103.241		91.6296		1.15577
16	99.2222	16	95.9381	16	42.8639	16	44.6012	16	104.286		77.3823		16	98.8581	16	93.2232	16	82.2821	16	80.3156	16	104.843		91.9044		1.18767
		17	115.566	17	39.4885	17	41.0512	17	103.734		74.9598		17	93.6667	17	95.1718	17	83.3077	17	80.0493	17	100.687		90.5765		1.20833
		18	125.404	18	40.7153	18	43.1223	18	104.595		78.4593				18	100.202	18	84.0769	18	80.3872	18	96.7937		90.3649		1.15174
		19	120.667	19	44.787	19	44.6133	19	100.804		77.7177				19	100.703	19	86.1923	19	79.4231	19	99.3365		91.4136		1.17623
				20	52.8593	20	45.4947	20	88.6978		62.3506				20	98.7128	20	88.3077	20	80.9783	20	106.692		93.6726		1.50235
				21	71.7692	21	45.5819	21	86.1688		67.84				21	93	21	89.6795	21	80.8948	21	107.623		92.7993		1.36792
				22	94.0888	22	44.1361	22	94.0919		77.4389						22	91	22	82.119	22	98.2873		90.4688		1.16826
				23	116.888	23	44.7016	23	109.172		90.2539						23	93.1923	23	82.8876	23	91.6667		89.2489		0.988865
				24	124.861	24	55.145	24	105.616		95.2072						24	96.2821	24	89.8751				93.0786		0.977642
				25	116.609	25	76.5125	25	85.5556		92.8925						25	103.064	25	94.2436				98.6539		1.06202
				26	93	26	96				94.5						26	105	26	96				100.5		1.06349
lhIs6	2021-09-08	#22											lqIs170
3	1		2		3		4		5		Average			1		2		3		4		5		Average		Ratio
Distance_(pixels)	Gray_Value	Distance_(pixels)	Gray_Value	Distance_(pixels)	Gray_Value	Distance_(pixels)	Gray_Value	Distance_(pixels)	Gray_Value				Distance_(pixels)	Gray_Value	Distance_(pixels)	Gray_Value	Distance_(pixels)	Gray_Value	Distance_(pixels)	Gray_Value	Distance_(pixels)	Gray_Value
0	46	0	54	0	41	0	42.5	0	61.25		48.95		0	38.5	0	39	0	37	0	40.5	0	48		40.6		0.829418
1	52.1042	1	59.0534	1	45.686	1	48.5062	1	61.4271		53.3554		1	38.6912	1	39.8701	1	39.3067	1	43.3621	1	49.3299		42.112		0.789274
2	53	2	59.8841	2	50.8871	2	55.1358	2	54.6667		54.7147		2	39.0816	2	40.7617	2	39.5588	2	44.07	2	49.5694		42.6083		0.778735
3	52.5938	3	57.3134	3	51.1818	3	59.2222	3	45.4688		53.156		3	40.2936	3	40.4097	3	38.6319	3	45.5741	3	48.2969		42.6412		0.80219
4	49.8333	4	57.9671	4	48.2424	4	60.1728	4	41.6667		51.5765		4	39.1872	4	39.4531	4	37.692	4	44.2654	4	47.2222		41.564		0.805872
5	46.4062	5	59.388	5	46.2479	5	60.5679	5	43.8438		51.2908		5	39.66	5	39.1221	5	38.1419	5	43.3724	5	47.0226		41.4638		0.808407		0.795708
6	44.625	6	60.7145	6	45.5372	6	59.1667	6	48.25		51.6587		6	40.1856	6	40.082	6	37.3443	6	42.4074	6	47.875		41.5789		0.804877				0.839664
7	43.8698	7	60.3534	7	48.2149	7	58.5309	7	51.3021		52.4542		7	40.7504	7	41.2602	7	37.3088	7	42.7346	7	49.3177		42.2743		0.805928		0.94765
8	43.1667	8	61.8443	8	50.3802	8	55	8	52.4167		52.5616		8	40.7744	8	41.875	8	38.2734	8	40.9527	8	49		42.1751		0.802394
9	43.8125	9	60.8806	9	51.1818	9	51.3333	9	52		51.8416		9	40.4704	9	41.8594	9	39	9	40.6667	9	48.6406		42.1274		0.812617
10	45.6875	10	58.7907	10	51.259	10	48.0309	10	51.4167		51.037		10	41.36	10	40.791	10	39.2543	10	40	10	49.7708		42.2352		0.827542
11	49.4167	11	59.6765	11	50.6667	11	48.4198	11	53.3438		52.3047		11	40.0816	11	39.956	11	39.9589	11	40	11	50.5		42.0993		0.804886
12	57.25	12	59.91	12	48.0165	12	51.8333	12	53.5		54.102		12	39.38	12	40.8203	12	39.9239	12	40.0926	12	50		42.0434		0.777113
13	60.401	13	58.7686	13	45.854	13	56.9506				55.4935		13	39.34	13	40.5967	13	38.4706	13	40.072				39.6198		0.713954
14	61.25	14	58.0277	14	45.1212	14	59.3642				55.9408		14	39.9232	14	40.6309	14	37.1298	14	40.4609				39.5362		0.706751
15	56.9375	15	55.9788	15	43.5537	15	56.5556				53.2564		15	40.32	15	40.6851	15	38.5268	15	41.0926				40.1561		0.754015
16	51.6667	16	52.763	16	42.7273	16	50.0741				49.3078		16	41.0576	16	40	16	38.955	16	40.8518				40.2161		0.815614
17	47.8333	17	48.6875	17	41.3278	17	45.2469				45.7739		17	41.8656	17	39.6743	17	39.125	17	41.037				40.4255		0.883156
18	47.9375	18	43.0381	18	40.3058	18	40.8333				43.0287		18	41.8096	18	39.7383	18	38.0242	18	42				40.393		0.938747
19	48.4427	19	40.7353	19	37.9256	19	39.4074				41.6277		19	43.2088	19	39.2373	19	38.5895	19	41.6461				40.6704		0.977003
20	48.4167	20	39.3529	20	38.4518	20	39.3333				41.3887		20	42.64	20	39.4922	20	38.782	20	41.8807				40.6987		0.98333
21	49.5938	21	38.2961	21	38.3636	21	40.4444				41.6745		21	42.8064	21	40.0498	21	38.2837	21	42.2593				40.8498		0.980212
22	52.5833	22	39.4135	22	37.6667	22	40.2778				42.4853		22	43.3128	22	40.666	22	38.2301	22	42.5185				41.1819		0.96932
23	58.4688	23	40.7424	23	36.9532	23	41.5679				44.4331		23	44.6216	23	39.3491	23	38.0675	23	44.1667				41.5512		0.935142
24	65.5	24	44.1765	24	35.8182	24	43.1667				47.1653		24	45.2296	24	39.75	24	39.391	24	46.1667				42.6343		0.903933
		25	46.8791	25	34.3333	25	48.1975				43.1366		25	46.5	25	39.5469	25	39.0856	25	48.5062				43.4097		1.00633
		26	48.0727	26	34.0413	26	51.6605				44.5915				26	41.1562	26	39	26	49.1461				43.1008		0.966569
		27	46.6473	27	34.4711	27	57				46.0395				27	42.3735	27	39.8413	27	48.5				43.5716		0.946397
		28	46.9706	28	35.7273						41.349				28	42.5781	28	41.8824						42.2302		1.02131
		29	49.0973	29	37.9311						43.5142				29	41.7656	29	43.7258						42.7457		0.982339
		30	52.7042	30	42.2397						47.4719				30	42.8691	30	45						43.9346		0.925485
		31	56.9219	31	45.4463						51.1841				31	44.8462	31	44.6518						44.749		0.874276
		32	58.4654	32	44.4628						51.4641				32	46.5	32	44						45.25		0.879254
		33	55.8607	33	45						50.4304						33	44						44		0.87249
		34	48								48						34	45.5						45.5		0.947917
lhIs6	2021-09-08	#25											lqIs170
4	1		2		3		4		5		Average			1		2		3		4		5		Average		Ratio
X	Y	X	Y	X	Y	X	Y	X	Y				X	Y	X	Y	X	Y	X	Y	X	Y
0	46.3333	0	40.2222	0	37.6667	0	40.3333	0	47		48.0444		0	59.6667	0	57	0	46	0	69	0	59.3333		58.2		1.21138
1	49.5601	1	34.8118	1	37.0394	1	40.9172	1	48.7955		47.8548		1	56.2009	1	58.499	1	48.0758	1	69.0672	1	59.5952		58.2876		1.21801
2	45.2716	2	25.3682	2	28.9053	2	35.6939	2	47.4477		42.5524		2	57.5459	2	52.4878	2	46.7199	2	65.7691	2	61.4127		56.7871		1.33452
3	49.0068	3	17.7704	3	23.4793	3	25.6545	3	49.0289		40.3229		3	57.8558	3	47.4574	3	48.5938	3	62.3292	3	60.9762		55.4425		1.37496
4	47.3403	4	13.382	4	22.2249	4	17.7098	4	47.5014		38.1171		4	57.2285	4	44.0676	4	48.7963	4	60.1367	4	57.5714		53.5601		1.40515
5	40.4692	5	13	5	22.284	5	11.7713	5	40.4676		35.0868		5	52.6011	5	43.5771	5	49.2043	5	59.2131	5	52.0595		51.331		1.46297
6	31.2592	6	12.8393	6	22.4103	6	8.4989	6	29.843		31.0086		6	47.2655	6	45.5553	6	48.7292	6	58.6914	6	48.4286		49.734		1.60388
7	24.6297	7	12.9513	7	22.6529	7	8	7	21.7441		28.1781		7	48.1659	7	46.0155	7	48.2917	7	58.9127	7	49		50.0772		1.77716		1.79147
8	20.2081	8	12.0735	8	22.7692	8	7.9592	8	17.3416		26.3847		8	48.4464	8	46.2618	8	50.1111	8	59.5309	8	48.2381		50.5177		1.91466				0.629336
9	17.5217	9	12.6864	9	23.2623	9	7.93	9	14.7452		25.7468		9	47.2738	9	48.04	9	49.9688	9	60.5185	9	48.131		50.7864		1.97253		2.84661
10	14.9601	10	11.7686	10	23.2821	10	7.9524	10	12.9614		24.7587		10	48.6899	10	48.2908	10	50.8218	10	60.8212	10	50.4762		51.82		2.093
11	14.2391	11	11.5556	11	21.3136	11	7.1582	11	11.4167		24.0171		11	51.7818	11	47.0254	11	48.7679	11	61.5606	11	52.5675		52.3406		2.17931
12	14.2899	12	11	12	22.9408	12	7.5238	12	11.3857		24.2113		12	52.6641	12	47	12	48.5	12	61.4403	12	52.9048		52.5018		2.16848
13	15.8152	13	11.0211	13	23	13	7.3778	13	11.6591		24.54		13	53.6015	13	47.1442	13	49.0376	13	61.2048	13	53.0714		52.8119		2.15207
14	19.8463	14	11	14	22.6923	14	7	14	12.9711		25.5005		14	52.6891	14	48.6344	14	49.7893	14	60.9927	14	52.1111		52.8433		2.07225
15	22.3228	15	11.815	15	22.1716	15	7	15	13.9866		26.288		15	53.1869	15	50.3851	15	48.3438	15	61.144	15	52.3571		53.0834		2.0193
16	26.6891	16	12.0514	16	21.9408	16	7.5238	16	16.0964		27.6795		16	53.8116	16	53.647	16	49	16	61.62	16	52.1429		54.0443		1.9525
17	29.9693	17	12.4697	17	20.8343	17	7.7857	17	18.4156		28.4735		17	54.5777	17	52.5398	17	49.2697	17	60.6786	17	52.877		53.9886		1.8961
18	29.9855	18	12.303	18	20.6193	18	7.0476	18	22.9793		29.5552		18	56.9475	18	52.9922	18	50.2083	18	61.8889	18	54.5714		55.3217		1.87181
19	25.0171	19	12.8939	19	20.7771	19	7.8637	19	26.0499		29.5592		19	54.938	19	52.5349	19	48.603	19	63.0581	19	52.1706		54.2609		1.83567
20	16.2029	20	12.641	20	21.2249	20	8.3401	20	24.865		27.5818		20	52.4961	20	51.7209	20	47.8056	20	62.9753	20	50.4921		53.098		1.92511
21	11.8986	21	13.5152	21	20.0986	21	9.8333	21	21.6674		26.4524		21	49.4904	21	50.5203	21	46.4219	21	65.0823	21	49.25		52.153		1.97158
22	9.8975	22	14.6667	22	20.3787	22	11.1338	22	17.8333		25.7247		22	48.8843	22	49.9733	22	46.25	22	65.8473	22	48.9365		51.9783		2.02056
23	7.6667	23	16.8246	23	19.9408	23	14.6548	23	12.8561		24.6229		23	48.982	23	50.7209	23	45.6129	23	65.8262	23	49.7937		52.1871		2.11946
24	7.0559	24	19.9045	24	19.5897	24	19.5057	24	10.8154		24.3875		24	50.2217	24	52.8066	24	45	24	64.572	24	50.1429		52.5486		2.15474
25	7.2857	25	23.5909	25	18.7416	25	26.087	25	9.3213		25.0903		25	50	25	55.0593			25	66.5121	25	50.7857		55.5893		2.21557
26	6.5217	26	26.315	26	18	26	34.381	26	9		25.3121		26	50.0388	26	57.5398			26	66.7238	26	50.4444		56.1867		2.21976
27	6.2441	27	27.5909			27	40.9286	27	8.8495		27.7544		27	50.8524	27	58.8217			27	68.3333	27	50.6071		57.1536		2.05926
28	6	28	26.7971			28	45.6667	28	8.6061		13.8011		28	51.1826	28	58.633					28	50.5556		53.4571		3.8734
29	6.0499	29	24.9578					29	9		13.3359		29	50.5577	29	57.854					29	51.6389		53.3502		4.00049
30	6.7311	30	25.2424					30	8.7107		13.5614		30	50.2439	30	57.1092					30	51.5238		52.959		3.90513
31	7	31	24.7121					31	8.7779		13.4967		31	50.6822	31	56.7985					31	52.25		53.2436		3.94494
32	7.4957	32	24.4371					32	8.9091		13.614		32	51.6932	32	58.887					32	52.9841		54.5214		4.00482
33	7.9963	33	24.3333					33	9		13.7765		33	51.9407	33	58.5563					33	52.1071		54.2014		3.93433
34	8	34	26.2617					34	9.0909		14.4509		34	53.131	34	58.6034					34	53.3968		55.0437		3.80903
35	8.9966	35	26.3076					35	9.8433		15.0492		35	55.7798	35	60.3402					35	55.4444		57.1881		3.80009
36	10.5543	36	29.1864					36	10.8485		16.8631		36	56.0532	36	60.8727					36	57.381		58.1023		3.44554
37	13.2348	37	31.2544					37	13.0093		19.1662		37	59.5232	37	60.4622					37	59.1548		59.7134		3.11556
38	18.1002	38	35.1212					38	17.9545		23.7253		38	64.1635	38	60.5024					38	62.8413		62.5024		2.63442
39	23.3276	39	38.4481					39	25.4232		29.0663		39	67.4588	39	59.5882					39	64.4881		63.845		2.19653
40	28.1876	40	39.2975					40	33.1102		33.5318		40	68.4395	40	61.7025					40	64.1111		64.751		1.93104
41	30.8351	41	38.8719					41	38.3103		36.0058		41	66.9424	41	61.0222					41	64.25		64.0715		1.77948
42	34.389	42	36.8972					42	38.8788		36.7217		42	66.973	42	59.9034					42	67		64.6255		1.75987
43	35.0149	43	35.8292					43	40.0461		36.9634		43	66.1111	43	59.6667								62.8889		1.70138
44	34.5133	44	34.3333					44	42.3333		37.06
45	33.5528										33.5528
lhIs6	2021-09-08	#27											lqIs170
5	1		2		3		4		5		Average			1		2		3		4		5		Average		Ratio
Distance_(pixels)	Gray_Value	Distance_(pixels)	Gray_Value	Distance_(pixels)	Gray_Value	Distance_(pixels)	Gray_Value	Distance_(pixels)	Gray_Value				Distance_(pixels)	Gray_Value	Distance_(pixels)	Gray_Value	Distance_(pixels)	Gray_Value	Distance_(pixels)	Distance_(pixels)	Distance_(pixels)	Gray_Value
0	34.5	0	32.5	0	19.5278	0	21.3056	0	27.5		27.0667		0	73.8056	0	66.8611	0	49.8333	0	0	0	57.0278		49.5056		1.82902
1	41.1811	1	35.5614	1	24.0833	1	22.5103	1	26.7431		30.0158		1	77.0312	1	73.4386	1	50.4201	1	1	1	58.3016		52.0383		1.73369
2	41.3769	2	33.0513	2	25.5	2	23.0545	2	27.3568		30.0679		2	70.1667	2	68.5439	2	48.97	2	2	2	59.4686		49.8298		1.65724
3	35.0234	3	26.1327	3	24.2222	3	22.8333	3	29.9128		27.6249		3	57.9167	3	56.2669	3	46.14	3	3	3	61.4388		44.9525		1.62725
4	26.1471	4	20.4336	4	22.6667	4	23.463	4	31.362		24.8145		4	49	4	47.78	4	43.8622	4	4	4	62.2816		41.3848		1.66777		1.678
5	20.3077	5	17.5492	5	19.0833	5	26.2119	5	34.3166		23.4937		5	43.3299	5	42.7892	5	42.559	5	5	5	62.8494		39.3055		1.67302				0.948005
6	16.9317	6	15.9972	6	19.3889	6	30.5741	6	37.0504		23.9885		6	40	6	40.73	6	41.0941	6	6	6	64.5238		38.4696		1.60367		1.77003
7	15.0196	7	15.5175	7	20	7	32.1502	7	39.7791		24.4933		7	39.75	7	39.1367	7	43.9167	7	7	7	67.5926		39.4792		1.61184
8	14.511	8	14.6832	8	21.5833	8	30.6379	8	40.1174		24.3066		8	39.0833	8	38.5052	8	44.7143	8	8	8	70.7759		40.2157		1.65452
9	15.1384	9	14	9	23.4444	9	27.5	9	39.6617		23.9489		9	39.7431	9	37.5824	9	49.1332	9	9	9	70.7336		41.2385		1.72194
10	16.5683	10	14.0872	10	27.1667	10	27.463	10	38.5039		24.7578		10	39.5833	10	39.045	10	59.3163	10	10	10	70.482		43.6853		1.76451
11	18.8143	11	14.5955	11	33	11	28.537	11	36.3279		26.2549		11	44.4271	11	39.8623	11	76.7812	11	11	11	69.065		48.2271		1.83688
12	24.7535	12	14.0275	12	40.3056	12	28.3333	12	36.5182		28.7876		12	52.7222	12	41.7653	12	90.6485	12	12	12	68.3758		53.1024		1.84462
13	32.5138	13	15.6754	13	41.5833	13	27.0556	13	37.2692		30.8195		13	64.5729	13	44.6549	13	83.6939	13	13	13	69.9524		55.1748		1.79026
14	43.1246	14	17.7605	14	39.1667	14	25.5586	14	40.1808		33.1582		14	78.4444	14	47.7864	14	68.8056		14	14	75		56.8073		1.71322
15	46.4965	15	23.241	15	35.4444	15	29.0185	15	46.2544		36.091		15	82.6215	15	52.3313				15	15	73.4331		55.8465		1.54738
16	38.6733	16	31.6503	16	33.0833	16	38.9599	16	46.3998		37.7533		16	75.5833	16	58.6754				16	16	73.2258		55.8711		1.4799
17	27.5	17	37.0767			17	42.8395	17	40.3013		36.9294				17	65.1308				17	17	82.4649		54.8652		1.48568
		18	39.8105			18	32.1944	18	35.6546		35.8865				18	66					18	86.9303		76.4651		2.13075
		19	34.9722					19	32.1667		33.5695				19	61.3333					19	80.1344		70.7339		2.10709
																					20	72.8362		72.8362
																					21	69.9167		69.9167
lhIs6	2021-09-09	#1											lqIs170
6	1		2		3		4		5		Average			1		2		3		4		5		Average		Ratio
Distance_(pixels)	Gray_Value	Distance_(pixels)	Gray_Value	Distance_(pixels)	Gray_Value	Distance_(pixels)	Gray_Value	Distance_(pixels)	Gray_Value				Distance_(pixels)	Gray_Value	Distance_(pixels)	Gray_Value	Distance_(pixels)	Gray_Value	Distance_(pixels)	Gray_Value	Distance_(pixels)	Gray_Value
0	104	0	110	0	97.5	0	84	0	87.5		96.6		0	73	0	69	0	67	0	59	0	59.5		65.5		0.678054
1	121.76	1	133.547	1	94.1869	1	100.98	1	91.7751		108.45		1	72.0624	1	71.3333	1	66.9211	1	59.0449	1	58.2992		65.5322		0.604263
2	130.23	2	131.686	2	84.148	2	110.659	2	91.9239		109.729		2	72.2018	2	70.0365	2	66.4266	2	60.3157	2	59.7465		65.7454		0.599159
3	132.486	3	112.94	3	73.7149	3	114.37	3	89.7612		104.654		3	73.4286	3	69	3	65.4784	3	61.3516	3	60.241		65.8999		0.629691
4	127.94	4	99.3935	4	69.1122	4	115.26	4	83.3426		99.0097		4	73.0023	4	66.4167	4	64.8176	4	60.251	4	61.0803		65.1136		0.657648
5	113.562	5	95.5462	5	71.6256	5	109.112	5	77.2249		93.4143		5	69.5567	5	66.5686	5	63.643	5	61.3809	5	62.4737		64.7246		0.692876
6	93.42	6	92.0414	6	74.3852	6	99.7027	6	71.2318		86.1562		6	67.7143	6	64.5	6	63	6	61.1824	6	61.2562		63.5306		0.737388
7	77.4812	7	84.1805	7	70.6875	7	92.2864	7	64.2526		77.7776		7	65.2222	7	60.7708	7	61.9314	7	62.6215	7	61.2438		62.3579		0.801746
8	71.7	8	68.2914	8	65.9796	8	83.5992	8	59.4118		69.7964		8	64.2109	8	60.1111	8	60.1001	8	60.7609	8	61.9294		61.4225		0.880024		0.737315
9	79.4475	9	55.7112	9	63.4279	9	74.8478	9	57.5173		66.1903		9	64.6122	9	60.9648	9	60.2778	9	58.6243	9	61.6427		61.2244		0.924974				1.1375
10	98	10	51.8166	10	69.1952	10	66.9381	10	58.4031		68.8706		10	62.898	10	60.9826	10	59.4787	10	59.198	10	59.6413		60.4397		0.877584		0.648191
11	124.862	11	49.6002	11	79.8763	11	62.6796	11	61.4239		75.6885		11	65.5068	11	61.4852	11	60.9211	11	58.6158	11	61.1371		61.5332		0.812979
12	144.72	12	50.0695	12	94.8775	12	57.2382	12	68.0294		82.9869		12	66.2449	12	58.6875	12	60.8148	12	59.8237	12	61.0069		61.3156		0.738858
13	153.489	13	51.25	13	110.004	13	54.9631	13	77.019		89.3449		13	67.5295	13	58.3155	13	59.6667	13	60.4773	13	60.9834		61.3945		0.687162
14	147.16	14	54.497	14	117.688	14	55.2174	14	90.2561		92.9636		14	68.6667	14	58.6615	14	58.9849	14	60.7202	14	63.4723		62.1011		0.668016
15	123.125	15	66.5192	15	118.659	15	54.466	15	108.427		94.2392		15	69.1327	15	59.2148	15	58.5401	15	61.0151	15	66.0914		62.7988		0.666377
16	104.15	16	83.5074	16	113.775	16	54	16	120.661		95.2188		16	70.2608	16	59.8889	16	58.5185	16	60.2698	16	68.072		63.402		0.665856
17	97.0775	17	97.3813	17	104.408	17	54.1616	17	124		95.4056		17	69.4025	17	60.3676	17	58.7593	17	61.1238	17	67.964		63.5234		0.665825
18	113.93	18	102.639	18	94.0906	18	56.2354				91.7238		18	72.8367	18	64.2656	18	59.1111	18	59.5926	18	67.6801		64.6972		0.705348
19	151.178	19	109.502	19	82.0829	19	61.7486				101.128		19	78.9649	19	63.9436	19	61.8594	19	61.4981				66.5665		0.658242
20	187	20	126.34	20	72.8775	20	72.8743				114.773		20	83.4671	20	65.2986	20	61.8519	20	61.8133				68.1077		0.593412
		21	136.736	21	66.8125	21	93.913				99.1538		21	88	21	68.3281	21	61.108	21	63.1087				70.1362		0.707348
		22	132.538	22	64.3571	22	120.27				105.722				22	69.684	22	62.9396	22	65.155				65.9262		0.623581
		23	123.962	23	63.86	23	125.5				104.441				23	72.1224	23	62.3069	23	67.25				67.2264		0.643681
		24	124.472	24	65.7653						95.1186				24	79	24	63.0494						71.0247		0.746696
		25	141.657	25	75.6773						108.667						25	64.8155						64.8155		0.59646
		26	162	26	97.0791						129.54						26	69.6694						69.6694		0.537823
				27	119.545						119.545						27	71.25						71.25		0.596008
				28	124						124
lhIs6	2021-09-10	#3
7
	1		2		3		4		5		Average		lqIs170		1		2		3		4		5		Average		Ratio
X	Y	X	Y	X	Y	X	Y	X	Y					X	Y	X	Y	X	Y	X	Y	X	Y
0	143.5	0	184.5	0	211.375	0	194.938	0	80.75		163.013			0	74.75	0	77.75	0	79.25	0	70.25	0	63.875		73.175		0.448892
1	125.792	1	199.333	1	203.643	1	212.501	1	70.1416		162.282			1	66.946	1	81.8572	1	84.8275	1	81.2337	1	71.7217		77.3172		0.476437
2	104.341	2	188.905	2	184.524	2	201.545	2	68.3633		149.536			2	63.5123	2	84.4006	2	95.19	2	93.39	2	77.5533		82.8092		0.553776
3	94.5319	3	145.857	3	155.643	3	169.755	3	82.8672		129.731			3	63.8414	3	75.2956	3	90.025	3	100.805	3	80.83		82.1594		0.633307		0.69153
4	92.7555	4	100.214	4	122.268	4	124.556	4	103.562		108.671			4	62.4519	4	61.34	4	79.5225	4	94.43	4	77.3533		75.0195		0.690335			0.730306
5	88.9418	5	70.905	5	92.667	5	85.41	5	116.609		90.9066			5	59.8989	5	52.3555	5	67.7812	5	75.4688	5	65.4167		64.1842		0.706045		0.946905
6	82.2351	6	58	6	74.161	6	62.601	6	117.004		78.8002			6	58.2976	6	48.5175	6	63.5225	6	57.24	6	56.7		56.8555		0.721515
7	75.8421	7	46.667	7	62.5	7	52.333	7	105.51		68.5704			7	61.1738	7	46.825	7	62.305	7	51.0988	7	59.18		56.1165		0.818378
8	68.5346	8	42.762	8	56.381	8	49.941	8	105.156		64.555			8	60.2706	8	44.86	8	59.85	8	48.065	8	62.1117		55.0315		0.852475
9	64.4765	9	37.429	9	55.321	9	51.235	9	113.105		64.3132			9	58.3227	9	45.2392	9	58.0363	9	49.3	9	62.99		54.7776		0.851732
10	62.5485	10	34	10	53.292	10	52.233	10	118.723		64.1592			10	54.4574	10	44.2344	10	58	10	50.25	10	67		54.7884		0.853943
11	61.3643	11	32.762	11	50.762	11	49.522	11	117.951		62.4723			11	49.3248	11	44.2892	11	58.2275	11	52.4919	11	67.0433		54.2753		0.86879
12	58.1492	12	31.214	12	50.607	12	42.668	12	106.219		57.7714			12	48.5537	12	45.19	12	61.4175	12	50.13	12	67.01		54.4602		0.942685
13	55.5817	13	30	13	54.571	13	36.438	13	89.3936		53.1969			13	47.8875	13	45.95	13	61.7137	13	47.6644	13	61.1883		52.8808		0.994058
14	54.5433	14	29	14	58.167	14	34.174	14	69.875		49.1519			14	50.0765	14	46.6644	14	62.7075	14	44.355	14	59.2267		52.606		1.07028
15	61.2438	15	30.143	15	54.714	15	34.49	15	58.1465		47.7475			15	54.0769	15	46.9648	15	59.75	15	44.875	15	60.5		53.2333		1.11489
16	75.7573	16	34	16	49.542	16	37.925	16	55.3125		50.5074			16	60.7432	16	48.595	16	54.58	16	46.7				52.6546		1.04251
17	93.9889	17	37.381	17	48.274	17	46.381				56.5062			17	66.5426	17	52.3956	17	50.365	17	52.5894				55.4732		0.981718
18	113.084	18	48	18	52.518	18	61.992				68.8984			18	71.924	18	56.9663	18	47.9663	18	62.57				59.8566		0.868766
19	120	19	67.952	19	60.19	19	76.2				81.0855			19	75	19	61.7269	19	49.3825	19	67.9556				63.5162		0.783324
		20	88.786	20	64.512	20	75.964				76.4207					20	63.375	20	54.5	20	66				61.2917		0.80203
		21	90	21	59.75	21	63.25				71
lhIs6	2021-09-10	#9
8
	1		2		3		4		5		Average		lqIs170		1		2		3		4		5		Average		Ratio
X	Y	X	Y	X	Y	X	Y	X	Y					X	Y	X	Y	X	Y	X	Y	X	Y
0	37.75	0	39.25	0	42	0	36.125	0	32.875		37.6			0	58.25	0	75.25	0	81	0	70.25	0	63.5		69.65		1.85239
1	35.8	1	40.4602	1	44.0222	1	36.4934	1	32.3896		37.8331			1	56.5323	1	78.212	1	83.2612	1	69.5128	1	68.4773		71.1991		1.88193
2	31.525	2	40.9323	2	45.9306	2	36.1087	2	32.1917		37.3377			2	55.0681	2	79.5217	2	86.3167	2	70.0276	2	68.4545		71.8777		1.92507
3	27.8	3	40.1386	3	47.4583	3	35.5522	3	29.7645		36.1427			3	53.9532	3	78.6793	3	89.3	3	71.3462	3	67.8636		72.2285		1.99842
4	25.925	4	39.6012	4	48.0889	4	33.6163	4	26.5774		34.7618			4	54.1137	4	77.2935	4	89.2157	4	69.4432	4	64.1818		70.8496		2.03815
5	23.25	5	40.0069	5	47.5139	5	30.7829	5	23.7742		33.0656			5	53.416	5	74.538	5	84.7377	5	66.8031	5	59.8409		67.8671		2.0525
6	23.575	6	40.0013	6	45.45	6	28.8833	6	21.2066		31.8232			6	55.0966	6	77.1087	6	83.2239	6	59.8251	6	57.1818		66.4872		2.08927		2.39036
7	23.8	7	38.7614	7	43.8972	7	25.9577	7	19.997		30.4827			7	55.5242	7	79.9185	7	79.4775	7	54.2996	7	56.2955		65.1031		2.13574			1.08129
8	24.175	8	36.6281	8	41.775	8	23.1146	8	19.1136		28.9613			8	56.0093	8	74.9457	8	76.919	8	54.6538	8	55.3636		63.5783		2.19529		2.21066
9	24.25	9	34.2694	9	38.9	9	21.7134	9	18.8409		27.5947			9	55.6445	9	72.538	9	75.11	9	54.051	9	54.8182		62.4323		2.26247
10	24	10	32.3871	10	36.5833	10	21.0471	10	18.9605		26.5956			10	55.0161	10	67.6087	10	73.3951	10	55.5291	10	55.7273		61.4553		2.31073
11	22.4	11	31.6094	11	34.4889	11	20.5655	11	18.9444		25.6016			11	54.1181	11	66.663	11	72.7962	11	54.7115	11	58.5		61.3578		2.39663
12	21.325	12	30.2665	12	31.0333	12	19.644	12	18.9845		24.2507			12	52.3468	12	64	12	68.4289	12	54.0026	12	58.5455		59.4648		2.45209
13	20.95	13	28.2045	13	27.2361	13	19.2434	13	20.2981		23.1864			13	51.8102	13	63.2663	13	62.809	13	55.6389	13	58.7955		58.464		2.52148
14	19.8	14	26.3662	14	23.4056	14	18.9553	14	21.7544		22.0563			14	52.0844	14	60.7174	14	60.4088	14	55.4389	14	64.0909		58.5481		2.65448
15	19.75	15	23.9148	15	20.5	15	18.9312	15	24.095		21.4382			15	52.5081	15	57.3587	15	61.125	15	57.1553	15	64.3636		58.5021		2.72887
16	19.725	16	21.2851	16	20.4639	16	19	16	26.4697		21.3887			16	53.1349	16	56.6413	16	60.5412	16	59.6551	16	67.7273		59.54		2.78371
17	20.8	17	19.1136	17	21.4389	17	20.524	17	27.1985		21.815			17	53.1691	17	57	17	59.8591	17	58.6557	17	68.8864		59.5141		2.72813
18	21.05	18	17.6932	18	21	18	22.2542	18	27.2934		21.8582			18	52.3698	18	56.6957	18	64.055	18	61.4782	18	69.0909		60.7379		2.77873
19	20.55	19	17.4568	19	20.5389	19	23.2969	19	27.9123		21.951			19	51.0083	19	54.5272	19	68.2957	19	65.2692	19	74.6591		62.7519		2.85873
20	20	20	17.8244	20	21.5139	20	23.6967	20	28.9921		22.4054			20	51.0072	20	53.5109	20	69.4136	20	67.2308	20	74.9091		63.2143		2.82139
21	20.15	21	17.5425	21	23.5	21	24.5046	21	28.9928		22.938			21	51.9005	21	52.9022	21	68.4144	21	67.9852	21	75.9773		63.4359		2.76554
22	20.025	22	17.25	22	26.0028	22	24.0045	22	29.0556		23.2676			22	51.5592	22	54.413	22	69.4045	22	70.1469	22	74		63.9047		2.74651
23	21	23	17.3891	23	29.4917	23	24.3373	23	30.7711		24.5978			23	50.5822	23	54.75	23	69.2344	23	69.25	23	75.8864		63.9406		2.59944
24	21.8	24	16.9628	24	32.9667	24	24.0184	24	32.7025		25.6901			24	50.1724	24	56.6739	24	73.7889	24	68.3406	24	75.8182		64.9588		2.52856
25	22.5	25	17.6546	25	34.9722	25	23.1391	25	34.6276		26.5787			25	51.1897	25	56	25	76.6605	25	70.9743	25	76.6591		66.2967		2.49435
26	24.875	26	18.9848	26	35.9611	26	23.5789	26	35.2135		27.7227			26	51	26	54.5217	26	81.5027	26	71.2431	26	78.4545		67.3444		2.42922
27	27.55	27	20.3145	27	34.975	27	24.2033	27	35.0207		28.4127			27	51.6595	27	56.6685	27	81.28	27	69.5621	27	80.5455		67.9431		2.39129
28	30.85	28	20.5186	28	33.5	28	24.3386	28	34.2258		28.6866			28	53.0726	28	56	28	78.5651	28	72.791	28	85		69.0857		2.40829
29	32.1	29	21.0057	29	32.0722	29	25.2547	29	34.1288		28.9123			29	53.0211	29	57.2935	29	76.2643	29	71.5485	29	83.1591		68.2573		2.36084
30	32.25	30	21.3182	30	31.125	30	26.5526	30	35.6818		29.3855			30	52.7097	30	57.2174	30	73.3194	30	73.8347	30	83.8182		68.1799		2.32019
		31	21.2955	31	30.6889	31	27.9915	31	36.6625		29.1596			31	51.5	31	56.0707	31	70.581	31	75.014	31	86.4091		67.915		2.32908
		32	22.7293	32	31.2639	32	28.615	32	34.9069		29.3788					32	57.0652	32	69.2035	32	75.2853	32	85.5455		71.7749		2.44309
		33	23.375	33	32.2333	33	29.5806	33	31.25		29.1097					33	55.9946	33	67.2333	33	76.7641	33	78.75		69.6855		2.39389
		34	23.3409	34	33.1278	34	29.6212				28.6966					34	56.7826	34	69.244	34	73.886				66.6375		2.32214
		35	24.0057	35	34	35	28.7303				28.912					35	59.5109	35	71.6111	35	72.1831				67.7684		2.34395
		36	24.2087	36	34.075	36	28.8719				29.0519					36	57.5217	36	74.85	36	67.2459				66.5392		2.29036
		37	25.636	37	34.0806	37	28.7534				29.49					37	55.6848	37	74.4921	37	60.5875				63.5881		2.15626
		38	26.2534	38	34.9139	38	29.125				30.0974					38	55	38	73.2336	38	63.5555				63.9297		2.12409
		39	29.0316	39	35.5917						32.3117					39	56	39	72.6811	39	64.25				64.3104		1.99032
		40	30.8182	40	35.0972						32.9577					40	56.913	40	67.1142						62.0136		1.88161
		41	31.8261	41	33.5						32.663					41	57.0707	41	63.0273						60.049		1.83844
		42	31.3295	42	31.6083						31.4689					42	54.6522	42	59.9744						57.3133		1.82127
		43	33.2586	43	30.7278						31.9932					43	55.6141	43	60.4698						58.0419		1.8142
		44	37.75	44	31.3583						34.5541					44	55.7283	44	61.7416						58.7349		1.69979
				45	31.75						31.75					45	56.1522	45	62.25						59.2011		1.8646
																46	55.5								55.5
lhIs6	2021-09-10	#11
9
	1		2		3		4		5		Average		lqIs170		1		2		3		4		5		Average		Ratio
X	Y	X	Y	X	Y	X	Y	X	Y					X	Y	X	Y	X	Y	X	Y	X	Y
0	28	0	24.5625	0	20.5	0	32.25	0	35.75		28.2125			0	48.75	0	47.25	0	39.8125	0	46.9375	0	47.875		46.125		1.63491
1	29.4767	1	25.3134	1	22.062	1	32	1	36.9592		29.1623			1	48.4444	1	48.3947	1	39.2402	1	46.801	1	46.8956		45.9552		1.57584
2	29.3825	2	25.3177	2	23.157	2	30.5	2	37.122		29.0958			2	48.6838	2	46.7905	2	40.3482	2	49.0374	2	46.4572		46.2634		1.59004
3	29.6005	3	26.1872	3	22.8533	3	26.975	3	37.7929		28.6818			3	49.9846	3	47.4744	3	41.5156	3	48.3571	3	47.0405		46.8744		1.63429
4	27.1097	4	27.8495	4	21.6364	4	22.775	4	35.4737		26.9689			4	51.7195	4	48.3999	4	42.3814	4	45.6429	4	47.2723		47.0832		1.74584
5	26.5339	5	30.5332	5	22.3543	5	20.75	5	34.2262		26.8795			5	51.8846	5	50.9122	5	44.1914	5	42.1222	5	46.4156		47.1052		1.75246
6	25.3504	6	31.6022	6	22.282	6	18.5	6	32.8262		26.1122			6	51.5432	6	53.3648	6	44.1614	6	40.6071	6	46.4319		47.2217		1.80842
7	25.8631	7	33.7874	7	20.9773	7	17.95	7	29.9758		25.7107			7	51.4705	7	55.0608	7	43.1499	7	39.2083	7	47.1892		47.2157		1.83642
8	26.9013	8	34.8605	8	18.9597	8	17.225	8	27.1897		25.0272			8	52.0127	8	59.4932	8	40.7789	8	38.0911	8	47.3864		47.5525		1.90003
9	28.4895	9	34.1892	9	17.6374	9	17	9	25.213		24.5058			9	52.9306	9	58.0826	9	39.08	9	38.3597	9	46.3755		46.9657		1.91651		1.80012
10	29.9016	10	32.7545	10	16.8895	10	18.5	10	24.6262		24.5344			10	52.994	10	52.2181	10	37.1867	10	37.958	10	47.4745		45.5663		1.85724			0.977697
11	32.6052	11	31.2568	11	16.375	11	18.175	11	25.0256		24.6875			11	53.3471	11	48.3631	11	38.5556	11	37.3566	11	45.7582		44.6761		1.80966		1.84118
12	33.5533	12	28.4392	12	17.2014	12	18.45	12	26.3787		24.8045			12	53.3488	12	46.7051	12	39.6592	12	38.727	12	44.6374		44.6155		1.79868
13	33.4253	13	28.6012	13	17.6116	13	20.85	13	26.2361		25.3448			13	53.8205	13	46.2253	13	40.8052	13	38.1655	13	43.8605		44.5754		1.75876
14	32.2695	14	28.9167	14	17.0682	14	22.2	14	28.9703		25.8849			14	54.6469	14	45.9565	14	39.6815	14	38.4167	14	43.8784		44.516		1.71976
15	32.6266	15	30.0714	15	17.8099	15	22.25	15	30.0939		26.5704			15	53.5278	15	46.417	15	41.2222	15	39.3291	15	44.3649		44.9722		1.69257
16	31.8584	16	30.7703	16	17.9318	16	20.6	16	29.6903		26.1702			16	52.8937	16	47.4155	16	40.5575	16	40.619	16	43.1073		44.9186		1.71641
17	31.0583	17	30.1622	17	18.8957	17	18.45	17	28.5477		25.4228			17	51.8061	17	49.9062	17	40.3464	17	39.2202	17	42.9474		44.8453		1.76398
18	29.3143	18	27.1186	18	21.2655	18	17.8	18	26.9867		24.497			18	50.3611	18	48.1624	18	41.81	18	39.2245	18	42.054		44.3224		1.8093
19	25.9985	19	23.7993	19	22.8636	19	17.575	19	27.7977		23.6068			19	48.537	19	46.1323	19	40.6765	19	39.4376	19	41.5405		43.2648		1.83272
20	22.9616	20	21.3036	20	22.0682	20	17.875	20	27.6759		22.3769			20	49.0813	20	45.1333	20	41.3997	20	39.4743	20	42.4189		43.5015		1.94404
21	22.5057	21	19.5705	21	20.2469	21	19	21	26.4105		21.5467			21	50.1389	21	43.6284	21	41.5311	21	40	21	41.989		43.4575		2.0169
22	20.849	22	19.1001	22	18.25	22	18.25	22	25.8019		20.4502			22	49.8975	22	44.5948	22	40.8469	22	39.2024	22	42.5076		43.4098		2.12271
23	21.9255	23	18.987	23	17.0031	23	18.725	23	25.8118		20.4905			23	50.013	23	45.9658	23	40.883	23	38.89	23	42.405		43.6314		2.12935
24	23.8589	24	18.5353	24	17.6147	24	19.2	24	25.1198		20.8657			24	52.1667	24	46.4879	24	39.7886	24	38.5395	24	41.3301		43.6626		2.09255
25	25.1317	25	18	25	18.2324	25	20.5	25	25.9079		21.5544			25	54.7394	25	46.4419	25	39.4568	25	38.3268	25	40.9606		43.9851		2.04065
26	27.3262	26	17.9044	26	18.6291	26	21	26	26.6528		22.3025			26	55.6113	26	46.3911	26	40.5167	26	38.6162	26	41.2014		44.4673		1.99383
27	28.7241	27	17.987	27	18.2273	27	21.95	27	27.122		22.8021			27	56.75	27	46.5133	27	41.06	27	38.0319	27	42.6487		45.0008		1.97354
28	28.3249	28	17.6853	28	19.2448	28	21.625	28	27.9872		22.9734					28	45.055	28	39.1117	28	39.1667	28	43.6322		41.7414		1.81694
29	28	29	17.5398	29	18.6901	29	20.6	29	28.3974		22.6455					29	45.9712	29	40.4842	29	40.0822	29	44.1987		42.6841		1.88488
		30	17.4968	30	18.5682	30	18	30	30.6368		21.1754					30	47.2237	30	39.9653	30	40.3163	30	44.6421		43.0368		2.03239
		31	17.7838	31	17.9308	31	17.675	31	31.6063		21.249					31	48.2568	31	40.8551	31	40.9854	31	45.1008		43.7995		2.06125
		32	18.9865	32	17.2696	32	19.275	32	30.9537		21.6212					32	48.0477	32	41.9215	32	40.2446	32	45.3649		43.8947		2.03017
		33	20.3178	33	19	33	21.95	33	31.0584		23.0816					33	48.8503	33	42.7089	33	41.3291	33	44.4324		44.3302		1.92059
		34	22.2564	34	19.5486	34	22.9	34	33.4276		24.5331					34	51.52	34	41.9389	34	42.7812	34	44.7002		45.2351		1.84384
		35	24.4713	35	20.1353	35	23.625	35	37.8119		26.5109					35	52.3283	35	42.6111	35	42.2014	35	45		45.5352		1.7176
		36	26.2357	36	20.2376	36	23.675	36	43.2907		28.3598					36	54.3221	36	43.4225	36	43.3571	36	45.8922		46.7485		1.64841
		37	27	37	20.6581	37	24.45	37	47.1603		29.8171					37	55.1875	37	42.6079	37	44.7514	37	49		47.8867		1.60601
				38	20.5413	38	27.5	38	47.9551		31.9988							38	43.4338	38	45.0357				44.2347		1.38239
				39	20.5589	39	30.725	39	44.625		31.9696							39	44.0178	39	46.4847				45.2512		1.41544
				40	19.5465	40	37				28.2733							40	45.0147	40	48.2024				46.6085		1.6485
				41	22.4267						22.4267							41	45.6222	41	47.2024				46.4123		2.06951
				42	25.7955						25.7955							42	46	42	47.5				46.75		1.81233
				43	28.3089						28.3089							43	46						46		1.62493
				44	27.25						27.25							44	47.9834						47.9834		1.76086
																		45	50						50
lhIs6	2021-09-10	#6
10
	1		2		3		4		5		Average		lqIs170		1		2		3		4		5		Average		Ratio
X	Y	X	Y	X	Y	X	Y	X	Y					X	Y	X	Y	X	Y	X	Y	X	Y
0	27.4444	0	31	0	28.8889	0	39.1111	0	28		30.8889			0	39	0	41	0	43.7778	0	42.6667	0	40.3333		41.3556		1.33885
1	32.8402	1	32.2738	1	32.261	1	38.7396	1	26.6129		32.5455			1	39.0156	1	41.5188	1	44.7678	1	43.2476	1	38.2283		41.3556		1.2707
2	35.3664	2	34.9762	2	35.914	2	36.8776	2	23.0904		33.2449			2	39.6538	2	41.0259	2	45.099	2	42.3429	2	38.0729		41.2389		1.24046
3	37.2727	3	33.6786	3	38.0753	3	34.3153	3	22.8616		33.2407			3	40.9048	3	40.8148	3	45.8116	3	41.4	3	38		41.3862		1.24505
4	36.9008	4	32.4286	4	38.4468	4	31.9479	4	22.871		32.519			4	41.3492	4	41.4889	4	44.9653	4	40.7714	4	37.3611		41.1872		1.26656
	37.1006	5	31.1786	5	38.8689	5	29.7493	5	23.4516		32.0698			5	41.1408	5	41.7407	5	43.6276	5	41.0476	5	37.7352		41.0584		1.28028
6	41.2268	6	31.0714	6	36.3044	6	30.0304	6	25.0968		32.746			6	41.9977	6	42.1632	6	42.0868	6	42.0381	6	38.7708		41.4113		1.26462
7	49.0014	7	32.5417	7	34.5376	7	29.5948	7	26.2849		34.3921			7	41.9012	7	42.3385	7	42.7886	7	42.6444	7	39.7604		41.8866		1.21791
8	63.157	8	36.5238	8	33.4638	8	29.375	8	25.5004		37.604			8	43.3233	8	43.1852	8	43.5833	8	43.419	8	39.6389		42.6299		1.13365		1.17897
9	73.3255	9	40.5	9	34.2211	9	29.7869	9	24.7378		40.5143			9	44.6463	9	43.7778	9	43.4892	9	44.6667	9	40.974		43.5108		1.07396			1.16454
10	78.0496	10	42.881	10	36.1303	10	30.4497	10	25.9485		42.6918			10	45.1391	10	44.4437	10	43.217	10	45.9524	10	41.066		43.9636		1.02979		1.01239
11	77.6667	11	41.7738	11	37.6871	11	30.3223	11	26.3763		42.7652			11	45.4948	11	44.7653	11	44.9505	11	47.7905	11	41.8524		44.9707		1.05157
12	72.1534	12	39.7143	12	40.0074	12	31.25	12	28.5161		42.3282			12	46.3469	12	45.4513	12	46.4444	12	48.9048	12	43		46.0295		1.08744
13	66.5413	13	37.1964	13	42.0223	13	34.0875	13	30.7109		42.1117			13	46.5447	13	46.6667	13	48.4284	13	49.2349	13	42.8568		46.7463		1.11006
14	62.4132	14	37.8333	14	43.4665	14	36.8932	14	33.0858		42.7384			14	46.7778	14	45.8212	14	53.2188	14	51.7333	14	43.191		48.1484		1.12658
15	61.7112	15	41.9821	15	42.7634	15	41.097	15	35.2581		44.5624			15	47.3084	15	48.8903	15	58.7183	15	51.9048	15	44.0677		50.1779		1.12602
16	60.8347	16	47.3333	16	42.5616	16	46.2222	16	37.4086		46.8721			16	47.9058	16	48.041	16	59.6111	16	52.1587	16	45.6111		50.6655		1.08093
17	62.9835	17	53.9464	17	44.0073	17	50.5059	17	38.9566		50.0799			17	49.254	17	47.5325	17	62.0195	17	53.0667	17	47.0226		51.7791		1.03393
18	64.4867	18	58.2143	18	48.098	18	53.7387	18	42.743		53.4561			18	50.2993	18	50.358	18	60.9792	18	54.3619	18	47.4688		52.6934		0.985732
19	65.449	19	61.4702	19	52.1283	19	54.4833	19	44.3293		55.572			19	51.4994	19	53.3065	19	60.0521	19	55.3905	19	48.2083		53.6914		0.966158
20	63.8182	20	62.2381	20	59.0246	20	52.7812	20	47.5791		57.0882			20	53.7773	20	55.5309	20	60.5833	20	56.2857	20	49.5278		55.141		0.965891
21	61.7121	21	61.375	21	64.7527	21	49.8466	21	47.2352		56.9843			21	53	21	56.9122	21	60.9588	21	56.2	21	49.7292		55.36		0.971496
22	54.3333	22	58.619	22	66.2688	22	46.684	22	43.8787		53.9568					22	57.2475	22	60.3924	22	54.9873	22	51.3229		55.9875		1.03764
		23	55.5893	23	65.3871	23	46.2467	23	40.909		52.033					23	57.5301	23	58.9479	23	52.0667	23	51.0043		54.8872		1.05485
		24	56.2857	24	64.2608	24	46.7917	24	38.9802		51.5796					24	57	24	57.5	24	51.6476	24	52.3333		54.6202		1.05895
		25	56.8512	25	61.9625	25	50.0582	25	38.964		51.959					25	55.7795	25	56.5043	25	50.6508	25	52.5929		53.8819		1.03701
		26	58.0714	26	58.213	26	54.4974	26	41.3814		53.0408					26	54.6781	26	56.2344	26	50.0286	26	51.4479		53.0973		1.00106
		27	57.8929	27	56.3998	27	58	27	46.1394		54.608					27	53.1111	27	54.9774	27	50.9333	27	51.7552		52.6943		0.964954
		28	53.3333	28	55.3979	28	57.8819	28	48.2571		53.7176							28	51.3889	28	51.6667	28	51.2361		51.4306		0.957426
				29	52.9799	29	54.5638	29	49.1701		52.2379							29	48.5977	29	51.7714	29	48.7665		49.7119		0.951643
				30	47.9914	30	46.7405	30	47.334		47.3553							30	46.8628	30	51.2381	30	46.2604		48.1204		1.01616
				31	39.8889	31	40.4918	31	44.5556		41.6454							31	43.0625	31	51.0508	31	45.112		46.4084		1.11437
lhIs6	2021-09-10	#14											lqIs170
11	1		2		3		4		5		Average				1		2		3		4		5		Average		Ratio
X	Y	X	Y	X	Y	X	Y	X	Y					X	Y	X	Y	X	Y	X	Y	X	Y
0	24.4444	0	24.6667	0	22.5	0	16.5	0	16		20.8222			0	45.8889	0	51.1111	0	48.5	0	51	0	44		48.1		2.31003
1	25.8205	1	24.8996	1	23.7816	1	15.25	1	15.5893		21.0682			1	42.142	1	55.0703	1	51.2727	1	52	1	41.0621		48.3094		2.293
2	24.1795	2	21.1326	2	22.6644	2	15.5	2	14.435		19.5823			2	38.6759	2	52.4271	2	50.0455	2	50.6667	2	40.5562		46.4743		2.37328
3	21.641	3	16.2473	3	21.3828	3	16.25	3	12.6572		17.6357			3	36.4231	3	45.9158	3	48.3636	3	50	3	38.4231		43.8251		2.48503		3.44385
4	19.1026	4	12.276	4	21.8529	4	16.6667	4	12.0816		16.396			4	34.8974	4	39.25	4	49.5909	4	53	4	37.1183		42.7713		2.60865			0.937881
5	16.3932	5	10.1183	5	21.186	5	16.1667	5	12		15.1728			5	34.0671	5	33.9462	5	57.2727	5	55.9167	5	37.9186		43.8243		2.88834		3.67195
6	14.9402	6	8.4086	6	17.8235	6	15	6	12.0714		13.6487			6	34.4103	6	31.3611	6	55.6818	6	50.5	6	38		41.9906		3.07652
7	13.641	7	7.3656	7	13.862	7	12.8333	7	12.5312		12.0466			7	33.9359	7	30.3047	7	45.0909	7	41.3333	7	38		37.733		3.13224
8	12.0171	8	6.552	8	11.2353	8	11.1667	8	12.2857		10.6514			8	33.1762	8	30.1944	8	37.1061	8	35.3333	8	35.4615		34.2543		3.21596
9	10.5641	9	6.5914	9	9.3837	9	10	9	10.4244		9.39273			9	32.9629	9	30.5122	9	33.1818	9	33.25	9	33.4098		32.6633		3.47751
10	9.9231	10	6.8566	10	8.4706	10	8.6667	10	8.94515		8.57243			10	33.0079	10	30.2188	10	32.5152	10	32.6667	10	31.6923		32.0202		3.73525
11	8.7863	11	6.5269	11	8.6176	11	7.5833	11	7.84279		7.87138			11	33.5164	11	30	11	32	11	33	11	31.7204		32.0474		4.07138
12	8.094	12	6.3226	12	8.6886	12	7.5	12	7.57143		7.63533			12	33.6121	12	30.5417	12	34	12	35.5	12	31.7959		33.0899		4.33379
13	7.8889	13	6.1864	13	9.6955	13	7.8333	13	7.48374		7.81757			13	33.6667	13	31.1172	13	35.4545	13	39.3333	13	32		34.3143		4.38939
14	8.3419	14	6.2688	14	11.5052	14	7.3333	14	7		8.08984			14	33.8001	14	32.3021	14	37.3636	14	43.6667	14	32.0532		35.8371		4.4299
15	8.4188	15	5.7634	15	10.9546	15	7	15	7		7.82736			15	33.5128	15	32.3889	15	40.4545	15	50.5	15	32.2308		37.8174		4.83144
16	8.3077	16	6	16	12.6765	16	7.1667	16	7		8.23018			16	33.8974	16	32	16	44.8333	16	59	16	31.6538		40.2769		4.89381
17	8.4188	17	6	17	14.25	17	7.6667	17	7.01786		8.67067			17	35.383	17	33.5321	17	50.8182	17	66.4167	17	32.1346		43.6569		5.03501
18	8.9316	18	6.5914	18	15.9862	18	8	18	7.08801		9.31944			18	36.9638	18	34.0799	18	55.5455	18	72	18	32.4763		46.2131		4.95878
19	8.4957	19	7.8172	19	19.1912	19	8.4167	19	7.03157		10.1905			19	37.4546	19	34.8359	19	56.9091	19	70	19	33.3817		46.5163		4.56468
20	8.265	20	8.8136	20	21.0813	20	9.1667	20	7.38775		10.9429			20	37.5141	20	36.8889	20	60.1667	20	66.6667	20	33.2663		46.9005		4.28594
21	8.4786	21	10.5376	21	22.7167	21	11.5	21	8.04688		12.256			21	37.3771	21	38.342	21	58	21	65	21	33.5192		46.4477		3.7898
22	8.2137	22	9.9821	22	22.9343	22	15.3333	22	8.46429		12.9855			22	38.8146	22	38.7188	22	60.3333	22	66	22	34.0163		47.5766		3.66381
23	8.7094	23	10.319	23	23.9001	23	17.8333	23	8.50415		13.8532			23	40.3077	23	39.6762	23	62.4545	23	64.9167	23	34.9438		48.4598		3.4981
24	9.1624	24	12.1935	24	23.5208	24	16	24	8		13.7753			24	41.3853	24	42.3333	24	67	24	58	24	35.6065		48.865		3.54728
25	10.4701	25	16.0932	25	23.0121			25	7.97513		14.3876			25	44.4093	25	47.7422	25	67.4545	25	52.9167	25	35.2959		49.5637		3.44488
26	13.5556	26	21.4337	26	20.2388			26	7.32143		15.6374			26	48.3333	26	55.1389	26	65.8333	26	51.6667	26	34.5		51.0944		3.26745
		27	26.0538	27	17.1765			27	6.17698		16.4691					27	63.5842	27	62.4545						63.0194		3.82652
		28	27.7957	28	16.6972			28	6		16.831					28	71.5	28	59.2727						65.3863		3.88488
		29	26.8351	29	16.2011						21.5181					29	71.7899	29	59.2121						65.501		3.044
		30	24.2366	30	18.7543						21.4954					30	66.3958	30	60.9091						63.6525		2.96121
		31	21.1111	31	21.6029						21.357					31	60.9297	31	62.1515						61.5406		2.88152
				32	22.7145						22.7145					32	53.6667	32	70						61.8333		2.7222
				33	22.9728						22.9728							33	70						70		3.04708
				34	21						21
lhIs6	2021-09-14	#8											lqIs170
12	1		2		3		4		5		Average				1		2		3		4		5		Average		Ratio
Distance_(pixels)	Gray_Value	Distance_(pixels)	Gray_Value	Distance_(pixels)	Gray_Value	Distance_(pixels)	Gray_Value	Distance_(pixels)	Gray_Value					Distance_(pixels)	Gray_Value	Distance_(pixels)	Gray_Value	Distance_(pixels)	Gray_Value	Distance_(pixels)	Gray_Value	Distance_(pixels)	Gray_Value
0	50.4444	0	52.0556	0	44.5	0	47.9444	0	47.0833		48.4055			0	96.5833	0	96	0	88.8333	0	93	0	88		92.4833		1.91059
1	54.2461	1	54.2319	1	48.367	1	51.9177	1	51.1441		51.9814			1	95.9637	1	96.5479	1	92.3819	1	96.4706	1	90.0331		94.2794		1.81372
2	55.3715	2	53.8277	2	51.7205	2	55.3001	2	49.3906		53.1221			2	96.057	2	95.5113	2	96.0129	2	100.02	2	91.2336		95.7669		1.80277
3	56.212	3	55.7182	3	54.9848	3	55.4738	3	46.2552		53.7288			3	96.8867	3	97.628	3	96.8333	3	100.059	3	91.4201		96.5654		1.79727
4	58.1142	4	57.6172	4	55.053	4	54.6535	4	43.4306		53.7737			4	96.1485	4	98.1173	4	99.1358	4	99.1176	4	91.3529		96.7744		1.79966
5	62.1898	5	59.7997	5	52.7138	5	51.0125	5	43.184		53.78			5	96.7593	5	98.6865	5	99.5932	5	97.8824	5	91.7527		96.9348		1.80243
6	64.0499	6	59.0056	6	49.4773	6	46.3843	6	41.9583		52.1751			6	97.2333	6	100.633	6	100.394	6	97.4314	6	89.1009		96.9585		1.85833
7	63.5485	7	55.4326	7	45.4646	7	43.2015	7	40.9661		49.7227			7	100.05	7	99.6644	7	99.6021	7	96.5588	7	87.4534		96.6657		1.9441
8	62.642	8	52.1389	8	41.6254	8	41.197	8	41.0972		47.7401			8	101.749	8	100.612	8	97.5556	8	94.549	8	87.2549		96.3441		2.0181
9	57.9462	9	47.6226	9	39.4545	9	40.0918	9	40.9427		45.2116			9	102.392	9	98.5162	9	97.8409	9	92.4314	9	87.1879		95.6737		2.11613		2.05885
10	52.9929	10	45.166	10	36.9992	10	39.8293	10	42.8628		43.57			10	103.093	10	95.0784	10	96.6717	10	91.7059	10	85.6826		94.4462		2.16769			1.24566
11	49.5057	11	43.5092	11	34.4815	11	38.4938	11	41.7743		41.5529			11	100.589	11	95.7405	11	92.5432	11	90.8235	11	85.7451		93.0883		2.24024		1.65281
12	46.4282	12	40.8533	12	33.3485	12	38.1391	12	41.1458		39.983			12	98.5767	12	93.8362	12	92.4343	12	88.5686	12	88.639		92.411		2.31126
13	46.5238	13	38.3999	13	32.3939	13	37.531	13	40.7335		39.1164			13	99.0515	13	92.2447	13	91.3953	13	88.1176	13	89.2436		92.0105		2.35222
14	47.2555	14	36.992	14	31.3577	14	35.7879	14	40.0191		38.2824			14	95.0511	14	90.9608	14	89.7239	14	86.902	14	90.6159		90.6507		2.36795
15	48.8203	15	36.5788	15	31.9545	15	34.832	15	39.651		38.3673			15	93.4722	15	90.0865	15	89.3636	15	85.6667	15	91.152		89.9482		2.3444
16	49.9548	16	35.75	16	30.8249	16	34.7316	16	38.6667		37.9856			16	92.6678	16	89.6544	16	89.2334	16	85	16	90.451		89.4013		2.35356
17	50.2931	17	34.9635	17	32.2946	17	33.6537	17	38.2144		37.8839			17	90.9656	17	90.1667	17	89.2071	17	84.1667	17	87.875		88.4762		2.33546
18	51.372	18	34.5914	18	32.4773	18	33.523	18	40.7656		38.5459			18	90.3356	18	88.9539	18	89.0606	18	82.1765	18	86.8922		87.4838		2.2696
19	53.3326	19	34.1812	19	32.9175	19	34.0731	19	42.8064		39.4622			19	88.8607	19	87.8433	19	87.5373	19	81	19	85.559		86.1601		2.18336
20	56.2874	20	35.0234	20	35.8266	20	34.1889	20	44.8785		41.241			20	90.4815	20	84.8174	20	85.4113	20	83.5098	20	84.9723		85.8385		2.08139
21	61.1991	21	35.1562	21	36.5909	21	38.2452	21	45.3776		43.3138			21	89.7467	21	85.0894	21	85.2374	21	83.1863	21	85.4469		85.7413		1.97954
22	66.8835	22	37.625	22	42.3056	22	44.9691	22	45.6858		47.4938			22	88.7385	22	84.9969	22	85.1728	22	83.5294	22	83.1296		85.1134		1.7921
23	70.6437	23	41.0682	23	54.0236	23	54.7431	23	49.2387		53.9435			23	88.1944	23	84.3947	23	84.4203	23	83.9118	23	80.909		84.366		1.56397
24	71.2127	24	48.4549	24	72.6212	24	62.7906	24	56.4792		62.3117			24	86.3389	24	84.0115	24	83.6818	24	83.9804	24	79.8178		83.5661		1.3411
25	70.3814	25	54.875	25	87.7778	25	66.7003	25	62.8698		68.5209			25	86.8704	25	86.3379	25	86.2635	25	83.8529	25	79.6357		84.5921		1.23454
26	66.6619	26	63.9071	26	89.7778	26	61.8095	26	63.7882		69.1889			26	90.4785	26	88.2599	26	88.4517	26	82.6667	26	80.3668		86.0447		1.24362
27	63.5895	27	70.3722	27	82.0909	27	53.1042	27	58.5807		65.5475			27	92.4789	27	90.6061	27	91.5	27	83	27	80.0392		87.5248		1.33529
28	65.6742	28	69.8203	28	68.5513	28	45.69	28	50.7292		60.093			28	94.8437	28	92.5294	28	93.5892	28	81.8235	28	81.9204		88.9412		1.48006
29	70.2778	29	65.5966	29	59.8249	29	44.5866	29	44.0981		56.8768			29	96.8937	29	93.2849	29	93.0932	29	81.1274	29	79.9657		88.873		1.56255
		30	65.5649	30	59.0076	30	50.3237	30	46.974		55.4675			30	96	30	92.0138	30	89.798	30	80.4314	30	77.5098		87.1506		1.5712
		31	70.3618	31	63.4293	31	59.8222	31	53.7196		61.8332					31	89.4514	31	87.2562	31	83.3824	31	77.2306		84.3302		1.36383
		32	71.8056	32	65.0387	32	68.3608	32	55.2222		65.1068					32	87.2157	32	87.0842	32	89.6274	32	81.0311		86.2396		1.32459
				33	58.1667	33	65.3333				61.75					33	88.2664	33	87.25	33	94.2255	33	84.8529		88.6487		1.43561
																34	87.3333			34	93	34	83.5		87.9444
lhIs6	2021-09-14	#1											lqIs170
13	1		2		3		4		5		Average				1		2		3		4		5		Average		Ratio
X	Y	X	Y	X	Y	X	Y	X	Y					X	Y	X	Y	X	Y	X	Y	X	Y
0	140.625	0	125.125	0	116.438	0	153.812	0	171.375		141.475			0	56.5	0	53.5	0	51	0	60	0	69.5		58.1		0.410674
1	130.037	1	110.951	1	100.357	1	143.511	1	150.958		127.163			1	47.5434	1	45.2002	1	44.4892	1	53.6198	1	68.1496		51.8004		0.407355
2	101.482	2	86.0944	2	75.9044	2	120.291	2	123.032		101.361			2	40.9251	2	42.1641	2	39.7266	2	47.2917	2	62.9189		46.6053		0.459796
3	76.632	3	72.2812	3	61.7004	3	97.082	3	96.736		80.8863			3	36.2366	3	41.0601	3	38.0497	3	40.5	3	53.3895		41.8472		0.517358
4	64.3061	4	73.0778	4	63.3165	4	77.951	4	75.446		70.8195			4	36.4394	4	41.5391	4	38.1752	4	36.5694	4	43.3344		39.2115		0.553682		0.476018
5	61.7862	5	78.8924	5	68.3512	5	62.863	5	61.324		66.6434			5	37.7931	5	42.3125	5	38.9706	5	34.184	5	37.7027		38.1926		0.573089			1.12384
6	67.3782	6	86.325	6	71.9055	6	54.517	6	52.769		66.5789			6	40.5672	6	43.6836	6	38.6367	6	33.875	6	34.2423		38.201		0.573769		0.423563
7	76.3984	7	92.0375	7	69.5434	7	49.458	7	47.458		66.9791			7	42.6254	7	42.8154	7	38.4364	7	32.974	7	32.1351		37.7973		0.564315
8	85.5	8	97.2167	8	62.7848	8	45.161	8	42.234		66.5793			8	43.3377	8	40.875	8	33.8257	8	33.1111	8	31.7814		36.5862		0.549513
9	94.9511	9	98.4125	9	53.7376	9	42.655	9	38.861		65.7234			9	43.9988	9	40.2188	9	32.5904	9	33.1406	9	30.345		36.0587		0.548643
10	108.617	10	96.5556	10	49.4664	10	42.784	10	37.904		67.0653			10	42.0672	10	40.2441	10	32.529	10	32.3889	10	30.517		35.5492		0.530069
11	125.925	11	100.763	11	51.75	11	45.068	11	37.296		72.1604			11	42.2378	11	39.7397	11	31.9018	11	31.8524	11	31.0247		35.3513		0.489899
12	141.469	12	102.7	12	56.8249	12	47.08	12	38		77.2149			12	44.915	12	39.4453	12	31.3914	12	32	12	31.3347		35.8173		0.463865
13	153.894	13	110.195	13	61.4773	13	47.342	13	39.604		82.5025			13	44.0333	13	40.4736	13	31.3408	13	31.349	13	31.6757		35.7745		0.433617
14	155.75	14	126.39	14	66.7393	14	46.428	14	42.154		87.4923			14	40.0363	14	41.541	14	32.7971	14	31.75	14	33.0645		35.8378		0.409611
15	146.881	15	135.344	15	70.3843	15	49.121	15	45.591		89.4642			15	37.1379	15	42.9487	15	34.3698	15	32.7188	15	33.7622		36.1875		0.404491
16	137.515	16	142.853	16	77.0985	16	52.045	16	51.67		92.2363			16	36.2747	16	43.9375	16	35.5134	16	34.6667	16	33.7757		36.8336		0.399339
17	135.176	17	143.756	17	87.9421	17	59.544	17	57.883		96.8601			17	36.9655	17	41.9937	17	38.5	17	35.4583	17	34.3983		37.4632		0.386776
18	142.272	18	144.488	18	98.75	18	67.216	18	64.865		103.518			18	37.3424	18	41.8438	18	40.5722	18	36.375	18	34.5864		38.144		0.368476
19	148.179	19	138.85	19	107.122	19	74.654	19	66.277		107.016			19	37.0904	19	42.4712	19	40.0714	19	37.5243	19	40.0329		39.438		0.368524
20	152.895	20	134.167	20	102.948	20	81.472	20	64.772		107.251			20	37.1124	20	42.8672	20	38.6354	20	39.5833	20	40.6081		39.7613		0.370732
21	155.359	21	127.556	21	89.8678	21	83.655	21	55.837		102.455			21	37.4744	21	40.6851	21	36.0108	21	39.4062	21	39.3351		38.5823		0.376578
22	153.566	22	119.267	22	77.75	22	80.888	22	45.987		95.4915			22	37.0499	22	39.7012	22	35.7708	22	38.375	22	35.6569		37.3108		0.390723
23	149.607	23	114.567	23	70.5158	23	75.71	23	39.312		89.9423			23	38.3365	23	36.0781	23	34.9459	23	35.7188	23	35.0981		36.0355		0.400651
24	144.275	24	116.05	24	65.6921	24	72.642	24	37.096		87.1511			24	39.3853	24	37.625	24	34.4312	24	35.5	24	34.6678		36.3219		0.416769
25	139.578	25	123.142	25	66.8709	25	70.375	25	36.45		87.2833			25	39.0238	25	37.2046	25	35.9728	25	35.8524	25	33.4189		36.2945		0.415824
26	134.792	26	127.489	26	70.4335	26	69.547	26	41.083		88.6689			26	38.8918	26	38.3145	26	35.4433	26	35.8611	26	34.0334		36.5088		0.411743
27	127.449	27	129.137	27	76.3244	27	68.409	27	51.562		90.5764			27	39	27	39.6665	27	35.0688	27	34.6562	27	37.3108		37.1405		0.410045
28	118.25	28	130.383	28	86.2445	28	65.182	28	62.321		92.4762			28	38.9899	28	40.7266	28	37.8235	28	34.1111	28	37.9659		37.9234		0.410088
		29	125.339	29	102.054	29	65.541	29	67.484		90.1045			29	39	29	41.2603	29	42.1237	29	38.2066	29	37.5946		39.637		0.439901
		30	115.438	30	119.412	30	72.292	30	66.269		93.3527					30	41.2793	30	46.6778	30	40.875	30	36.3378		41.2925		0.442328
				31	135.036	31	86.32	31	60.425		93.9272					31	40.9829	31	49.25	31	47.9809	31	35.9991		43.5532		0.463691
				32	144.537	32	107.462	32	59.317		103.772					32	40.125	32	51.4771	32	51	32	35.5718		44.5435		0.429243
				33	141.125	33	127.845	33	59.375		109.448							33	50.9399	33	54.4375	33	35.9459		47.1078		0.430411
						34	140.414	34	56.147		98.2805							34	47	34	57.7083	34	35.7891		46.8325		0.476518
						35	146.634	35	55.825		101.23									35	59.5625	35	37.9595		48.761		0.481688
						36	148.463	36	59.731		104.097									36	60.125	36	41.5117		50.8183		0.488183
						37	144.188	37	66.873		105.53											37	44.75		44.75		0.424048
								38	74.045		74.045
								39	82.062		82.062
lhIs6	2021-09-08	#8											lqIs170
14	1		2		3		4		5		Average				1		2		3		4		5		Average		Ratio
X	Y	X	Y	X	Y	X	Y	X	Y					X	Y	X	Y	X	Y	X	Y	X	Y
0	19	0	28	0	16.5556	0	18.7778	0	21.7778		20.8222			0	81.6667	0	101.333	0	67.3333	0	76	0	87		82.6667		3.97012
1	19.7002	1	28	1	18.3621	1	17.7232	1	20.7396		20.905			1	84.0972	1	105.909	1	72.9619	1	84.5521	1	84.7837		86.4607		4.13588
2	20	2	24.3429	2	17.5376	2	17.985	2	20.1458		20.0023			2	84.0278	2	104.819	2	75.5302	2	90.6519	2	80.1881		87.0434		4.35168
3	19.2708	3	21.8137	3	17.3561	3	16.165	3	19.5521		18.8315			3	81.1458	3	96.7505	3	75.8667	3	95.6953	3	75.64		85.0197		4.51475
4	18.784	4	21.1396	4	18.0708	4	15.5283	4	18.309		18.3663			4	79.7778	4	89.1486	4	75.1714	4	93.4757	4	71.2785		81.7704		4.45219
5	18.7581	5	18.7807	5	18.5129	5	15.6237	5	14.9062		17.3163			5	82.6806	5	82.1429	5	73.5556	5	87.2997	5	67.4444		78.6246		4.54049
6	16.9722	6	16.2272	6	17.4782	6	14.1855	6	11.4019		15.253			6	85	6	75.04	6	76.8476	6	83.0781	6	63.6178		76.7167		5.02961
7	15.3731	7	14.8545	7	15.0635	7	13.1759	7	9.9755		13.6885			7	87.3194	7	72.76	7	83.8667	7	80.9123	7	62.0415		77.38		5.65292		5.37229
8	14.0494	8	14.4737	8	12.6881	8	12.2943	8	8.75		12.4511			8	86.5556	8	71.0152	8	89.3492	8	82.8611	8	61.7852		78.3133		6.28967			0.789531
9	14.8542	9	15.049	9	11.4702	9	11.3118	9	8.6495		12.2669			9	93.6875	9	71.4933	9	95.2095	9	82.6836	9	63.9422		81.4032		6.63598		6.8044
10	16.5617	10	14.1569	10	11.5484	10	9.914	10	9.1814		12.2725			10	94.8611	10	73.2857	10	97.8571	10	78.5391	10	65.1481		81.9382		6.67658
11	19.4576	11	14.1275	11	11.5875	11	9.172	11	9.4881		12.7665			11	93.2014	11	77.0191	11	92.3683	11	73.7046	11	67.5719		80.7731		6.32694
12	22.6667	12	14.7451	12	12.5772	12	8.9248	12	10.6076		13.9043			12	91	12	81.0952	12	81.7429	12	69.3438	12	70.0133		78.639		5.65575
13	22.8337	13	15.5832	13	15.1748	13	8.7569	13	13.7485		15.2194			13	99.125	13	83.5657	13	74.2286	13	67.712	13	74.1378		79.7538		5.24027
14	21.2454	14	15.0384	14	14.7527	14	9.9624	14	15.875		15.3748			14	102.611	14	79.8933	14	75.2222	14	67.5443	14	76.0222		80.2586		5.22015
15	17.8229	15	13.6113	15	15	15	9.5032	15	16.3229		14.4521			15	100.812	15	75.0476	15	78.0952	15	67.375	15	78.4444		79.9549		5.53243
16	13.8765	16	13.0973	16	14.2903	16	9.8387	16	16.4444		13.5094			16	92.1111	16	78.6457	16	79.0857	16	69.1111	16	84.4044		80.6716		5.9715
17	12.8248	17	12.2778	17	13.0675	17	9.5135	17	16.2635		12.7894			17	87.1042	17	90.2381	17	77.4952	17	73.628	17	87.4622		83.1855		6.50424
18	11.9167	18	11.9135	18	12.311	18	10.0442	18	15.0269		12.2425			18	84.5833	18	99.4819	18	78.7524	18	75.2891	18	90.1467		85.6507		6.9962
19	11.228	19	12.2353	19	13.2664	19	10.8619	19	14.1489		12.3481			19	83.3542	19	94.9771	19	79.4762	19	79.6519	19	89.3985		85.3716		6.91374
20	11.6728	20	11.7443	20	12.9717	20	13.0131	20	13.375		12.5554			20	81.1111	20	84	20	79.4127	20	88.0521	20	88.3333		84.1818		6.70485
21	11.7604	21	11.8103	21	13.7979	21	15.871	21	11.5239		12.9527			21	81.5833	21	76.1733	21	78.2	21	91.2324	21	88.36		83.1098		6.41641
22	13.0154	22	11.2933	22	13.2674	22	19.8613	22	10.1545		13.5184			22	87.25	22	77.5886	22	81.0762	22	93.8507	22	84.9778		84.9487		6.28394
23	15.0436	23	13.0754	23	11.7313	23	20.5288	23	9.6324		14.0023			23	100.229	23	82.6019	23	88.6381	23	92.0104	23	85.7985		89.8556		6.4172
24	16.2222	24	13.0196	24	10.8925	24	18.806	24	9.3056		13.6492			24	113	24	83.5486	24	97.3429	24	93.375	24	88.6844		95.1902		6.97406
		25	11.6176	25	10.0624	25	17.1783	25	9.497		12.0888					25	81.4286	25	95.5714	25	95.9659	25	93.7037		91.6674		7.58282
		26	11	26	10.3979	26	18.6154	26	9.658		12.4178					26	76.36	26	85.1206	26	105.968	26	102.861		92.5773		7.4552
		27	10.8253	27	11.2285	27	17.9612	27	12.6354		13.1626					27	75.0819	27	79.9429	27	120.816	27	115.258		97.7748		7.42823
		28	10.6421	28	12.6608	28	17.5591	28	16.1597		14.2554					28	75.04	28	81	28	129.448	28	127.607		103.274		7.24453
		29	10.1924	29	14.4268	29	17	29	19.6532		15.3181					29	76.0552	29	81.9714	29	118.554	29	131.773		102.088		6.66457
		30	10.5294	30	15.7134	30	16.9741	30	21.8958		16.2782					30	76.7619	30	84.619	30	109.883	30	125.667		99.2326		6.09605
		31	11.6311	31	16	31	17.6667	31	22.3683		16.9165					31	79.0514	31	99.1048	31	110.188				96.1146		5.6817
		32	13.569					32	19.5556		16.5623					32	88.9143	32	119.718	32	110.556				106.396		6.42397
		33	16.3645								16.3645					33	107.507	33	133.867						120.687		7.37491
		34	17.1111								17.1111					34	119.84	34	120.276						120.058		7.01639
																35	111.333	35	105.889						108.611
lhIs6	2021-09-08	#15											lqIs170
15	1		2		3		4		5		Average				1		2		3		4		5		Average		Ratio
X	Y	X	Y	X	Y	X	Y	X	Y					X	Y	X	Y	X	Y	X	Y	X	Y
0	22.5	0	15.5556	0	15.3333	0	12.6667	0	20.3333		17.2778			0	37.5	0	27	0	25.4444	0	30.4444	0	32.8889		30.6555		1.77428
1	26.4547	1	11.5051	1	12.6015	1	11.5519	1	17.7712		15.9769			1	37.3251	1	27.4745	1	26.1034	1	30.5481	1	35.4383		31.3779		1.96396
2	25.0199	2	9.0612	2	9.1264	2	10.1926	2	15.2745		13.7349			2	34.7954	2	28.0862	2	26.5475	2	28.4963	2	37.2469		31.0345		2.25953
3	21.679	3	8.0238	3	7.7816	3	8.8444	3	14.9412		12.254			3	31.7694	3	28.9025	3	26.4101	3	27.9	3	35.8889		30.1742		2.46239
4	18.5686	4	8.0204	4	7.3065	4	7.6667	4	14.6209		11.2366			4	30.3946	4	29.1837	4	27.3876	4	27.0519	4	31.7407		29.1517		2.59435
5	17.2037	5	8.4042	5	6.8084	5	6.6667	5	15.5294		10.9225			5	29.4367	5	32.6757	5	27.9724	5	27.1481	5	31.2407		29.6947		2.71868
6	17.7006	6	10.0249	6	6.8736	6	6.2	6	16.6275		11.4853			6	29.0156	6	39.3333	6	27.9039	6	28.0667	6	32.7037		31.4046		2.73433		2.27271
7	18.2332	7	13.5833	7	9.2605	7	6.7259	7	18.1503		13.1906			7	29.5095	7	43.4167	7	28.063	7	28.3333	7	31.4815		32.1608		2.43815			0.917769
8	18.5017	8	18.381	8	13.3755	8	7.4741	8	19.5294		15.4523			8	30.6545	8	41.4036	8	31.2374	8	28.5852	8	31.4444		32.665		2.11392		2.47634
9	20.1111	9	19.826	9	18.1954	9	9.2889	9	20.7843		17.6411			9	31.9622	9	37.966	9	36.5097	9	29.4333	9	31.6111		33.4965		1.89877
10	22.6005	10	16.0476	10	19.8851	10	12.5185	10	19.4837		18.1071			10	31.9055	10	33.2109	10	38.22	10	31.7407	10	30.6914		33.1537		1.83098
11	22.9348	11	11.3668	11	17.1571	11	16.5444	11	18.0915		17.2189			11	32.3015	11	30.9762	11	36.1695	11	32.8593	11	30.5185		32.565		1.89123
12	18.9414	12	8.7098	12	12.7931	12	17.3778	12	18.1961		15.2036			12	34.3341	12	29.0952	12	32.7635	12	31.9333	12	30.3704		31.6993		2.08498
13	14.1584	13	8.0952	13	9.6628	13	13.6963	13	20.8235		13.2872			13	34.0397	13	29.0527	13	29.9631	13	30.8556	13	31.1235		31.0069		2.33359
14	11.3577	14	7.6667	14	7.8697	14	10.6741	14	24.8758		12.4888			14	37.1583	14	29.6111	14	28.9773	14	31.4889	14	33.358		32.1187		2.5718
15	9.3086	15	7.881	15	7.3908	15	9.8333	15	28.2745		12.5376			15	38.7476	15	31.1128	15	28.9773	15	34.1667	15	35.7778		33.7564		2.69241
16	9.2802	16	8.4762	16	6.5594	16	9.6519	16	27.915		12.3765			16	41.6115	16	31.9048	16	29.5886	16	38.0444	16	40.1481		36.2595		2.92969
17	9.1852	17	9.4382	17	6	17	9.9556	17	23		11.5158			17	43.8554	17	31.9342	17	30.2299	17	43.2296	17	41.0802		38.0659		3.30553
18	10.8611	18	9.5601	18	6.023	18	10.2667				9.17772			18	44.6404	18	32.3118	18	29.9555	18	43.7111	18	37.6667		37.6571		4.1031
19	15.7188	19	9.7381	19	6.4559	19	10.9111				10.706			19	42.8478	19	33.0544	19	31.0262	19	41.3259				37.0636		3.46195
20	22.6337	20	10.3243	20	6.7663	20	11.5556				12.82			20	40.9603	20	33.4286	20	31.7216	20	38.9259				36.2591		2.82833
21	28.2099	21	13.6944	21	6.6092	21	12.8667				15.3451			21	40.0851	21	32.1944	21	31.7166	21	35.3667				34.8407		2.27048
22	27.2047	22	19.2925	22	7.1762	22	13.1778				16.7128			22	37.8913	22	32	22	32.4293	22	34.6963				34.2542		2.04958
23	18.7778	23	25.0964	23	7.5479	23	14.1556				16.3944			23	35.5	23	32.2693	23	33.1305	23	35.5889				34.1222		2.08133
24	14.5556	24	28.8707	24	7.2414	24	14.7333				16.3502					24	32.4717	24	34.1908	24	35.9778				34.2134		2.09253
25	14.1104	25	28.8503	25	7.751	25	14.6296				16.3353					25	33.0714	25	35.0083	25	36.9444				35.008		2.14309
26	16.2918	26	25.9048	26	10.3257	26	15.0889				16.9028					26	38.771	26	34.9062	26	37.3185				36.9986		2.1889
27	19	27	22.1621	27	16.6092	27	15.8222				18.3984					27	43.8844	27	36.1809	27	35.7222				38.5958		2.09778
		28	21	28	25.2797	28	15.8815				20.7204					28	41.6667	28	40.1177	28	32.0815				37.9553		1.83178
				29	27.4444	29	15.5296				21.487							29	41.2222	29	32				36.6111		1.70387
						30	15.5556				15.5556									30	32				32		2.05714
																														Average	0.95352
																														stdev	0.201984
																														SEM	0.052152
