# Supplementary material for: Short- and long-range roles of UNC-6/Netrin in dorsal-ventral axon guidance in vivo in Caenorhabditis elegans
Source: PLoS Genet. 2025 Jan 17;21(1):e1011526. doi: 10.1371/journal.pgen.1011526 (PMC11760026; doi:10.1371/journal.pgen.1011526)
Supplement: S3 Data — The dataset for each figure is indicated. (ZIP) [file pgen.1011526.s003.zip › Supplementary Data 2/Figure 2.xlsx]

## Sheet: G
JuIs76	# of axons protruding from VNC			unc-6(ev400)		Protruding	unc-6(lq154)	# of axons protruding
1	16			1		10	1	13
2	16			2		16	2	17
3	15			3		13	3	15
4	16			4		13	4	9
5	16			5		8	5	16
6	16			6		9	6	15
7	16			7		6	7	13
8	16			8		6	8	15
9	16			9		15	9	16
10	17			10		10	10	12
11	16			11		12	11	15
12	16			12		7	12	15
13	16			13		12	13	13
14	16			14		12	14	15
15	16			15		10	15	14
16	16			16		9	16	14
17	16			17		12	17	16
18	16			18		10	18	14
19	15			19		11	19	13
20	15			20		12	20	13
21	16			21		10	21	14
22	16			22		10	22	14
23	16			23		10	23	17
24	16			24		9	24	17
25	16			25		12	25	17
26	16			26		16	26	16
27	16			27		10	27	14
28	15			28		11	28	16
29	16			29		11	29	16
30	16			30		10	30	15
31	16			31		12	31	15
32	16			32		11	32	13
33	16			33		8	33	17
34	16			34		7	34	12
35	16			35		10	35	15
36	16			36		11	36	16
37	16			37		10	37	16
38	16			38		11	38	15
39	16			39		13	39	15
40	16			40		10	40	15
41	16			41		10	41	15
42	16			42		11	42	16
43	16			43		7	43	15
44	16			44		10	44	17
45	16			45		9	45	15
46	16			46		11	46	15
47	16			47		12	47	14
48	16			48		9	48	15
49	16			49		10	49	14
50	16			50		8	50	14
51	16			51		10	51	14
52	16			52		13	52	16
53	16			53		10	53	16
54	16			54		9	54	16
55	16			55		12	55	17
56	16			56		10	56	15
57	15			57		10	57	16
58	16			58		8	58	15
59	16			59		9	59	15
60	16			60		9	60	17
61	16			61		9	61	16
62	16			62		9	62	16
63	16			63		7	63	17
64	16			64		8	64	14
65	16			65		9	65	13
66	16			66		12	66	16
67	16			67		15	67	15
68	16			68		14	68	13
69	16			69		9	69	16
70	16			70		12	70	15
71	16			71		10	71	16
72	16			72		10	72	16
73	16			73		6	73	15
74	16			74		10	74	16
75	16			75		7	75	14
76	16			76		11	76	16
77	16			77		12	77	16
78	16			78		7	78	15
79	16			79		8	79	16
80	16			80		12	80	16
81	16			81		7	81	16
82	16			82		8	82	16
83	16			83		12	83	15
84	16			84		13	84	15
85	16			85		9	85	15
86	16			86		11	86	15
87	16			87		16	87	16
88	16			88		6	88	15
89	16			89		12	89	15
90	15			90		7	90	12
91	16			91		12	91	15
92	16			92		9	92	15
93	16			93		9	93	13
94	16			94		12	94	15
95	16			95		11	95	12
96	16			96		12	96	15
97	16			97		10	97	16
98	16			98		9	98	17
99	16			99		12	99	13
100	16			100		13	100	15
Total	1595			Total		1029	Total	1498
average	15.95			Average		10.29	Average	14.98
# defective	5			# defective		571	#defective	102
Percent defective		0.003125	0	Percent defective		0.356875	Percent defective		0.06375
total axons expected		1600		total expected		1600
SEp	0.279071			Sep		2.39539	sep	1.22154
stdev	0.259808			stdev		2.20588	stdev		1.3855
SEM	0.0259808			SEM		0.220588	SEM		0.13855

## Sheet: H
JuIs76		Passing midline		unc-6(ev400)				Passing midline		unc-6(lq154)	# of axons crossing midline
1		16		1				2		1	7
2		16		2				7		2	6
3		15		3				2		3	11
4		16		4				3		4	3
5		16		5				2		5	10
6		16		6				2		6	8
7		16		7				3		7	9
8		16		8				2		8	7
9		16		9				8		9	8
10		17		10				6		10	8
11		16		11				5		11	4
12		16		12				3		12	4
13		16		13				3		13	7
14		16		14				6		14	9
15		16		15				4		15	9
16		16		16				4		16	6
17		16		17				4		17	8
18		16		18				2		18	4
19		15		19				2		19	6
20		15		20				5		20	8
21		16		21				2		21	7
22		16		22				3		22	8
23		16		23				5		23	8
24		16		24				3		24	13
25		16		25				3		25	9
26		16		26				3		26	11
27		16		27				4		27	3
28		15		28				3		28	10
29		16		29				2		29	3
30		16		30				2		30	7
31		16		31				5		31	4
32		16		32				1		32	6
33		16		33				4		33	6
34		16		34				4		34	7
35		16		35				1		35	12
36		16		36				2		36	6
37		16		37				7		37	8
38		16		38				3		38	6
39		16		39				4		39	6
40		16		40				4		40	6
41		16		41				2		41	8
42		16		42				4		42	8
43		16		43				3		43	6
44		16		44				3		44	10
45		16		45				2		45	11
46		16		46				10		46	7
47		16		47				3		47	4
48		16		48				3		48	11
49		16		49				4		49	6
50		16		50				4		50	6
51		16		51				2		51	9
52		16		52				4		52	10
53		16		53				3		53	11
54		16		54				3		54	7
55		16		55				6		55	9
56		16		56				2		56	6
57		15		57				6		57	9
58		16		58				2		58	8
59		16		59				4		59	6
60		16		60				2		60	8
61		16		61				6		61	7
62		16		62				3		62	10
63		16		63				3		63	7
64		16		64				0		64	6
65		16		65				2		65	11
66		16		66				6		66	8
67		16		67				3		67	7
68		16		68				0		68	10
69		16		69				3		69	9
70		16		70				2		70	8
71		16		71				5		71	8
72		16		72				4		72	7
73		16		73				4		73	10
74		16		74				4		74	5
75		16		75				2		75	4
76		16		76				2		76	9
77		16		77				2		77	9
78		16		78				2		78	7
79		16		79				6		79	9
80		16		80				2		80	6
81		16		81				2		81	8
82		16		82				6		82	7
83		16		83				2		83	3
84		16		84				2		84	10
85		16		85				5		85	7
86		16		86				7		86	11
87		16		87				3		87	10
88		16		88				0		88	7
89		16		89				5		89	10
90		15		90				2		90	6
91		16		91				3		91	6
92		16		92				3		92	6
93		16		93				0		93	9
94		16		94				2		94	9
95		16		95				4		95	5
96		16		96				5		96	5
97		16		97				2		97	8
98		16		98				3		98	5
99		16		99				2		99	7
100		16		100				4		100	5
Total		1595		Total				335		Total	749
Average		15.95		Average				3.35		Average	7.49
# defective		5		# defective				1265		# defective	851
Percent defective		0.003125		Percent defective				0.790625		Percent defective		0.531875
total axons expected		1600		total expected
SEp	0.279071			Sep				2.03431		sep	2.49491
				stdev				1.75143		stdev	2.15636
				SEM				0.175143		SEM	0.215636

## Sheet: I
JuIs76				Reaching DNC		unc-6(ev400)						Reaching DNC			unc-6(lq154)				# reaching DNC
1				16		1						0			1				0
2				16		2						0			2				1
3				15		3						2			3				2
4				16		4						0			4				1
5				16		5						0			5				5
6				16		6						1			6				0
7				16		7						0			7				3
8				16		8						1			8				3
9				16		9						4			9				5
10				17		10						1			10				5
11				16		11						0			11				4
12				16		12						1			12				0
13				16		13						1			13				2
14				16		14						0			14				0
15				16		15						1			15				2
16				16		16						0			16				2
17				16		17						0			17				5
18				16		18						2			18				1
19				15		19						2			19				2
20				15		20						2			20				2
21				16		21						0			21				5
22				16		22						0			22				2
23				16		23						0			23				1
24				16		24						2			24				1
25				16		25						0			25				1
26				16		26						0			26				2
27				16		27						0			27				1
28				15		28						0			28				6
29				16		29						0			29				2
30				16		30						0			30				5
31				16		31						2			31				2
32				16		32						1			32				5
33				16		33						1			33				4
34				16		34						0			34				2
35				16		35						0			35				3
36				16		36						0			36				0
37				16		37						2			37				6
38				16		38						1			38				1
39				16		39						0			39				1
40				16		40						3			40				1
41				16		41						1			41				1
42				16		42						1			42				3
43				16		43						1			43				1
44				16		44						1			44				3
45				16		45						0			45				5
46				16		46						3			46				1
47				16		47						2			47				0
48				16		48						0			48				1
49				16		49						0			49				0
50				16		50						0			50				2
51				16		51						2			51				4
52				16		52						0			52				1
53				16		53						1			53				4
54				16		54						2			54				4
55				16		55						0			55				3
56				16		56						1			56				1
57				15		57						2			57				2
58				16		58						0			58				3
59				16		59						0			59				1
60				16		60						1			60				2
61				16		61						0			61				0
62				16		62						0			62				1
63				16		63						1			63				2
64				16		64						0			64				2
65				16		65						0			65				4
66				16		66						1			66				0
67				16		67						1			67				0
68				16		68						0			68				0
69				16		69						3			69				1
70				16		70						0			70				4
71				16		71						1			71				3
72				16		72						0			72				0
73				16		73						0			73				1
74				16		74						0			74				1
75				16		75						0			75				0
76				16		76						1			76				2
77				16		77						1			77				0
78				16		78						0			78				1
79				16		79						2			79				3
80				16		80						1			80				2
81				16		81						0			81				4
82				16		82						2			82				0
83				16		83						0			83				2
84				16		84						0			84				3
85				16		85						2			85				3
86				16		86						2			86				1
87				16		87						1			87				1
88				16		88						0			88				2
89				16		89						0			89				1
90				15		90						0			90				3
91				16		91						1			91				0
92				16		92						1			92				1
93				16		93						0			93				1
94				16		94						1			94				5
95				16		95						0			95				1
96				16		96						3			96				0
97				16		97						1			97				1
98				16		98						2			98				3
99				16		99						0			99				0
100				16		100						2			100				1
Total				1595		Total						78			Total				198
Average				15.95		Average						0.78			Average				1.98
# defective				5		# defective						1522			# defective				1402
Percent defective				0.003125		Percent defective						0.95125			Percent defective				0.87625
total axons expected						total expected
SEp	0			0.279071		Sep						1.07672			sep				1.64648
						stdev						0.933595			stdev				1.61233
						SEM						0.0933595			SEM				0.161233
